# Supplementary material for: Close ecological relationship among species facilitated horizontal transfer of retrotransposons
Source: BMC Evol Biol. 2016 Oct 7;16:201. doi: 10.1186/s12862-016-0767-0 (PMC5055719; doi:10.1186/s12862-016-0767-0)
Supplement: Additional file 2: — Longest protein sequences of 10 L. vannamei TE families. (FASTA 10 kb) [file 12862_2016_767_MOESM2_ESM.fasta]

>BEL-1_LVa-I
MEKSVSDQKVSDIVEPSENCSPQVNHVGVTLSKCNVLTKTSCVLQTARVKVFGESGACCE
ATLLFDTGSDRSYVSSNLVKKVKPKWVSSEPVSYAAFGGSKSPPGKQSNIFDLQLVGLHG
AKHLMALEIPKVCAPLTRPCIPSNLVDAFSDFQLADDYKNNSHLNIDILVGLDAYWGFMY
PEIKPHQSNGLVAQKSVFGWVLSGSWKVPTISNCESTQMLCIGNVTDSDLREFWDLESVG
ITQKEAVPSPFTSDPVLKQFCENVKFDEGRYEVGLPWKSDDCKKNLMNNEGIARKRLQGL
GRKLDKDPELQKQYSNVFTDYEQEGIIEEVPSSEVVSSQPTYYMPHRPVVKESSSSTKVK
PVFDASATSYNGTSLNDCLESGPSLNADLVKVLVRFRKWKVALTADITKAFLQICVRPED
PDVHRFLWKCKDSIRMMRFVRVPFGNTSSPFLLNATIKYHLQSYPDTEVVKELKENLYVD
DWLSGADTAEEACEKFKEAQSILAEAGFPLSKWHSNCKLFATKFNDKIDHGDEHESTKVL
GMKWLSLSDQFVFKGIDLDLETHLVSTKRAILSLIARLFDPLGLISPLSCMLKSSFKTYG
DLGLIGMSYFLKRCKISFRIGLRALLLSLVMYAKILFQDIWRLGLDWDELLPKEVQNKFQ
NWVKSIAALKYWKINRCYFPEMSWKELSGVELHAFGDASEKGYGACVYLRVPLVDGTYQV
SLVVARSRVAPIKRVTLPRLELLGALLCARLLDFVKSALCLDKTVTYCCWTDSKVALAWI
KGNPCRWKVFVSNRVVEIQSLTSPCHWYHCPGKENPADLVSRGELAEPLINSTLWINGPS
WLSEPLTLSDKGETVELPVEESCSKGNISCVSVNSPNIFEFERWSNFNKARCVVAWVMRF
INNVRPHSVKMSGPLSPAELAVAKTKLFYCVQRENFVQEIADLKKGKSPSKGSPLCSLDP
FVDDEGLLRIKGRLENADLSFESKHPVIIPSGHVAKLLVQFQHIFLKHAGVGTIVSTLRG
SYWILGVRRIAKTVCRMCVKCKRYDSRACSQPAAPLPGLRVKIAPPFTVTGLDYAGPLFC
IDLPSKKLYILLFTCAVVRAVHLELTDSLSLSDCMLAIRRFAARRGLPSVFYSDNAKTFV
SAARQLQQEYGPLSPQWKFIVPRSPWWGGWWERLIRSVKSALRKTIGVKCLSKIELETTI
QEIEACVNSRPLTYVGDEPDVSNPLTPSQFLIGRNAGLQLEVNDQPSCITGKDLIIRESI
RQQQLDKFWKLWSNDYLRNLPPVVKGFVQKCNVKKGAIVLVREDFVPRLKWPLGVVTEVF
PGNDNIIRSVMVKTDKGVFKRPVQKLHDLEMYSDLYEDSDEDLRESISGEIVKSSVPGNN
ENSASEPCEESCLNPTSFSQRGRAIKPPNKLDL
>Gypsy-14_LVa-I
MPFDVEQFFESPTVEALMDLRKTDLIKVAEKIEFSVRRGSFKFQIRNELIKYMVDDGLLD
DSALEYVENDSDMVRIKELELQNEYRMRELEVRQRENECRMRELDIEREIKLKELELRAA
SLAAVPFNITANAKLVPPFQENAVDNYFRYFEKIAISSDWPKKQWTVLLQSVLTGKAQEI
YMSMSVTDSRDYDKVKTAVLKGYELVPEAYRLKFRNLRKRTIRAFSAEKDNQSFLDFARE
KDGLLARWCESEKVDNDCDKLYQLILVEEFKKCLPDRIKMYLNENRVKVLDEAARMAEDY
ALIHRNVEGPKSTVKPQPTPLTGKNEFKGDKRETASPGHNSSYDKKKSVRCFNCKLLGHT
ISNCWFLKEKSKDVPVALASTRFKDVKSPVEVNLLSDTDRFRNVSDEFKPFCSEGSVSLV
GDESGEKPIVILRDTAALQSLLLEGVLPLAGKTSDASVVIAGIECGHLIAPLHKVHLKSH
FCDKEVTVGVVPKLPIEGVSFILANDLAGEKVFAKPQINVAILSTPDINDGEQLAEEDVG
MFPACAVTRSMREARRVGHDPPTVARASQCVRNKDEVCGNGNDVRGDEELHCYATRLMLV
TTSRRTSLLCHETDAGDDKLSVFPVDKGKLIDQQKCDAELCKIAELAGSETDASDIPAAY
YKKGGVLMRKWRPRHVGAGDEWHVVHQVVVPAPYRSQILSLAHDSPLSGHIGINKTCRKI
MNHFYWPGLRRDVVNYCKSCHQCQVVGKPNQKIPVAPLYPIPVISEPFSHVIIDCVGPLP
KTKSGNNYLLTIMCSSTRYPEAIPLRKISSKAIIKELTKFFCTYGLPRVIQSDQGSNFLS
KAFQAAMRRMAYDIKVSSAYHPESQGALERSTRR
>Penelope-6_LVa
MLEKRLSSVSAIHHRKLKNLGIDLSKKVDANKIIFNFSDRILTDKEKNVLSLGLDFGLRP
RKSSFANFFVHFERTCQMLKNCNIYKDTINTVFNKISALANDMYVQHCRESVHSPDHTEQ
YSDVLQNLKDDGNIVITRPDKGKGIVILNKNDYYNKISSILSDSSKFKLLHVDLPSHLLK
LEDKLNRILRPLKETINETIYNSILASGSRPGYLYGLPKVHKIGTPLHSCFWLSTRLLIW
TPKSSQNRDTLRPIVSSINTFNYNLAKFLVKIIQPLTINEYTTANTLDFVEEIKQLNIED
STVMASFDVESLFTNVPLSETTQIITDSISDESISQFGLNKKQFNSFLNIATRDSVFTFD
NNLYTQIDGVAMGSPLGPSYANAFLCHHECNWLNNCPNDFKPIFYKRYIDDTFLLFKQQS
HIDHFLSYLNDQHPNIKFTCEIEKENELPFLDTLISKENGRLSTTVYRKPTFTGLGMNFL
SFSPMKYKINSIATLINRAFNICSTWMQFDKEMKFLVDYFNNNGYPDNVFYKTLRSFLDN
KLCPPTKIQTAPKETKYIKLPYLGHISFTIRKQLREILKHSFPQIKFNIVFVNSYNINSF
FKMKMLLPSELCSNIVYIFNCPRCNARYIGSSTRWFKHRILEHMGKSIRTSLPLSRPSFS
AIRHHSQTEDHPFTHSDFKILSSTLTDSTSSS
>RTE-1_LVa
MIRQAAEEILGMTSGKGPPNDKETWWWKEEIRKLHLVKDHPMTRKLGGGRKKFGNYKAEE
DCKEGILQNRNEENEERLKTANKAAKKAVAVAKAEAREEMYQELDTRGGQKKLGKGRNVS
RTRYKRRTEKIINSKGQRQEYERSEHIRHMKDTEGNVLYMMMHKKEMEGIFCIKRRWKEY
FENLMNVENPRVEIGAGLPTERRTDNISRREVEKALRLMKSNKAVGPDNIPIEAWKSLGE
AAVDVLWDLLNKIYEQEKIPSEWRKSTIVPIYNRRVTSRTALTTGELNQKGNIQDCTNYR
GIKLISHTMKLWERTIGMRIEAETVISENQFGFVKGRQTSDAIFALRQTMEKYREKQKGL
HMAFIDLEKAYDRVPRSEVWRCMREKGVSEKYVRLVQDMYRDVTSQVSSCVGITDEFNIK
VGLHQGSTLSPYIFDLIMDVLSEGIREEAPWTMLFADDIVLVCNTKESLRENFRNGRGLW
RTEAYKRIIERKLSQWKRALEDRGLKISRTKSEYLSFNDFEEENGVEMDDEIIKRVPAFK
YLGSHVTEDGELDVEVNQRIQSGWQAWRRFSGVLCDKKISARLKGKVYKTAVRPAILYGS
ETWPIKGADLLSFMGARHGQLKVHEKKVNVAEMRMLRWMCGVTRKDKIRNDYIRGTVKVT
EVSAKRWQERKGLTGMGMSSEVKKGYIGNQVMEMRMDVRRRGRPKLSWRERLKEDLEDKG
TQKGRCQWTEARWKRLARNSDHIEME
>RTE-2_LVa
MNKRIQPWPPFPGGEGAPGYGGDQDRSGAGGAKNIRVKTGRPTLMNLCTYNIRTMRTESD
LLALLEELSSIKWDVVGLCEVRRLGEEQKLLNEGHVLYWRGKPLGSKQELGVGFLIHKRL
EKNIVEFYSVSERVASVTIKLNTRYNLKIIQVYAPTCSHSDEEIESFYEDVHLASERTKS
HFTIIMGDFNAKIGKKTEGETAVGNHGIGTRNERGQMLVEFAEARSLSIMNTFFEKRLER
KWTWKSPSDVKNEIDFIISNRRDIIKNVEVINKVNVGSDHRMVRGEIKIHLRRERNKLMS
KPQPNLANLRIRATEFSLNIQNRYSLLRDEDLNIDQINKQFNDIIKEAALEVGGKNDNRS
SSKLSVETKQLMQKRRDMKVSSNRDKIELVELTKTINKKKREDVRKFNTQIINEAVISGT
SMKAAKRRLGIGRNQMYAIKKPDGEVTHNKNEIIKVVEDFYRDLYNSNEQPQIEANAVTS
DVPNITKEEIKRALKGMKRGKTPGEDGISIDLILDAGDIATVKLANLFNKCLLSGKTPKA
WKNATIILLHKKGDKKDLKNYRPISLLSVTYKLFTKVITARISDSLDSSQPREQAGFRSG
FSTTDHIHTLTQIREKVNEYRKPLCMAFIDYEKAFDSVQIPAVLGAIQQQGVEEVYCNIL
EDIYKDGTATIKLHTETDKIPIKKGVRQGDTISPKLFTACLEEIFKKLEWEGKGIKIGDE
HLNNLRFADDIVLLSESADELQQLINDLNRESLKVGLKMNKKKTKVMFNSRVPLKQIHVQ
GEALEVVDRYIYLGQLVQTGTSSEQEIKRRISLGWSAFGRHSSTLRGSLPLCLKRKVFNQ
CVLPVMTYGSETWTTTRLLERKLISAQRGMERSMMGISLRDRKRATWIREQTKVEDILKS
IKKKKWQWAGHVCRRQDDRWTKKVTDWTINNLRRPRARPMTRWRDEIAKFGGQDWKQTSQ
DRETWKRMGEAYVLQWIDSG
>RTE-3_LVa
MPSRLQLPPLASLVRKREQLCISLPLPVHSLSIIETPCSASSWPPWKLGTLRFQAKLRGI
SEQQEAPEVQGHGPPACGHALALYQLLPPSPLGLMGGSGEVGLASPPPPRYNQSAVFHLN
GEAGRRGKAPPTQQVRRTVGPAGRATAGAQAGNGDYPSRLRSGGRQPRVKLVGESPREPH
RWMMGHAARHPLLCGAASAGVAEVASTRSDCQRLNLRREVRVGAWNVRSLRQDDRLPLLS
RELGRLRVEVAALSEVRRPGSGTTSVGGYTYYWSGRSDGHHLQGVAMAISSRLQPSVVEV
TPVDERIMVLRLKLSFGFMSLIAVYAPTDVCKLDVKEMFYAKLTSVVDRCPRRDIRIVLG
DFNAVSGCDRAGYEMSVGPHGSGADAGSENSLLFRDFARSQKLRISGSWYQRPDPHRWTW
YSDAGNAAKEIDHILVSTRWRILQNCRVYRSAEFCGTDHRLVVATLRVHFKTPQRSNDHP
RVFHLDRLREGECARGFAEAISDRFAVLGSLTDPVLLWDTFKRETLDAAQDTIGVRPRAV
QNSISQETLEATDACRAARLTGDRELHRSHVRRTRSLLRRDKEQFIRSLAEEVEGHFLVN
DLRPAYQALRKLNSKPSSQVTAVRSVSGQIVSDPVAVRGRWAEYFEQLYQVDPPTVNLDA
GSVEIPLPDPPISEDPPSLTEVRGAISKLKSGKAAGICGIPAELLKAGGEPMARGLHAVL
AAIWQSGTVPPDLLRGVVIPLWKGKGDRWDCSNHRGITLLSIPGKVLAHILLRRIRDHLL
RHQRLEQSGFTPGKSTIDRILALRVIVERRREFGRGLLAAYIDLKKAFDTVHRESLWEIL
RLRGIPTRIIGLIASLYTGTESAVKCGGGLSSFFPVSSGVRQGCVLAPTLFNTCMDWILG
RATVQSHCGATLGNIKVTDLDFADDVAILSESLETLVAALDAFSNEAKPLGLEVSWTKTK
VQXFGDLLGEPVQSVRACGEDIEVTESFTYLGSVVHNSGLSDHEVSRRIGLAAGVMNSLD
KSIWRCRYLCRRTKLRVFKALIMPVLLYGSETWTLSCALEXRLDAFCNRSLRRIMGYCWR
DHVSNQRLHRETGTRPVTCTIRDRQLRLYGHLARFPQDDPAHQVVSVRDNPGWRRPVGRP
RKSWLGQIDQTCREELEMGRVPAWR
>Nimb-1_LVa
MPFSRTPYLLISLLTPPSSSLQIPQHVNVLSFIITRILSYIGIRGFALIDQDLPPNTPPY
YNPSIICLQETFLTHPPIPIPNYHFISSSHSLYVSSILIHHKTPYVIPPIQTSVPCTAIR
IFLRRWITVISVYFSPSHPIDFTAFDTLISQLQPPFLIVGDFNCRHTLWGDSTTNSRGRS
LERFLFTNNLIILNSDRPTHFDMRTQSFSCLDLSLCSPTLHLDFHWSVLDHFPYSDHFPI
LLSPTSYVPLPNPPRWCFDRADWHTFTSLSTIPIPPPPLLSISDMLHCFTTTILRAAYTA
IPRTSRPYTSKCVPWWNSDCSKALRLKRAAWNSYRYKRGTPHQLSALISFKRASAHLRRT
IKNSKTNSWQNYVSSITSSTSISAVWRRIHKLSGKHPPHPAPVLHIRDILISEPVEVANE
LGNYFSQVSSGSHLSPHFSSIKTIKERTPITFTLSSDESYNAPFSSELNAALQSCRNTHE
GPDGIHYRMLRHLPSSSLSFLLTIFNHIWTTGNFPSHWRDALILPFLKPNKSGTLPQDYR
PIALTSCLCKLLERMVNFRLMWYLESHNLLSPSQFGFRRARSTADPLAHFETYITSAFAR
HESVLAIFFDLEKAYDTTWRYHILQQLSSLGLRGNMGVFIKSFLSKRTFQVKIASSTSSS
FPQFEGVPQGSVLSTTLFLLAVNDIVSVLPPGARASLYVDDLTIYASGTSIPDLCQFLQS
AITSVTSWATNHGFRFSTSKSFPILFSRLRTVPKPPLFLYNAPLQYRSSGKFLGVIFDSK
LSWRDHILYIKEKAQRRLRILQTLSHISWGSDRKTLLHLHVTLILSTLDYGCHIYSSAST
SLLAHLDTVHHSGLRLALGAFRSSPVESLYTESGMPSLSRRRALLSLRCYARFHQFSLTK
LTIPQSLLHTFTSSPRLPTPLPVRMDTLLSHSPFPHLRPLPLSVHSIPPWLIPNPCICSS
VFPDPPKSDIPPSILLAHFLDHVSIHSSSIHVYTDGSKSISGAGFAVTFPNCTFKYTLPP
ESSVLTTELYALLFALRRIYSSTSSSFTIFTDSRNSLTLIKSMHSTNPLVCKIQNWLFYL
STRHKSVRFCWVPSHVGIPGNEQADTLARYAAMSTSPQLRFSHIPATDYYPHFKTFLYSR
WQSFWSRLHNNKLHTVNLNLLLVSSISQKQDVGRLALARLRVLATLACHAQTPPLCPLCN
IPLSVPTHSLVLAHGFNTARTSAFPHLSSLHRPPNISDILTESHKLLPRQPVLLLRHINI
PSLGLTPLPKPHHNLFPSSSTSPTLF
>Nimb-2_LVa
MYIHQNLPFTEVTIDSTLEIVACKVKVNSTYLAICSVYCPPDNVVIYDELFALQDSLPQI
KSATNKVILGDFNAHHTLWGSLRVDGRGEQVVKLVNDSDLIPERWSLNDGSPTRVDDNTG
NLSYIDLSLVSSTVAAKCLWHTIDDSLGSDHFPIFIKYSCDTTRTPSAPKFNVKRADWVA
FTRSVKLELVGETIDDKVSNIQNSILDAAMKSIPKTSTDSVKHRVPWWTPDCRRVLCERN
RAYRLFKNNINNENFCNYKLARARARRTIRQAKRDSWRSFVSTINSNTKYHRFGPLSIKS
IEKNIFKIKNIIHEGNNLDSPRDIAIALARQFSYTSSSDNTIRIPDHQGSGKPVEERPRP
DEIRYEMIKHLNHDAMIKLLEVYNEIWKSQTFPNSWHFAHIIPILKGGGNPKHAISYRPI
ALTSCLCKVMERIVNSRLLHFLNSRNLLVDEQCGFRKDAKLSISSYSRGNCQKAFFDFSI
FRHEKAYDMTWHMAYSENFMLSDYVETCLVLFKISFLTELLLSNCFLTMSLIGHFCPGKR
GPTRKCLVTYIIFVYDNDILPAPPRNLKYSLYADDCALWHSSSNAEFSANRIQLALDMIH
NWGLQWGFKFSTRKSIGVIFSRRRMPNIRLTLDHHPIPIQNSLDFWSTFLERPHGQLKNK
CQKALNLLKCISGNKWGADRKSLLMIYKALIRSKVDYGSIVYGSASASTLKGLDVVQNAC
VRRCLGALKCTRIERLRWSQEYLPSDSDAASWRASEVESGVPPLRLRRGQLALTYAAKVA
RDPSHPNGNGAIRPFTARLHDLILKVGIDLSTIDTLVQQIISLPSIPWFNKYSAMGNAQF
SIMEACFHRPRPWRRRWRYARGSERSLLNIFFFFNIYTTAPRPSSNGCRCMSMNVS
>Penelope-1_LVa
MDPTVKRNLLSFLFASFPDLVPAFRAFEDSVIATARRKNQLRFLRDCLEEQVLPSSIGNL
LKHSDGGSPFPDYARSLLLERIRAGKRDVELSYYRSRVRSDLLKERLPGHVFQLLADVAH
DSSRFLSTTHARSLSQKLSNLTSRSPWSRFSLTDAVTNLSSLSLTPHQLQLLGFGLSFAL
RPLPLTSIDIISSFDRFISAHRNSLPDVSLLRGAFLPALESLLHPNPSIPRRYREALHSL
RREDVTILPSDKGNSVVVLDRASYLQKAQDLLGDASTYAPRLHLCPLTSDPRERIAATFH
RRLRELAACFPEANLYQRFKVVNPRLPHFYGLPKTHKPAVPLRPIISSRGSVTHPLAAWL
AKSLTPLLGTFSPAHLRHSQDFISRVRGVPPASMLSLDVDSLFTKVPLDDVLAFLQRKLP
AEDPRLPLPTEVFLQLIRLCVESNSFSFEGRFYSQTFGVAMGSPLSPVLANLYMEFFESE
LLPSISPRPSMWLRYVDDVFALWPHEPALFPDFLSQLNSLSPSIRFKVEWEVDDKLPFLD
TLVHRSADHFSFSIYRKPMHSGMYIHFFSYHPLHVKRGVATSLFLRALRICDPQYLDGEI
DFLRRSFSKLGYPRHVLDVALSRARRTFYHDSPPNESPHLPVLSLPYTEEIYSLRRPLQS
LNCRLSLRQVNTLRRNLVHTCPPSTSKVGTYAVPCASCDKQYFGETGASLTKRLSQHKYA
VSRGHTNNALFCHQWDTGHQMDWKAARILFPSADVHARRLVESSLIKLLPNFNLNSGFSP
ADSLLASHILRLLPYAGHPSHRPPDPST
>Penelope-3_LVa
MKFFSAVLVFLFLIRIRFPRNTSITQSIRRRYGKTTLDVYRRIEKNSFRSKKLEKDVKYL
NTCKDYGIIPDFIKFKVYCPIFETTRMYRSWCFDLLDWEIKELKKKIPASYKKLEDDISL
FKSIVSPFDANCLLSIIDKNVNNKLSNVDFRHCRKLLKLGIDLSKKVDKNKVIFNFSDKI
LSNDQKDLLSLGLDYCMPPNTINHTHFFLCFEKLCHTIRNCKIYKERWNHITSTISIVAN
NTFKNFKHYIKNNHEHHSFFTSLKSLKDDDNIIITRPDKGRGIVILNKDDYQNKLQSILD
DSSKFKRISCDTASYLLKLEDKLEKTNWNRLLRPIKTSIGEATYNLLTTSGSKPGFLYGL
PKIHKLGHPLRPIISAVGTFNYNIAKFLVKIISPLTINQYTIDNSFAFVKEICSLKPLRP
VTMASFDIESLFTNVPLRETTEIIVNKTTTLTLNAFGLDKTTYGKLLDIAAHHSVFTFNE
SLYTQVDGVAMGSPLGPCYANTFLCYHEQAWLNNCPSSFKPIYYRRYMDDTFLLFSDPSH
INPFMSYLNSQHPNIRFTCEAEQNNKLSFLDTTVTFHNGCFSVNTYRKPTFTGLGLHFLS
YIPRIYKLNSLKTLINRATTFVPRGPISTQKLCIPSYNICSTWANFHTEAMYLKDYFISN
GYPSNLFYRVLNNFLSQKLSHKPVLTTVNKDVKYIKLPYMGSLSFEIRNSLNKIFKQCYP
QVSFRFVFYNSNSIGNFLKQRKKCNSELCSNVVYLFTCPSCQARYVGSTSRWLQHRILEH
KGKSIRTGLPLSKPSYSAIREHSHLHNHPFNTTDFKILTSTLTDLT
