# Supplementary material for: Close ecological relationship among species facilitated horizontal transfer of retrotransposons
Source: BMC Evol Biol. 2016 Oct 7;16:201. doi: 10.1186/s12862-016-0767-0 (PMC5055719; doi:10.1186/s12862-016-0767-0)
Supplement: Additional file 12: — HTT transcripts’ expression change in two BioProjects. (XLSX 24 kb) [file 12862_2016_767_MOESM12_ESM.xlsx]

## Sheet: vp28 stimulation
	control	PBS	single_vp28	multi_vp28	Max fold change	TE family
comp914_c0_seq1	41	22	26	24	1.9	Unidentified
comp10713_c0_seq1	0	0	0	0	1	Unidentified
comp12112_c0_seq1	0	1	2	5	5	Unidentified
comp14508_c0_seq1	9	9	8	6	1.5	Unidentified
comp19412_c0_seq1	0	0	7	3	7	Nimb-2_LVa
comp20053_c0_seq1	0	12	0	2	12	Unidentified
comp22971_c0_seq1	2	11	13	0	13	Unidentified
comp26033_c0_seq1	144	113	81	81	1.8	Unidentified
comp26923_c0_seq1	3	5	2	0	5	Gypsy-4_LVa-I
comp28539_c0_seq1	1566	1719	3068	1740	2	Unidentified
comp33818_c0_seq1	56	50	111	48	2.3	Penelope-3_LVa
comp34517_c0_seq2	0	0	0	0	1	RTE-3_LVa
comp35594_c0_seq1	7	4	7	1	7	Unidentified
comp35994_c0_seq3	41	12	19	9	4.6	Penelope-8_LVa
comp36153_c0_seq1	3	0	1	0	3	Gypsy-4_LVa-I
comp36153_c0_seq2	0	2	3	0	3	Gypsy-4_LVa-I
comp36153_c0_seq3	6	0	2	0	6	Gypsy-4_LVa-I
comp36153_c0_seq4	0	0	0	0	1	Gypsy-4_LVa-I
comp36153_c0_seq5	0	1	0	0	1	Gypsy-4_LVa-I
comp36153_c0_seq6	3	1	0	0	3	Gypsy-4_LVa-I
comp36864_c0_seq1	89	18	50	18	4.9	Gypsy-3_LVa-LTR
comp37895_c0_seq2	5	1	40	0	40	Gypsy-17_LVa
comp37895_c0_seq4	5	0	33	0	33	Gypsy-17_LVa
comp37895_c0_seq6	3	0	21	0	21	Gypsy-17_LVa
comp37895_c0_seq7	2	0	24	0	24	Gypsy-17_LVa
comp38550_c0_seq1	3	7	2	0	7	Unidentified
comp38550_c0_seq2	12	9	1	1	12	Unidentified
comp38550_c0_seq3	4	4	4	0	4	Unidentified
comp38896_c1_seq1	14	13	1	7	14	Nimb-1_LVa
comp39538_c1_seq1	52	41	15	41	3.5	Unidentified
comp39538_c1_seq2	70	40	15	32	4.7	Unidentified
comp40147_c0_seq2	21	29	43	32	2	Gypsy-14_LVa-I
comp40147_c0_seq3	43	65	67	55	1.6	Gypsy-14_LVa-I
comp40147_c0_seq5	56	63	74	43	1.7	Gypsy-14_LVa-I
comp40445_c0_seq2	0	0	0	0	1	Penelope-6_LVa
comp40445_c0_seq4	0	0	0	0	1	Unidentified
comp40445_c0_seq6	0	1	0	0	1	Penelope-6_LVa
comp40445_c0_seq8	0	0	0	0	1	Unidentified
comp40445_c0_seq11	0	2	0	0	2	Unidentified
comp40445_c0_seq12	0	0	0	0	1	Unidentified
comp40445_c0_seq14	0	1	0	0	1	Penelope-6_LVa
comp40445_c0_seq17	0	0	0	0	1	Penelope-6_LVa
comp40520_c0_seq2	21	6	10	0	21	Unidentified
comp41722_c0_seq3	3	3	0	0	3	Unidentified
comp41722_c0_seq7	12	3	3	3	4	Unidentified
comp41722_c0_seq11	6	9	1	1	9	Unidentified
comp41989_c0_seq1	10	7	13	2	6.5	Unidentified
comp42840_c0_seq3	11	4	2	5	5.5	Unidentified
comp43120_c1_seq1	87	107	45	65	2.4	Unidentified
comp43120_c1_seq2	101	110	51	69	2.2	Unidentified
comp43589_c2_seq1	18	33	72	18	4	Nimb-1_LVa
comp43761_c0_seq1	14	5	21	5	4.2	Unidentified
comp43761_c0_seq2	17	8	26	8	3.3	Unidentified
comp43967_c0_seq6	4	0	2	3	4	Unidentified
comp43967_c0_seq7	1	1	1	0	1	Unidentified
comp43967_c0_seq9	2	3	1	1	3	Unidentified
comp44462_c0_seq1	39	17	22	12	3.3	Unidentified
comp44462_c0_seq2	53	33	31	18	2.9	Unidentified
comp44462_c0_seq3	43	44	23	13	3.4	Unidentified
comp45023_c0_seq2	22	40	29	18	2.2	Nimb-1_LVa
comp45120_c0_seq2	5	11	7	5	2.2	Penelope-1_LVa
comp45120_c0_seq3	0	2	3	0	3	Penelope-1_LVa
comp45120_c0_seq4	1	6	11	1	11	Penelope-1_LVa
comp45120_c0_seq6	5	9	10	3	3.3	Penelope-1_LVa
comp45120_c0_seq7	2	17	7	4	8.5	Penelope-1_LVa
comp45120_c0_seq8	3	7	10	5	3.3	Penelope-1_LVa
comp45120_c0_seq9	5	5	7	0	7	Penelope-1_LVa
comp45120_c0_seq10	6	9	5	5	1.8	Penelope-1_LVa
comp45120_c0_seq11	5	4	9	7	2.3	Penelope-1_LVa
comp45120_c0_seq12	7	10	7	4	2.5	Penelope-1_LVa
comp45120_c0_seq13	9	12	9	7	1.7	Penelope-1_LVa
comp45120_c0_seq16	7	10	7	1	10	Penelope-1_LVa
comp45120_c0_seq17	3	21	16	3	7	Penelope-1_LVa
comp45120_c0_seq18	4	4	7	0	7	Penelope-1_LVa
comp45120_c0_seq20	2	4	6	0	6	Penelope-1_LVa
comp45120_c0_seq21	0	3	5	2	5	Penelope-1_LVa
comp45120_c0_seq24	3	4	8	3	2.7	Penelope-1_LVa
comp45120_c0_seq25	5	5	11	2	5.5	Penelope-1_LVa
comp45120_c0_seq26	2	1	15	4	15	Penelope-1_LVa
comp45120_c0_seq27	6	7	11	7	1.8	Penelope-1_LVa
comp45120_c0_seq28	13	7	8	3	4.3	Penelope-1_LVa
comp45120_c0_seq29	4	4	0	1	4	Penelope-1_LVa
comp45120_c0_seq30	10	14	16	10	1.6	Penelope-1_LVa
comp45120_c0_seq31	9	13	15	3	5	Penelope-1_LVa
comp45120_c0_seq32	4	7	9	5	2.3	Penelope-1_LVa
comp45120_c0_seq33	5	5	7	3	2.3	Penelope-1_LVa
comp45120_c0_seq34	7	6	11	7	1.8	Penelope-1_LVa
comp45120_c0_seq35	5	9	12	2	6	Penelope-1_LVa
comp45120_c0_seq36	5	6	2	5	3	Penelope-1_LVa
comp45120_c0_seq37	3	4	10	9	3.3	Penelope-1_LVa
comp45246_c0_seq1	5	13	8	2	6.5	BEL-1_LVa-I
comp45246_c0_seq3	18	11	2	1	18	BEL-1_LVa-I
comp45246_c0_seq4	39	45	6	5	9	BEL-1_LVa-I
comp45246_c0_seq5	18	17	2	4	9	BEL-1_LVa-I
comp45246_c0_seq6	11	9	9	4	2.8	BEL-1_LVa-I
comp45246_c0_seq7	31	48	1	18	48	BEL-1_LVa-I
comp45270_c0_seq9	0	0	0	0	1	Unidentified
comp45273_c0_seq5	65	77	39	34	2.3	Penelope-3_LVa
comp45377_c1_seq3	187	199	194	135	1.5	Nimb-1_LVa
comp45377_c1_seq11	30	42	66	34	2.2	Nimb-1_LVa
comp45417_c0_seq8	2	2	0	1	2	Unidentified
comp45420_c1_seq1	76	158	41	34	4.6	Unidentified
comp45420_c1_seq2	102	152	92	48	3.2	Unidentified
comp45420_c1_seq3	110	158	85	47	3.4	Unidentified
comp45420_c1_seq4	56	133	72	22	6	Unidentified
comp45539_c0_seq8	203	186	181	108	1.9	Unidentified
comp45539_c0_seq9	269	233	163	103	2.6	Unidentified
comp45539_c0_seq11	216	203	153	86	2.5	Unidentified
comp45539_c0_seq12	266	200	160	128	2.1	Unidentified
comp45539_c0_seq14	226	194	166	108	2.1	Unidentified
comp45539_c0_seq16	222	193	152	107	2.1	Unidentified
comp45539_c0_seq19	239	196	148	106	2.3	Unidentified
comp45539_c0_seq20	225	197	147	100	2.3	Unidentified
comp45539_c0_seq24	222	199	149	75	3	Unidentified
comp45539_c0_seq27	269	222	176	120	2.2	Unidentified
comp45539_c0_seq28	223	218	141	103	2.2	Unidentified
comp45539_c0_seq31	218	181	171	98	2.2	Unidentified
comp45539_c0_seq32	215	201	155	104	2.1	Unidentified
comp45539_c0_seq34	246	193	140	91	2.7	Unidentified
comp45539_c0_seq35	258	217	158	136	1.9	Unidentified
comp45539_c0_seq38	208	185	146	86	2.4	Unidentified
comp45592_c1_seq18	23	33	14	9	3.7	RTE-3_LVa
comp45636_c0_seq3	9	5	5	8	1.8	RTE-2_LVa
comp45636_c0_seq6	12	13	12	6	2.2	RTE-2_LVa
comp45636_c0_seq8	1	5	2	2	5	RTE-2_LVa
comp45636_c0_seq9	4	3	8	0	8	RTE-2_LVa
comp45636_c0_seq16	19	17	34	13	2.6	RTE-2_LVa
comp45636_c0_seq17	11	5	12	5	2.4	RTE-2_LVa
comp45636_c0_seq20	17	16	23	18	1.4	RTE-2_LVa
comp45636_c0_seq23	25	16	28	13	2.2	RTE-2_LVa
comp45636_c0_seq24	40	36	38	27	1.5	RTE-2_LVa
comp45636_c0_seq27	15	17	16	11	1.5	RTE-2_LVa
comp45636_c0_seq28	12	16	17	11	1.5	RTE-2_LVa
comp45636_c0_seq29	27	21	39	23	1.9	RTE-2_LVa
comp45636_c0_seq30	16	10	19	8	2.4	RTE-2_LVa
comp45636_c0_seq33	16	19	19	13	1.5	RTE-2_LVa
comp45649_c0_seq2	22	14	19	24	1.7	Unidentified
comp45649_c0_seq3	0	9	18	8	18	Unidentified
comp45649_c0_seq4	28	23	26	43	1.9	Unidentified
comp45649_c0_seq5	48	24	45	42	2	Unidentified
comp45649_c0_seq6	36	34	64	54	1.9	Unidentified
comp45659_c0_seq2	24	10	1	5	24	Unidentified
comp45659_c0_seq3	8	5	0	0	8	Unidentified
comp45659_c0_seq4	6	2	0	1	6	Unidentified
comp45659_c0_seq5	22	7	0	7	22	Unidentified
comp45659_c0_seq10	16	8	1	4	16	Unidentified
comp45659_c0_seq13	14	3	1	2	14	Unidentified
comp45659_c0_seq18	15	5	0	3	15	Unidentified
comp45659_c0_seq19	6	3	0	0	6	Unidentified
comp45659_c0_seq20	11	3	0	0	11	Unidentified
comp45659_c0_seq22	17	9	0	0	17	Unidentified
comp45659_c0_seq27	7	3	1	0	7	Unidentified
comp45659_c0_seq28	20	9	3	7	6.7	Unidentified
comp352300_c0_seq1	63	54	28	26	2.4	Unidentified
comp2262917_c0_seq1	4	3	0	3	4	Gypsy-5_LVa-I
comp3101745_c0_seq1	0	0	0	0	1	RTE-1_LVa
comp7789791_c0_seq1	0	0	4	1	4	Gypsy-18_LVa

## Sheet: early developmental stages
	embryo	nauplius	zoea	mysis	postlarvae	Max fold change	TE family
comp914_c0_seq1	38	10	15	13	8	4.8	Unidentified
comp10713_c0_seq1	525	213	164	158	60	8.8	Unidentified
comp12112_c0_seq1	0	0	0	0	0	1	Unidentified
comp14508_c0_seq1	27	37	10	7	3	12.3	Unidentified
comp19412_c0_seq1	0	0	1	2	2	2	Nimb-2_LVa
comp20053_c0_seq1	33	48	21	32	20	2.4	Unidentified
comp22971_c0_seq1	3	13	25	42	23	14	Unidentified
comp26033_c0_seq1	48	4	13	31	15	12	Unidentified
comp26923_c0_seq1	33	21	6	5	9	6.6	Gypsy-4_LVa-I
comp28539_c0_seq1	0	1	0	0	0	1	Unidentified
comp33818_c0_seq1	21	15	1	2	0	21	Penelope-3_LVa
comp34517_c0_seq2	0	0	0	4	7	7	RTE-3_LVa
comp35594_c0_seq1	6	1	1	6	2	6	Unidentified
comp35994_c0_seq3	24	148	245	454	293	18.9	Penelope-8_LVa
comp36153_c0_seq1	24	16	12	14	6	4	Gypsy-4_LVa-I
comp36153_c0_seq2	7	7	6	17	8	2.8	Gypsy-4_LVa-I
comp36153_c0_seq3	22	18	9	16	11	2.4	Gypsy-4_LVa-I
comp36153_c0_seq4	0	4	32	28	13	32	Gypsy-4_LVa-I
comp36153_c0_seq5	0	0	0	2	0	2	Gypsy-4_LVa-I
comp36153_c0_seq6	7	4	5	12	7	3	Gypsy-4_LVa-I
comp36864_c0_seq1	2	0	7	35	35	35	Gypsy-3_LVa-LTR
comp37895_c0_seq2	3	33	33	53	35	17.7	Gypsy-17_LVa
comp37895_c0_seq4	4	38	32	55	45	13.8	Gypsy-17_LVa
comp37895_c0_seq6	1	23	17	30	21	30	Gypsy-17_LVa
comp37895_c0_seq7	0	26	17	36	18	36	Gypsy-17_LVa
comp38550_c0_seq1	1	2	11	9	6	11	Unidentified
comp38550_c0_seq2	0	5	5	5	2	5	Unidentified
comp38550_c0_seq3	0	4	8	6	4	8	Unidentified
comp38896_c1_seq1	39	21	27	25	17	2.3	Nimb-1_LVa
comp39538_c1_seq1	95	42	54	59	29	3.3	Unidentified
comp39538_c1_seq2	60	36	54	54	25	2.4	Unidentified
comp40147_c0_seq2	1	0	0	0	0	1	Gypsy-14_LVa-I
comp40147_c0_seq3	3	0	0	2	0	3	Gypsy-14_LVa-I
comp40147_c0_seq5	4	1	1	0	0	4	Gypsy-14_LVa-I
comp40445_c0_seq2	0	1	0	4	1	4	Penelope-6_LVa
comp40445_c0_seq4	0	0	5	7	5	7	Unidentified
comp40445_c0_seq6	0	2	8	14	11	14	Penelope-6_LVa
comp40445_c0_seq8	0	1	2	4	3	4	Unidentified
comp40445_c0_seq11	0	3	9	19	8	19	Unidentified
comp40445_c0_seq12	0	0	0	8	2	8	Unidentified
comp40445_c0_seq14	0	2	4	5	2	5	Penelope-6_LVa
comp40445_c0_seq17	0	1	4	6	4	6	Penelope-6_LVa
comp40520_c0_seq2	15	9	76	140	93	15.6	Unidentified
comp41722_c0_seq3	2	1	0	3	2	3	Unidentified
comp41722_c0_seq7	7	2	4	5	5	3.5	Unidentified
comp41722_c0_seq11	2	1	2	7	5	7	Unidentified
comp41989_c0_seq1	19	18	115	214	92	11.9	Unidentified
comp42840_c0_seq3	26	26	33	41	41	1.6	Unidentified
comp43120_c1_seq1	180	93	108	176	82	2.2	Unidentified
comp43120_c1_seq2	179	122	118	190	126	1.6	Unidentified
comp43589_c2_seq1	35	68	45	48	55	1.9	Nimb-1_LVa
comp43761_c0_seq1	823	101	17	82	98	48.4	Unidentified
comp43761_c0_seq2	8	7	2	21	9	10.5	Unidentified
comp43967_c0_seq6	0	2	1	2	0	2	Unidentified
comp43967_c0_seq7	0	1	0	0	1	1	Unidentified
comp43967_c0_seq9	0	0	1	2	0	2	Unidentified
comp44462_c0_seq1	25	27	111	245	161	9.8	Unidentified
comp44462_c0_seq2	42	65	98	265	157	6.3	Unidentified
comp44462_c0_seq3	44	72	103	252	178	5.7	Unidentified
comp45023_c0_seq2	42	84	52	82	71	2	Nimb-1_LVa
comp45120_c0_seq2	5	8	11	12	14	2.8	Penelope-1_LVa
comp45120_c0_seq3	8	6	1	6	2	8	Penelope-1_LVa
comp45120_c0_seq4	7	13	12	9	3	4.3	Penelope-1_LVa
comp45120_c0_seq6	6	6	7	9	7	1.5	Penelope-1_LVa
comp45120_c0_seq7	0	6	2	9	6	9	Penelope-1_LVa
comp45120_c0_seq8	8	10	11	11	12	1.5	Penelope-1_LVa
comp45120_c0_seq9	8	5	8	8	11	2.2	Penelope-1_LVa
comp45120_c0_seq10	10	7	6	14	6	2.3	Penelope-1_LVa
comp45120_c0_seq11	7	8	13	7	7	1.9	Penelope-1_LVa
comp45120_c0_seq12	13	11	16	16	17	1.5	Penelope-1_LVa
comp45120_c0_seq13	12	14	11	12	10	1.4	Penelope-1_LVa
comp45120_c0_seq16	17	7	10	7	15	2.4	Penelope-1_LVa
comp45120_c0_seq17	11	8	7	8	2	5.5	Penelope-1_LVa
comp45120_c0_seq18	2	5	5	3	3	2.5	Penelope-1_LVa
comp45120_c0_seq20	2	1	4	3	3	4	Penelope-1_LVa
comp45120_c0_seq21	11	7	12	8	10	1.7	Penelope-1_LVa
comp45120_c0_seq24	4	0	1	7	2	7	Penelope-1_LVa
comp45120_c0_seq25	6	6	15	1	4	15	Penelope-1_LVa
comp45120_c0_seq26	7	7	12	11	6	2	Penelope-1_LVa
comp45120_c0_seq27	5	8	9	11	7	2.2	Penelope-1_LVa
comp45120_c0_seq28	15	20	9	14	12	2.2	Penelope-1_LVa
comp45120_c0_seq29	2	3	2	6	5	3	Penelope-1_LVa
comp45120_c0_seq30	3	8	11	15	16	5.3	Penelope-1_LVa
comp45120_c0_seq31	2	5	1	11	4	11	Penelope-1_LVa
comp45120_c0_seq32	12	7	17	20	10	2.9	Penelope-1_LVa
comp45120_c0_seq33	6	9	9	3	7	3	Penelope-1_LVa
comp45120_c0_seq34	3	7	11	16	12	5.3	Penelope-1_LVa
comp45120_c0_seq35	2	7	8	8	6	4	Penelope-1_LVa
comp45120_c0_seq36	5	7	7	4	3	2.3	Penelope-1_LVa
comp45120_c0_seq37	6	10	10	6	7	1.7	Penelope-1_LVa
comp45246_c0_seq1	9	21	16	11	7	3	BEL-1_LVa-I
comp45246_c0_seq3	10	12	10	7	3	4	BEL-1_LVa-I
comp45246_c0_seq4	43	99	75	22	16	6.2	BEL-1_LVa-I
comp45246_c0_seq5	9	15	14	6	9	2.5	BEL-1_LVa-I
comp45246_c0_seq6	20	37	24	8	4	9.3	BEL-1_LVa-I
comp45246_c0_seq7	42	101	66	22	20	5	BEL-1_LVa-I
comp45270_c0_seq9	0	0	0	2	0	2	Unidentified
comp45273_c0_seq5	22	19	19	30	13	2.3	Penelope-3_LVa
comp45377_c1_seq3	231	160	161	210	98	2.4	Nimb-1_LVa
comp45377_c1_seq11	30	70	63	73	47	2.4	Nimb-1_LVa
comp45417_c0_seq8	19	6	3	8	7	6.3	Unidentified
comp45420_c1_seq1	13	135	460	490	325	37.7	Unidentified
comp45420_c1_seq2	17	34	98	73	59	5.8	Unidentified
comp45420_c1_seq3	11	42	99	117	77	10.6	Unidentified
comp45420_c1_seq4	16	149	562	562	426	35.1	Unidentified
comp45539_c0_seq8	34	130	132	188	99	5.5	Unidentified
comp45539_c0_seq9	28	143	124	166	68	5.9	Unidentified
comp45539_c0_seq11	29	131	150	187	92	6.4	Unidentified
comp45539_c0_seq12	35	158	157	191	98	5.5	Unidentified
comp45539_c0_seq14	41	152	150	173	109	4.2	Unidentified
comp45539_c0_seq16	31	142	138	193	103	6.2	Unidentified
comp45539_c0_seq19	29	168	146	220	100	7.6	Unidentified
comp45539_c0_seq20	32	136	127	178	98	5.6	Unidentified
comp45539_c0_seq24	30	151	148	185	102	6.2	Unidentified
comp45539_c0_seq27	32	150	137	184	89	5.8	Unidentified
comp45539_c0_seq28	31	136	132	199	95	6.4	Unidentified
comp45539_c0_seq31	31	134	142	206	92	6.6	Unidentified
comp45539_c0_seq32	30	158	148	197	94	6.6	Unidentified
comp45539_c0_seq34	35	129	146	187	84	5.3	Unidentified
comp45539_c0_seq35	32	165	136	187	76	5.8	Unidentified
comp45539_c0_seq38	34	153	122	166	100	4.9	Unidentified
comp45592_c1_seq18	3	7	6	6	7	2.3	RTE-3_LVa
comp45636_c0_seq3	2	6	5	1	4	6	RTE-2_LVa
comp45636_c0_seq6	2	6	8	10	3	5	RTE-2_LVa
comp45636_c0_seq8	1	1	0	2	1	2	RTE-2_LVa
comp45636_c0_seq9	2	6	1	1	0	6	RTE-2_LVa
comp45636_c0_seq16	12	14	8	14	12	1.8	RTE-2_LVa
comp45636_c0_seq17	3	9	2	7	0	9	RTE-2_LVa
comp45636_c0_seq20	7	9	11	11	12	1.7	RTE-2_LVa
comp45636_c0_seq23	23	8	11	13	5	4.6	RTE-2_LVa
comp45636_c0_seq24	27	8	16	14	16	3.4	RTE-2_LVa
comp45636_c0_seq27	9	9	6	4	7	2.3	RTE-2_LVa
comp45636_c0_seq28	6	4	2	6	4	3	RTE-2_LVa
comp45636_c0_seq29	19	7	24	14	6	4	RTE-2_LVa
comp45636_c0_seq30	7	2	6	9	6	4.5	RTE-2_LVa
comp45636_c0_seq33	6	5	5	6	11	2.2	RTE-2_LVa
comp45649_c0_seq2	3	26	20	16	8	8.7	Unidentified
comp45649_c0_seq3	0	6	4	5	1	6	Unidentified
comp45649_c0_seq4	8	16	24	27	14	3.4	Unidentified
comp45649_c0_seq5	9	24	24	33	20	3.7	Unidentified
comp45649_c0_seq6	14	22	27	13	23	2.1	Unidentified
comp45659_c0_seq2	1	0	0	10	3	10	Unidentified
comp45659_c0_seq3	0	1	0	1	0	1	Unidentified
comp45659_c0_seq4	0	2	3	4	1	4	Unidentified
comp45659_c0_seq5	0	4	2	11	5	11	Unidentified
comp45659_c0_seq10	0	3	1	5	6	6	Unidentified
comp45659_c0_seq13	0	0	1	4	0	4	Unidentified
comp45659_c0_seq18	1	2	1	4	4	4	Unidentified
comp45659_c0_seq19	0	0	1	5	6	6	Unidentified
comp45659_c0_seq20	0	1	0	2	1	2	Unidentified
comp45659_c0_seq22	0	1	2	4	2	4	Unidentified
comp45659_c0_seq27	0	3	0	10	1	10	Unidentified
comp45659_c0_seq28	1	1	3	7	6	7	Unidentified
comp352300_c0_seq1	232	64	63	40	41	5.8	Unidentified
comp2262917_c0_seq1	21	2	1	2	5	21	Gypsy-5_LVa-I
comp3101745_c0_seq1	0	0	0	2	1	2	RTE-1_LVa
comp7789791_c0_seq1	0	0	0	0	1	1	Gypsy-18_LVa
