# Supplementary material for: Close ecological relationship among species facilitated horizontal transfer of retrotransposons
Source: BMC Evol Biol. 2016 Oct 7;16:201. doi: 10.1186/s12862-016-0767-0 (PMC5055719; doi:10.1186/s12862-016-0767-0)
Supplement: Additional file 14: — GenBank accession numbers of protein sequences used for phylogenetic analyses. (XLSX 20 kb) [file 12862_2016_767_MOESM14_ESM.xlsx]

## Sheet: Sheet1
NO.	ID	Length (bp)	Evalue	Superfamily	Group
0	comp914_c0_seq1	1207	3.98367e-16	Transposable	Transposable Element
1	comp1448_c0_seq1	1129	1.9698e-10	CR1	Non-LTR retrotransposon
2	comp2070_c0_seq1	758	3.01947e-18	Nimb	Non-LTR retrotransposon
3	comp5181_c0_seq1	1521	9.36325e-52	Gypsy	LTR retrotransposon
4	comp6258_c0_seq1	514	3.9222e-42	Ingi	Non-LTR retrotransposon
5	comp8697_c0_seq1	595	8.94744e-12	L2B	Non-LTR retrotransposon
6	comp10713_c0_seq1	429	1.70824e-06	Daphne	Non-LTR retrotransposon
7	comp11616_c0_seq1	417	1.59201e-69	Non-LTR	Non-LTR retrotransposon
8	comp12112_c0_seq1	1950	1.59802e-160	RTE	Non-LTR retrotransposon
9	comp14508_c0_seq1	1658	3.60289e-51	RTE	Non-LTR retrotransposon
10	comp16006_c0_seq1	806	2.08774e-27	Nimb	Non-LTR retrotransposon
11	comp16945_c0_seq1	2018	6.963e-163	Penelope	Non-LTR retrotransposon
12	comp17548_c0_seq1	973	2.19562e-14	DIRS	LTR retrotransposon
13	comp18001_c0_seq1	203	2.07591e-06	hAT	DNA transposon
14	comp19412_c0_seq1	435	1.41836e-69	Nimb	Non-LTR retrotransposon
15	comp20053_c0_seq1	991	4.47741e-59	CR1	Non-LTR retrotransposon
16	comp22572_c0_seq1	1112	6.75547e-30	Gypsy	LTR retrotransposon
17	comp22714_c0_seq1	458	9.31787e-54	RTE	Non-LTR retrotransposon
18	comp22971_c0_seq1	931	1.26215e-42	RTE	Non-LTR retrotransposon
19	comp23851_c0_seq1	2359	5.45237e-47	Transposable	Transposable Element
20	comp24819_c0_seq1	1074	2.08733e-77	Penelope	Non-LTR retrotransposon
21	comp25872_c0_seq1	236	1.15492e-19	Nimb	Non-LTR retrotransposon
22	comp25899_c0_seq1	2147	3.55428e-34	Non-LTR	Non-LTR retrotransposon
23	comp25990_c0_seq1	679	1.52316e-33	RTE	Non-LTR retrotransposon
24	comp26033_c0_seq1	1808	1.16933e-46	Ingi	Non-LTR retrotransposon
25	comp26443_c0_seq1	2043	3.09823e-161	Non-LTR	Non-LTR retrotransposon
26	comp26460_c1_seq2	2121	8.42733e-71	Gypsy	LTR retrotransposon
27	comp26923_c0_seq1	955	7.62469e-100	Gypsy	LTR retrotransposon
28	comp27233_c0_seq1	410	2.45277e-22	Penelope	Non-LTR retrotransposon
29	comp28321_c0_seq1	787	2.63657e-160	Non-LTR	Non-LTR retrotransposon
30	comp28539_c0_seq1	438	1.77041e-13	Daphne	Non-LTR retrotransposon
31	comp28890_c0_seq1	1802	6.43454e-40	Non-LTR	Non-LTR retrotransposon
32	comp29156_c1_seq1	237	6.85599e-36	RTE	Non-LTR retrotransposon
33	comp29156_c1_seq2	214	3.17184e-27	RTE	Non-LTR retrotransposon
34	comp29156_c1_seq3	257	1.54979e-38	RTE	Non-LTR retrotransposon
35	comp29195_c0_seq1	325	1.12009e-60	Ingi	Non-LTR retrotransposon
36	comp30619_c0_seq1	392	1.36614e-09	Nimb	Non-LTR retrotransposon
37	comp30895_c0_seq1	236	6.48544e-40	Nimb	Non-LTR retrotransposon
38	comp31643_c0_seq1	1408	1.72265e-42	Gypsy	LTR retrotransposon
39	comp31643_c0_seq4	1299	9.52831e-42	Gypsy	LTR retrotransposon
40	comp31688_c0_seq1	1346	3.69502e-10	CR1	Non-LTR retrotransposon
41	comp31836_c0_seq3	655	4.73607e-60	Penelope	Non-LTR retrotransposon
42	comp31836_c0_seq4	2075	2.81421e-58	Penelope	Non-LTR retrotransposon
43	comp32443_c0_seq1	1765	1.19033e-84	CR1	Non-LTR retrotransposon
44	comp32638_c0_seq1	931	1.25384e-27	CR1	Non-LTR retrotransposon
45	comp32899_c0_seq1	273	3.09385e-21	CR1	Non-LTR retrotransposon
46	comp32899_c0_seq2	411	2.32738e-08	CR1	Non-LTR retrotransposon
47	comp32964_c0_seq1	600	4.53606e-126	Non-LTR	Non-LTR retrotransposon
48	comp33146_c0_seq1	902	8.99284e-12	CR1	Non-LTR retrotransposon
49	comp33818_c0_seq1	1387	6.69229e-153	Penelope	Non-LTR retrotransposon
50	comp34142_c0_seq1	2807	7.11385e-25	Gypsy	LTR retrotransposon
51	comp34384_c0_seq1	534	3.24573e-20	CR1	Non-LTR retrotransposon
52	comp34433_c0_seq1	2256	4.03144e-08	Penelope	Non-LTR retrotransposon
53	comp34517_c0_seq2	421	5.19004e-62	RTE	Non-LTR retrotransposon
54	comp34526_c0_seq1	679	1.8532e-113	Non-LTR	Non-LTR retrotransposon
55	comp34610_c0_seq1	1006	0	Non-LTR	Non-LTR retrotransposon
56	comp35274_c0_seq1	1542	1.4756e-50	CR1	Non-LTR retrotransposon
57	comp35506_c0_seq1	1989	1.38808e-61	Non-LTR	Non-LTR retrotransposon
58	comp35594_c0_seq1	1345	7.47317e-22	Nimb	Non-LTR retrotransposon
59	comp35734_c0_seq1	1925	3.31152e-32	Gypsy	LTR retrotransposon
60	comp35734_c0_seq2	5883	5.81121e-117	Gypsy	LTR retrotransposon
61	comp35843_c0_seq1	872	2.32172e-60	Nimb	Non-LTR retrotransposon
62	comp35994_c0_seq3	1448	2.41956e-89	Penelope	Non-LTR retrotransposon
63	comp36153_c0_seq1	1537	0	Gypsy	LTR retrotransposon
64	comp36153_c0_seq2	1215	1.96462e-142	Gypsy	LTR retrotransposon
65	comp36153_c0_seq3	1550	0	Gypsy	LTR retrotransposon
66	comp36153_c0_seq4	1687	2.15584e-87	Gypsy	LTR retrotransposon
67	comp36153_c0_seq5	378	6.67428e-28	Gypsy	LTR retrotransposon
68	comp36153_c0_seq6	1191	1.35627e-134	Gypsy	LTR retrotransposon
69	comp36753_c0_seq1	1544	6.52261e-36	Nimb	Non-LTR retrotransposon
70	comp36864_c0_seq1	1935	4.1702e-70	RTE	Non-LTR retrotransposon
71	comp37251_c0_seq1	210	1.26874e-06	Crack	Non-LTR retrotransposon
72	comp37251_c0_seq2	688	3.96455e-19	Nimb	Non-LTR retrotransposon
73	comp37251_c1_seq1	741	7.51192e-21	RTEX	Non-LTR retrotransposon
74	comp37581_c0_seq5	293	1.23501e-42	RTE	Non-LTR retrotransposon
75	comp37622_c0_seq3	1586	4.50219e-130	RTE	Non-LTR retrotransposon
76	comp37895_c0_seq2	4768	0	Gypsy	LTR retrotransposon
77	comp37895_c0_seq4	5339	0	Gypsy	LTR retrotransposon
78	comp37895_c0_seq6	3478	0	Gypsy	LTR retrotransposon
79	comp37895_c0_seq7	2907	0	Gypsy	LTR retrotransposon
80	comp38049_c0_seq1	1565	2.7231e-114	CR1	Non-LTR retrotransposon
81	comp38341_c1_seq1	1148	2.91126e-82	RTE	Non-LTR retrotransposon
82	comp38550_c0_seq1	1005	1.43646e-123	BEL	LTR retrotransposon
83	comp38550_c0_seq2	356	2.65482e-32	BEL	LTR retrotransposon
84	comp38550_c0_seq3	1194	2.39605e-141	BEL	LTR retrotransposon
85	comp38896_c1_seq1	1436	3.82344e-35	Nimb	Non-LTR retrotransposon
86	comp39024_c0_seq1	719	8.49468e-20	CR1	Non-LTR retrotransposon
87	comp39024_c0_seq3	561	8.70381e-18	CR1	Non-LTR retrotransposon
88	comp39538_c1_seq1	1290	2.2823e-07	Gypsy	LTR retrotransposon
89	comp39538_c1_seq2	1314	2.32885e-07	Gypsy	LTR retrotransposon
90	comp40114_c0_seq2	797	2.65534e-112	RTE	Non-LTR retrotransposon
91	comp40147_c0_seq2	1016	1.10747e-117	Gypsy	LTR retrotransposon
92	comp40147_c0_seq3	1417	8.61006e-124	Gypsy	LTR retrotransposon
93	comp40147_c0_seq5	1670	1.03239e-123	Gypsy	LTR retrotransposon
94	comp40445_c0_seq2	2580	2.25231e-64	CR1	Non-LTR retrotransposon
95	comp40445_c0_seq4	1428	1.1893e-64	CR1	Non-LTR retrotransposon
96	comp40445_c0_seq6	1792	1.52835e-64	CR1	Non-LTR retrotransposon
97	comp40445_c0_seq8	2182	1.88133e-64	CR1	Non-LTR retrotransposon
98	comp40445_c0_seq11	1383	1.14757e-64	CR1	Non-LTR retrotransposon
99	comp40445_c0_seq12	2171	1.87302e-64	CR1	Non-LTR retrotransposon
100	comp40445_c0_seq14	1837	1.56536e-64	CR1	Non-LTR retrotransposon
101	comp40445_c0_seq17	2591	2.26062e-64	CR1	Non-LTR retrotransposon
102	comp40520_c0_seq2	3957	1.84034e-91	CR1	Non-LTR retrotransposon
103	comp41722_c0_seq1	868	9.34837e-24	CR1	Non-LTR retrotransposon
104	comp41722_c0_seq2	1042	3.29212e-32	Kiri	Non-LTR retrotransposon
105	comp41722_c0_seq3	827	1.55093e-60	Crack	Non-LTR retrotransposon
106	comp41722_c0_seq7	1612	7.23911e-88	CR1	Non-LTR retrotransposon
107	comp41722_c0_seq8	517	2.37531e-43	CR1	Non-LTR retrotransposon
108	comp41722_c0_seq11	1438	3.50402e-82	CR1	Non-LTR retrotransposon
109	comp41926_c0_seq1	808	1.27617e-24	Penelope	Non-LTR retrotransposon
110	comp41926_c0_seq2	834	3.5886e-174	Penelope	Non-LTR retrotransposon
111	comp41977_c0_seq1	1246	2.12926e-07	DNA	DNA transposon
112	comp41989_c0_seq1	3843	3.21015e-143	CR1	Non-LTR retrotransposon
113	comp42150_c0_seq2	1879	0	Ingi	Non-LTR retrotransposon
114	comp42150_c0_seq3	1891	0	Ingi	Non-LTR retrotransposon
115	comp42410_c0_seq1	257	3.59667e-10	CR1	Non-LTR retrotransposon
116	comp42796_c0_seq11	277	9.99663e-28	Transposable	Transposable Element
117	comp42840_c0_seq3	6010	0	Gypsy	LTR retrotransposon
118	comp42869_c0_seq1	676	2.63243e-06	Harbinger	DNA transposon
119	comp42869_c0_seq7	708	1.36162e-12	Harbinger	DNA transposon
120	comp42962_c1_seq1	1106	2.17955e-59	Penelope	Non-LTR retrotransposon
121	comp43120_c1_seq1	2284	3.75076e-21	Transposable	Transposable Element
122	comp43120_c1_seq2	2242	3.53952e-21	Transposable	Transposable Element
123	comp43124_c0_seq4	3279	4.78304e-46	CR1	Non-LTR retrotransposon
124	comp43124_c0_seq6	3300	5.1341e-50	CR1	Non-LTR retrotransposon
125	comp43204_c0_seq1	1031	1.73298e-32	Copia	LTR retrotransposon
126	comp43261_c0_seq1	1606	2.96392e-129	RTE	Non-LTR retrotransposon
127	comp43261_c0_seq2	835	2.67986e-70	RTE	Non-LTR retrotransposon
128	comp43261_c0_seq3	974	3.19405e-70	RTE	Non-LTR retrotransposon
129	comp43266_c1_seq1	1507	1.511e-25	CR1	Non-LTR retrotransposon
130	comp43534_c4_seq1	2267	0	Penelope	Non-LTR retrotransposon
131	comp43534_c4_seq4	1473	0	Penelope	Non-LTR retrotransposon
132	comp43534_c4_seq6	2620	1.04596e-29	Penelope	Non-LTR retrotransposon
133	comp43534_c4_seq8	1169	0	Penelope	Non-LTR retrotransposon
134	comp43589_c2_seq1	1597	2.14904e-120	Nimb	Non-LTR retrotransposon
135	comp43589_c6_seq1	1279	3.47075e-125	Nimb	Non-LTR retrotransposon
136	comp43761_c0_seq1	3723	1.39605e-88	CR1	Non-LTR retrotransposon
137	comp43761_c0_seq2	3548	6.54653e-104	CR1	Non-LTR retrotransposon
138	comp43941_c0_seq2	2982	2.62951e-76	Mariner/Tc1	DNA transposon
139	comp43967_c0_seq6	3764	3.31428e-121	Gypsy	LTR retrotransposon
140	comp43967_c0_seq7	3755	1.19574e-122	Gypsy	LTR retrotransposon
141	comp43967_c0_seq9	3814	1.471e-122	Gypsy	LTR retrotransposon
142	comp44046_c0_seq1	2197	6.79711e-111	Nimb	Non-LTR retrotransposon
143	comp44046_c0_seq16	741	2.28363e-41	Nimb	Non-LTR retrotransposon
144	comp44046_c0_seq17	1231	5.71734e-58	Nimb	Non-LTR retrotransposon
145	comp44046_c0_seq21	2417	5.85783e-161	Nimb	Non-LTR retrotransposon
146	comp44421_c1_seq2	2048	4.59047e-97	Daphne	Non-LTR retrotransposon
147	comp44462_c0_seq1	3685	0	BEL	LTR retrotransposon
148	comp44462_c0_seq2	6209	0	BEL	LTR retrotransposon
149	comp44462_c0_seq3	5893	0	BEL	LTR retrotransposon
150	comp44566_c1_seq1	1237	1.03629e-12	Nimb	Non-LTR retrotransposon
151	comp44566_c1_seq2	1265	4.46973e-24	Nimb	Non-LTR retrotransposon
152	comp44566_c1_seq3	1599	2.56613e-14	I	Non-LTR retrotransposon
153	comp44566_c1_seq4	1370	1.15963e-14	I	Non-LTR retrotransposon
154	comp44787_c0_seq1	731	9.54332e-57	Ingi	Non-LTR retrotransposon
155	comp44787_c0_seq2	1029	7.0844e-14	Nimb	Non-LTR retrotransposon
156	comp44787_c0_seq3	1004	6.86753e-14	Nimb	Non-LTR retrotransposon
157	comp44787_c0_seq4	977	6.65066e-14	Nimb	Non-LTR retrotransposon
158	comp44787_c0_seq5	2744	1.86004e-118	Ingi	Non-LTR retrotransposon
159	comp44787_c0_seq6	2378	2.65805e-109	Ingi	Non-LTR retrotransposon
160	comp44787_c0_seq9	908	1.36579e-62	Ingi	Non-LTR retrotransposon
161	comp44787_c0_seq10	883	1.32495e-62	Ingi	Non-LTR retrotransposon
162	comp44787_c0_seq12	2769	2.05236e-118	Ingi	Non-LTR retrotransposon
163	comp45023_c0_seq2	3237	0	Nimb	Non-LTR retrotransposon
164	comp45042_c0_seq3	1727	7.6475e-172	Gypsy	LTR retrotransposon
165	comp45042_c0_seq4	1642	1.04286e-158	Gypsy	LTR retrotransposon
166	comp45042_c0_seq16	1462	2.36954e-135	Gypsy	LTR retrotransposon
167	comp45120_c0_seq2	1127	0	Penelope	Non-LTR retrotransposon
168	comp45120_c0_seq3	1083	0	Penelope	Non-LTR retrotransposon
169	comp45120_c0_seq4	1101	0	Penelope	Non-LTR retrotransposon
170	comp45120_c0_seq6	1081	0	Penelope	Non-LTR retrotransposon
171	comp45120_c0_seq7	1098	8.89465e-166	Penelope	Non-LTR retrotransposon
172	comp45120_c0_seq8	1200	0	Penelope	Non-LTR retrotransposon
173	comp45120_c0_seq9	1119	0	Penelope	Non-LTR retrotransposon
174	comp45120_c0_seq10	1214	0	Penelope	Non-LTR retrotransposon
175	comp45120_c0_seq11	1145	0	Penelope	Non-LTR retrotransposon
176	comp45120_c0_seq12	1159	0	Penelope	Non-LTR retrotransposon
177	comp45120_c0_seq13	1145	0	Penelope	Non-LTR retrotransposon
178	comp45120_c0_seq16	1141	0	Penelope	Non-LTR retrotransposon
179	comp45120_c0_seq17	1197	9.82107e-166	Penelope	Non-LTR retrotransposon
180	comp45120_c0_seq18	1069	0	Penelope	Non-LTR retrotransposon
181	comp45120_c0_seq20	1101	0	Penelope	Non-LTR retrotransposon
182	comp45120_c0_seq21	1133	0	Penelope	Non-LTR retrotransposon
183	comp45120_c0_seq24	1049	0	Penelope	Non-LTR retrotransposon
184	comp45120_c0_seq25	1127	0	Penelope	Non-LTR retrotransposon
185	comp45120_c0_seq26	1087	0	Penelope	Non-LTR retrotransposon
186	comp45120_c0_seq27	1067	0	Penelope	Non-LTR retrotransposon
187	comp45120_c0_seq28	1218	0	Penelope	Non-LTR retrotransposon
188	comp45120_c0_seq29	1115	0	Penelope	Non-LTR retrotransposon
189	comp45120_c0_seq30	1124	9.14733e-166	Penelope	Non-LTR retrotransposon
190	comp45120_c0_seq31	1046	8.41731e-166	Penelope	Non-LTR retrotransposon
191	comp45120_c0_seq32	1232	0	Penelope	Non-LTR retrotransposon
192	comp45120_c0_seq33	1141	0	Penelope	Non-LTR retrotransposon
193	comp45120_c0_seq34	1159	0	Penelope	Non-LTR retrotransposon
194	comp45120_c0_seq35	1066	8.58579e-166	Penelope	Non-LTR retrotransposon
195	comp45120_c0_seq36	1063	0	Penelope	Non-LTR retrotransposon
196	comp45120_c0_seq37	1124	9.14733e-166	Penelope	Non-LTR retrotransposon
197	comp45204_c0_seq1	2199	9.37466e-30	Nimb	Non-LTR retrotransposon
198	comp45204_c0_seq2	2215	6.5366e-33	Nimb	Non-LTR retrotransposon
199	comp45246_c0_seq1	2837	0	BEL	LTR retrotransposon
200	comp45246_c0_seq3	2587	0	BEL	LTR retrotransposon
201	comp45246_c0_seq4	5634	0	BEL	LTR retrotransposon
202	comp45246_c0_seq5	3200	0	BEL	LTR retrotransposon
203	comp45246_c0_seq6	3450	0	BEL	LTR retrotransposon
204	comp45246_c0_seq7	5384	0	BEL	LTR retrotransposon
205	comp45270_c0_seq1	1806	2.37303e-66	CR1	Non-LTR retrotransposon
206	comp45270_c0_seq3	1520	1.37132e-27	CR1	Non-LTR retrotransposon
207	comp45270_c0_seq5	1925	7.06947e-59	CR1	Non-LTR retrotransposon
208	comp45270_c0_seq8	1837	3.04834e-85	CR1	Non-LTR retrotransposon
209	comp45270_c0_seq9	1639	2.26832e-21	CR1	Non-LTR retrotransposon
210	comp45270_c0_seq13	1810	6.88814e-91	CR1	Non-LTR retrotransposon
211	comp45270_c0_seq15	1840	6.98919e-91	CR1	Non-LTR retrotransposon
212	comp45270_c0_seq16	1776	2.20845e-66	CR1	Non-LTR retrotransposon
213	comp45270_c0_seq20	1782	2.98012e-85	CR1	Non-LTR retrotransposon
214	comp45270_c0_seq21	1812	3.03343e-85	CR1	Non-LTR retrotransposon
215	comp45270_c0_seq22	1865	2.99899e-92	CR1	Non-LTR retrotransposon
216	comp45273_c0_seq4	2463	6.58691e-09	Penelope	Non-LTR retrotransposon
217	comp45273_c0_seq5	2040	5.37917e-09	Penelope	Non-LTR retrotransposon
218	comp45273_c0_seq8	1014	2.47279e-09	Penelope	Non-LTR retrotransposon
219	comp45304_c1_seq1	2948	6.18075e-49	Nimb	Non-LTR retrotransposon
220	comp45304_c1_seq3	2865	1.68472e-61	Nimb	Non-LTR retrotransposon
221	comp45304_c1_seq5	2940	8.15697e-74	Nimb	Non-LTR retrotransposon
222	comp45304_c1_seq8	3023	2.88202e-60	Nimb	Non-LTR retrotransposon
223	comp45306_c0_seq1	3576	2.39007e-100	Nimb	Non-LTR retrotransposon
224	comp45306_c1_seq1	1265	1.48361e-20	Nimb	Non-LTR retrotransposon
225	comp45306_c1_seq2	1410	1.64044e-22	Nimb	Non-LTR retrotransposon
226	comp45314_c1_seq2	2699	2.98715e-148	Nimb	Non-LTR retrotransposon
227	comp45314_c1_seq20	3001	1.17314e-144	Nimb	Non-LTR retrotransposon
228	comp45314_c1_seq24	2837	8.3619e-143	Nimb	Non-LTR retrotransposon
229	comp45318_c0_seq1	1521	1.38509e-68	Ingi	Non-LTR retrotransposon
230	comp45318_c0_seq2	1021	5.94624e-28	Nimb	Non-LTR retrotransposon
231	comp45377_c1_seq1	3000	0	Nimb	Non-LTR retrotransposon
232	comp45377_c1_seq3	4226	0	Nimb	Non-LTR retrotransposon
233	comp45377_c1_seq11	3320	0	Nimb	Non-LTR retrotransposon
234	comp45377_c1_seq12	1137	0	Nimb	Non-LTR retrotransposon
235	comp45417_c0_seq8	2042	0	EnSpm/CACTA	DNA transposon
236	comp45420_c1_seq1	5613	0	BEL	LTR retrotransposon
237	comp45420_c1_seq2	4949	0	BEL	LTR retrotransposon
238	comp45420_c1_seq3	5096	0	BEL	LTR retrotransposon
239	comp45420_c1_seq4	5721	0	BEL	LTR retrotransposon
240	comp45539_c0_seq8	6064	0	BEL	LTR retrotransposon
241	comp45539_c0_seq9	6299	0	BEL	LTR retrotransposon
242	comp45539_c0_seq11	5881	0	BEL	LTR retrotransposon
243	comp45539_c0_seq12	6349	0	BEL	LTR retrotransposon
244	comp45539_c0_seq14	6092	0	BEL	LTR retrotransposon
245	comp45539_c0_seq16	6070	0	BEL	LTR retrotransposon
246	comp45539_c0_seq19	5909	0	BEL	LTR retrotransposon
247	comp45539_c0_seq20	6042	0	BEL	LTR retrotransposon
248	comp45539_c0_seq24	5931	0	BEL	LTR retrotransposon
249	comp45539_c0_seq27	6327	0	BEL	LTR retrotransposon
250	comp45539_c0_seq28	6052	0	BEL	LTR retrotransposon
251	comp45539_c0_seq31	6030	0	BEL	LTR retrotransposon
252	comp45539_c0_seq32	5903	0	BEL	LTR retrotransposon
253	comp45539_c0_seq34	6080	0	BEL	LTR retrotransposon
254	comp45539_c0_seq35	6321	0	BEL	LTR retrotransposon
255	comp45539_c0_seq38	6058	0	BEL	LTR retrotransposon
256	comp45576_c0_seq8	3240	0	Gypsy	LTR retrotransposon
257	comp45576_c0_seq10	4161	0	Gypsy	LTR retrotransposon
258	comp45576_c0_seq15	1579	0	Gypsy	LTR retrotransposon
259	comp45592_c1_seq1	1336	2.39533e-58	RTE	Non-LTR retrotransposon
260	comp45592_c1_seq3	5326	0	RTE	Non-LTR retrotransposon
261	comp45592_c1_seq4	1379	2.04645e-68	RTE	Non-LTR retrotransposon
262	comp45592_c1_seq5	4988	0	RTE	Non-LTR retrotransposon
263	comp45592_c1_seq7	5369	0	RTE	Non-LTR retrotransposon
264	comp45592_c1_seq8	1009	0	RTE	Non-LTR retrotransposon
265	comp45592_c1_seq9	1304	0	RTE	Non-LTR retrotransposon
266	comp45592_c1_seq10	1674	8.64926e-56	RTE	Non-LTR retrotransposon
267	comp45592_c1_seq11	897	1.79127e-159	RTE	Non-LTR retrotransposon
268	comp45592_c1_seq12	1615	0	RTE	Non-LTR retrotransposon
269	comp45592_c1_seq13	1717	1.38995e-68	RTE	Non-LTR retrotransposon
270	comp45592_c1_seq14	966	0	RTE	Non-LTR retrotransposon
271	comp45592_c1_seq15	5057	0	RTE	Non-LTR retrotransposon
272	comp45592_c1_seq16	1658	0	RTE	Non-LTR retrotransposon
273	comp45592_c1_seq17	1347	0	RTE	Non-LTR retrotransposon
274	comp45592_c1_seq18	312	2.2563e-52	RTE	Non-LTR retrotransposon
275	comp45592_c1_seq19	1278	9.62067e-168	RTE	Non-LTR retrotransposon
276	comp45592_c1_seq20	268	1.08956e-34	RTE	Non-LTR retrotransposon
277	comp45592_c1_seq21	1235	7.31533e-157	RTE	Non-LTR retrotransposon
278	comp45592_c1_seq24	5438	0	RTE	Non-LTR retrotransposon
279	comp45592_c1_seq25	940	2.39146e-170	RTE	Non-LTR retrotransposon
280	comp45592_c1_seq26	5031	0	RTE	Non-LTR retrotransposon
281	comp45592_c1_seq27	1727	0	RTE	Non-LTR retrotransposon
282	comp45592_c1_seq28	684	6.16425e-124	RTE	Non-LTR retrotransposon
283	comp45592_c1_seq29	670	6.95802e-130	RTE	Non-LTR retrotransposon
284	comp45592_c1_seq30	5395	0	RTE	Non-LTR retrotransposon
285	comp45592_c1_seq31	1388	0	RTE	Non-LTR retrotransposon
286	comp45592_c1_seq32	1684	0	RTE	Non-LTR retrotransposon
287	comp45592_c1_seq33	5100	0	RTE	Non-LTR retrotransposon
288	comp45592_c1_seq34	4761	0	RTE	Non-LTR retrotransposon
289	comp45595_c3_seq1	1253	0	RTE	Non-LTR retrotransposon
290	comp45595_c3_seq2	3940	0	RTE	Non-LTR retrotransposon
291	comp45595_c3_seq3	3529	0	RTE	Non-LTR retrotransposon
292	comp45595_c3_seq4	3903	0	RTE	Non-LTR retrotransposon
293	comp45595_c3_seq5	3893	0	RTE	Non-LTR retrotransposon
294	comp45595_c3_seq6	3962	0	RTE	Non-LTR retrotransposon
295	comp45595_c3_seq7	1107	0	RTE	Non-LTR retrotransposon
296	comp45595_c3_seq10	889	1.85998e-145	RTE	Non-LTR retrotransposon
297	comp45595_c3_seq11	3613	0	RTE	Non-LTR retrotransposon
298	comp45595_c3_seq14	758	5.56286e-127	RTE	Non-LTR retrotransposon
299	comp45595_c3_seq15	3576	0	RTE	Non-LTR retrotransposon
300	comp45595_c3_seq16	3856	0	RTE	Non-LTR retrotransposon
301	comp45595_c3_seq17	1216	0	RTE	Non-LTR retrotransposon
302	comp45595_c3_seq18	3819	0	RTE	Non-LTR retrotransposon
303	comp45595_c3_seq20	3925	0	RTE	Non-LTR retrotransposon
304	comp45595_c3_seq21	3940	0	RTE	Non-LTR retrotransposon
305	comp45595_c3_seq22	3977	0	RTE	Non-LTR retrotransposon
306	comp45595_c3_seq23	270	4.09598e-22	Penelope	Non-LTR retrotransposon
307	comp45595_c3_seq27	3856	0	RTE	Non-LTR retrotransposon
308	comp45595_c3_seq28	3841	0	RTE	Non-LTR retrotransposon
309	comp45595_c3_seq31	1238	0	RTE	Non-LTR retrotransposon
310	comp45595_c3_seq32	1085	0	RTE	Non-LTR retrotransposon
311	comp45595_c3_seq33	1122	0	RTE	Non-LTR retrotransposon
312	comp45595_c3_seq36	3878	0	RTE	Non-LTR retrotransposon
313	comp45595_c3_seq38	3492	0	RTE	Non-LTR retrotransposon
314	comp45636_c0_seq3	2274	0	RTE	Non-LTR retrotransposon
315	comp45636_c0_seq5	384	3.27412e-44	RTE	Non-LTR retrotransposon
316	comp45636_c0_seq6	2579	0	RTE	Non-LTR retrotransposon
317	comp45636_c0_seq8	853	6.47071e-151	RTE	Non-LTR retrotransposon
318	comp45636_c0_seq9	1086	1.00406e-148	RTE	Non-LTR retrotransposon
319	comp45636_c0_seq10	1320	0	RTE	Non-LTR retrotransposon
320	comp45636_c0_seq13	1955	0	RTE	Non-LTR retrotransposon
321	comp45636_c0_seq16	3069	0	RTE	Non-LTR retrotransposon
322	comp45636_c0_seq17	1553	0	RTE	Non-LTR retrotransposon
323	comp45636_c0_seq19	2260	0	RTE	Non-LTR retrotransposon
324	comp45636_c0_seq20	2764	0	RTE	Non-LTR retrotransposon
325	comp45636_c0_seq22	2290	0	RTE	Non-LTR retrotransposon
326	comp45636_c0_seq23	2609	0	RTE	Non-LTR retrotransposon
327	comp45636_c0_seq24	3099	0	RTE	Non-LTR retrotransposon
328	comp45636_c0_seq27	1576	0	RTE	Non-LTR retrotransposon
329	comp45636_c0_seq28	1343	0	RTE	Non-LTR retrotransposon
330	comp45636_c0_seq29	3076	0	RTE	Non-LTR retrotransposon
331	comp45636_c0_seq30	2741	0	RTE	Non-LTR retrotransposon
332	comp45636_c0_seq33	3046	0	RTE	Non-LTR retrotransposon
333	comp45644_c2_seq3	1498	7.24262e-150	DNA	DNA transposon
334	comp45644_c2_seq4	1464	1.64078e-136	DNA	DNA transposon
335	comp45648_c0_seq1	796	0	Nimb	Non-LTR retrotransposon
336	comp45648_c0_seq3	735	2.9042e-104	Nimb	Non-LTR retrotransposon
337	comp45648_c0_seq4	1790	0	Nimb	Non-LTR retrotransposon
338	comp45648_c0_seq5	773	7.45053e-127	Nimb	Non-LTR retrotransposon
339	comp45648_c0_seq7	1717	0	Nimb	Non-LTR retrotransposon
340	comp45648_c0_seq8	2108	0	Nimb	Non-LTR retrotransposon
341	comp45648_c0_seq10	1464	0	Nimb	Non-LTR retrotransposon
342	comp45648_c0_seq11	2181	0	Nimb	Non-LTR retrotransposon
343	comp45649_c0_seq2	2372	2.34648e-168	Copia	LTR retrotransposon
344	comp45649_c0_seq3	930	2.05924e-65	Copia	LTR retrotransposon
345	comp45649_c0_seq4	2378	6.648e-160	Copia	LTR retrotransposon
346	comp45649_c0_seq5	3332	0	Copia	LTR retrotransposon
347	comp45649_c0_seq6	3338	0	Copia	LTR retrotransposon
348	comp45659_c0_seq2	2711	0	Gypsy	LTR retrotransposon
349	comp45659_c0_seq3	861	1.42499e-104	Gypsy	LTR retrotransposon
350	comp45659_c0_seq4	1952	0	Gypsy	LTR retrotransposon
351	comp45659_c0_seq5	2393	0	Gypsy	LTR retrotransposon
352	comp45659_c0_seq7	2243	0	Gypsy	LTR retrotransposon
353	comp45659_c0_seq8	3112	0	Gypsy	LTR retrotransposon
354	comp45659_c0_seq10	2680	0	Gypsy	LTR retrotransposon
355	comp45659_c0_seq13	1811	0	Gypsy	LTR retrotransposon
356	comp45659_c0_seq18	2790	0	Gypsy	LTR retrotransposon
357	comp45659_c0_seq19	1842	0	Gypsy	LTR retrotransposon
358	comp45659_c0_seq20	1524	3.00538e-147	Gypsy	LTR retrotransposon
359	comp45659_c0_seq22	1730	7.15883e-148	Gypsy	LTR retrotransposon
360	comp45659_c0_seq25	2274	0	Gypsy	LTR retrotransposon
361	comp45659_c0_seq27	1921	0	Gypsy	LTR retrotransposon
362	comp45659_c0_seq28	2821	0	Gypsy	LTR retrotransposon
363	comp45659_c0_seq31	3143	0	Gypsy	LTR retrotransposon
364	comp352300_c0_seq1	1472	3.12548e-19	Transposable	Transposable Element
365	comp1176059_c0_seq1	675	4.27993e-27	CR1	Non-LTR retrotransposon
366	comp1639587_c0_seq1	392	1.2593e-44	Gypsy	LTR retrotransposon
367	comp1639595_c0_seq1	870	6.27972e-55	CR1	Non-LTR retrotransposon
368	comp1784887_c0_seq1	362	5.08794e-47	Penelope	Non-LTR retrotransposon
369	comp1788367_c0_seq1	459	1.48219e-38	CR1	Non-LTR retrotransposon
370	comp1800921_c0_seq1	1034	3.55582e-127	Nimb	Non-LTR retrotransposon
371	comp1806505_c0_seq1	467	4.23919e-36	Gypsy	LTR retrotransposon
372	comp2083001_c0_seq1	1419	1.60833e-48	CR1	Non-LTR retrotransposon
373	comp2099016_c0_seq1	253	1.78532e-06	DNA	DNA transposon
374	comp2255599_c0_seq1	304	1.71135e-19	Ingi	Non-LTR retrotransposon
375	comp2262917_c0_seq1	1317	4.96413e-132	Gypsy	LTR retrotransposon
376	comp2266521_c0_seq1	789	7.28867e-27	CR1	Non-LTR retrotransposon
377	comp2281848_c0_seq1	324	2.22439e-23	Nimb	Non-LTR retrotransposon
378	comp2772667_c0_seq1	411	1.15368e-06	Penelope	Non-LTR retrotransposon
379	comp2884969_c0_seq1	250	5.34315e-41	Nimb	Non-LTR retrotransposon
380	comp3079757_c0_seq1	632	1.68839e-88	BEL	LTR retrotransposon
381	comp3101745_c0_seq1	218	2.13535e-44	RTE	Non-LTR retrotransposon
382	comp3114113_c0_seq1	546	3.50725e-47	Penelope	Non-LTR retrotransposon
383	comp3131976_c0_seq1	353	2.03876e-52	Jockey	Non-LTR retrotransposon
384	comp3431258_c0_seq1	414	1.92488e-41	Nimb	Non-LTR retrotransposon
385	comp3817090_c0_seq1	292	2.76576e-41	Gypsy	LTR retrotransposon
386	comp3947316_c0_seq1	500	3.03888e-08	I	Non-LTR retrotransposon
387	comp4041587_c0_seq1	852	4.54085e-48	Gypsy	LTR retrotransposon
388	comp4052418_c0_seq1	338	7.59402e-12	CR1	Non-LTR retrotransposon
389	comp4113175_c0_seq1	253	3.14177e-49	RTE	Non-LTR retrotransposon
390	comp4820954_c0_seq1	365	8.16902e-77	Ingi	Non-LTR retrotransposon
391	comp4919305_c0_seq1	366	1.16602e-16	Nimb	Non-LTR retrotransposon
392	comp5268534_c0_seq1	332	3.79941e-66	Ingi	Non-LTR retrotransposon
393	comp5469939_c0_seq1	301	4.04208e-36	RTE	Non-LTR retrotransposon
394	comp7789791_c0_seq1	254	5.54462e-34	Gypsy	LTR retrotransposon
