# Supplementary material for: Close ecological relationship among species facilitated horizontal transfer of retrotransposons
Source: BMC Evol Biol. 2016 Oct 7;16:201. doi: 10.1186/s12862-016-0767-0 (PMC5055719; doi:10.1186/s12862-016-0767-0)
Supplement: Additional file 15: — Multiple sequence alignments used for phylogenetic analyses. (ZIP 546 kb) [file 12862_2016_767_MOESM15_ESM.zip]

Archive with 10 entries (10 files):
- BEL-1_LVa-I_hits_M.fasta
- Gypsy-14_LVa-I_hits_M.fasta
- Nimb-1_LVa_hits_M.fasta
- Nimb-2_LVa_hits_M.fasta
- Penelope-1_LVa_hits_M.fasta
- Penelope-3_LVa_hits_M.fasta
- Penelope-6_LVa_hits_M.fasta
- RTE-1_LVa_hits_M.fasta
- RTE-2_LVa_hits_M.fasta
- RTE-3_LVa_hits_M.fasta
