# Supplementary material for: Close ecological relationship among species facilitated horizontal transfer of retrotransposons
Source: BMC Evol Biol. 2016 Oct 7;16:201. doi: 10.1186/s12862-016-0767-0 (PMC5055719; doi:10.1186/s12862-016-0767-0)
Supplement: Additional file 15: — Multiple sequence alignments used for phylogenetic analyses. (ZIP 546 kb) [file 12862_2016_767_MOESM15_ESM.zip › BEL-1_LVa-I_hits_M.fasta]

>Caenorhabditis__brenneri
------------------------------------------------------------
------------------------------------------------------------
------------------------------------------------------------
------------------------------------------------------------
------------------------------------------------------------
------------------------------------------------------------
------------------------------------------------------------
------------------------------------------------------------
------------------------------------------------------------
------------------------------------------------------------
------------------------------------------------------------
------------------------------------------------------------
------------------------------------------------------------
------------------------------------------------------------
------------------------------------------------------------
------------------------------------------------------------
--------------------------------------MLLKIVRAKPLAPIAKENITRV
--------------------------VASSKNFIATSITIQQTLQDQCSEHFFVAPREPT
NKRLRA-----------------------------DTGPSKARVSPPAALPTAT---QPI
GSSDPIPTGAPEVTSSNFTGPAPESHLGKSDIS----------------CTGK-LESFLS
------------------------------------------------------------
----------------------------------SLQTETLFNASLLNAPAKTSH-----
------------------------------------------------------------
--------LPFVALRTTDGK-------ILLALVDSGASLSVLSHDSADRI-GLKTLATKE
LTIAGYSNTTT-------EKSNIYQVSFKTLEK---PFKMFIAGAPRLPDTKYDVPPL--
---ETSDIRFLRDNKIDFEQLSIDRLYNNQPIDMILGNDLLSRLL-------------GR
S-RRVLLPSE--RYIEMTPFAPIIYPP----------PRASVTATSGSQEDEMEAFVIEG
FINMLQTPEKKSNDQMGTLINEISQLWKL---ENLG---IEEPGPIENGK--KASKDLVA
EFEKNITYDED-G--NLLVALPWNGK----QARLA-SNRGIAGRRLEQLILTLKKGKNLL
KDYDEIIQTQLRTGIIEIVTDEMD-----GGP--TYYIPHRVVVKL--------------
------------------------------------------------------------
------------------------------------------------------------
------------------------------------------------------------
------------------------------------------------------------
------------------------------------------------------------
------------------------------------------------------------
------------------------------------------------------------
------------------------------------------------------------
------------------------------------------------------------
------------------------------------------------------------
------------------------------------------------------------
------------------------------------------------------------
-----------------------------------------------------------A
SL---------------------------------------------------------T
TKLRIVLDASSKK-SGEYSLNDCLEPGPSMLVDLLDILIRSRLSDYLVVADIEKAFHQVR
MTPGDRNCTRFLWLKDISKPATRNNIVEYRFTRIPFGMTCSPFLLAATINHYL-------
----NEMNNEIGERIRQNLYVDNVMLTTNKKEEIQDLRIKSRAAFTSMGMNLREFITNRL
DEMAKFPSDEVATETII----------------------------------------KLL
GYQWDTVGDSFTIK--------LAQLLED-HPTKRQCASRMAETFDPLGLLAP-------
----------------------------------LLVQFKLFLQDLWIDG------LQWK
DKI-PKDLLPRWEIIRKQFSEVS-ISIPRM----LRPRGDYERV-HFIVFSDASKD-TYA
CATYLLYEY-AHGPPKIGLLAAKSKVKPAASTTL-TIPRLELLAIEIGSRIAESAIAAMG
N----ETPS--TIR-FFSDSMVALYWILRF----EQMKCWVNNRVTGIHEVCGRMKERSI
TSSFHHCPTDLNPADLATRGMSASELKDSSLWFSGPKFLMEP-----PSKW---------
------------------PCRLEGDVTSPTEFRE----LISSEIAESKKKNKKSTEQLVV
DREPELKVLTDALTGMCMTAQADEKYRSFVPYRRSNSLSKVISMTH-STLRCLTKMFKNH
VWEGDIMKKFTAS------------------QGPL--------------SLPTVA-LQRR
AVARHLVMLEHYKEAESL---------------GLTFP--------AKLDPVI---GSD-
GIWRHHRRVPSPV-LENEAHHL-I----------------LVHKKHPLARLLMVETHEKN
AHAPVNYLVAALR--------SRFWIQAASQLA---DSVV-KTCVNCQKAK-NKA-----
FP---YPFSRKLPRFRT-TP-STPFQHVG-LDYLGPLEFIRD----DGYKVGKAYCLV--
--YTCLVTRAAHLELLPDASTETYIQGLINIFSRR-GVPHSIYSDNAATFTL-GARIISD
NIRLYAP---SQSMI-----------CFLAHHQIEFRHITPLA----PWQGG--------
--IYERIVGVVKHQMRKE-I--GRSTK-SFFVLSHVLTRIENMINSRPLTPNPR-EIDDL
PALRPIDFIIPTV-----LIDIPTERERSNSTSEFDPTCNTTLTERRTLL----HL-AGV
DEVLERLWDIWSSAYL-AFLRENIHKDGRAS-----SVT-PRVGQIVLIYTEK-LARHNW
PLGRIETLQKSH-DGLIRSA--TIRCRG-------------K------------------
--IYKR-----PIN----------------------------------------------
-------------------------------------------------------HLI--
-PIEIE------------------------------------------------------
------------------------------------------------------------
------------------------------------------------------------
--GCETFGDSDDSESRDPQNYLIPPDAPAIASFPISSKRLYQKDTVKSSDKLEEFGQSDP
PTSTKNKSINDLSHTNHSTLSDQHASVDDLSSMDACLMSSGRKLNDDNNTPLSNEKAGLM
SSGHQPFNSNHASRNRLAANDDLSSKEACLMSSGRKPLDDVTSPLSDNSMTRKFTNDRAM
PVPEAAGLMSSGRQLKLQSSNSTLKNNAENSVIPVGMNEPRLSGRHPTAHHKVSRTGENS
KSSKGFSRREPSRIASSLVNNNSVSSVPGPLIEVNTDDVVNEAKDSTSEAGLMSSGRQPE
VLPTHARLMPPGRKHGGVNQAGLMSSGRQPNNNEDHNSIDEAFARLPANRLRPYQARKAK
TRIKHYAHVVDSGGPQIPQSVVNLQGPLSL------------------------------
------------------------------------------------------------
------------------------------------------------------------
------------------------------------------------------------
---------------------
>Calliphora__vicina
------------------------------------------------------------
------------------------------------------------------------
------------------------------------------------------------
------------------------------------------------------------
------------------------------------------------------------
------------------------------------------------------------
--------------------------------------------------MMQGGNLNSS
CILCTDPDDGNMVTCSKCLGSYHYTCGNIHDSVEFFTWICQNCSVQQQYISEPNLIQLGS
RQEMNATATQPADPLTRRRDTANSNAAQSSSLHLNISAEKQLQLQQLEEEMQLRKEYLQR
KYDLLRSNNESQSILHCGQITNAWPVAGNNNNCSSSQSMQNCYQTVSINRMQNNS-----
--------------------------------------------------------QNIN
PQSRGNCQQTNMSQSPNIINNDSHRHCEYSTQTIPNIPTPQCHSTNINRANMTFVNDRPL
NIPHTNNQNNFAAAYQNTNLFTNENIT---------------------------------
------------------------------------------SNNFNNITTTQLVARQSI
SRDLPAFNGD---PKEWAIFISAFEQSTRVA-GYSNEENLIRLQKCLH--GKAREAVRNC
LILPDM--VPDIIRTLKMYFGRPECVLTNLINEVRKLSLQRG----------KLESLVEF
AFAVKNICATIRASK---------------LEDYLTNPTLLQELVDK-LPTDTLLQWA--
---------------MFSKDIARPN-LLDLSDWLYGIAEATCRVTIPVFDSTNKSSKQGR
LNT--------------------------------HTNSAQQKPPYQCVICNED---HKI
AQCSKFLDMTVTERWDIVKSKNLCRMCLGKH---RRRCWFQK-PCGENGCIVN-HNSLLH
------------------------------------------------------------
------------------------------------NNEQPSGSTESILNSHKSI-----
---------------------DESF-----------------------------------
----------FRIVPVTLYNDKKSV--SIYALMDDGSSLTLLEKEVADVL-QVCGIR-DP
LCIRWTGDISRYE-----NNSQRLNLEISSTKPN--SKIFPINNVYTVQNLNLSAEHMIV
EK-IKEKYPYLKNI--PLEGYHNVVP------SMIIGVNNPNLIT-------------PT
Q-ICEGGWQQ--PVACKTRLGWTLFGG---------------GNSNIGGKLNYHK-----
--CVCR-----NDDEIH---NIIKQYFSD---ENLG---ILPPTKDIFS---KDDQQALD
ILEKTCKFIDG----RYEVGLLWKHD----QPDLP-NSFQTAINRLQCIQKKAKKDPVLA
ENLKNQILNLQQKEYAVRLPNCDLKES--GGK--IWYLPTFIVKNP--------------
------------------------------------------------------------
------------------------------------------------------------
------------------------------------------------------------
------------------------------------------------------------
------------------------------------------------------------
------------------------------------------------------------
------------------------------------------------------------
------------------------------------------------------------
------------------------------------------------------------
------------------------------------------------------------
------------------------------------------------------------
------------------------------------------------------------
-----------------------------------------------------------H
K----------------------------------------------------------P
DKIRLVWDAAAK--SGNYALNDFLTKGPDLLVPLINILFKFRMGPIAICGDIAEMFHRIK
VRKEDACSQRFLWW------DEDGSLLVYQLNVLTFGASCSPCISHYVRNLNA----EKF
A---RNQ--KVIDAITKQHYVDDFIDSANTVEEAIELALNVREVHAKGGFCMRNWSSNSA
EVLSALGESKNFVNRTFECNEYSSQWE------------------------------KIL
GLYWDPKSDVFKMNLKFVRLKRPILNSEI-IPTKREVLQVLMSVFDPLGFVAC-------
----------------------------------FMSYLKVILQEIWRSG------INWD
QHL-NEELYKKWKNWLKYLPTITAVSIPRC---YSLALQQNFIA-ELHTFVDASED-AYA
AVSYFRIEY--AGKVEIKFIAAKSKVAPL--RPI-SVPRLELQAAVIGTRLMRTVSC-H-
N--L-KL-K--RKL-MWTDSKTVLNW-FKG--DPRKYKQFVMFRVAEILKYTN-------
ASDWRWVPSTMNVADYATKFRPPND--NYKDWFNGPSWLEKS-----ENEW---------
------------------PGNL--------DPVD----EETVDELISEIRPRHLNIHTRK
SNI-----------------------ISFNYLYF-SSWFRLYRAVGNWLL-----YMDRC
YQ----KAKKLQI------------------ENSL--------------IVSHLN-RAKN
IIYKIVQMSAFPDEYFAVKF-------------GKEIPKGG---VCYKLNIYI---DNN-
GIIKVKNRAQYAT-SACGLQRDLI----------------ILPGNHHITKLIIINYHLAF
HHSNNETVLNEIR--------QVYFIIKLRVAY---KDVR-KNCQWCKNEL-AKP-----
IP---PQM-APVPPARL-GAFQRPFTYVG-TDYFGPI-AVT-----FGRKSLKRWGVI--
--FTCLTIRAIHIEIAHSLSTDSFLMCLRNFIARR-GSPAEIFSDNGTNFRG-ADRFLRD
ELKNIN----FNEVQ-----------SNLAYKGISWRFNPPAA----PHMGG--------
--AWERLIRSIKNILYKI-C--PTQKF-TDESLRSSLMEVEMIVNSRPLTYVSI-DCADQ
EAITPNHFILGSS-----NGTKPFCELGDIDYRM--------------------CL-RQS
EIFANAFWRRWVKEML-PTFTRR--SKWSQR-----VKP-IEVDDIVLIVDEN-SKRNTW
TKGKIVEVIKAR-DGQVRRA--KVKTIN-------------G------------------
--VVER-----PAV----------------------------------------------
-------------------------------------------------------KLA--
-VLDVD------------------------------------------------------
------------------------------------------------------------
------------------------------------------------------------
------------------------------------------------------------
------------------------------------------------------------
------------------------------------------------------------
-------------------NRVE-------------------------------------
------------------------------------------------------------
------------------------------------------------------------
------------------------------------------------------------
------------------------------------------------------------
------------------------------------------------------------
------------------------------------------------------------
---------------------
>Drosophila__simulans
------------------------------------------------------------
------------------------------------------------------------
------------------------------------------------------------
------------------------------------------------------------
------------------------------------------------------------
------------------------------------------------------------
------------------------------------------------------------
------------------------MQHSPRKSARLNGGEATPITTASQQPASSGAGTRTR
VNITAASIPCPATTVTTVASQPRSTAVTAASSVPEVNQPLVLELMERIAALERELEKARS
LESVSTANCAPIAVGPSAVGANSGASGRPPFWSGQPIPTSNGEALHNGVGSVPYN-----
--------------------------------------------------------GDGA
SGAACTLPPSSSGPPLLTTSNYFVEPLCATGTAQPAHGLVLPGVSIHNAATASPLVGSYA
ATTPSGIQGAYGPRK---------------------------------------------
------------------------------------------LPDLPI------------
------FGGQ---PEEWPIFSCAFVETTRAYNCTDLENNQRLLKALK---DEAREAVKAL
LIHPGN--VSAVMEQLRFRFGRPEQLIRSQLNNVREVQPISERNLA------KIIPFATR
VSNLAAFLQSAKAEQ------------------HLGNPTLMEELVAK-LPTSKRVDWAR-
---------------HAATIAPFPT-VVHFSAWLQEYANVVCTVLDVEGKEPRRRLLHAS
VDH--------------------------------NECDQQDDRHGGCSICGGQ---HGI
LNCRKFIAASPQERWSNVKRHRLCFNCLRSGHT-ARSCYTQG-ECQINGCRRE-HHRLLH
-----------------------------------------------------------G
ADEERRPLQRGGFRRHEGNQQPTVSRRSPARRPSLRDGHKDQERNRQPAVPSNSL-----
---------------------ERGA----------------------PREAGAPMQRNLS
CVDAEGGRLLFRILPVTLYGAGRKV--DTYALLDEGSSVTMIDDELRRDL-GVQGER-RQ
LNIKWFGGKATR------EPTNVVSLKISGVGK---PTRHVLRNVYAVSSLSLPMQTLS-
---RRDVQGVHRDARLPMKPYSNVVP------KLLIGLDHGHLGL-------------PL
R-TRRFAREG--PYAAVTELGWVVFGP--------------VSGQPTTPSPRSCL-----
--LAVS-----VDDAME---KMVEDYFDM---ENFG---VKTAPPVAA----SDDVRAQR
ILEDTTVKVGR----RYQTGLLWKDD----HVVLP-PSYEMAYRRLVNVEKKMKRNKPLA
QEYDRIIKDYVSKGYARRLQPEEVAVR--SDR--LWYLPHFSVENP--------------
------------------------------------------------------------
------------------------------------------------------------
------------------------------------------------------------
------------------------------------------------------------
------------------------------------------------------------
------------------------------------------------------------
------------------------------------------------------------
------------------------------------------------------------
------------------------------------------------------------
------------------------------------------------------------
------------------------------------------------------------
------------------------------------------------------------
-----------------------------------------------------------N
K----------------------------------------------------------P
GKVRLVFDAAAK--VGGTSLNSELDKGPQHYKPLPAVLFHFREGAVGVCGDIKEMFHQVL
IRPEDRCSQRFLW----RDGDDERDPDVYEMNVMTFGAACSPSAAHYVKTMNA----LKY
R---DSDP-RAVKAITDYHYVDDYVDSFATESEAISVSTRVKEIHKDAGFELCQFSSSSP
TVETALGPGRVKSVGWGEAEE------------------------------------KIL
GMRWQVATDDFRFNVEYHRVPSSVLSGDR-VPTKREYLSLVMSTFDPLGFLCC-------
----------------------------------LMVTAKLLLREIWRQK------IQWD
EPL-PEELSKAFAIWRKEMDAVGQFRCPRH----YFGRGAVRAV-ELHVFVDASQA-AFA
AVAYWRVTY-EDDDVQVSFVSAKTKCAPM--RTM-TIPRLELQAAVLGTRLMNTVKQEH-
S--V-VI-T--DLV-LWTDSKTVLRW-IGS--THRRYKQFVGNRVAEILESSK-------
VSQWRWVPTADNAADDATRSQKGVDLSQESRWLRGPAFLRQP-----AASW---------
------------------PG----------PEEG----TERVPDAPDEEEMPSEFALVAA
DDF------------------------VIPFQRF-SSFSRLVRTTA-WVLR----FARWC
RK----QRNELE-------------------EYGL--------------TAAECK-AAEN
LLVRQAQLESFPDEMRSAET-------------GQDVGRSS---DIRGLVPYL---DED-
GILRAYGRIDAALCMPYSARRP-V----------------LLSHRHSLTELIVRDFHARM
KHQNVDATIAEIR--------TKFWVTKMRRVM---RRVI-SSCNECKLQR-ARP-----
MP---PIM-GPHPEDRL-DAGGWPFKYTG-LDYFGPL-LVT-----VSRHKEKRWVAL--
--FTCLTTRAIHLELAHDLSTDSCIIAIRNFVCRR-GPVYRLRSDNGKNFVG-ADREARR
FGDVFE----MEKLQ-----------SELSSRSIEWVFNCPAN----PSEGG--------
--VWERMVQCVKRVLRHT-L--KEVAP-RDHVLESFLIEAENIVNSRPLTHLPV-DADQE
APLTPNDLLKG-------VANLPDTPGLD-------------------------------
-----------------AELPKG--GFYEKA-----------------VEDCSPAPRPF-
----LEEVGPGVPAYACAPR--EVVPPN-------------G------------------
------------------------------------------------------------
------------------------------------------------------------
-AHPPG------------------------------------------------------
------------------------------------------------------------
------------------------------------------------------------
------------------------------------------------------------
------------------------------------------------------------
------------------------------------------------------------
------------------------------------------------------------
------------------------------------------------------------
------------------------------------------------------------
------------------------------------------------------------
------------------------------------------------------------
------------------------------------------------------------
------------------------------------------------------------
---------------------
>Caenorhabditis__briggsae
------------------------------------------------------------
------------------------------------------------------------
------------------------------------------------------------
------------------------------------------------------------
------------------------------------------------------------
------------------------------------------------------------
------------------------------------------------------------
------------------------------------------------------------
------------------------------------------------------------
------------------------------------------------------------
------------------------------------------------------------
------------------------------------------------------------
------------------------------------------------------------
------------------------------------------------------------
---------------------------------------MKYLKTSVT--GEAADLLRSI
PIIPSN--LQVAWKSLEEMYGGEIRIKHSLLLKLRQLPDLSNNKNP--------ADLQSY
TIQAAMIFEQLLNMH-----------------SDIDNLSTCELIQSK-LPKRIIHKLYGQ
G--------------ESQCPKSTKELLQKIKEISKAERLVAEIHNKTSNGHRNVTTMSAI
NNQYHRRNQDHRQQTNG------------------QNQPPRQPVKIPCALNQSSR--QGI
ITGQQNQHANRQPTHTQHSSSRPTANMLTGNLLDTEIVTTTDTKETETTTDMEVHLGTRT
------------------------------------------------------------
----------------------PTDINAIKDDNFNETKIRATTRTDSRTNTLHLC-----
----------------------------------------------------RRNTRRHS
SRDSYQQHRARPSGQQTTSLHGNEH--IGTIFLDTGSNTSYISSSFAERL-QLLPIGSKK
LRINTFGSIDTRS-----MISNIFNVLIKT------KTSTKSINLCEVPHIASNIIAVDA
DKITCDKLLQGEEI--QLNRQH-------KDIDVLIGLDHYLLLL-------------GQ
VKTLRLSSG---LQLHITDCGHILSGK-------------EHPQQNVITFSNIVN-----
-----------NQNTKDDLCEQLQKFWSL---ESIG---IKDIDPQC-----KAEEETNQ
FFHQTTTRQAD-G--RYVVRLPYADQ-----RNIP-SNRALAYGRLQSALRQLEKNPEML
KKYAAIFTEQLSLEFIEEVPDESISD---GPV--VSYLPHHPVIKE--------------
------------------------------------------------------------
------------------------------------------------------------
------------------------------------------------------------
------------------------------------------------------------
------------------------------------------------------------
------------------------------------------------------------
------------------------------------------------------------
------------------------------------------------------------
------------------------------------------------------------
------------------------------------------------------------
------------------------------------------------------------
------------------------------------------------------------
-----------------------------------------------------------T
SK---------------------------------------------------------S
TKVRIVFDGSAKTNKVSHSLNDHLHTGERLLPDIAAIMLRIRQHNILISGDIEKAFLQLV
LHQTDRDATRFLW-----KDPTDGHLICYRYRRVPFGLKPSPYLLNKTVRTHL-------
----ESYDHPWAQAMINSFYVDNVFMGLDTAEEAMDFYVFAKKVFAEAQMNLCQFCSNSS
TVNTFFVKHEKDTTIDRNQ--------------------------------------KIL
GISWDTETDEMIFM--------LPVPKTE-LLTKRKILKIIASCYDPLGFLTP-------
----------------------------------VTLYGKLFFQQLATKD------QSWD
LPL-SLNQHDSWKNVCTKWTG-SEWRLKRKL-FPDNFNIKTDQL-ELHIFTDASQL-AYG
SVAYLRITQ-SNGKTDSNYLLSKSRVAPV--KSKYSIPQLETLGILTGVRLGNYCFQHI-
G--L-KI-H--QAY-VWSDSLCSIDS-LHT--KSTSGSRFVKNRVREINELGE-------
RFIFSHVAGKINPADFLTRGLPFEELKQSELWLEGPTFLQSS-----D------------
--------------------------------------PLPLRLNSNSIATTTVTSALSI
SHP-----------------------PAINVTRF-SSFHRLLHMVM-ILIH----FITRG
KC-----------------------------------------------STQEKIARSKR
LIFRLAQRIDPPSPE-----------------------------TIQALQLHK---DQDN
DLWMFDGRVPSRP----------L----------------IFLPKGDICYLLIMETHQRY
FHSSPSFTLSKIR--------QHFWIPKGISYI---KRVC-QQCLGCRRIN-ITP-----
FT---QPPFPPIPDKRT-TH-SNPFQCTG-TDYAGPL-LVK-----INNSPQKVWIII--
--FTCLYSRYTRAEVVTDMSTSSYLNALRRLSALF-GTPKQLLSDNASQFKL-LEDVFKL
IKNKI-----SSNVN-----------IIDSTTFPTIHYITPHA----PWEGS--------
--VYERMISLIKRALLRAGS--STTLF-ALDDFRTLLAECVSTINMRPLTYQTT--DENI
EPLTPTDFVFPQR-----RPSNDLLILNTPQDFDDLPLSKRSLAE---------DW-QRL
SSMTETFQRKWHQDYI-SVLQAR--RDFSHPQGKTSSYQ-PEIGDIVLINQPS-SKSTTW
PLARILEVKE-------RSA--IVKNGK-------------T------------------
KRIVEY-----PLK----------------------------------------------
-------------------------------------------------------LLF--
-PLERP------------------------------------------------------
-----------------------------------------------------HTPDVQQ
STDDSSSTPTADANDSVPNPTSTESTTTDNQGPQLRRSTRLRMPTQFFSAITILALITGS
SGFEICQCTKTPIPTTTDSSPTTFGYLHQWITIVLFLLMFFGIYGWINFILILQCLFTWI
EKCIQCVFSIVRLGSKQCRQHHQISPTIIVLLCLIQGSYSCNEIASIQDDVCTASADGKT
CHLNKVVSINIRPNSQVGCFTISNNVKEVKNIEVRANSIISECNERSHHFTRQMKINHFF
SHRCAGMRSCKGSTCENLNAEDGVPEFPAIAMDGPGFSRCYRSCGCVTCDCGSCSPSCLF
SRISAEPTSFSIYEIFQCPTWNTRLEISVTINNNTTVYEVDHGIPLKLEDNMSLIVTGFS
IPPSPIHGALFLRRMNLDGPSDISYSLSQPAQAGRPRRGTLSEVQCATAKDATDFNCLFD
ENVCTCITQGIALKCECEVLDLEEIILPRIILTGYFVRFIKF------------------
------------------------------------------------------------
------------------------------------------------------------
------------------------------------------------------------
---------------------
>Caenorhabditis__remanei
------------------------------------------------------------
------------------------------------------------------------
------------------------------------------------------------
------------------------------------------------------------
------------------------------------------------------------
------------------------------------------------------------
------------------------------------------------------------
--------------------------------------MATTNSGKLRRTIGQIRRRITE
KLTEEIVTEADLSSFTKEEVYEAVLDLLDYHEQLHIQFQKLQRSHLEWSELEAQDPKETK
VKRDYIEKYGHYLPLFQSVPAKLNEITQLYIFGKNRLSKIDPKQTKILPEAEELI-----
--------------------------------------------------------DNII
VPTTTKQDDDTVTIQSSEEIKPTVPLSMGQPLQWAPMKVT--------------------
------------------------------------------------------------
------------------------------------------LPQMTMPS----------
------FNGN---IDTYLEFKEQFNSIM-NHLNVDDVTKLKYLKTSVS--GEAADLLRSI
PIIPSN--LQVAWKSLEDMYGGEFRIKHSLLLKIRQLPDLSNNKSP-----ADLQSYAIQ
ASM---LFEQLHNMH-----------------SDVDNLSTCELIQSK-LPKRVIHKLYGS
G--------------EENCPKTTKQLLQRIKEIARTELLVSEIHHSSDRRSHATTMSTMT
HHNNRKSGQGNQKGQVTNFTGQ-------------HQHSGREPVTKPCPFCVEARMLHHP
HLCRKFP--TTAQRKKQAYDLQLCYRCLNSNHT-SLTCNQ---TCSR--CNGK-HHLAIC
TGLQNRNDNRPPASTGPTSFNSQQRHHQSTNAQHLQTVQSFTRDGLGSSQGNSSYQGNSS
SQGNSSSQGYQRYQRRQYQQNQPQRHYKQQEQTLITSADDTSDDIQAVTHINNSE-----
---------------------SQQSETKIQLDIVPPHAITLESNMDNNTSDMDYNTSDST
ERKPLPVIMMTIDLPFTD-KDGNEH--LGTVFIDTGSNTSYISSEFAEKL-QLTPVGSKK
LRVNTFGSTTPQS-----LHANIFNVLVKT------KTSTTSINLCEVPYIASNIITVDA
DQITCDKLLKGEQV--QLNRQL-------KDIDVLIGLDNSLELL-------------GQ
MKTLRLSSG---LQLHMTDCGQILSGK----------------EQHQEDVNTFSV-----
IENQHSTAKNQHPTTKDDLCLQLQQFWLL---ESIG---ILDKNPHC-----KAEEETNE
FFRRTTTRQSD-G--RYVVRLPYADQ-----LKIP-SNRALSYGRLQSAYRQLEKNPEML
QKYAAIFTEQLALGFIEEVVNEAVSD---GPV--VSYLPHHPVIKE--------------
------------------------------------------------------------
------------------------------------------------------------
------------------------------------------------------------
------------------------------------------------------------
------------------------------------------------------------
------------------------------------------------------------
------------------------------------------------------------
------------------------------------------------------------
------------------------------------------------------------
------------------------------------------------------------
------------------------------------------------------------
------------------------------------------------------------
-----------------------------------------------------------S
SS---------------------------------------------------------T
TKVRIVFDGSARSNKSIQSLNDHLQTGERLLPDISAILLRIQQHSILISGDIEKAFLQLS
LHVSDRDATRFLW-----KDPTNGRIICYRYCRVPFGLKPSPYLLNKTVRTHL-------
----KSYDHPWAQIMVNSFYVDNVFMGLDSTTDAKQFYVFVKKLFADAQMNICQFVSNSP
EVNEFFAENEQKPVLDRIQ--------------------------------------KLL
GISWDTITDEMIFT--------LPTPKAE-VLTKRTSLKSIASCYDPLGLLTP-------
----------------------------------VTLHGKLFFQQLATAN------NSWD
LPL-SQCQHESWNKVCEKWKG-TEWRIKRQL-FSEDFNLNSDQI-ELHLFTDASQA-AYG
CVAYLRILN-TDGKAASRILISKSRVAPI--SSKYSIPQLEALGILTGVRLGNYCIEQL-
G--L-QI-K--QAY-LWTDSLCNLDS-LYS--KSSSGSRFVKNRIREINEHGE-------
QFIFTHIAGRNNPADLLTRGLTFMELQQSSLWFNGPSFLQST------------------
---------------------------------------NALPLRQNSNKSSPVTSALTI
THL-----------------------PPIDTKRF-STFHKLLRMVM-ILVH----FITRG
KC-----------------------------------------------SEQEKITRAKR
LIFRLAQRSDPPSAE-----------------------------TISALQLRK---DDDN
DLWIFDGRVPSRP----------L----------------IFIPHGHICSLLTMEIHQRH
FHASPAYTLSKLR--------QQFWIPKALSYT---KRIC-KQCLGCRRIN-ITP-----
YS---QPPFPPIPDKRT-LP-SRPFQFCG-TDYAGPL-LVK-----IGNSPQKIWIIV--
--FTCLYSRYTITEVVTDMSTHAYLNALRRLSSLF-GTPKQLLSDNASQFQL-LGAVFNH
VKNTM-----STNVN-----------NIDSTTFPAIHFLTPHS----PWEGS--------
--VYERIVSLIKRALLRAGS--STTLF-ELDDFRTILMECVSVINMRPLTYQSA--DENI
EPLTPTDFIFPHG-----RMTTDQLLILKTPQDFDDLPWTKRSLAE--------DW-DRL
SSVTEDFKRKWHQDYI-SVLQAR--KDFFHHQGKTSTYQ-PQVGDIVLINQPS-TKSTTW
PLAKILEIKE-------RSA--IVKNGR-------------R------------------
KRIVEY-----PFK----------------------------------------------
-------------------------------------------------------LLF--
-PLESA------------------------------------------------------
--------------------------------------------------------TTTD
IQHADADSSLPPAPISTDTSTTSTRNSQEPQIRRSSRLRTPTQFFTALSILALITGTEGF
HMCQCTSTTTVTDTKNSKPSVINTGQWISLAGLLLLFFGIHGWINCFLVLQCIFKYIEKG
IQSMLLLIQLVSRYFRPNRPLAQMIIVLLFMAQGCLGCNEIASIQSTDDVCTLSADNNIC
HLNKIVSLHIRPNAQVGCFSISNNINEVITKIEIKANAIVSECNERSHHFTRQIKINHFY
SHRCAGMGSCTGSKCEDLQPEDGITEFPAIAMDGPGFSRCYRSCGCVTCDCGSCTPSCLF
SRISAEPLSFSIYEIFQCPTWNTKLEISVTINNITTVHYIDHGIPLQLENNMSLVITGFS
TPPSPIHGALFLRRINLDGPSGISYSLSQPAEAGRPLKGTLSEVQCSTAEDATDFNCIFD
EDVCNCFPQGTVLKCDCLVLDIEEIMIRNAINNTAVEGSIILQHEDNKVKTRTTSSGLLS
MQLQLTNYTIHRMVKEDNCEIKKAVVTGCHSCSTGGQIMVFCKSTTFPHIISTIECSSFT
SFANCSVHGETSTLQIFSNQINIAENCSSYCGPKKFFFTVNGTLSTVATFNKSLSQKFVR
VQELLSSNTIWSDIMEYCSSIWNQITDYIGSIMEHWLLSIVITIICILLLIRCCRFCFCC
RYFRRREYRRYYRRKFRI---
>Ancylostoma__ceylanicum
------------------------------------------------------------
------------------------------------------------------------
------------------------------------------------------------
------------------------------------------------------------
------------------------------------------------------------
------------------------------------------------------------
------------------------------------------------------------
-------------------------------------MSEYCVVKSTLTSAINDLNRATS
RIDQSYFQPFSSQATLLDQFRLLSERNVGMTCAKLTVESALNILKHRYEDAQRFVGEGHG
GKTFEPDLNTYWEETKGARLLDNAHSVISKLQSQIQLELSLADQIRDKLSASVVS-----
--------------------------------------------------------SEPL
DSMSSQKSPPLETNVAHSTNTIRANVSSAVNSSTQTACISEHQVVQ--------------
------------------------------------------------------------
------------------------------------------LRKLEVPS----------
------FDGD---QSRFHEFWARFKTMVHNNPALSTANKFLHLISSLK--GSAALVVERF
DITNPLN-YEPAVTALLKRYDRPDFTHNHFLQKLEQLPPSSASASS----------QRDT
LCRIEACVLQLDRFE------------------DTSQSLPLKRLVLKKFPRESQLEVVKM
EH-------------RSGTTWSLHQLLEGFNQFIEELEKVDDMFLHPDIENLAISSLPAK
DDANSR-----------------------------PTTPLASYDPDVCCFCASSD--HKS
SDCCR--SVTPSVRRLAVDLYGLCYKCITLGHT-AINCSAS--NCSR--CGKG-HHPLLC
LSRPTSSSPIRRSSSHSCVLQDSYRPTCSRCSSRNFSREGHYSRRSSSCNYLRSPLRRHS
YDRESHRSTHYSSSSLHRSSRRSPSPPSRGYRRHSSHSSRSRHRPSSRSPYRRSSCHPSH
PSSPARHSDFSSDPPQRTRGDSRSLSRNRPFVDNILADSEQKSIIDCYRSVKDASSSILF
SASTHQTILMIVQAYARNPRTGSFD--PVSILLDSGAQTSFITNNTVSRL-SLRPFASRT
LTTVGFGGHKVT------EETGLVDVQLLDN-----TDQPFEVRLYTKNVVAAPRKAQQL
---LPEDFAALRSNDVDPDSLLLTQA---VQPDILLGMNYFWEVV-------------SH
GPPVVLPSG---LVLSYTRFGPTVSGI------------------SFFVNVAQVV-----
-----------DHSSAERSVDSVTRLWDL---DLLG---ITDDPDPFVDK--DEDARILR
RFQNTAEEIGG----YLYVQFPWKSS----HPRLA-DNKLLAYKRLESQYRSLRSKPQLW
KDYAAVFDDYLRLGIIEEVEEFKFD----DHR--VYYIPHQAVVKA--------------
------------------------------------------------------------
------------------------------------------------------------
------------------------------------------------------------
------------------------------------------------------------
------------------------------------------------------------
------------------------------------------------------------
------------------------------------------------------------
------------------------------------------------------------
------------------------------------------------------------
------------------------------------------------------------
------------------------------------------------------------
------------------------------------------------------------
-----------------------------------------------------------S
SS---------------------------------------------------------T
TKLRVVFDASSHY-RNAPSLNDCLHSGPTILPDLVGILLRSRLAPLLLVSDVEKAFLQIR
LQRSQRDATRFLWLRDPSLPPSQHNLRIFRFTRVPFGITASPFLLAASILYYL----DRD
P---VT---SLKKEVQQNTYVDNVLLSANTPDEAIAKYRESKSLFNSMHMNLREFLCNSD
AVNRAIHPLDRIKNTTNV---------------------------------------KLL
GIPWKPEPDNLVIP--------LKLLHQP-VSTKRTALRALSSTFDPLGLLVP-------
----------------------------------FLAPIKVFIQDTWKKK------YQWD
DPF-DNEDLIRWKQLVQDLKD-PLPSIPRC----VVPPDPSCKF-ELAVFGDASQR-LYA
CCAYLICRS-SVG-TTSHLLMAKSRLGEV--QPL-TMPRMELLAALISARLVRFVHSQLR
R----PI-A--AVH-LFSDSQIALHW-IHS---SRPLKRFVNNRVVEIRSIVSALQSSGT
HVKFYYVQSDRNPADCASRGLS-TRFAHNHIWWCGPSFLLLP-----SSQW---------
------------------PQ----------ANRE----FSLPPDISPEVENEFQTLHAIQ
VYS---------------------YQSPLRFQAT-SRYLKLVRSTV-YVFK----FVSAL
FRKIHHRPISLHLSHSLP-------------TKFI--------------NAVEFM-VAEA
LVI----TEHYRESVHQLDE---------------------L--PLGRFNAHR---SAD-
GLIRCPNRLEHAE-TSSISAAP-I----------------LLVPGHPLITSVVMHHHVDE
LHSGVHATIASIR--------RRFFIPSIRSIV---AKII-RDCIVCKKTN-CLP-----
YR---YPDVPSLPQERV-AR-FRPFQKVG-LDYLGPL-YYRD----HFHTRAKVWICL--
--FTCTATRAVHLEVVYNNSTQEFVLAFRRFIARR-GTPDQILSDNATTFCS-ANDTLQE
VIHARSS---VEKLS-----------NLFANRKITWKFISPLS----PWKEG--------
--FYERLVGLIKSAFAKT-V--HRALL-PLQQFQTLVFEVEAVLNARPLTSIRD-TGTAP
QILRPIDFISPEV-----EPQIPSSERSSTSFP-------GHRLA---------GWHRET
ISVLDQFWNSWYKEYL-SLLADR--HQRRIRQGKSSPVI-PQVSDVVLVFEKN-VPRGQW
PLGVITALECNR-QKVPRSA--TVRMSN-------------G------------------
-RELVR-----SLN----------------------------------------------
-------------------------------------------------------QLL--
-PLEIT------------------------------------------------------
------------------------------------------------------------
------------------------------------------------------------
------------------------------------------------------------
------------------------------------------------------------
------------------------------------------------------------
-------------------ADEDQSESEENGNLAPTRIQPPRAAKRDRSYSR--------
------------------------------------------------------------
------------------------------------------------------------
------------------------------------------------------------
------------------------------------------------------------
------------------------------------------------------------
------------------------------------------------------------
---------------------
>Oesophagostomum__dentatum
------------------------------------------------------------
------------------------------------------------------------
------------------------------------------------------------
------------------------------------------------------------
------------------------------------------------------------
------------------------------------------------------------
------------------------------------------------------------
---------------------------------------------MAGPASLRSQKGILT
RYCNNLVQ-------------------ATSVAQNVAQLDFTNLDMRTMKEAQEAVFELEA
KSKLVSDALQNFTSMSDSVMDALSEEQEKQVHEYIEKAHAALEGAQDLAIKIEAM-----
--------------------------------------------------------RISA
QERTNLPPGAGLTGSTAPR-----------------------------------------
------------------------------------------------------------
------------------------------------------LPAIPIPN----------
------FSGK---VWEFSNFWTLFEANVHNQ-ALTKLQKFNYLLSALR--GEARDLIRRF
PVTEQN--YDHAIEFLRTKYGDDSELIGYLQSRLENARAEGQSVPSQRKLLEHIIPIVIQ
LEE---------------------------KGVYLNGSYTAQKLLSKFNTRIQRKVLENY
IHPK-----------MQETDWKLRDILSELDKVISTEERIDKMVEKHESITKRPFKEEIK
RH---------------------------------DSKPNSLSTTTPCMFCTALD--HRS
GDCRKY--ATIEQRRECMKTKNLCLNCGKTGHF-VKECMRD--GCKL--CSGKKHHFTIC
------------------------------------------------------------
---------PQRTNRSSVTHLPGRSPSKFPIKRQVKTNSVTAEAEDVNSPHEIVE-----
---------------------APGL----------LATPEESLRIEEEDKVIVQNQATVT
LPVQQKVLLLTGIARIRNERLNKWQ--NVEILFDTGADQSFISEELATEL-GLETSERIN
FLVYTFCNSKPQR-----TMSGLIKLSIWDS-----DGGKHEVELYTAPLLIGKESTAQL
---TDADIAYIRRHRIPLSRTSQRHT---SNPQILLGCDQLWTLL-------------ES
PKPRHTLPSG--MQLIPSKLGYLLAGK------------QSFSTQPKRKRHRTPS-----
-------VNVNIALNFEEELDRWDNFWSF---DSAG---VGEFGGSQDAEKAAVNEKVLR
FFEETLEKRED----GYYVRFPYKED----HPPLP-SNKSIALKRLRSVIDSFKDKPELS
LEYEKTFRDQEEKGIIEEIPNEKPCE---GSV--LHYVPHQPVVTP--------------
------------------------------------------------------------
------------------------------------------------------------
------------------------------------------------------------
------------------------------------------------------------
------------------------------------------------------------
------------------------------------------------------------
------------------------------------------------------------
------------------------------------------------------------
------------------------------------------------------------
------------------------------------------------------------
------------------------------------------------------------
------------------------------------------------------------
-----------------------------------------------------------H
KE---------------------------------------------------------T
TKVRIVFDASAHF-KGCPSLNDIMHQGPLILPDLYAMLLRFRVPEYVAVSDVEKAFLQVH
LREEDRDATRFFWVKDQSRPIDEDNLITYRFTRVTFGLNVSPFLLGATIQHHL----RNE
V---KDK--ALAKEICSNLYVDNLILSGRYQSDLCKKAIAARDIFGEMGMNLREFLSNSN
SLLSILPEEACANGNIQ----------------------------------------KVL
GIEWNATQDTLKIG--------CSMTNKR-RLTKREVARCIASIFDPMGLMTP-------
----------------------------------LLTKAKRFQQRLWENG------FEWD
VDL-PEELKQEWKCIVDGADNFQKM-LPRR------LVSDYSAH-RLAVFADASEI-AMA
ACAYILGEH------SSALVMAKSKLPSI--RFKATMPKLEMNALTMATRLAHSTFTAL-
KESL-IH-DTWEIY-IFSDSQIALSW-LSTPSNDTSPGVLVGNRLKEIRKITEALQEVGV
RVHFQYVKSTENPADAATRGLTNVQL-QSHFWWTGPDFLKEP-----FEKW---------
------------------------------PLSN----YSLHQEAINCLHVRTFNEDSSP
REK-----------------------SIIDLNRY-SRFTVAKRIVA-YMLQ----FLKKV
LKPLDNSRKEEIFKNVPELKMVSK-------NRGI--------------TGTDIR-AARL
AITRNHQEIYLEEDYRKSMD--------------------------NSLILFR---DDQ-
GIWRSRGRLGNST-LNEEAKHP-A----------------LVVPNTSLARLIIHEAHGD-
YHRGVEHTIAAIR--------EHYWIPKLRQQV---RKYI-NSCVLCRRFN-ALP-----
YR---YPDTTDLPECRV-MR-SRPFQHIG-LDLFDLP-TTQ-----DGSEITKSYGCI--
--FICMVTRMIHLEVLKSMDTEHFINALRRFAARR-GVPESITCDNAPTFVL-SSEILTR
NEPTLTL---PEDIA-----------KTVSNREIEWRHITPYA----PWQGG--------
--FYERLIKSIKHALYKALR--GAPEL-SLDSLTTIIAEVEGCLNTRPLTYQGS-SHEQL
CTIRPIDFIQRDL-----VLTLPLEHLSDASKDDPDYLPPLEQRALQTRSQAQEAI-RTS
CEFTEKFWNIWQKQYL-TSLRET--HRKHAIRERQGTQV-PRIGDVVLVSDPI-IPRNEW
KLGLVTDVKISS-DGVIREV--ELRTST-------------R------------------
-RKIRR-----PVN----------------------------------------------
-------------------------------------------------------LVV--
-PLELSDDQNPATSAEMPDKSINDSYKGSSAENPNTKRTYNLRPRYPVCYDESSANALSV
LPSRRLTTDIVLLHIMLAMLLTTTLEGAPTGIRMTCINGGALIQGALNQSIEVCADNTCK
YVKPSSDPFRVKFPPEDISQDYLVTVKWNAKGQLVVMETLCRGFDFCSNLDCLFCSTVLF
NPECWPRGAIFIAALLIYLLVALVYLLLYVPMTIGKPVRIILYGLNAIIRFLIRSCGYVC
LRMIKMLLRRQRRPMSIRFAAALAMLTLSVPFLIQRATACQQVNVFDHYGTVCTSTNGTE
TCRISLSEILKINTFKQEACLRLIRNSTMIAHIKVRWKGLYLHCDQETLYFTRSTSLRVI
DSKRCPNMGSCIGRKCAEVDSNSLLPELESGNNAPGRTACFESCGGLGCDCFYPSSGCLF
YRVYAVPTDKKIYEMFRCARWREEVKMEISTEDFSSGKESYVFPLTPNVPIELPGMQITM
TSITLPPTPLLNDHFITDGRDTAVWKNIITPHLHCSNYSEALSMNCTMMDDCRCAAAENK
VVCQCTPSNVTREFEQVTAKLPIRTPLWELSKEHNVSVTAKIPQMVSAEFIINFHKTIAM
TLLEVENQQCSVDNSVLEGCYRCTKGATAHIRCRSPTTTMGEVLCDHDAFIVQCAPDSPE
TILRFHLDSARQGLECTVKCGQNSQRFLITGVLKFVNPVRNSWRSNIEGNSTLYSEFRWP
DFSHIADVLITWYKTLVIALVGIALALLLSYVCVHRWGLRLLLITLRALLVVAIAPFRVL
ACITHLLFCKRKIRSAAKKSV
>Haemonchus__contortus
------------------------------------------------------------
------------------------------------------------------------
------------------------------------------------------------
------------------------------------------------------------
------------------------------------------------------------
------------------------------------------------------------
------------------------------------------------------------
------------------------------------------------------------
----------------------------------------------------ATRAKVQA
LKECVNESVEKLNIAFETLEEEQKEAELQSFEDHLQVAVENTNQADQFCANLTGR-----
--------------------------------------------------------RAEI
EQLMSDLQPARNEERSNVLERSYHSTPTVPALAPVIPTY---------------------
------------------------------------------------------------
------------------------------------------LPRLEIPK----------
------FAGR---KAEWDNFWTIFSANIHEQ-DISPMLKFNYLWQYLE--GDARELVSKY
EVSAEN--YPEVVACLTNKYGDSDSRVEDLLAELQKCKAEGKNTKSQIQLLDRITAMMNQ
LAI---------------------------KGQKVNQRILLNIIFSKFDEDVQTRTLEKR
ADL------------DNPKDWTWAKMQKELSGILQRREYVEQTRSKINAIEDSSASR---
-----------------------------------RPSQSIRDYRFACIYCKRLG--HQP
ADC---LTIKQPERIPFLTRNRLCLNCAKPFHT-ASGCRSP--PCKK--CGQM-HHVSLC
------------------------------------------------------------
---TTFSSPQQYRNPQDSRANVASSTLPVVHQRTRQPAQAIRSAPSKKMTKITPT-----
---------------------VNQN-----------AVNLKPLDTTSMFEKKRRVRHAVD
KDNMAETLLLTGTATILGKKGSK----EVRILLDTGAEASFIDKGLVEEL-QLPILKTSK
LRLKMFGSNEAVE-----NRHRVVKVKLLDK-----CDNVHTFLLFDSPILTAHATTAKL
---TKEDLEEIKHKSIQLSSELNDQQ---CKPQILLGCDYLWDVM-------------EQ
E-KQMLPSG---LYLISTKFGYMISGK---------------QYGRNQPSTIQPS-----
-----------QPEDVNQELKKFDEYWGF---DSSG---VNEYTGPEKTEKQLTNEEVAR
HFKETIEKRVD----GYYVHLPWKEG----KELLP-TNKSIAFKRLQGSLLQLRKNPELL
AEYDEIIKDQLEKGIIEPVYDNNRKH---STI--LHYLPHQAVVTP--------------
------------------------------------------------------------
------------------------------------------------------------
------------------------------------------------------------
------------------------------------------------------------
------------------------------------------------------------
------------------------------------------------------------
------------------------------------------------------------
------------------------------------------------------------
------------------------------------------------------------
------------------------------------------------------------
------------------------------------------------------------
------------------------------------------------------------
-----------------------------------------------------------N
KP---------------------------------------------------------T
TKLRIVFDASAHY-VGKPSLNDALHQGPLFLPKIVGMMQRFRIGKTALSADVEKAFLQVH
LHEDDRDATRFLWLYDTSKPPSDENLVEYRFTRITFGLNASPFLLAATIRFHL------E
T---ADVDQEFANELNDNLYVDNLLICAESAKEGIEKYTRAKKIFNELNMNLREFISNDK
KVNQFIKKEDKAKEDLP----------------------------------------KVL
GIQWNTMSDTLEIK--------CNMPNPA-EITKRSVLQANASVYDPMGWLNP-------
----------------------------------LLIKNKVFFQSLWKKD------YSWD
DPL-NTEDQQEWSSLHDNILGFSK-EIPRR------VANKQQNN-ILVLFSDASNV-AMA
TCAYLCNGN------EQNLLISKSKLPKV--KEKHTVPKLELNALTLSARLAKSTVEEL-
QSSV-SV-N--EVY-LLSDSEIALSW-VKNANDTKQLGVLAANRVKEIARIVQWLNEHGI
RVSFGYVRTMINPADCATRGLTAEELKQ-HYWWKGPSFLQKK-----PSEW---------
------------------P-------------------AETRLFQLPLQDVNINVVQLVK
SWI--------------------------DWERF-STYKKLVRVVA-WSMR----FLRKI
ARKLPPDSRNRIQNSIPELKEVQS-------TNPL--------------NAEELK-LSQI
ILIKVHQHQ-YTEKISSP--------------------------AYKKLNIQR---DAD-
GIWRCHGRLGKSD-LTENSKIP-I----------------FVVPNSKLARLIIQHTHG-T
MHLSTSHTMAEIR--------IKYWIPKLRQQV---TKTI-RKCVTCQKIN-NLP-----
YR---YPKMKELPQRRV-TE-SRPFEHVG-LDYFGPL-KVKT----QTGEITKVYGCI--
--LTCATTRLIHLELVTDNTTIAFVNAMRRFIARR-GVPASITSDNAPTFIL-GEEVMAD
SLKNARD---SEEVD-----------KFMADQSIEWIKIIPYA----PWQGG--------
--FYERLIQSVKRCLYKA-K--GRQIL-DEDSLRTVITEIESCLNSRPLTYQEA-DWEQN
PCLRPIDFIQNRI-----NITYPMDPILSEEIEDDSYLPSEQKVMLRTRLETQKAL-KSS
CEMTNKFWEIWRKHYI-TSLREH--HQNMLSQGKTTNIQ-PKLGAVVLVQEEL-QPRNHW
KLGRITRLFRDK-QREVREV--ELFTGQ-------------K------------------
-NNIRR-----PIN----------------------------------------------
-------------------------------------------------------LLV--
-PLELD------------------------------------------------------
------------------------------------------------------------
------------------------------------------------------------
------------------------------------------DPDEPQPQEIPTHIAQTK
KKHTYNLRPRKPLPTLNTNVITKEQKNIFKENVCENSSTNESVSSMDDHVTDVKKLLQQL
ALRPRAVINDKTLQEQILAVNHEIDRILKNSEETITKYNEMESNFVTAPTSSEKAYNKRR
NVDQRLTELEGKLRCAGYISDLLWDTYDEMVKAKVAMLSKKEHFQNKTFDGGRPLDRIST
KVYITSELRSISNVISEIRSRKYAPWARKEQETVVDYIKGLSEQMNHLCVRESSESCKEV
AGGEEGQGSAKQMEKFLKKTKEISSKIKEFDSKITTWHADESTRLEALSSSMESFQKRME
EKLDEALKSMQQHVVDVMEQNTKE------------------------------------
------------------------------------------------------------
------------------------------------------------------------
------------------------------------------------------------
---------------------
>Ancylostoma__duodenale
------------------------------------------------------------
------------------------------------------------------------
------------------------------------------------------------
------------------------------------------------------------
------------------------------------------------------------
------------------------------------------------------------
------------------------------------------------------------
------------------------------------------------------------
------------------------------------------------------------
------------------------------------------------------------
------------------------------------------------------------
------------------------------------------------------------
------------------------------------------------------------
------------------------------------------------------------
------------------------------------------------------------
------------------------------------------------------------
------------------------------------------------------------
------------------------------------------------------------
------------------------------------------------------------
----------------------MNFSC---------------------------------
------------------------------------------------------------
------------------------------------------------------------
------------------------------------------------------------
---------------------------------QSKARPTYVSRPS-----DLSWLR---
------------------NKHRIVQVRLVDK-----QGTTHTCELYDSPIITSKTTNPQL
---TAEDLQYIKEKGLQLSSAPEDQ----SRPRILLGCDHLWEMV-------------EG
E-KHRLPSG---MHLISTKFGHMVSGR---------------KNKPAQKDYNHVL-----
-----------QTEARQEEMETWDRYWKM---ESSG---IEEYTGTEKAEKQMLEEKIMK
RFKETILKRPD----GYYVRLPWKEP----HTHLP-DNKRMAVARLKSLLRQYENRKEFL
EEFDRIFKEQLQQGMIEEVTEEMDRKIFKDKV--VHYLAYQAVVTP--------------
------------------------------------------------------------
------------------------------------------------------------
------------------------------------------------------------
------------------------------------------------------------
------------------------------------------------------------
------------------------------------------------------------
------------------------------------------------------------
------------------------------------------------------------
------------------------------------------------------------
------------------------------------------------------------
------------------------------------------------------------
------------------------------------------------------------
-----------------------------------------------------------E
KK---------------------------------------------------------T
TPKRIVFDASAHY-AGEPSLNDVLHQGPLIMPNISGMLMRFRTGKIAITADIEKAFLQVR
LHEEDRDATRFLWIRDLTMPFTEDNAITFRFTRVAFGLISSPFLLAATINFHL----ETA
E---NNK--IIAAEIKDNLYVDNLLMTAETKEEGIKQYQEAKKIFNALNMNMREFVTNSP
GVRAKMARADRCSDAVA----------------------------------------KVL
GIEWKTEEDKLVIQ--------CSIHPSV-KITKRTVLHINASVFDPLGWLTP-------
----------------------------------LMLRNKRFFQSLWIKS------YDWN
EIL-TEEDQEQWKKLCDSINNFR-MELPRR------VATKRGVH-QLVAFSDASTN-AMA
ACVYVKQGN------NQELLVAKSKLPSI--KGVHTIPKLEMNALTIAGRLTLTTYEEL-
KKTI-SM-D--AVY-LLSDSEIVLNW-LKNGDPSKVTGVLVSNRVKELKRIAAKFKEEGV
KVYFGYISTKHNPADCATRGLTAEEL-HDHIWWKGPEFLSKE-----QKDW---------
------------------P-------------------EETRLFEIPRETADVLQISVQK
EDT-----------------------HLFNIDRF-SSMPKLRKTVA-YVLK----FLNRT
TRNLPHAAKDRIRKAIGMEKVMEA-------NTPV--------------EAAELR-NAEK
IIIKAHQKQYYSIITANTQR---------------------------KLNVTL---DSD-
GIWRCHGRLGKSR-LTEEAKKP-I----------------FIAPNNSLANLIIQEAHGK-
YHRSTAHTMAEV------------------------KKVI-RKCTACQRYN-NLP-----
FR---YPPLAELPTRRV-VR-SRPFQDVG-LDLFGPL-KTRN----AEGIQAKTYGCI--
--FTCATTRLMHVELITDNTTTSFINAMRRFMSRR-GVPRTITCDNAPTFLL-AERILTD
SLLESQV---DGQIG-----------EFLASAGITWHKITPYA----PWQGG--------
--FYERLIKDVKWALNKT-L--GRRIL-DEDSLRTVLVEIESCLNCRPLTYQEE-DPDEL
VSIRPIDFLQNRI-----VISYSLDKTQDDVEDPNFLLA-TERAQLRTRRDAEQAL-KTS
CDITDKFWQVWNQAYL-TSLREH--HRRHLEQGRSSPKK-PRLGQVVLIEDPL-LPRNAW
RLGRISNLERSN-DGEVRQV--ELRMSN-------------G------------------
-KTTRR-----PVN----------------------------------------------
-------------------------------------------------------LLI--
-PLEIE------------------------------------------------------
------------------------------------------------------------
------EELEDDHVTPETSPQVAEDVPVMVENSRPRRKVRENFPYNREEFEINCLVDDIH
SNDIFFRMDVREAAETLLDSYTPKSPSRLWEESEVQRRLDVVYEDLTELLVKSDRCQAKL
ENIKKELSSANPPSAPKKTHEDTIRLYYEMHTIASKLDCNLAVGEMLWEIYEMIAEENPE
LEKSKAEYQYRSRPSGQPFHREISRVIILKEKEKLEELLPEVWKLKVDAFVEEPDTPTIT
DQLNRIEGLMRELDLGAPEGTSNIRSSEILQEIQKMAVKVKRMDAVVYEKLYRPPEESVT
LLMKEMEDRLNEKLQALVGSIHLKLDRMAEEWEKKVELIIDAQINTVVQLKEAQKPKKET
QVPEKAPRAPEKKHGEKKRRSDREEDPSSKRPPMPKEVMVAKDKIRYLAKCKERTFGNSS
SMLVKNGRAVMCNFCETIGRHEEDACPE--------------------------------
------------------------------------------------------------
------------------------------------------------------------
------------------------------------------------------------
---------------------
>Larimichthys__crocea
------------------------------------------------------------
------------------------------------------------------------
------------------------------------------------------------
------------------------------------------------------------
------------------------------------------------------------
------------------------------------------------------------
------------------------------------------------------------
------------------------------------------------------------
------------------------------------------------------------
------------------------------------------------------------
------------------------------------------------------------
------------------------------------------------------------
------------------------------------------------------------
------------------------------------------------------------
------------------------------------MFKYQVLCDHLK-FEEALLIADSY
SNSLFP--YSDTMASLTKHYGQPHQLSLQRIAELMEEPAIRAGDTV------AFRRFALR
VRALVGMLEQLGEDG----------------RIELKCGSHVARLMRK-LPQDLRATFRRH
---------------LHSWKAGIPS-LMDFAEWLDYELEIQEDGDRFDKIEDVPRGRNWP
KKECDKDKRAPRKTMNVLHGTAHDTTPQADQAEVSDHHETKDKPKVYCPYCSNTE--HFL
DQCLNFKQLTKEQKITWVKANNRCWRCGRHHQ--AAQCRLRV-LCKM--CNGK-HLEALH
------------------------------------------------------------
-------------------------EVNLRPGRNERVAGNMTGAELKSATGVLYL-----
---------------------DRRA-----------------------------------
--GCNQVLLKVSKVLLRN--GDHTL--ETYAILDDGSERTILLQEAVQRL-QLQGTP-ES
LTLRTVRQDL---RT---LHGSSVTFKISPTGQS--TKTFTIEGAFTAGGLGLAEHSYPV
KG-LQRRYKHLKRL--PLQPFTDVHP------LLLIGSDCPHLVT-------------PI
EPVRLGPPGG--PAAVRTRLGWTLQGP----------------VRSLKQCSRPQQ-----
--CLFVSPTS-PAAELF---NQVEKLWQL---DTLP---YRNERLVTRS---RRDQEAMN
LLEAKTRRVEVDGVLRYATPLLRVSN----MPTLT-AQPEAVLPSLRSTEKRLGRDPVKA
EAYQAEITKLKKAGYASRISQEQAKT---SKE--SWFIPHHLVTHN--------------
------------------------------------------------------------
------------------------------------------------------------
------------------------------------------------------------
------------------------------------------------------------
------------------------------------------------------------
------------------------------------------------------------
------------------------------------------------------------
------------------------------------------------------------
------------------------------------------------------------
------------------------------------------------------------
------------------------------------------------------------
------------------------------------------------------------
------------------------------------------------------------
------------------------------------------------------------
GKDRIVFNCSYT--YRDETLNELLMSGPNLGASLLGVLLRFREHSIAVSSDIKGMFHQVR
LLPEDRPLLRFLWR----DLRRDSQPSVYEWQVLPFGTTCSPCCAIYALQRHV----HDH
T---HPGD-AVRESIENHFYVDNWLQSFPTPEMAKDVADELRGLLLEGGFELRQWASSTP
DVIGHLPKEIRSESSEQLLNHTDMDPQE-----------------------------PAL
GLRWLCHSDTLQYK--------SRPMERP-PATMRNIYRVLASQYDPIGFLTP-------
----------------------------------YTTRAKVLVQQLWDKK------REWD
DPLLPGELLTAWQEWENELQHLDNIRLPRCY-VTPVMDHTATKR-EVHIFCDASQR-AYG
SVAYLRTGD-VEGHVEVVFLTARSRVAPK--RQL-SMPRLELCAALTGAQLASVLTREL-
T--L-EI-T--RVV-MWTDSTTVLAW-IQS--DSCRFKVFAGTRIAEIQELTD-------
RQTWHYVETSENPADDLTRGKSLQDLSGENRWIHGPPFLRLP-----PDQW---------
------------------P-----------VHPV----TMSKDIAEELRRPTTCLVSTVL
GTN----------------------HSLPDVQQF-STFSELVKATAGYLHG----AAADA
-------------------------------KGTP--------------TAEEFK-EAEL
HILQSAQRDSFPEELQCLAA-------------GRQVPSFS---CLLTLAPEY---DSTF
QLIRVGGRLRRCQDLEDDVIHP-V----------------VLDPRHAVTKLLIRQVDHEL
RHPGAERLFAELR--------RKFWILRGREAI---RREQ-RSCPECQRWR-AQP-----
VN---PKM-ADLPPARL-RLHQPAFYSTG-IDCFGPM-QVK-----VGRRNEKRWGLL--
--FKCLTTRAVHIEVLSSINTDSFLMALRRFISCR-GKPAELLSDQGTNFRG-GDRELQE
AFQTL-----HPSLQ-----------AQLAEYQIKFRFNPPSA----PHFGG--------
--SWEREIRSIKAALTAT-L--GSQVV-SGEVLTTVLIEIEGILNSKPLGYVSS-DVADP
DPVTPNLLLMGRL-----DPSLPQAVYHD-----------SELLSRR-------QW-RAC
QVLSDRFWVRFLRHYL-PTLQTR--SKWQSD-----TSP-LQLDTIVMIVDPQ-LPRASW
PIGKISNVIPGA-DGLIRTA--EVKVQD-------------R------------------
--TYIR-----PVS----------------------------------------------
-------------------------------------------------------RLI--
-RLPAV------------------------------------------------------
------------------------------------------------------------
------------------------------------------------------------
------------------------------------------------------------
------------------------------------------------------------
------------------------------------------------------------
-------------------PEEIEQ-----------------------------------
------------------------------------------------------------
------------------------------------------------------------
------------------------------------------------------------
------------------------------------------------------------
------------------------------------------------------------
------------------------------------------------------------
---------------------
>Oreochromis__niloticus
------------------------------------------------------------
------------------------------------------------------------
------------------------------------------------------------
------------------------------------------------------------
------------------------------------------------------------
------------------------------------------------------------
------------------------------------------------------------
------------------------------------------------------------
------------------------------------------------------------
------------------------------------------------------------
------------------------------------------------------------
------------------------------------------------------------
------------------------------------------------------------
------------------------------------------------------------
------------------------------------------------------------
------------------------------------------------------------
------------------------------------------------MPPDRPR-----
---------------------PEKN-LLKAAAGLKPHNKSASIYYGPNPAQAKLKQEVES
TAPDLT-----------------------------VQPKKRQKFKPYCPYCEGTE--HYL
NGCDGFKRLDLKAMATWITEKAKCWRCGRKHS--PEQCTLKK-PCST--CGDQ-HLSVLH
------------------------------------------------------------
---------------------------------DLVEAKKRDPNILTVSTSMVYL-----
---------------------DYSS-----------------------------------
----HSGRVMLKVVPIQLHHGGKSL--DTFAVLDDGSEKTVVLPAAVKSL-GLEQEE-AT
LALRTIRRDVIQMKGGFVSFQVSPKVQVSPKAKP--KVRYKVTHAFTAQQLSLATQSCPA
EQ-LKKKYLHLQKV--QIDGFNQVQP------LVLIGSDNAHLIT-------------PV
RPVLRGSAKG--PVAICTKLGWAIQGP------------ASSMPTSEGDLQCLNM-----
--CLS------PAEALH---QDVKRLWQL---DASP---YRTEKEVTRS---KEDREAVA
MLETKTIRVPVDGVERYATPLLRRRD----FPRMC-VSPEAAKGLLRSTEHKLAKKPDLT
LTYSQEIHRLVDSGYVVKLSPDETHS---SSE--PWYVPHHMVHHN--------------
------------------------------------------------------------
------------------------------------------------------------
------------------------------------------------------------
------------------------------------------------------------
------------------------------------------------------------
------------------------------------------------------------
------------------------------------------------------------
------------------------------------------------------------
------------------------------------------------------------
------------------------------------------------------------
------------------------------------------------------------
------------------------------------------------------------
------------------------------------------------------------
------------------------------------------------------------
NKARVVFNCSFE--FQGTVLNHYLLPGPPLGPTLLGVLLRFRQHPVAMSEDIKAMFHQIR
LLPEDCPLLRFLWR----DCETDRPPDVYEWRVLPFGTTCSPCCAIFALQRHA----REH
K---DTHK-DICDSVHTAFYVDNCLQSLSNPEEAKQLIDRMRDLLIQGGFEIRQWASNMP
EVVAHLPASARSESCELWLNFKSLDPQE-----------------------------STL
GLSWHCPTDVLGYK--------HRPITYS-TVTLRNVYKVLATQYDPLGYICP-------
----------------------------------YTTRAKLIVQALWSTE------RGWD
EPI-EGNLLQSWLEWEGELSHLQHVTIPRC--YAPPHNSSNVTY-EAHIFCDASEK-AYG
AVAYLRVIE-QQLPIATSFLMARSRVAPR--TQV-SMPQLELCAALTGAQLAKLLQIEL-
T--I-LL-Q--SIY-LWTDSTTVLQW-IQS--SSCRYKVFVGTRICEIQELTS-------
PEQWRYVTSDLNPADDITRGKHLADLTVPNRWSHGPPFLSQT-----ADTW---------
------------------------------PKLP----TEFPACSEAELRKTAFCEHASV
SPT------------------------LPDPTQY-ATLDELISATR----R----ILHGA
A------------------------------DTPI--------------TAAEQL-ETKT
MLLRSAQTDSFPEEARALQI-------------GHPVCSDS---RLSVLSPEY---DSLT
GLLRVGGRLRRAADLDPDSIHP-I----------------VLAAEHPLTKLIIKTYDDQL
LHPGAERLFAEIR--------RTYWILRGRQAI---KKHQ-HQCVDCRRWR-ASP-----
ST---PKM-ADLPSSRL-RLYKPPFWSTG-VDCFGPY-TIK-----IGRRREKRWGII--
--YKCLTTRCVHLDLLPSLDTDSFLMSLRRFIARR-GKPYEMWSDRGTNFRG-GHRELQT
AFENM-----EPDLK-----------QQLAKQTINFCFNLPHS----PHFDG--------
--AWEREIRAVKSALQVV-L--KDQVV-AEEVLLTALIEVEGILNSKPLGYASA-DIADP
DPITPNLLLMGRH-----DSALPQAVYGPS----------GTLLTR--------RW-RHS
QVISDHFWKRFIQNYL-PGLQLR--QKWRKS-----TDN-MAVGQAVMIVDSN-LPRGLW
PVGTISQVFPGT-DGIVRAA--GVKVKD-------------S------------------
--TYVR-----PVT----------------------------------------------
-------------------------------------------------------KLV--
-ELPKV------------------------------------------------------
------------------------------------------------------------
------------------------------------------------------------
------------------------------------------------------------
------------------------------------------------------------
------------------------------------------------------------
-------------------PEDSDDTASK-------------------------------
------------------------------------------------------------
------------------------------------------------------------
------------------------------------------------------------
------------------------------------------------------------
------------------------------------------------------------
------------------------------------------------------------
---------------------
>Takifugu__rubripes
------------------------------------------------------------
------------------------------------------------------------
------------------------------------------------------------
------------------------------------------------------------
------------------------------------------------------------
------------------------------------------------------------
------------------------------------------------------------
---------------------------------------MELEELQQRLEEDNQIEHERL
RLQSQARE---------------------------------------AQQLQEEAIRTQE
EAIRTQETLTRQLESRRQLKKRANQLEIAKMIIVRQGNLYLNLQRPMRLRLQLHS-----
--------------------------------------------------------APVN
YYSAPISYPVHPAQYLRSSAAFTCPVKEESCSTTALPQLQTADVFPLSATSYG-------
------------------------------------------------------------
------------------------------------------IPKPMIPF----------
------FESGK--ESDFALLRMALDNLLNSHLHLSEQYKYQVLLGHLK-LPSALQLAKAY
MHDPRP--YTAAMQALQDKYGQPRQLVQSELGAILNAPALKFGDSE------AFDAFALS
IQTLVGMLRTLEGQN----------------GYELRCGSHVDRLLGK-MPPSYRDGFVEY
CLNQG----------ILRTGTDQTYTLPDLSVWLQMKSQAKRIAGRAASLYNFEAPKPPK
KDQRPFNKSKEKSTAFLLTASDNQDLKGRP-----APMKFSSKPKPYCPHCDNKE--HFL
NACAEFKKLNTEQIVRWIRDGQRCWKCGRSHK--PEVCTLKR-PCNT--CKEQ-HLTVLH
------------------------------------------------------------
-----------------------------NAVQHTQKSVLMVTAPTTKVYLDRPN-----
------------------------------------------------------------
--RSPKVMLKVVKVLLHAGDRVL----ETYAVLDDGSERSIILPQAVQRL-NLTAQP-ET
LTVRTVHQEVVQ------LQGASVTLYVSSLLKP--EERYHIHHAFTSENLGLSEHSYPV
RS-LQQKYKHLRNL--PLPPVEHAQP------LLLIGSDLPHLLT-------------PI
EPVRTGPPGG--PIAVHTQLGWSLQGP---------------TNIDQVPASEQQC-----
-------LFTVTDSPTCELFKNVERLWQI---DTLP---YTSKKQVTRS---KQDQQALA
LLQSSTVRITVDGIQRYATPLLRRAN----SATLQ-APMETVLSSLRSTERRLAKDPQSA
EAYCQEIRELERMGYVAVVPPEVATS---TPE--SWYIPHHMVRHN--------------
------------------------------------------------------------
------------------------------------------------------------
------------------------------------------------------------
------------------------------------------------------------
------------------------------------------------------------
------------------------------------------------------------
------------------------------------------------------------
------------------------------------------------------------
------------------------------------------------------------
------------------------------------------------------------
------------------------------------------------------------
------------------------------------------------------------
------------------------------------------------------------
------------------------------------------------------------
NKDRIVFNCSFR--HEGKSLNELLLPGPTLGPSLLGVLIRFRQYPVAVSGDIKGMFHQIR
LLPADKPVLRFIW----RDMKRTEEPKIYEWQVLPFGTTCSPCCAIYALQRHV----QNT
S---ESNS-DLIDIVEQSFYVDNCLHSTHSKEEAKDVVDRLRHLLHTGGFEIRQWASNVP
AVIEHLPSNIRSESSELWLSQYSTDLQE-----------------------------PTL
GLRWDCIHDTLKYK--------HRPVERT-EPTLRNVYRVLACQYDPLGYIVP-------
----------------------------------FTTRAKILVQDLWKAQ------IGWD
DPIQPQSLRDRWLTWEREIPDLIQMEIPRC--YAPVPADSSTSIRDLHIFCDASER-AYG
SVAYLRTED-AQKQVHVSFVLARSRVAPK--KQL-SMPRLELSAALTGAQLASVLQTEL-
T--L-PI-R--TII-LWSDSTTVLHW-ITS--ESCQYKVFVGTRVAEIQSLTD-------
VSNWRYVDTANNPADDITRGKTLKELSRPHRWHQGPAFLRQT-----EDHW---------
------------------P-----------TSPS----SYPEADDSELKKSSFCGHVTVD
SCP-----------------------QLPEVSMF-STWKELMQATV----R----FLHGA
AD----PNYDSLH------------------------------------EAADYI-KAEN
LLLKQAQLESFPEEVKALIT-------------DRPLPTSS---RLGSLSPEY---DKDT
GLIRVGGRLRRAEQLELDTIHP-V----------------LLDPKHPLTNLIIQDFDETL
LHPGPERVLAELR--------RRFWILRGREAV---KRQQ-SRCMQCQAWR-ANP-----
SV---PKM-ADLPPARL-RLYKPPFYSTG-VDCFGPF-TVK-----IGRRTEKRWGIV--
--FKCMTTRCVHLDLLESLDTDAFLMSLRRFVARR-GKPFELLSDNGTNFVG-GARELHE
AFETM-----APHLK-----------EQLAKQKIEFCFNPPSA----PHFGG--------
--AWEREVRSVKTALKVV-L--KEQTV-PETVLQTVLVEVEGILNAEPLGCVSS-GLADP
DPITPSILLMGRY-----DASLPQVIYDS-----------NDTLGNR-------RW-RHS
QVLVDRFWTRFISHYL-PSLQER--QKWQRD-----GKH-LEPNQVVLIVDPQ-LPRALW
PVGKVTATYPGA-DGRIRTT--AIEVKD-------------R------------------
--IYIR-----PVA----------------------------------------------
-------------------------------------------------------RLV--
-QLPKL------------------------------------------------------
------------------------------------------------------------
------------------------------------------------------------
------------------------------------------------------------
------------------------------------------------------------
------------------------------------------------------------
-------------------EDRAADPPA--------------------------------
------------------------------------------------------------
------------------------------------------------------------
------------------------------------------------------------
------------------------------------------------------------
------------------------------------------------------------
------------------------------------------------------------
---------------------
>Oryzias__latipes
------------------------------------------------------------
------------------------------------------------------------
------------------------------------------------------------
------------------------------------------------------------
------------------------------------------------------------
------------------------------------------------------------
-------------------------------------------------MDNAASETSEH
RSRPQRDHRLPAYLDDYQVGFQPPRCSAPPVAVSRSNSHYSNKSSSSSNQSSYIHSRSSR
RTRYSVGTYPTQGLSAAQAAILEERIKQLELEDMRRLITDEAHADLECKRLDEQAKEAQR
RQEEALKAREALTKQLERQQRLARAEQDLEIAKLRSSLLSHGQAPSPAPSDKLNHFMDLP
TPVKGGQADSIASTSKSSLSTQLPPPPAPAALSPSPQLTREVIPVSMVTTTGPPPMRQPA
SVPATSAPSASPTTQLQGLVSTEPKSVNLQPSSGLISAPSMHPSPHLSAHVINSTPLVHP
KPQVALFPESNPVCGPGPAKSPYFNQTSTNPGWPQSAASHQPAYSYNQPAVDSLHAAPQV
SKGAPPLSATYQGQQTDSVFPAPYSGYASLPGAEILFATALGIPRPSLPV----------
------FESGR--ESDFALLKLALDNVLGSHFHLNEQYKYQVLLGHIK-LPSALQLAKAF
MHDPTP--YTNALQALQDKYGQPRQLVQSELGAILSTPALRMGDAN------AFDSFALS
VQSLVGMLRSLEGQN----------------GYELHCGSHVDRLLSK-LPPTYRDGFVEY
CLRQG----------ILQTGTDRTYTLPDLATWLQMKSQVKRISSRAATLYQADTSRPAR
KDQQMALPKEKPTKMYFSATEKANQVETIGAKL--TSAKVKSKIKPYCPFCDNSD--HYL
NSCEEFKKLNTDQILKWLEDGKRCRKCGRNHT--MDRCTLKR-PCKI--CKET-HLTVLH
------------------------------------------------------------
----------------------------ESIQETKQKVYTLSLLPTKVYLDRPNR-----
------------------------------------------------------------
---SQRVMLKVVKVLLYNGNQRM----ETYAVLDDGSERSIVLPQVVHQL-NLVCHP-ET
LPLQTVHQSVTQ------LNGASVSLEVSSPLRP--SEKYLIPHAFTAEGLALAEHTYLV
AM-LQQKYKHLRDL--PLPPVNCAQP------LILIGADMPHLIT-------------PV
QPVHAGPPGG--PVAIRTQLGWSLQGP------------VDTVHTSPGIQQCLHV-----
-----------ATSAASELLTNVERLWKL---DILP---YSEKVATRS----REDQQALI
LLETATTRITVDGVQRYATPLLRRPV----NNSLH-APVEAALPRLRSTERRLAKDSTLA
KSYCAEIRKLEEAGYISKVLPEDKDQ---ASE--SWFIPHHMVHHN--------------
------------------------------------------------------------
------------------------------------------------------------
------------------------------------------------------------
------------------------------------------------------------
------------------------------------------------------------
------------------------------------------------------------
------------------------------------------------------------
------------------------------------------------------------
------------------------------------------------------------
------------------------------------------------------------
------------------------------------------------------------
------------------------------------------------------------
------------------------------------------------------------
------------------------------------------------------------
GKNRVVFDCSFQ--YGGQSLNERLLPGPTLGPSLLGVLLRFRQHSVAISGDIKAMFHQIR
LQPADKPVLRFLW----REMKKDERPTIYEWQVLPFGTTCSPCCAIYALQRHV----RDN
C---GNKS-SLIQVVELSFYVDNCLHSTRTSEEAKVLIDDLRKLLLQGGFDLRQWASNVP
TVVEHLPPEAKSERFELCLSKGSSDLLE-----------------------------STL
GLQWNCLKDTLGFK--------FRSADHL-EPTMRNIYKTLASQYDPLGFLIP-------
----------------------------------FTTRAKVLIQDLWKQN------IGWD
DRIEPQSLREQWTVWVNELPDISQIECPRTY-APSSADKPTTTR-ELHIFCDASER-AYG
SVAYMRTVE-DKDRVHTSFVMARSRVAPR--KLL-SMPRLELSAALTGAQLANLIQTEL-
T--V-PI-T--QTF-LWSDSTTVLQW-LRS--ESCRYKVFVGTRVAEIQTLTE-------
ASNWRYVNSARNPADDITRGLRLSDLTHPHRWSSGPEFLCQS-----PDQW---------
------------------PT----------LPTA----TEAEPDKTELKKSALIFLASEV
QNP-----------------------DIPDPIQF-HTWKDLVQATV----T----FFHGA
AASGD--------------------------GQTV--------------DAVAYI-SAER
SLLARAQQDSFPDELKALKA-------------SRPIPGDS---RLITLSPEY---DETT
GLLRIGGRLRHATDLEVDTIHP-V----------------ILDPVHQITKLLIQDFDHKL
LHPGPERVLAEMR--------RQYWVLRGREAI---RRHQ-RTCRDCQFWR-AKP-----
EV---PKM-ADLPPSRL-RIYKPPFYSTG-VDCFGPF-SIR-----IGRRNERRWGIL--
--YKCLTTRCVHLDLLESLDKDAFLLSLRRFIARR-GTPFELLCDNGTNFVG-GERELRE
AFNIM-----APELQ-----------EQLAKQKISFRFNPPSA----PHFGG--------
--AWEREIKSVKTALRVI-L--KEQSV-PEPVLATVLAEVEGILNAKPLGYVSA-DAADP
DPITPHILLMGRH-----DSSLPQALYDS-----------SSILGTR-------RW-RHS
QVLADNFWSTFIRRYL-PSLQRR--TKWQTD-----GHQ-ITVDQVVLIVDPQ-LPRALW
PVGKVIDVYPGA-DGRIRSA--SVKVKN-------------K------------------
--TYVR-----PVA----------------------------------------------
-------------------------------------------------------RLI--
-RLPKI------------------------------------------------------
------------------------------------------------------------
------------------------------------------------------------
------------------------------------------------------------
------------------------------------------------------------
------------------------------------------------------------
-------------------SDSEDNAN---------------------------------
------------------------------------------------------------
------------------------------------------------------------
------------------------------------------------------------
------------------------------------------------------------
------------------------------------------------------------
------------------------------------------------------------
---------------------
>Austrofundulus__limnaeus
------------------------------------------------------------
------------------------------------------------------------
------------------------------------------------------------
------------------------------------------------------------
------------------------------------------------------------
------------------------------------------------------------
------------------------------------------------------------
------------------------------------------------------------
------------------------------------------------------------
------------------------------------------------------------
------------------------------------------------------------
------------------------------------------------------------
------------------------------------------------------------
------------------------------------------------------------
------------------------------------------------------------
------------------------------------------------------------
------------------------------------------------------------
------------------------------------------------------------
----------------------------------------------------------MV
SSAPTKVYLDRPNR----------------------------------------------
------------------------------------------------------------
------------------------------------------------------------
------------------------------------------------------------
---SQRVMLKVVKILIHNGDESM----EAHAILDDGSERTIVLSSVIQTL-NISGTQ-EI
LPLQTVHQDVKQ------LEGLAVSFEVSPLSEP--AERYQISDAFSADGLSLAEHSYPV
AA-LQKTYKHLQGL--PLQPVERAQP------LLLIGSDMPHLIT-------------PI
QPICQGPAGG--PVAVCTRLGWSLQGP----------------MTPMQTARRGQQ-----
--CLHITTVP-VDTELF---QNVQRLWQT---DTLP---YCAKAVTRS----KQDQHAIT
LLQTATTRVDIGGVQHYATPLLRRYP----VITLQ-APKEAVLPSLRSIERRLARDPIKA
ETYCSEIRKLEVEGYVAKILPEEAHR---TSE--AWYIPHHMVHHN--------------
------------------------------------------------------------
------------------------------------------------------------
------------------------------------------------------------
------------------------------------------------------------
------------------------------------------------------------
------------------------------------------------------------
------------------------------------------------------------
------------------------------------------------------------
------------------------------------------------------------
------------------------------------------------------------
------------------------------------------------------------
------------------------------------------------------------
------------------------------------------------------------
------------------------------------------------------------
GKDRIVFNCSFQ--YKGQSLNEQLLPGPTLGPSLIGVLLRFRQHTVAISGDIRSMFHQVC
LLPSDQPVLRFIW----RNMQREDEPTIYEWQVLPFGTTCSPCCAIYALQHHA----QEH
A---ADTP-SLIEIVTRAFYVDNCLYSTPDPADAKVVVDGLRQLLAEGGFEIRQWASNLP
STIEHLPPGARSISSELWLSRNSTDLQE-----------------------------PTL
GMQWNCLSDMLGYK--------HRTSDPQ-TPTLRNLYKILASQYDPLGFIVP-------
----------------------------------FTTRAKVLIQDLWKQD------LAWD
DPIEPQHLRDQWTEWEAELPSLQQVQFPRPY-TPASADTPTATR-ELHVFCDASER-AYG
SVAYLRTTT-HDGDVHMAFILARSRVAPK--KCL-SMPRLELSAALTGAQLVKLVLDEL-
T--L-TI-S--QVI-CWSDSTTVLHW-INS--ESCRYKVFVGTRVAEIQTLTE-------
GASWRYVDSGHNPADHITRGLTLSKLVHPNQWRSGPEFLRKT-----PDHW---------
------------------P-----------GMPS----TRAEPEQHELKKGAFIGATSIA
SSP-----------------------ELPDPKQF-QTWRELIQASV----R----SPHGA
AA----PNLD---------------------TGP---------------DASDHV-AAER
RHLVQAQLDSFPQEVKALKA-------------KKPLPSDS---RLCSLAPEY---EDVT
GLLRVGGRLRQAVDLEVETVHP-I----------------VLDPGHHITRLLIKDCDERL
HHPGAERVLAELR--------RQYWILRGREAI---RKHQ-HTCKDCQFWR-AKP-----
QG---PQM-ADLPPSRL-RVYKPPFYSAG-VDCFGPF-LVK-----VGRRQEKRWGIL--
--YKCMTTRCVYLDLLENLDTDAFLLSLRRLVARR-GKPFELLCDNGTNFTG-GCRELTE
GFKSM-----APSLQ-----------EQLAEQKIKFRFNPPAA----PHFGG--------
--TWEREVKSVKTALRVV-L--REQSV-PEPVLRTLLIEVEGILNGKPLGYVST-DVADP
DPITPNMLLMGRR-----DSSLPQALYDK-----------EDLLGKR-------RW-RHS
QVLADNFWASFIRHYL-PGLQQR--QKWRTD-----------------------------
--GTVIETFRGP-DRRVRTA--TVKVKD-------------K------------------
--IYTR-----PVI----------------------------------------------
-------------------------------------------------------RLI--
-QLPQF------------------------------------------------------
------------------------------------------------------------
------------------------------------------------------------
------------------------------------------------------------
------------------------------------------------------------
------------------------------------------------------------
-------------------TEDS-------------------------------------
------------------------------------------------------------
------------------------------------------------------------
------------------------------------------------------------
------------------------------------------------------------
------------------------------------------------------------
------------------------------------------------------------
---------------------
>Schistosoma__japonicum
------------------------------------------------------------
------------------------------------------------------------
------------------------------------------------------------
------------------------------------------------------------
------------------------------------------------------------
------------------------------------------------------------
------------------------------------------------------------
------------------------------------------------------------
----------------------------------------------MSSKSHSYSSLLRQ
QQQHLEDSMPDLSVQLEKHESHVLSGQRSLYEKQLEIELAKLKIQEVEKRISLEM-----
--------------------------------------------------------LLRG
GCPRNSSERGNMKRDTCTTTNYVERYSE--------------------------------
------------------------------------------------------------
------------------------------------------LPKPEIRR----------
------FDGN---PKEYWIFTKEFQKAV-EQATTDDAIRLNYIIQFCT--DKTRDCIEHC
TIMSGTDGFMLAKDILKRKFGQNYMLARAFIDEIIDGPPVKNDDSA------ALADLSQK
MQT---CVVTLKQLG---------------YQSDLNASRTLEAIVAR-LPSNLQFKWAES
AV-------------EYMKQGREPT-FEDLARFIEERVDIMCTRYGELAVNLKSDKRVRN
VVSYQPSSTKKNVFTLQH-----------------SPSSQRHERYLVCILCKDN---HFL
DQCPTLLSLEVDKRLDLIKEKRLCRLCLKTNHV-AKDCRLRR-GCTVEGCGGR-HHTLLH
------------------------------------------------------------
------------------------------------VTTDVSLSNANVTTDYVSN-----
---------------------SRAE-----------------------------------
---NEEPKVAFAVVPVILRNRDRTV--ETLAFLDSGSDSTLVLKDVVDDL-RLPMEY-AR
VRIETMNGYRE-------MRTNAVQLEVSSYE-S--DESIRIKRSYVVPSLPKIKRVVPE
EK-QLRLWQHLQGIDLRRCES--------KRIGLLVGCNVPEAHR-------------NL
E-QRLGKPEE--PYAIKTIFGWTLMGS-----------------LGTHVTSHIKL-----
--NHL------SLSEIE---STLERFYQQ---DLLE---ESQSKDKDLS---IEDRTALR
IMEKSITLKDC----HYCISLPWKDS----QLAWT-DNKSYCLHRLNALRKRLCTSKDLA
RSYADAMKDYLIKGHAEIARPLND-----KSN--VWYLPHHPVVHP--------------
------------------------------------------------------------
------------------------------------------------------------
------------------------------------------------------------
------------------------------------------------------------
------------------------------------------------------------
------------------------------------------------------------
------------------------------------------------------------
------------------------------------------------------------
------------------------------------------------------------
------------------------------------------------------------
------------------------------------------------------------
------------------------------------------------------------
-----------------------------------------------------------A
K----------------------------------------------------------P
EKIRIVFYCAAK--HEGRSLNDRLLSGPDLTNSLLGVILRFRQERVAVMVDIEAMFHQVK
VPEPDRDALRFLWW---TNGDFTDSPEEFRMTVHLFGATSSPSCATFALNRTI----EDN
K---ENYDKEVYDMATRSFYVDDCLISTSNTETTYRIATQLKGMLSKGGFNLTKWVTNDS
TLAQLLPEFNCIGPCVHIGGDDHTTC-------------------------------RAL
GISWNICDDTFRFY--------VGMVDE--PVTRRNILSFVASIFDPMGYLAP-------
----------------------------------VILPAKLILQKLCKMK------FSWD
DLI-VGEELKVWRKWQRSLTHTEKIALRRS-----LNAAECTGI-ELYMFSDASNN-GYG
AAGYLLLLK-QQSIKECRLIFAKAKVAPI--RAT-SIPRLELAAAVLSVKISKLIRTEM-
T--V-TI-L--KTI-YWTDSLFVLHS-INN--ASKRFPTFFANRLAYIHEQTR-------
PSDWCYVRSKLNPADLLSRGFMVNQERKLKRWLSGPTFLLQG-----HVQQ---------
------------------------------EPHQ----HTNVCSYVNYMLSDNDLYPTDN
QPT-----------------------FLNRFEAV-NSWMKLQRMIA-WLMR----YKHLL
TN----KLTN---------------------QQHL--------------TVAELR-SAEL
NIIRLAQKECFNDVFKLLNH-VSVVTSQKEVDRTIKVALCKSSSPLRHLKPVT----VN-
GVIRVGGRLQQSG-LPFEVRHP-I----------------ILPHNHFITRLIIRHYHETN
GYMGVNYLISTIR--------ERYWIIKAAKTI---KSVL-NNCYKCRKWF-SQP-----
CQ---QAM-APLPEDRF-THHCNPFTVTG-VDYFGPL-FVK-----RGRTVEKRYGCL--
--FTCFSSRAVHLEISNTLDTDSFLCVFSRFAALR-GYPQRLYSDNGSNFKG-AERVIKC
LMRAWN----QEKIS-----------KNLATHNCDWIFNPPKA----YHRGG--------
--IWERIIKTIKRILVAI-L--DEQPV-TDEVLHTTLVEIERILNNRPIVRMVE-DVDGI
QALSPSMLLLPRA------SEPASIDEKDY----------TTKYNR--------KW-RQT
LYLVDLFWKRWLKLYI-PTLQLT--QRWHDP-----KPN-LKVGDLVLMIEPA-RSRGQW
PMAVVTDIQEGT-DGLVRKV--TLRTAN-------------G------------------
--IMKR-----DVR----------------------------------------------
-------------------------------------------------------QLC--
-KFEGE------------------------------------------------------
------------------------------------------------------------
------------------------------------------------------------
------------------------------------------------------------
------------------------------------------------------------
------------------------------------------------------------
-------------------VEESQNPEQLETSRDSPTSGGSVGFSCNCCTTHE-------
------------------------------------------------------------
------------------------------------------------------------
------------------------------------------------------------
------------------------------------------------------------
------------------------------------------------------------
------------------------------------------------------------
---------------------
>Schistosoma__mansoni
------------------------------------------------------------
------------------------------------------------------------
------------------------------------------------------------
------------------------------------------------------------
------------------------------------------------------------
------------------------------------------------------------
------------------------------------------------------------
------------------------------------------------------------
---------------------------------------------------MPNNRAKKS
IPKLIGEGEDKVNDKSLSTKQVFSDVFTPHGSNVFKESYSDSDSDVMLDKVADLS-----
--------------------------------------------------------LDKG
ERLRHAVSGTTPKVPIVGLE----------------------------------------
------------------------------------------------------------
------------------------------------------LPKVELCY----------
------FDGK---PKGYWKFIKQYDTYVAARVS-DDSQRLLYLLHYCK--GKAKAAIEGC
VMMEATSGYKRARDILKRLFGQAHVIARETLEDLFNDVRRGCHDAE------QLSSLAIK
MEN---CSMILEQMN---------------YTADLNSLVTLERVVRF-LPQPMQRQWAEV
VD-------------SLTEEDREPT-FAELTQFVAAKARVAASRFGQLAERPRGGVTTKS
CYHSV------------------------------VRPKNTPIASAKCSMCSGD---HAV
YECSQFLALTTEERLSHVKGKSICFVCLKQGHK-AIECKVTR-RCAIDGCSGR-HHSLLH
------------------------------------------------------------
-------------------------------------KGSAKSKSEDRLATVNHC-----
---------------------GHDR-----------------------------------
---PVDGHVCLGMIPVRLRSGNAEV--VGYALLDNGSDVTLIRSGCLKLL-GLNEEQ-SS
VVVQTVSGNKA-------TRVIKTPFEVYSLD-Q--TEHVKIQGALVVSQIPGHKPTKTI
MS-SLVKWPHLSDVPLEVIDS--------GEVVLLIGCDVPEAHW-------------VL
D-QRLGGRKN--PYAVKTLLGWTVFGP----------------TSFSGLKKKVSN-----
--CMS------KLQTLE---DQFRKLYDV---EFAD---VYSSDKSPS----VEDRAAIE
IVERGTFYDGG----RFVVPIPWKMY----PNKKT-GNYEVAASRLLSLKRRLLKDSNLY
TKYAKSIESNLAKGYAQRVPEIQLRSDYLP----RWYLPHHAVINP--------------
------------------------------------------------------------
------------------------------------------------------------
------------------------------------------------------------
------------------------------------------------------------
------------------------------------------------------------
------------------------------------------------------------
------------------------------------------------------------
------------------------------------------------------------
------------------------------------------------------------
------------------------------------------------------------
------------------------------------------------------------
------------------------------------------------------------
-----------------------------------------------------------K
K----------------------------------------------------------P
EKLRVVLDCAAK--FAGVSLNDMIYQGPDTTAELVCILLRFRKEAIAICADVEEMFMQVK
VPESDQGALRFLWW---QETDMSKEPSEFQMTVHPFGATSSPFCANFALIKTA----QTF
S---DGFDSYIVEAVKNNFYVDDCLVSFSTSNQAKNFVKQVSELLCKGGFALKKWITNSV
EVRSVLHGVCKEGPVMEMSRDCDVIH-------------------------------RTL
GVQWDCERDVFQFH--------FDAPER--PLTRRGILSVASSLFDPLGLISP-------
----------------------------------VCLTVKLLLQELCKSQ------IGWD
QPI-NEPYTSIWLNWVNFMRQISHVKIPRG--IKNKLDEPNARV-ELHLFSDASEI-GYG
AVAYARVSY-LNEPPYCILLYSKSRVAPI--KPV-TVPRLEMAAAVLSVRLSEVLQRSL-
P--N-FF-C--EVN-FHTDSMIVLYY-IRN--TGNRYSTYIANRLAILHQHTK-------
VEQWTYVKSSENPADWTSRGI--QKLADLESWIKCPTLQQAE-----FGKT---------
------------------------------ITDC----PQTIPDSIEFRKTAVVNLSKLN
YDK------------------------FPIISYY-SDWLRLVRAVA-WLRR----FIEYW
MILHSSSLEGSVH------------------LGCL--------------KFEELE-SAKR
KVLMIVQKEVYGRLLSEFKN-------------NSNVNSQN---DLKRLSPVM----RD-
GLLCVGGRLNYSD-YPDDFKYP-V----------------ILPSRHLVTEMIVRHYHKEE
GHSGTSQVLAAIR--------KYYWIVKGTSTV---RRVI-GKCVICRRYT-TNS-----
GQ---QLM-APLPACRV-KPGWHSFSIVG-VDYFGPI-LVK-----RGRSLEKRYGCI--
--FTCLQTRAVHIELAYSLNTDSFVMALLRFIGRR-GKPSEIYSDNGSNFVG-AISELRK
YVRQWD----QQRIS-----------NELSAKQIQWHFNPPSS----SHRGG--------
--VWERMIRSVRRLLLLI-T--REQTL-NDETLGTYLVEIERILNDRPLTPIVQ-DANDK
LALTPNSLLLLRE-----CDSIVDESSIRVNYDK--------------------RW-KQV
NYLANVFWKRWLREYI-PSLQAR--QKWLVE-----RRN-FQPGDVVIVVSDI-FTRGKW
PLGVIESCETDK-DGKVRTV--SVRTNN-------------G------------------
--SIRR-----DIR----------------------------------------------
-------------------------------------------------------KVC--
-LLEGS---------N--------------------------------------------
------------------------------------------------------------
------------------------------------------------------------
------------------------------------------------------------
------------------------------------------------------------
------------------------------------------------------------
------------------------------------------------------------
------------------------------------------------------------
------------------------------------------------------------
------------------------------------------------------------
------------------------------------------------------------
------------------------------------------------------------
------------------------------------------------------------
---------------------
>Ciona__intestinalis
------------------------------------------------------------
------------------------------------------------------------
------------------------------------------------------------
------------------------------------------------------------
------------------------------------------------------------
------------------------------------------------------------
-----------------------------------------------------------M
ASNVPEPSNAEGILLQEKEAFIQHXKKERKNALQKLTRKETELKNLMSVDPVDCNEISNQ
VGSYQEMHAVCMGLCDKLILELDTEPAKGKAATKREELIHRKQAIDNQLSELSLEGLISG
RAPSLQPSRHTSSRSSRKSQRESEIARRQEDLDNLKKSAELELRKVAIEKKVLDA-----
--------------------------------------------------------EIEL
KKAERDAASDELSETSSHSRGIQDARHFARAPSSASQHVLLNLPQPSHTSETRVKEYLTD
QRNQAAPIEPVDGYRLSDPLMGPGLSQRPPPRSG--------------------------
------------------------------------------LPPPA--PWLGRAIEEEH
RPVQAGFSPDNPPVTGKSDLDSFFSDQVRVELAKFDGDILEYYTFKDDFKDLIETKPGSK
AIRDRQRAYEDAWTRLDKKYGQRTNLVRTYLRELTQGPVIGATDTD------KLSNLADQ
MHV---CYHHLMDWG---------------YEQDLNNEDNVYKIYAR-LPDSVKERYLYY
PG-------------SDSKFVRLKK-AVEMGAELSRDRFYGGRYNKDLSTKKVSRDKPVT
QRPRYYTNATQQGRDETKRES--------------KNTTKPSFRAMSCTMCGEE---HKL
YSCDKFKQKTVSERNDFVKEKNLCFRCLGVGHS-AWSCMSRW-RCRE--CKGK-HHYLLH
------------------------------------------------------------
------------------------------LDREIQQTAVTNGREDAVTCHNRQE-----
---------------------VVEK-----------------------------------
----KRAIRRFKVVPVKVWGNNASKFVQTYAFMDDGSDTSLCTASLLTRL-GLKGTR-AS
VDLYTTNSVSN-------FDRLVDSLHIQGIE-E--PESFNLDGVLVLDNLLDVSDSIPT
EE-VASLYPHLKDL--KFPKLSH------SKVELLLGNNVHEAFR-------------LS
E-LRCGKRGE--PDGLHTALGWTIFGS------------DYLMDGERGRQSMHLH-----
--FMH------KQEPVDDSCEQMLAIFSQ---DFAD---MAKPQKTEPS---IEDKRAMA
TMEKSIKKIDG----HYQIGLPWKSS----NSVLP-NNRKMAMRRLQSLRRRLTSDPELF
AKYKGKIREYVEMGHARLIPPSENKL---TDI--TWYVPHHCT-----------------
------------------------------------------------------------
------------------------------------------------------------
------------------------------------------------------------
------------------------------------------------------------
------------------------------------------------------------
------------------------------------------------------------
------------------------------------------------------------
------------------------------------------------------------
------------------------------------------------------------
------------------------------------------------------------
------------------------------------------------------------
------------------------------------------------------------
------------------------------------------------------------
-----------------------------------------------------------G
PKFRVVFDCAAK--LGKVSLNDELLQGPDLTNSLVGVLLRFRQGNIAFVADIKGMFHQVL
VEPRDRDALRFLWW---PDDDLNVEPVDHQMNVHIFGATSSPSCASYALRQTA----EDN
L---TGADETVLQTVRRNFYVDDLLKSCDSVQEAVQLINQLNPLLESGDLASSVLNIDLH
ELPTD----------------------------------------------------RAL
GVYWNTSRDCFEVK--------VSMQAK--PPTRRGMLSMVSQIYDPLGFAQP-------
----------------------------------FILPARKLLQEACHGH------LGWD
EVV-TDEHRTMWENWLQSLHGLEEITIPRS---FKQLGGQVRQT-QLHVFCDASKI-GYG
AVGYLRMKN-ASNDVHCSFVMGKSRVAPI--KPV-SVPRLELTAAVTAVKLCNLIKDEL-
E--Y-DI-Q--EVV-YWTDSTTVLQY-ILN--TSSRFQTFVANRLELIHNNSK-------
PSQWRHVDTKRNPADIASRGLMPDQVNKADLWFKGPPFLVQE-----EDSW---------
------------------------------PTRPII--LPPLPEDHPELKKVKVHAMVER
ESG-----------------------LQRLCQRY-SSLIKLQRATA-WLIR----FKKYL
LWKSSKDRVLKTSGFRE--------------CGNL--------------TCKELE-VALT
SIVRIVQQDVFSAELRVLQSNSDPESGTSTRKQLRKIPAIQ---ALQKLCPFV----VD-
GTMYVGGRLQRSA-LCRDAKHQ-M----------------ILPAKHHVTDLIIAMYHEKH
GHSGTLHVLSATR--------EKFWILRGQASV---RRVL-QDCRKCRFWN-AKV-----
GK---QMM-APLPLPRV-TARNPPFTAVG-VDYMGPI-LVK-----LGRSQVKRYACV--
--FTCLATRAIHIEVAQSLDTSAFIDAYRRFINRRIGNPKQIFSDNGTNFVG-AERELRE
GILRWN----KSQIH------------KAMQPEVEWHFNPPAA----SHQGG--------
--VWERMIRSVRKIIRLL-V--GDKML-NDFGLLTLMTEVERILNDRPLTPVSD-DPKDL
QSLTPSMLLTGSV-----SGTFSPDEFVKADGYRK-------------------SW-RLT
QLLADQFWDRWLKEYL-PLLQLR--QKWLQR-----TDS-FAVNDVVLIKDEN-VKRGQW
PKGIIVRCYPDR-DGTVRRV--RVRTAT-------------A------------------
--VMDR-----DIR----------------------------------------------
-------------------------------------------------------KLC--
-LLEAH---------P--------------------------------------------
------------------------------------------------------------
------------------------------------------------------------
------------------------------------------------------------
------------------------------------------------------------
------------------------------------------------------------
------------------------------------------------------------
------------------------------------------------------------
------------------------------------------------------------
------------------------------------------------------------
------------------------------------------------------------
------------------------------------------------------------
------------------------------------------------------------
---------------------
>Clupea__harengus
------------------------------------------------------------
------------------------------------------------------------
------------------------------------------------------------
------------------------------------------------------------
------------------------------------------------------------
------------------------------------------------------------
------------------------------------------------------------
----------MSDLDETRMEGNVELDIKRKIKLTTKALEKKLDEQMNLRKRVLARLVSKA
EEIENLMINYSNALLIEKHHLSDYSKFLNRFTEVNNAVSELLSDDEKKADQQYWSEPNLI
KYENFLTKLEHWIIEARRHAKTGATTQQGESAAEDVDPDDSASAVLENYSSVTVR-----
--------------------------------------------------------SVSS
RHSKSSKVSSNASSLRIKEEANRAALLARAAALKKKQALQLEEAQMEAKKIQLKAQIEEL
EVETAIAESTAKLQVMEEYDNMDDDGMNSYLVKNMHTAATIEHPAPDVRRKLTSSLRVSQ
YNSASHFPTTHQSYVQVKEENNNHTSTNSNGRQVELGEVILKQKDITEMLVTQQRLANLP
QREVPVFSGD---PFEFLPFLKDFEHIIHSHTD-NDEDRLYYLEQFTS--SEPRELVRSC
QHMSAQQGYNEARRLLTYHYGNEYKIAAAYVDKALKWPQVKAEDAK------SLHSFSIF
LTGCNNVMKNMEYLE------------------EMNSPSNLRIVLSK-LPFRLRERWRVI
AF-------------DIQEREGRRAKFSDLMTYINRQARIASDPLFGDVNEYSEAKEKGR
SSFKSAQGGGPKRTTGCATSVKPDEGDASEPR---KNKQTSNAFQEPCLYCNNR---HTL
SACYKIRSLPNKERIEFIKGKGLCFGCLTQGHM-AKDCKKRA-TCEI--CSKK-HPSLLH
------------------------------------------------------------
---------------SKRDENTDQENVKPEKGQSSTSGHSAPQKDAPAKSEVTAV-----
---------------------TGAG-----------------------------------
---GNDCILSIVPVRIKSKRSNMTI--ETYAFMDSGSSATFCSERLMRQL-GVHGKK-TQ
VLLRTMGQEKPV------SCYVLSDLEVCGLTENKYISLPDVYTHTDIPVMKDNVPVEK-
---DLERWPYLRKD-VRLPQID-------ADVEILIGTNAHSAME-------------PW
K-IIHSQDDG--PYAVKTTLGWVVNGP--------------LKKRDDHHKSRQFK-----
-SSHCSQRASVNRISVTGVDSLLLQQYNH---DFPE---QACEEKSEMS---REDVQFMK
SVTETVKKVNG----HYSIGMPLRNK----NVVMP-NNKCVAEQRASNLKRKLAKNSSFH
DDYKTFMSDLLNKGYAVEVPEDERNRN--DGR--VWYVPHHGVTHP--------------
------------------------------------------------------------
------------------------------------------------------------
------------------------------------------------------------
------------------------------------------------------------
------------------------------------------------------------
------------------------------------------------------------
------------------------------------------------------------
------------------------------------------------------------
------------------------------------------------------------
------------------------------------------------------------
------------------------------------------------------------
------------------------------------------------------------
-----------------------------------------------------------Q
KGKLRVVKLAKNSSFHDDYKTFMSDLLNKGYAVEVPEDERNRNDGRVWYVPHHGVTHPQK
GKLRVVFDCAAS--FQGKSLNEELLQGPDLTNGLVGVLTRFRHEHIALISDVEAMYHQVR
VPDEDSDLLRFLWW---PQGDLSQPPREYKMVVHLFGAKSSPSCANYALRQTA----EDG
K---DRSSPEAVTTVLEHFYVDDCLVSTSDEKKATALTKDLIALCESGGFRLTKWSSNSR
EVLSSLPEQERAKEIKNLDLDKDELPME-----------------------------RAL
GVDWCIESDSFKFR--------IHVKSM--PITRRGILSVVSSIYDPLGFLSP-------
----------------------------------FILLAKTIVQSLCRMK------LTWD
EEI-PEDVSTRWFAWLSDLSQFASFSVRRC--IKPEGFGPVMSA-QLHHFSDASEK-GYG
VVTYLRIEN-SHGRVHCSFLLGKSRVTPL--KPV-TIPRLELTAATIAVKMDKLMKREL-
R--M-DL-K--ESV-LWTDSTTVLRY-IDN--DGARFKTFVANRVSTIRENTR-------
PAQWKYVNTASNPADYASRGMKAEHFMKCQSWIEGPDFLDKS-----ESHW---------
------------------P-VLSEF-----SREI----SEDDAEVKRTISVNIIKTVDTS
TDP-----------------------FFKLIHHY-SDWHSLKKAVS-WMRG----LQEDP
ATRTAHFTCSRVGGSQGPVKNAHWSSSQEPPLSFESRFQSGNLQKAVQVGVHDYELTLRH
DLYTTKHTQWFYFRVQNMKAGVTYRFSIINLLKPSSLYSAGMRPLLYSERAAR---EQGQ
GWTRTGANIKYYRNNREQDGKP-LYSLTWTLEFPHVGDSCYLAHCYPYTYSDLHRYLCRV
VRQPSTAAYCKLRVLCRSLAGNPVYVLTITAPVSLDESHVKQAVVVTARVHPGETNSSWI
MQGFLDFLLGDSPDASLLRE-MFVFKVIPMLNPDGVV-VGNYRCSLAGRDLNRNYRTLLQ
ESFPCVWHTC---NMVKRLLSEREVVLYCDLHGHS-RKNNVFMYGCDSKSST-SVNLQER
VFPLMMSKNAHDKFSFGSCKFKVQKTKEGTGRVVMWKLGIRNSYTMESTFGGSTLGNRTG
THFSTQDLKSIGYHLCDTLL--DYCDP-DTTKTSQCLAELSALLRLEISRRLGPDSNGSL
GGLSVSDIESSTSGSNSSESDGPPLNLVNTSHQPSSVRGKKTQDTLAMVKET--EK-RQK
VEATQQSGSAWSPHHS-PQAHG---SDHNTGQLFLNALP-VALENLMKYV----CRKVPW
RLCQ-HPTWAEL-EHTCVGV--RLRPLS-------------H------------------
---MAQ-----SVV----------------------------------------------
-------------------------------------------------------LLSSS
LILRAG------------------------------------------------------
------------------------------------------------------------
------------------------------------------------------------
------------------------------------------------------------
------------------------------------------------------------
------------------------------------------------------------
-------------------RAASESLPTSWLGSCKSVCFYLARCQHQIPTCNKHRTAAKV
SIRYYLAESGPAMSSTSQKLILAKGKEKDTNGEP--------------------------
------------------------------------------------------------
------------------------------------------------------------
------------------------------------------------------------
------------------------------------------------------------
------------------------------------------------------------
---------------------
>Haplochromis__burtoni
------------------------------------------------------------
------------------------------------------------------------
------------------------------------------------------------
------------------------------------------------------------
------------------------------------------------------------
------------------------------------------------------------
------------------------------------------------------------
-------------------------------------MLKAQAYIEEEQQKAAAEAARKK
AELQASLHTLRLESAAAAAIAEANVLEAAVENEFGELDRVSLKSEYVERNPSPEPHQNTQ
LPELMPTLMHQLPVDTDEISKYNLPVQRTSKLSQDATPYYPRTQSPCRTAPFKQE-----
--------------------------------------------------------HSHS
LNPSRDTYRHQTQSHDMRQYSSSYQPPQSHTGAARTDEPTSSSTTDLAKYLIRREM----
------------------------------------------------------------
------------------------------------------ISSWFLR-----------
------FDDQ---PENYWAWKQSFHSSREDLKLTSREELDLLCKWLGPKSSEHAKRIRAV
HIHDAAAGVRMVWQRLEDCYGSPEAIEEALLKKLDDFPRISNRENQ------KLRELGDI
LLELEAARADGFLPG---------------LSYLDTSRGITPIIQK--LPYSLHDKWVSL
ASR------------YKENHQASYPPFSFFAKFVCDQAKMLNDPSFALLTSGWRTGKPEN
PFKSNMKIPISVKKTEVSSNSKSMQAS--------PSGKRRAEPDEQCPLHNKP---HPL
RNCRGFRSKSLDERKAYLRENNICFKCCASFTHLAKDCHKNV-QCRE--CKSENHPTALH
------------------------------------------------------------
-------------------PGPAPWIPETPVTAREQGGEQGEEAPQAVTAKCTDI-----
----------------------------------------------------------CG
TTVRAKSCSKICLVRVYP-AGQREKAVKAYVVLDEQSNKSLARTEFFELF-GVTEGA-AA
YTLTTCSGVMET------TGRRANNFIMESLDGKTHIPLPTLIECDMLPDDKSEIPTPE-
---IARHYPHFKRVVDKIPAIDPS-----ASILILLGRDVPQAHK-------------VR
E-QCNGPHDA--PYAQRLDLGWVIVGEVCLGRAHKPEFVNVYRCNVLSNGRTSLFDPCTN
SLHIKEKLDTPEQHHQFLGANASEILFDG--KDGLGEGVFRQTPHDNKPAMSVEDKLFLE
IMDNEVFIDDIDD--SWVAPLPFRQP----RHKLP-NNRAQAVKRLLTLRHMLEKKPDMK
EHMIAFMQKIFEAGHAEPVPPPTG-----EQE--CWYLPIFGVYHP--------------
------------------------------------------------------------
------------------------------------------------------------
------------------------------------------------------------
------------------------------------------------------------
------------------------------------------------------------
------------------------------------------------------------
------------------------------------------------------------
------------------------------------------------------------
------------------------------------------------------------
------------------------------------------------------------
------------------------------------------------------------
------------------------------------------------------------
-----------------------------------------------------------R
K----------------------------------------------------------P
GQVRAVFDSSAK--QDGVSLNDILLSGPDLNNSLLGVLIRFRKEPVAVAADIEQMFYCFK
VRHDHRDFLRFLW---FEDNDPTKRITEYRMTVHVFGNSPSPTVAIYGLRRAA----LQG
Q---EDQSAEAKQFVLKNFYVDDGLASFPTDDNAIRVLKETKEMLADSNIRLHKIASNHD
VVVEAFPPEERAKELKDLELGVDPLPMQ-----------------------------RSL
GLNWHLQTDSFTFL--------VSQEEK--PFTRRGILSTVNSIFDPLGFAGP-------
----------------------------------IVVQGKAIVRELCAEH------CDWD
TPI-PAEKVAQWKSWRDSLKALEQLHIPRP--YLPVSLLSTRHR-ELCVFCDASTM-AIS
AVAYLRAVD-DEGHCLVGFCMGKSKLAPR--HSH-TVPRLELCVAVLAVELADILRDEL-
D--V-EI-H--TVK-FYTDSRVVLGY-ICN--ANRRFYVYVANRVARIRKSSQ-------
PEQWHFVSSEHNPADHGTRPV-PAALLRDTNWFSGPSFLEND-----ERVA---------
----------------LTP-----------PEFF----ELVEPDGDADVRPLIATFATGA
SER---------------------QLGSHRFERF-SSWKTLVCGIA-KLIQ----KVRSC
AKIL---------------------------EGDLT-------------KVDECT-QART
VIVQTVQHEAFKEELKSLFK-------------GELVSKRS---PLRKLDPFL---DSD-
GVLRVGGRTSLSA-ISWEEKHP-I----------------IIPKSNHIATLLVRYYHEQV
VHQGRHFTEGAIR-------SAGLWILGGKRLV---SSII-HKCVICRWLR-GSL-----
EK---QKM-SNLPADRL-TQ-SPPFTQVG-LDVFGPW-TVCARRTRGGLAESKRWAVM--
--FTCLVTRAVHLEVIESLSTSSFINALRRFTAIR-GPAKLFRSDRGTNFVG-ACKELGI
T-------PEDATLH-----------SYLRDQGCTWDFNLPHS----SHMGG--------
--AWERMIGMARRILDSILLKMHSPSL-SHEVLTTLMAEVAAIMNARPIVPVSS-DPDMP
TILTPAMLLTQKV----DSVSAPLEDIDL-----------KDLYRS--------QW-KQV
QSLADSFWKTWRQEYL-TTLQPR--RKWQAE-----QAS-LQVGDVVLLKDKE-AKRNQW
PTGLVVNTFPGQ-DSRVRKV--EVRVVQ-------------G----------------GT
PRVYSR-----PAT----------------------------------------------
-------------------------------------------------------EVVL-
-LLRGT------------------------------------------------------
------------------------------------------------------------
------------------------------------------------------------
------------------------------------------------------------
------------------------------------------------------------
------------------------------------------------------------
------------------------------------------------------------
------------------------------------------------------------
------------------------------------------------------------
------------------------------------------------------------
------------------------------------------------------------
------------------------------------------------------------
------------------------------------------------------------
---------------------
>Xiphophorus__maculatus
------------------------------------------------------------
------------------------------------------------------------
------------------------------------------------------------
------------------------------------------------------------
------------------------------------------------------------
------------------------------------------------------------
------------------------------------------------------------
------------------------------------------------------------
------------------------------------------------------------
------------------------------------------------------------
------------------------------------------------------------
------------------------------------------------------------
------------------------------------------------------------
------------------------------------------------------------
------------------------------------------------------------
------------------------------------------------------------
------------------------------------------------------------
------------------------------------------------------------
------------------------------------------------------------
------------------------------------------------------------
------------------------------------------------------------
------------------------------------------------------------
------------------------------------------------------------
------------------------------------------------------------
------------------------------------------------------------
------------------------------------------------------------
------------------------------------------------------------
-----------MDKEVH-----------------------------------QDERN---
---------------NWIAPLPFRMW----RPKLP-GNRSQALQRLHSLQQNFRRKPEMK
QQFFDFMEKIFRNGHAEEAPPLGP-----GEE--HWYLPSFGFFHP--------------
------------------------------------------------------------
------------------------------------------------------------
------------------------------------------------------------
------------------------------------------------------------
------------------------------------------------------------
------------------------------------------------------------
------------------------------------------------------------
------------------------------------------------------------
------------------------------------------------------------
------------------------------------------------------------
------------------------------------------------------------
------------------------------------------------------------
-----------------------------------------------------------K
K----------------------------------------------------------P
SQIRVVFDSSAQ--HDGLSLNQALLTGPDLNNSLIGVLLRFRMEPIAFSVGIEQMFYRFT
VKPADRNFLRFLWF---KNNEPEGEIIDYRMKVHVFGNSPSPAVAIYCLRRAA----EAG
Q---KEFGEDAKQFVVRDFYMDDGLKSLPSSEDAISLIKRTKDMLACSNLRLHKLASNSK
SVMEAFPGEDYATNLKDLDLDSGNLPMQ-----------------------------RSL
GLLWDLDSDSFTYQ---------VQEERK-AFTRRGVLSTVNSLYDPLGLVSP-------
----------------------------------ITIQGKALLRELTTDS------PDWD
APL-PPEKEKRWESWRSTLKELQHFKIPRS--YAHVPPSAAKHR-ELCVFSDASER-AVA
AVAYLKTVD-GHGKCHTGLIASKVRLAPR--PGY-TIPRLELCAAVMAVHLSEVIVSEI-
D--I-QF-T--SVT-FYTDSKVVLGY-IYN--EKRRFHVFVHNRVQRIRRSTR-------
PQQWQYVHTEHNPADIATRPV-PAELLRNTIWFTGPALLSKH-----EVSS---------
----------------------------VVEQTY----ELLDPEYDPDIKKVTTLTTVVS
QPL-----------------------GSHRFERF-SCWRAVVRTVG-GLIHITQCFKKRR
DDLSMECKGWHLC------------------SSHL--------------SVDILK-DSTT
IILRSVQQEVFRAELELIAA-------------NQRIPKSS---PLWSLDPFI---DGK-
GVLRVGGRLQEAN-LGSAEKRP-V----------------ILPGRHHVTTLIVRHYHVEA
QHQGRHFTEGAIR-------SAGFWILGGKRCV---SKLI-FECVTCKRLR-GKC-----
EV---QKM-ADLPADRL-ST-EPPFSNIG-LDVFGPW-SVSARRTRGGHAESKRWAIL--
--FTCLSVRAIHIEVIESLDTSSFINGLRRFLAVR-GPVKHIRSDRGTNFIG-ASKVLGI
PSNID-----ETSVK-----------RFLSDHDCTWTFNSPHS----SHMGG--------
--VWERMIGVTRRILDSMFLQMGTSKL-THEVLVTFMAEVAAIVNNRPLIPVSY-DPMDP
FILTPATLLTQK------VGPCPAPVRDLED---------KDLSRQ--------QW-RRV
QSLSDTFWDRWRKQYL-STLQPR--KKWTSE-----HRS-LKPGDVVLLRDNA-VKRNVW
PMGIIAEVFPSK-DGLVRKV--QIKVPKVDVPAVLQEALQVGDRSIKNELSITQDLVWRY
TAVLEKLTHPNIQP----------------------------------------------
-------------------------------------------------------AQC--
-EMPIT------------------------------------------------------
------------------------------------------------------------
------------------------------------------------------------
------------------------------------------------------------
----------------------------------QLKQALYNVRQHESYLKILQSDVSIC
CQRMESRQAKLSSVLKQLRETVQPNMAIPGSTVFPLFKAVTKLWFELQDEAELLHILSNI
TVGLKPFLVSQAKRFSKAYLNSLLEATKVKTDANRLAVSSDEQIDPTLLNTQAWLLPHAN
DRLKELPLEYNGFCGYMFVNRDGLLLPGNPSIGILEHKERFYAFSSREAALAFASSPDDF
VAQVAEKSKLFPELFQLLRLHQQLPSSRSYSEKEPGQSLWPMHINKREIGIQTDTHPVET
HIDKSYEWNEWELRRKAIKLVSQTHTCLTVST----------------------------
------------------------------------------------------------
------------------------------------------------------------
------------------------------------------------------------
---------------------
>Strongylocentrotus__purpuratus
------------------------------------------------------------
------------------------------------------------------------
------------------------------------------------------------
------------------------------------------------------------
------------------------------------------------------------
------------------------------------------------------------
------------------------------------------------------------
----------------------------MSVVEPKTLPDVNPEDSVSQCGSIVKSAGSAS
SSSSSRLRAKAMARSAALTAEAEGLRRQQELDIEMLKLKQKKIQMELQTKLDIAKAEEYV
YSSLYEEESSSHVSRHNKGSVITSVSQHKAGHQVQGEAPSIGQELKDNIPSPIQS-----
--------------------------------------------------------DLNA
SKPAGNEGQMLSHTQQRVNPPTIHGPKDLDSTIAYPVHEDSAQTKSLSNTSLHMNNQLEI
QVQQQRLLEAIS------------------------------------------------
------------------------------------------LSSAE--VMK--------
------FDGN---PLHYHEFVTSFDNLIGGSSLQEGTKLMKLFQCCT---DQVKTIIKSC
LMVEPSLGYRRARKLLSERYGSKFKIGEAWISKVVNGPAIRPNDIK------GLQSYADE
LKI---CEETLSALD---------------LMQEIGGQRELVKMVER-LPYFLRSRWLKM
VK-------------GIRHRGRSPD-LSDLVQLVLEAAEEVNDPVFGGLFDDRKKEAQGS
KGAVSRGGRSFSSHG--------------------INVGQNDEEVKQCVVCSEE---HDL
FSCNQFKELKVEERFKLARDYRLCYNCLKAGHQ-SHKCFLNR-TCSVKGCNRK-HTRFLH
------------------------------------------------------------
----------------------------FPTERVVQKDSDTAEPPVDVQTSFAES-----
---------------------TSAA-----------------------------------
--TNVKIALPIVPVEVRAVDGSLTV--HTFALLDSGSTSSFCTEKLAEKL-GAKGKR-KI
LSISTLEKSSSF------IECKAVGLKIRNPS-T--HEELELPCVYTKKEINVSSNNVAT
TT-DVQNWEHLKDL--EFPTTS-------HEVELLIGQDTPEALQ-------------PL
E-VRFGPPRE--VYAVRTVLGWTLNGP--------------VNQQQHPSNQPSSH-----
--FIA------QDMVLD---EQVTKFWKM---EGME---HLADNSKGMS---VEDKRALQ
VWRDSIQEVDG----HYQLSIPFRER----KSCLP-NNRHLAEQRLQSLKRRLVRDGKLH
AKYADVMTQLLDKKYAEEVPQDCKPD---SGN--VWYLPHHPVMTD--------------
------------------------------------------------------------
------------------------------------------------------------
------------------------------------------------------------
------------------------------------------------------------
------------------------------------------------------------
------------------------------------------------------------
------------------------------------------------------------
------------------------------------------------------------
------------------------------------------------------------
------------------------------------------------------------
------------------------------------------------------------
------------------------------------------------------------
-----------------------------------------------------------K
K----------------------------------------------------------P
DKVRIVFDCASK--CQGVSLNDVVLQGPDLTNNLLGVLVRFRQQPVALMADIEGMFHQVR
VPLTERDVMRFLWW---PGGDLERQPKMYRMCVHLFGGTWSPSCCNFALHQTA----ADH
P---DAFTPEAGRAIHRSFYVDDCLVSVNNEENAVRLAASLKEGLTKGGFNLTKWLSNRP
RVLESVPKEDRSKNAKGLDLTHDALPVE-----------------------------RAL
GITWDVEMDSFLYK--------FTPRDK--PRTRRGLLSVISSVYDPLGYASP-------
----------------------------------FVLKAKMILQELTRMN------LGWD
DKI-PDAERRQWDEWIDELPKMADFKVNRC--IKPHDFGEVTEY-ELHHFSDASER-AYG
SASYIVMKN-GDGLAHSSLLVAKSHLTPI--KRV-TIPRLELMAATLSVKLDSMLRREL-
E--L-PI-V--RSV-FWTDSTIVLQY-IRN--EEKRFNTFVANRIAVIRDHSE-------
PSQWHHVDTSSNPADDVSRGIGAEDLKTNIRWLVGPEFICQA-----ESSW---------
------------------PQDPTTT------API----DENDPEVKQKKGIQVFSTEADQ
SNA-----------------------VDRLLEHY-SSWYRLKKAVA-WVLR----VRQHL
QS----KVQGNTCDV----------------KGPL--------------RTGDIA-VAEE
AVIRYVQRQSYTAEYKVLQH-----NLTAGGTSPSRIAKSS---PLSKLNVKF---TGK-
GLMHVGGRLRNAP-LEEQAKHP-M----------------ILPYNHHVVQLLVRHYHILS
GHSGKEYVLSLIR--------QRYWIVRGRPTV---RKVL-NECFTCKRQA-AAP-----
VG---QKM-ADLPADRV-TPGKPPFSHVG-VDCFGPF-FVK-----QGRSRLKRYGCI--
--FTCLVIRAVHIEILHTMNTDSFLNALERFISRR-GRPELIRCDNGTNFVG-AERELRE
GGKRWN----QQKIH-----------ANLLQRGIDWRFNTPTA----SHAGG--------
--AWERQIRTTRKVMNGV-M--KLQVL-DDEGLPTLMCKVESIINGRPLTVVST-DMRDP
EPLTANHLLLMRP-----NAELPPGVFDQ-----------SDLYSRK-------RW-RQV
QHMADVFWKRWMKEYL-PTLQQR--QKWLDE-----NRN-IAVDDVVLIMDD--MPRNKW
MLGRVIEIYPSK-DKLVRSA--KVKTVT-------------G------------------
--ALTR-----PVQ----------------------------------------------
-------------------------------------------------------KLC--
-LLESV------------------------------------------------------
------------------------------------------------------------
------------------------------------------------------------
------------------------------------------------------------
------------------------------------------------------------
------------------------------------------------------------
-------------------EKSQV------------------------------------
------------------------------------------------------------
------------------------------------------------------------
------------------------------------------------------------
------------------------------------------------------------
------------------------------------------------------------
------------------------------------------------------------
---------------------
>Maylandia__zebra
------------------------------------------------------------
------------------------------------------------------------
------------------------------------------------------------
------------------------------------------------------------
------------------------------------------------------------
------------------------------------------------------------
------------------------------------------------------------
------------------------------------------------------------
------------------------------------------------------------
------------------------------------------------------------
------------------------------------------------------------
------------------------------------------------------------
------------------------------------------------------------
------------------------------------------------------------
------------------------------------------------------------
------------------------------------------------------------
------------------------------------------------------------
------------------------------------------------------------
------------------------------------------------------------
------------------------------------------------------------
------------------------------------------------------------
------------------------------------------------------------
------------------------------------------------------------
-----------------------------------MGEEKVVSSHIVSGL----------
-EISSLDS----------------------------NDFFELPEMYSHSDIPASADNAPS
QD-YVNRWTYLQQVSIPRIE---------AKIGLLIGANAPKAVE-------------PW
Q-VIASENGG--PYAVKTRLGWTISEP--------------LQGSSSQKAPCGLI-----
-----------QVAANRISVSKLDELWDQQFKSDFP---ERERNEKQEMS--REDLQFLE
IATESATIVDG----HYSIALPLRNK----RIKMP-NNRKVAEQRALHLKRKLERNTSFH
AEYSAFMSNVITNGYAVKVPEQDLDRD--DGK--VWYLPHHGVYHP--------------
------------------------------------------------------------
------------------------------------------------------------
------------------------------------------------------------
------------------------------------------------------------
------------------------------------------------------------
------------------------------------------------------------
------------------------------------------------------------
------------------------------------------------------------
------------------------------------------------------------
------------------------------------------------------------
------------------------------------------------------------
------------------------------------------------------------
-----------------------------------------------------------K
KH----------------------------------------------------------
-KLRVVFDCGAS--YKGTTLNDQLLQGPNLTSTLLGVIIRFRQEEVVIMADVEAMFHQVK
VPDEDSDLLRFLWW---TSGDITQNMVEYKMVVHIFGATSSPSCASFALRKCA----EDN
R---DPANSQAVDTVLHNFYVDDCLKAVSSEEEAIQLYHTLRAVCQRGGFRLTKWISNSR
AVLSAIPEEERASEVKDLDLDQDTLPIE-----------------------------RAL
GVQWCIQSDSFRFK--------IVMPDK--APTRRNLLSTVSSVYDPLGILSP-------
----------------------------------VTLQAKKILQELCRRK------IGWD
VII-PADLAHKWHKWKTQLRQLGNISVPRC--FKPVGFGESVYN-QLQHFADASEE-GYG
TVSYLLQRN-SRNEVHCAFMLGKARVAPL--KPI-TVPRMELTAATMAARIDRVLTSEL-
Q--L-PL-Q--PSV-FWSDSTTVLKY-ISN--QTSRFRTFVANRVDAILKCSS-------
PEQWRYINTSLNPADFASRGLRAESFMQSHTWLQGPDFLTKP-----MEEW---------
------------------PEE---------VHPV----EGLTTDDPEVKGNLVCASTIKE
CED-----------------------VVLEFLHYFSSWFKLKRAVA-WMLKVKSILLQLC
RKRKELCAVKTQPEVERDMEGFKDSLFQGD-TNKL--------------TVENLA-KAEE
AIIRYCQRKTFPKEISALSK-------------GQGVKRTS---SLFKLSPVL---EQ--
GILRVGGRLSRAA-LPEEAKRP-A----------------ILSKDLHVTKLILREIHENL
AHSGRNHVISKLR--------TKFWVPGANSAV---RKIL-ARCIACRREH-GVA-----
GQ---QQM-ADLPRDRV-LPDDPPFTNCG-VDYFGPF-EIK-----RGRSTVKRYGVI--
--FTCLTTRAIHLEMAASLDTDSFIHALRRFIARR-GQIKTLRSDNGTNFIG-AERELKR
AIAEWN----VSKIE-----------DHLKQQGIQWMFNPPSG----PHHGG--------
--VWERLIKSVKKILNVT-L--RLQTL-DEESLHTLLCEAEAIINSRPITKASS-DPNDL
EVLTPNHLLLLRN-----KPSLPPGLFDR-----------QDLYARR-------RW-RQV
QYMSEIFWKRWAREYL-PQLQER--QRWTRP-----SRN-FLVGDIVLIVDDT-APRNSW
ITGKVIHAISDK-AGMVRQV--RIKTKT-------------S------------------
--VLDR-----PIT----------------------------------------------
-------------------------------------------------------KIC--
-LLQES---------D--------------------------------------------
------------------------------------------------------------
------------------------------------------------------------
------------------------------------------------------------
------------------------------------------------------------
------------------------------------------------------------
------------------------------------------------------------
------------------------------------------------------------
------------------------------------------------------------
------------------------------------------------------------
------------------------------------------------------------
------------------------------------------------------------
------------------------------------------------------------
---------------------
>Oncorhynchus__mykiss
------------------------------------------------------------
------------------------------------------------------------
------------------------------------------------------------
------------------------------------------------------------
------------------------------------------------------------
------------------------------------------------------------
------------------------------------------------------------
------------------------------------------------------------
------------------------------------------------------------
------------------------------------------------------------
------------------------------------------------------------
------------------------------------------------------------
------------------------------------------------------------
------------------------------------------------------------
------------------------------------------------------------
------------------------------------------------------------
------------------------------------------------------------
------------------------------------------------------------
------------------------------------------------------------
------------------------------------------------------------
------------------------------------------------------------
------------------------------------------------------------
------------------------------------------------------------
------------------------------------------------------------
------------------------------------------------------------
------------------------------------------------------------
------------------------------------------------------------
------------------------------------------------------------
------------------------------------------------------------
------MEETIACGYAEKVSKEEIN----KHP--AWYIPHHGVYHP--------------
------------------------------------------------------------
------------------------------------------------------------
------------------------------------------------------------
------------------------------------------------------------
------------------------------------------------------------
------------------------------------------------------------
------------------------------------------------------------
------------------------------------------------------------
------------------------------------------------------------
------------------------------------------------------------
------------------------------------------------------------
------------------------------------------------------------
------------------------------------------------------------
-----------------------------------------------------------Q
KPGKIVFDCSAK--IRETSLNNHLLTGPELTNTLLGVLCRFRMGPVAIMCDVERMFHQFH
VKAEDQDYLRFLWW---ENGDLESQPSVYRMKVHLFGAASSLGCANYGLKHLA----AEG
R---GSFSEKSIQFIERNFYVDDGLTSVSSEAEAAQLVKEARELCSIGKLRLHKFISNSK
EVIATIPKEERAKGAKDLDMALGEPHIE-----------------------------RAL
GVLWCVASDEFQFR--------VVVKER--PLTKRGVLSTVASVYDPLGFVAP-------
----------------------------------FVLAGKQILQRMCRDK------IDWD
DPL-PDDLRSQWEFWLQGLQNLSEVRIQQS--YLPSSFKEVQSY-ELHHFSDASTS-GYG
ECSYLRTIS-TAGEVHCSLVMGKSRVAPS--KVT-TIPRLELSAAVVAVRTSDMLKKEL-
E--I-QG-L--QEY-FWTDSKVVLGY-INN--EARRFHVFVANRIQRIKQSTD-------
PEQWRYVTSEENPADHASRGLTSEQLMASN-WFTGPDFL-----------W---------
-------------------HEELPK-----GQVK----GEEFLDNDPELKSLVHDTQAKE
ERS-----------------------LLDHLHKF-SDWARVVKAIA----R----LKRRV
KE----AIALKLRS-----------------SEAT--------------SIEERR-EAEL
TIIKMVQEAAFSHEIHNLRH-------------QKDIKNKDKASKLHKLSPFL---DEQ-
DILRVGGRLAHAT-LHSHVKHP-A----------------ILPRDSHLSVLLVKHYHERV
RHQGRGMTINELR-------SNGIWILGCSNAV---SSHI-YTCVKCRKFR-RCT-----
EG---QKM-ADLPKERM-ET-APPFTYCG-MDCFGPF-YAK-----DGRRELKRYGLL--
--LTCMGSRAVHIEMLDDLTTDALINSLGSFIAIR-GNVCQIRCDQGSNFIG-ARREFVD
ALKEMD--------Q-----------TRLKELGCEFIMNIPSL----SHMGG--------
--VWERQIPTIRSVLTST-LDQSDGRL-DTASLHTFLYEIN----SRPLTTEYLNDPLGP
EHLTPNHILTMKS-----TVILPPPGQFIK----------EDLYLRK-------RW-RRV
QFLANEFWTRWKKEYL-LNLQHR--QKWSKD-----RRN-ARINDIVILQDDT-ALRNQW
KLAKVTEVYPGQ-DGRVRRF--KLLISD-------------S------------------
------------------------------------------------------------
------------------------------------------------------------
-TLDER------------------------------------------------------
------------------------------------------------------------
------------------------------------------------------------
------------------------------------------------------------
------------------------------------------------------------
------------------------------------------------------------
------------------------------------------------------------
------------------------------------------------------------
------------------------------------------------------------
------------------------------------------------------------
------------------------------------------------------------
------------------------------------------------------------
------------------------------------------------------------
---------------------
>Poecilia__mexicana
------------------------------------------------------------
------------------------------------------------------------
------------------------------------------------------------
------------------------------------------------------------
------------------------------------------------------------
------------------------------------------------------------
----------------------------------------MDQSEESALVLEGVIQALEE
EKIDLQTKLETETDATLRDQMTERIAEIDNSLQAHSVESQEPISESEQLRRSERERRPSE
KWLNYAKEESAKKERKFMLTYVSFKGEVQYIRSQLKKECDKESLESMTATLERYESHLKQ
EYDSLRALTTPSQDIRRRMDSCTSVTKEVVALLKIRCSEIGKEFDAAAVKKSLVK-----
--------------------------------------------------------LLQR
DDAKSVYGSTVSRAGAGSVAGSQMSIKKTEVAARLASKRAEINRESEIAAQRKEVFAQQE
KLKMLENQRDLEAMQAEYDVYEEEEMKMNGETGEKQEITLPPSQLQGERKSITLSPGQFQ
TQHNPVPCAQIVHETPVSPRSEKQSEQKLN------------DATLVQAFKESLMLTRLP
APEPSVFTGD---PLKFTEWRTSFKALI-ETTCTSPAHRLFYLRKYIS--GDALSVLEGT
FYRSDNEAYTQAWDALNKRYGHPFIVQRAFRSKLSSWPKIGPKEPL------KLREFSDF
LVSCKNAMPHISGLK------------------VLDDCEENQKLLQK-LPDWTTTRWNRI
VTK------------ELDDCKPYPS-FEAFSNFLAEEARIACNPVSSLHALKKTDEKPGT
EVRRIKVRTLVTTTKVAQGKDPPAKDSGESASSTDNSSAAQTKKQIKCICCQEN---HFI
YKCEKFAALTLEEKKAFVKTNKMCFACLRVGHV-AKDCRKKA-TCNV--CRKG-HPTPLH
------------------------------------------------------------
------------------------------DEPAQVEKSEANQQRDSNATALCSM-----
---------------------NMAN-----------------------------------
---ADRTSMIVPVWLSSTVKSSPEI--LVYALLDTQSSNTFVTEDVCEKL-EAHTEP-IK
LKLSTMTDRSIV------NCHRACGLKVRGYSS---EECIELPPAYTRDDIPLEKTSIPT
RK-TAKGWTHLLNIADEMPDLLD------CPAGLLIGYDCVRALK-------------PK
E-VVSGAEHE--PYAVKTDLGWSVVGA---------------KTPNTGGGINAGF-----
--CYRISVKEIPPITPACAIKALERDFQ----DTNP---TDGTIS-------QEDIQFLQ
ILKEGIHHNDN-G--YLEMPLPFRER-----PQLP-SNKHLATVRLKHLKGKMDKNPKYK
EDYDQFMVNVFKDGDAEEVHATSK-----DGN--TWYIPHHGVYHP--------------
------------------------------------------------------------
------------------------------------------------------------
------------------------------------------------------------
------------------------------------------------------------
------------------------------------------------------------
------------------------------------------------------------
------------------------------------------------------------
------------------------------------------------------------
------------------------------------------------------------
------------------------------------------------------------
------------------------------------------------------------
------------------------------------------------------------
-----------------------------------------------------------R
K----------------------------------------------------------P
EKIRVVFDCSAK--YEGTSLNDHLLTGPDLTNALTGVLCRFRQYPIAINCDVEKMFHRFH
VIQEDRDFMRFLWW---ENGNTASEPKEYRMRVHIFGAASSPGCANYGMKYLA----TKY
E---HEYP-MAASFIRRNFYVDDGLVSLDTVEKAKQLVHEAREVCQKGQLRLHKFICNNE
VVLESIPESERAPQVKDVDLNYTELPAQ-----------------------------RVL
GVKWNIEMDVFSFN--------VVQQER--TATRRGILSTVASIYDPLGFLAP-------
----------------------------------YILTGKRILQEMCKRG------VGWD
ELV-PPELRPKWETWLNDLNNLQTIQITRC--FVPNNLGTIQKI-ELHHFSDASND-GYG
QCSYIRIVA--EEQVHCTLVMAKARVAPM--KIV-SIPRLELTAATISAAISKVLREEL-
D--L-KI-D--AEY-FWTDSQVVLGY-IKN--EARRFHVFVANRIQKIIDSTD-------
PNRWFYIETSQNPADYASRGLKVADLMASD-WLKGPKFL-----------W---------
-------------------EQEIVT-----NPTT----PELLIGDPEVKV---LKMDVVQ
END-----------------------LLIRLARF-SDWVTCLNVIA-RIQR----LAHRD
IS------------------------------GPV--------------TVEERK-KAAL
VLIKAAQKEAFGEELKLLSQ------------SQ-KLRRTH---KMYELDPFL----ED-
RVLRVGGRLRRSS-ASLEFKHP-V----------------ILPKEGIVTHLILDHCHKRT
QHQGRGQTLNDLR-------ANGYWIMGASKVV---AKHI-RSCVTCRRVR-GRT-----
EE---QRM-ADLPVDRI-EP-SPPFSYTG-IDCFGPF-YTK-----QGRKEYKRYGLL--
--LTCLSSRAIHIEMLEDLTTDAFLNALRCFIAIR-GTVRQIRSDQGTNFVG-AKSELGK
CLMELD----KERIA-----------TYLARKECDFLMNVPEA----SHMGG--------
--IWERQIRTTRSVMSSV-LAQANGRL-DDSSLRTFFYEAMSIVNSRPLTTNTLTDPKGA
EPLTPNHLLTMKS-----TIPLPPPGKFVQ----------EDLYARK-------RW-RKV
QYLSEQFWNRWRREYL-TNINLR--QQWHAT-----RRN-VQVGDVVIVKDEN-TPRNEW
PLARVVEAQKDD-DGLVRKV--KIQVGQ-------------N-------KLGPKGERLTQ
PSFLER-----PVQ----------------------------------------------
-------------------------------------------------------KLV--
-VLVEY------------------------------------------------------
------------------------------------------------------------
------------------------------------------------------------
----------------------------------YSK-----------------------
------------------------------------------------------------
------------------------------------------------------------
------------------------------------------------------------
------------------------------------------------------------
------------------------------------------------------------
------------------------------------------------------------
------------------------------------------------------------
------------------------------------------------------------
------------------------------------------------------------
---------------------
>Xenopus__tropicalis
------------------------------------------------------------
------------------------------------------------------------
------------------------------------------------------------
------------------------------------------------------------
------------------------------------------------------------
------------------------------------------------------------
------------------------------------------------------------
--------------------MSVYSDSMPLIEGEVLNSERYSLQQKVLELRETLKSEINP
EEIERINCDIKEYLSKIEKLEAELRESQAVSEQISQLRQSSRERRPTPKMLEYMQQEAAH
RERKFNQMYIKWKTHTNEVRMKLKQECTEDELSNMMDAVEKHELDMKTTYEELRS-----
--------------------------------------------------------HTVP
SQDIKRKIDTCTAITADLLGLMRIRSIENDFDAETERTRLLELYKRDYAKSVYGSTVSRV
ASSSKHSSHLSKCTSTSAKRVEASAQLAAKRAEIEMEAVIEAQRQQLKKLKNQRDIEVIE
AKLKVYAEEEIKENGDRSRAVLPERTDPCPSIPTSHHSDQGNVAAIAQAIHETMVLTRLP
TPEPTVFSGD---PLKFIEWSTSFEALIARR-CSNPADKLFYLQKYVS--GEAKSALEGS
FYRKDEEAFKQAWEKLNTRYGHPFVVQRAFRERLNSWPKIGSKEYV------RLREYGDF
LQACSNAIPHIKGLQ------------------VLNDCEENQKMLLK-LPDWVTSRWNRH
VTK------------QLDQGKEYPS-FEEFSSFVNSEARIACNPVSSLHILKPLEGKPTR
EIKRAKVTSFAVDTMTKDHDTNESKTKVIDVLNR-EKARTESHTPLQCMFCGEN---HSI
YKCQQMKERPVEEKKRFILDNQLCFGCLRKGHS-AKDCKRRA-TCGI--CKGR-HPTPLH
------------------------------------------------------------
---------------------------EDRPKRDRASTHSTLIEGEIISTLSCCM-----
---------------------VKSE-----------------------------------
---SKNTSMIIPVCISSPGTEGKEV--LAYALLDTQSSNTFIDQEVCEKL-QVAMEP-VK
LKLSTIMGKDSLEDS---QRVTGVKVKGLCSDVT--IDLPPVYTRDFIPLDREHIPTCE-
---TAKKWKHLSVISHEIPPLKE------YRVGLLIGYDCSKALM-------------PR
Q-IITGGDDE--PYAIKTDLGWSIIGG---------------PQQAASSRQVTGL-----
--CHRIS----VKTSLTPSPAAVIKILES---DFAD---TSSKEKSIS----QEDITFLH
ILEGGIQQNQQ-G--HLEMPLPFKKR-----PDLP-YNRNLALVRLRRLERKLGREPKFK
GDYSKFMEGIIQDGDAERADHQPD-----PGK--VWYIPHQGVYHL--------------
------------------------------------------------------------
------------------------------------------------------------
------------------------------------------------------------
------------------------------------------------------------
------------------------------------------------------------
------------------------------------------------------------
------------------------------------------------------------
------------------------------------------------------------
------------------------------------------------------------
------------------------------------------------------------
------------------------------------------------------------
------------------------------------------------------------
-----------------------------------------------------------K
K----------------------------------------------------------P
DKIRVVFDCSAR--YDGVALNDYLLTGPDLTNMLSGVLSRFRKYPIAVMCDIEKMFHRFH
VKEEDRDFLRFLWW---ENGNTNTEPVEYRMKVHLFGAASSPGCANYGMKHLA----NQN
E---GNYP-SAANFIKKNFYVDDGLVSLQSADSAIKLVKETQELCAKGNLRLHKFISNSR
EVLESICESERASAMENVDLNYDDLPVQ-----------------------------NAL
GLRWDVENDEFFFK--------VSIEEK--PATRRNILSTVASVYDPLGFLAP-------
----------------------------------VILRGKGILQELCRQK------LGWD
DSM-PEELRPRWESWIKDLQHLHGVRIPRC--FAPHDFGKYERI-ELHHFSDASSY-GYG
QCSYIRVIR--DEKVHCSLVMAKTRVAPT--NVL-TIPRLELSAAVVSASVSKFLRDEL-
E--F-KV-D--EEY-FWTDSQVVLGY-INN--EARRFHVFVANRVQRIREITD-------
PDQWYYIESERNPADHASRGLKVSEMKDSN-WFTGPKFL-----------W---------
-------------------EREIVP-----IKNC----LELSMCDPEVKVIQALNTTTKC
QDD-----------------------MLERLSRF-SNWTTVVNVVA-RIQR----LARRT
RK-----------------------------FEPL--------------NVEERM-RAED
TVIKLIHQKFYKEELKMLSQ------------EPGRIPNNH---PLHQLNLIL----QD-
GIIRVGGRLENAP-LSFRVKHP-A----------------ILPKDSTLTSLIIDHHHTRS
SHQGRGLTLSYLR-------DGGYWIVNGSKTV---AKHI-KQCVLCRKTR-RPT-----
ED---QRM-ANLPMDRV-EP-SPPFSYCG-MDCFGPF-YTK-----QDRKEHKRYGLL--
--FTCLSSRAIHIEMLENMSTDVFINALRCFIAIR-GTVREIRSDQGSNFVG-AKNELRK
ALEEVD----KERIT-----------MFLAERQCDFHMNVPDA----SHTGG--------
--VWERQIRTARNVLSSV-LKQSAGRI-DDASLRTVFYEAMSIVNSRPLTVDNINDPTSL
DPLTPNHLLHLKS-----TPIQPPPGKFLE----------EDLYARK-------RW-RRV
QYLTEQFWNRWRREYL-ANLTLR--QKWHTP-----RRN-VQINDIVIVKEED-IPRNRW
RIAKVLEVQKDN-DGLVRRV--KLQMGD-------------S-------KLSKRGERLTT
PLILER-----PIQ----------------------------------------------
-------------------------------------------------------KLV--
-VLIEN------------------------------------------------------
------------------------------------------------------------
------------------------------------------------------------
----------------------------------NNNK----------------------
------------------------------------------------------------
------------------------------------------------------------
------------------------------------------------------------
------------------------------------------------------------
------------------------------------------------------------
------------------------------------------------------------
------------------------------------------------------------
------------------------------------------------------------
------------------------------------------------------------
---------------------
>Antheraea__mylitta
------------------------------------------------------------
------------------------------------------------------------
------------------------------------------------------------
------------------------------------------------------------
------------------------------------------------------------
------------------------------------------------------------
------------------------------------------------------------
---------MPTVRSPKPSRKGESDDASTTDWSLYTPTESCSAATTSTKKSAPSSTSVRT
RSAAAAATQDPKKMPAPKNIGGPEEVPPSTASVPATSKPAAGAAAAAAAAAAAVPAAAAA
AAAPAAASKPGNIGGPEEVPPCVPAVPRRAATRSVKSSRSRFLELEAMKKLEAAR-----
--------------------------------------------------------SAAA
LAQIELEMIQCQSEEEIEDELEQERSAHIEQWVTDSASYLSANNKKQQQQEEVTRKSDIK
ELADA-------------------------------------------------------
------------------------------------------LIAATVSRTSAAPAAPSK
YADLPAFTGA---PEEWLPFMRTYRDTAAMFTDVQNMARLRHCIH-----GTAKETVRRL
MFAAAD--PEEVIAALERRFGKPDRLVLAELESIKELPRIGDSPRD----------ICLF
ASRVSNAVATISALK---------------LPQYLYSPEVGRNVIQK-LSPLLRCRWL--
---------------DYTARNTEDPELVKLRKFLEHEADLWSTLAPIEAASNVNKRYNAK
QVHTT------------------------------QSQVSDSYNKSNCLLCDNE---HRL
IECRRFKEATTDKKWAVVKKNRLCFKCLGQKHS-RDNCRAP--PCRR--CGKP-HHTVLH
------------------------------------------------------------
-------------------AEANHSPPARPAPRPSSQGHASPPRKEESSTERSRH-----
---------------------RDSS----------------------MNKEDAAVKSIYA
AADGKEVYLKMIPVDVYGPAGST----RVLALLDEGSTVSLLDEEVAHRI-GAKGKP-DL
LVLETVGGKLIEK-----QDSQQVDIKVKGAHR---RDKRILKGVRTIGNLKLAPQHVSL
E--VIEKCEHLK----RMSELVYSK----ERPTLLIGQDN-WELI-------------VS
RRVIKGRPNE--PVASLTSLGWVLHGC----------------CDASNMSPVKFV-----
--NHCR-----QPTEEANIEEMMKKHFDL---ESIG---IQQRRPSN-----DADDRALK
ILESTTKRLPD-G--RFESGLLWKSD----SEGLP-NNYTLAHHRLKGIERKLDRDIALK
EEYGKQVQHLLDSGYAEEAPSGTT-----PGR--TFYLPHFAVVHP--------------
------------------------------------------------------------
------------------------------------------------------------
------------------------------------------------------------
------------------------------------------------------------
------------------------------------------------------------
------------------------------------------------------------
------------------------------------------------------------
------------------------------------------------------------
------------------------------------------------------------
------------------------------------------------------------
------------------------------------------------------------
------------------------------------------------------------
------------------------------------------------------------
----------------------------------------------------------MK
KKIRIVFDAASR--YEGKSLNDALLPGPDLLQSLFGVLLRFRQGPVAVVADIKEMFLQIK
IREQDRDSLRFLW----RGEDRASKPREYRMTSVIFGAASSPATAIFVKNRNA----EEH
Q---ASHP-EAVKAIVRNHYMDDYLQSFATIEEAIDTAATVDSIHKEAGFELRQWASNEQ
RVLDGLQREEASPTEVAIGSNEE----------------------------------KTL
GLRWLIKDDALAFNGGLRNAPKEIIEGNR-VPTKREVTSAVMSTFDPLGLIAP-------
----------------------------------LLIKGKRMLQDIWRAG------TDWD
EVI-SEEAHHQWLEYIGSLSTLQQLRIPRC------LTPAAGPG-QLHTFVDASET-AYA
AACYWRAET---EVIHVALIAGKARVSPA--KPV-TIPRLELQAALLGARLARTVTEEI-
D--L-QV-T--DRY-FWSDSSTVLQW-LKA--DPRRFKPFVAHRLAEIKDLSK-------
PHEWRWVPTRDNPADIATREV-PRAFAEDSRWFVGPDFLRRP-----DTDW---------
------------------------------PQKT----FTRVEPSGEEKKTEVVLVTTKK
EES-----------------------VLPKPERF-SSWLRLLRATA-RVFQ----FIENC
KK----KHAVNAVKKQETDASWKPHRKGKQEERRVKINKKKPEERSWLPIPEELLKKAEQ
HIVRNSQQESFEEDIERMKK-------------EMPLKSNS---RLKKIDVQL---DDQ-
GILRLNARTAKLK-YGGSATNL-A----------------ILDGRHHVVRLLIDRYHRRF
CHANHATVVNELR--------QTYWILSLRDAV---KKVL-HQCQWCRTRK-MKP-----
QM---PPT-GDLPVERL-RYGSHPFTCTA-VDYFGPM-FVT-----IGRRKEKRWGAL--
--FTCLTTRAVHLELVPSLSTSSMIMALRRMSARR-GTPRVIYSDNGTNFIG-ANHELRE
EIGKLK----KNELI-----------DAANQEGIRWKFIPPGA----PNMGG--------
--AWERMVRTVKTALSAI-L--NERSP-PEEVLHTLLTEVEHTVNSRPLTHLSV-NPEDE
ESLTPNHFLIGRSCGSAILGTFNEYNLIGKA-----------------------DW-KTT
QHLADHFWKRWLREYV-PTLMPR--KIEGKE-----VRQ-PQPGDIVIIADAS-LPRNTW
PRGEVIACHPGP-DGRTRVV--DVRTSR-------------G------------------
-GILRR-----PTS----------------------------------------------
-------------------------------------------------------RLI--
-VIVSA------------------------------------------------------
------------------------------------------------------------
------------------------------------------------------------
------------------------------------------------------------
------------------------------------------------------------
------------------------------------------------------------
---------------------ASRPQEGVHDGAYTGGETVSDA-----------------
------------------------------------------------------------
------------------------------------------------------------
------------------------------------------------------------
------------------------------------------------------------
------------------------------------------------------------
------------------------------------------------------------
---------------------
>Pyrus__x__bretschneideri
------------------------------------------------------------
------------------------------------------------------------
------------------------------------------------------------
------------------------------------------------------------
------------------------------------------------------------
------------------------------------------------------------
------------------------------------------------------------
------------------------------------------------------------
------------------------------------------------------------
-MEKLQELVSRRRYTKGNITRLYNFVSSDKDVANSTTEALLVKKNRALESFSSYE-----
--------------------------------------------------------KCNV
DILQLDEKDDEDVSVVEER-----------------------------------------
------------------------------------------------------------
------------------------------------------------------------
--------------------------------------------------DEPLQLIKNL
PLTHES--YKKALGLLDDRYNNRFRIINEHISTLLDLRPLTKSTET------GLREFSSN
VRQ---EITALTNLD---------------HNVKHWDAIILCILCRK-LDLLTSRAYQ--
---------------MERDTSMDPT-VEDLLKFIDKQALALENVGPACGQSQSPRHTSQQ
QHKEQRPASTG------------------------KPVAYTAAQEASCLLCKSN---HKL
YLCKSFQLMPATKRVQFAEEKGICNVCLGTH---SGKCRFHF-RCAE--CKQK-HHTLLH
------------------------------------------------------------
------------------------------CDNDKVEGPQAAASPASLAANKKMT-----
------------------------------------------------------------
---TNSVLLPTAQVKLLA-RDGTEM--TFKALLDSGSQLSFISERAVQLL-DLKPLQ-SN
INIVGIVNIQA-------SVKRCVPVDIHSLV----NPFKLSTTCHVVERITCELPQRKF
---DISDFVIPPYV--RLADKDFNIP---GQIDLLMGADCFFQAMLPPESTIYESAAPPS
G-AQPSAPGARHPQLINTQFGYVIGGS-----------------LPTQVCNKVAV-----
--FKCT-----CESDIN---ENLANFWKS---ESVP---EIYNEKS------SEQELCEY
VFQKTVQLKDD----CFEVALPLKLPLEDVNDALG-DSFHFALKRFLNLEKKLHKDPNLF
IEYQKFIHDYINLNHGHFVDIESYQLS--KDA--VYFLPHHAVLKP--------------
------------------------------------------------------------
------------------------------------------------------------
------------------------------------------------------------
------------------------------------------------------------
------------------------------------------------------------
------------------------------------------------------------
------------------------------------------------------------
------------------------------------------------------------
------------------------------------------------------------
------------------------------------------------------------
------------------------------------------------------------
------------------------------------------------------------
-----------------------------------------------------------D
SK---------------------------------------------------------T
TKLRTVFDASMKT-NKKISLNDLLLNGPTVQRDLFDILLLFRFGNYTFTTDIKQMFRNIR
VIPEHTSLQNILW-----RDSPDETIKCIRLDRVSYGLKSSSYLATRCLKELA----MHN
E---RELP-LASFILNNCTYVDDVLFSNSDLDLIVEAKSQLQQLLKKGSFKSHKWSANDS
------------------------------------------------------------
-LQLIVHQDKFKIV--------SPESCDADNITKREILAYIGKFYDPMSFVGP-------
----------------------------------IVVQAKSIMQKLWSSK------SDWD
STP-DDNIKSEWTEFLSSLAKMDPIYINRN-----VQFSDSDTV-ELIGFSDASNSTAYG
CCVYLRVTD-NEGKVHMHLLCSKSRINPLQNKNL-TVPRLELNAALLLSVLIAKVTNTL-
KLKL-KI-S--RIY-LFTDSQIVLAW-LRT--EVMKLTAYVANRVKAITNHTA-------
DCQWLYVNTKENPADYISRGVSPHELSGCDMWWHGPRFMHDS-----KYKF---------
--------------------------------DE----NIQLPAELPESRASAAISSNVG
SAA-----------------------------RP---------VTD--------------
-------------------------------------------------ILQELN-SALM
LLIKYEQELYFKNEIESLKK-------------NECVKG-----SLLSLHPFL---DNL-
GILRVGGRLHHAS-IPYAQKHQ-A----------------ILPRESQ-------------
------------------------------------KATA--------------------
SK---QLM-GSLPAGRV-TALSRPFEKVG-VDFAGPI-NVK-------------------
------------------------LSRVRRSVI---GNALTMYPENDVTDVP-QNRR---
-----------------------------------------------QHVGN--------
-------TNTVKIHNQRI-I----------QAYTVPLRNIRVAATSRSVLRRRT------
------------------------------------------------------RL----
----------YSDIYV-SQNRFR-----------------------VLARETE-LPAT--
----------------------SV------------------------------------
------------------------------------------------------------
------------------------------------------------------------
------------------------------------------------------------
------------------------------------------------------------
------------------------------------------------------------
------------------------------------------------------------
------------------------------------------------------------
------------------------------------------------------------
------------------------------------------------------------
------------------------------------------------------------
------------------------------------------------------------
------------------------------------------------------------
------------------------------------------------------------
------------------------------------------------------------
------------------------------------------------------------
---------------------
>Bombyx__mori
------------------------------------------------------------
------------------------------------------------------------
------------------------------------------------------------
------------------------------------------------------------
------------------------------------------------------------
------------------------------------------------------------
------------------------------------------------------------
------------------------------------------------------------
------------------------------------------------------------
------------------------------------------------------------
------------------------------------------------------------
------------------------------------------------------------
------------------------------------------------------------
------------------------------------------------------------
------------------------------------------------------------
---------MATTSKSQSLFDRNVRKMRS-----------------------KINAYYSR
VQSIYDSITKINESN---------------VDVFMSNASTLDMMRTEFIKS---------
--------------------------LDDLNDLLASNEDATEPNYESMVAFDDLFSRIKY
KYS--------------------------------ELMSLRHNTQNTANTVVGENKIETY
RQCPKLPRLELCPFNGELQNWPIFYET---------------------------FKSIIH
------------------------------------------------------------
------------------------------------------------------------
------------------------------------------------------------
---ENQSLSDSEKIQYLIGKLTGNAQLICQGFMPTAENYSVLWQTLVNKY----------
------------------------------------NDKRVLAASYFDTLLNLPVANDAD
---PISLENYIDKY--SSLGDSGEVP---KSVDIATHTDGDQ----------------DN
AMPDSLAPGE--PVAIETSLGYIIVGQ---------------APVLAPSIDNSYY-----
--THCTFGEDNLDNENN---ACIGNFLKL---EDIP---DVKPYT-------EQEEECES
LYRQTTTRDSL-G--RYIVSLPFKDT----PSKLG-DSLQASMRRYLSLERKLLLQPEMR
QEYDKVIKDYLEKGYLNPCSRNINE----SSL--QYVIPHHGIVRK--------------
------------------------------------------------------------
------------------------------------------------------------
------------------------------------------------------------
------------------------------------------------------------
------------------------------------------------------------
------------------------------------------------------------
------------------------------------------------------------
------------------------------------------------------------
------------------------------------------------------------
------------------------------------------------------------
------------------------------------------------------------
------------------------------------------------------------
-----------------------------------------------------------D
KS---------------------------------------------------------T
TKLRVVLDGSMKS-SSGLALNDILQVGPNLQNDLFRIILNFRLFNVAISADIRQMYLRIL
VKDEDRKFLRMLY-----RFDPSEEIKLYEFTRVPFGLCCSPFLAIRTVRQLV----TDE
G---SQFP-LAAPVADSDVFTDDLATSCANEETAVELSNQLIKMFHAGGFDLVKFSSNSP
EVLSKIPSSHREFEVIEFSPDSYL---------------------------------KIL
GLNWLPVEDVFTFT--------VNLRNR--ECTKRNILSVIARIWDLMGFVAP-------
----------------------------------VTLWAKLIIKSLWANN------IDWD
ETP-RPEIVAAWHRFVSELPILENVRIPRH-----TGIVMECIV-SLLGFADASEK-AYG
GVVYLHVYFPQTNKFTITLVCAKSRVAPL--RCV-SLARLELCGNLILAKLMRAIIDSY-
SHRC-KI-S--NVF-AFTDSTVALAW-IHS--SPARWHTFVANRVTKIQDEIH-------
PRNFYFVSGKENPADCLSRGLTPSQLMEHPLWFSGPRFAHLP-----ISDW---------
------------------P-----------VKNF----DATSMTDIPEMKPAIMLFTTDD
ARN--------------------DNILYTLACRI-SSWPKLVRIVL-YVLR----FIQLV
-------------------------------PSKF--------------DISHLK-VAET
NIIKAVQRVHFDKELKNMKS-------------GKILPS-----AFQRLRAFV----HE-
GIFRVGGRLENAH-LEFDSQHP-I----------------LLPARDHVVNILIDYYHKKY
LHTGPQLLMSLIR--------QNYWILSARNII---RKRV-QQCNICYRAN-PRN-----
QC---PLM-ADLPACRV-QE-TKAFYHTG-IDYAGPLRIIPYRR--RGVRSQKAYICL--
--FICLVTKAVHLELSTDLSTAAFLNAFKRFIARR-GPIKVVYTDCGTNFLG-THSYLKE
MYKLISSEQYADKFA-----------NELRDNNIDWKFNPPSA----PHFGG--------
--IWEGNIRSVKTHLNKI-V--GNQLL-TFEEMLTTLAQIEALLNSRPLSVLSS-DPCDP
QALTPAHFINLTP-----LKSLPSETITEH----------SNLIQ---------RK-RIV
DSLVQSFWKRWKLEYL-NTLQVR--NKWKKD-----STP-IKTGTVVLLQSEN-SAPLNW
PLGIIEETFPGR-DGVVRVV--NVRTKT-------------G------------------
--TYRR-----PVV----------------------------------------------
-------------------------------------------------------KVY--
-PLPTQ------------------------------------------------------
------------------------------------------------------------
------------------------------------------------------------
------------------------------------------------------------
------------------------------------------------------------
------------------------------------------------------------
------------------------------------------------------------
------------------------------------------------------------
------------------------------------------------------------
------------------------------------------------------------
------------------------------------------------------------
------------------------------------------------------------
------------------------------------------------------------
---------------------
>Drosophila__melanogaster
------------------------------------------------------------
------------------------------------------------------------
------------------------------------------------------------
------------------------------------------------------------
------------------------------------------------------------
------------------------------------------------------------
------------------------------------------------------------
-------------MPLEGDKKKTPAPGKEQKFNPQSPISTRGRPAPKSVSPRVKTATPTP
KPKVLPSTSSKTTPRLVISRPVTRASSESSLSRKSESPSAVGTDFLRVTRSTTKRMASSE
QPTPANAALHKFIAVSDRVSLFEAKINTPDQASPSLHTLQVRLQQVRALWDKVER-----
--------------------------------------------------------EYET
CSDLMAQEGSLDTVPILQAKYDYCYSVYESCAAQIGETIDRATPQVAQAPSQPLISSGCR
------------------------------------------------------------
------------------------------------------LPPCDTEV----------
------FDGD---YLRWPTFRDLFTAIYVNNPRLTPVEKLFHLLTKTS--GEAKAIVAKS
PLTNDG--FASAWEALRDRFQNKRLLVNSQLKLLFNLSSISQESGH------ALKELQST
IQG---CLTALEHSQ---------------VSTENWDCILVFLCASK-LPKQTLSLWEQ-
---------------SLTAKSEIPA-WEEMNAFLSERYRTLEAIEDMKPTQAVPKRLQ--
-----------------------------------SFETKVSTKQKGCDICSKEN--HPV
RLCPRFLQMSVDSRSGYIKKKQLCLNCFARGHQ-LRDCTSMH-SCFT--CKGR-HHTLLH
------------------------------------------------------------
----------------------RSPPNSENASSSTSPPTQQLPRPSSRNASASTS-----
---------------------AVQN---------------------------------FF
ASGTSAVLLSTAMIDVCHLGTNY----RARALIDSGSEATFISERLFNLI-KLPFRN-TR
TQVSGLNHSVSA------KSSKLCHFGIRSPT-K--PGLQLDTEAYVLPELSGKLPSYPI
---PRNSLKDLPAL--RWADPTFFES---SQIDVLIGADILPSIM-------------MD
G-TRQNICGS--LLGQETIFGWVLTGP-----------------ISKGKPKRVAS-----
--FTTQVHQTGDPDSLD---TLLSKFWEV---EDLP---VKMVK--------ESDSYCER
NFLQTTTKDAS-G--RYVVTLPFRDP-ENTGSDLG-YSRSIALAQFLRNENRLKRDFPLK
EQYDSVIQEYLDLGHMKEVPPTH------NSP--SYHLPHHAVVKP--------------
------------------------------------------------------------
------------------------------------------------------------
------------------------------------------------------------
------------------------------------------------------------
------------------------------------------------------------
------------------------------------------------------------
------------------------------------------------------------
------------------------------------------------------------
------------------------------------------------------------
------------------------------------------------------------
------------------------------------------------------------
------------------------------------------------------------
-----------------------------------------------------------E
ST---------------------------------------------------------T
TKLRVVFNASSPS-ANGISLNDILHAGPVLQSDLTIQVLKWRYFQYVFSADITKMYRQIW
VDPKHTPFQRILF------RNKEGDIRDFELKTVTFGVNCAPFLAIRVLQQLA----EDI
Q---VPFP-NASRIIQQHMYVDDVLAGANSVNEAQSSIRELQAALSASGFPLRKWTSNNK
SVLKDVPAEHLLHSEFLDIDAESTA--------------------------------KTL
GIRWRAKSDEFYFV--------PPDIVVEASYTKREVLSQIARLFDPAGWLAP-------
----------------------------------FIIRSKIFMQEIWLQN------LGWD
DKL-PTEMSQRWQSFLEEYSDLNQIRVPRW-----IWYQPEVVI-EHHGFCDASQR-AYG
AAIYIRVEM--GQKILTRLLTAKTRVAPV--KTV-SLPRLELCGAVLLTEMVTAILPHM-
P--S-AS-S--DIR-CWTDSTIVLAW-LRK--PACNWTTFVANRVAKITQATP-------
VDCWAHVRSEQNSADLASRGVSLQELAENHLWWHGPEWLQGP-----RELW---------
------------------P-------------AQ----SDTLPVTELEQRAVKVHFVKGP
SID--------------------------FLERF-SKLDKALRVLV-YVQR----FFKRC
RKGSFLPSSRP--------------------------------------TSEEIR-EAER
TLTSIAQRRAYGQELQHLTE-------------KRPLPVSS---PLVTLFPFI---DQH-
GLLRACGRLTASKTLQYDERHP-I----------------LLPYDCRLSRLIVQFTHQIT
LHGGSQLIVRLIR--------TKYWIPKIKNLV---KAVV-NPCKICTIYK-KRL-----
QT---QLM-GDFPTDRV-SF-SRAFTYTG-IDYAGPF-EIKNYTG-RACLITKGYVCV--
--FVCFSTKAIHLEPTSDLTTEKFLAAFARFVARR-GCPQRVHSDNGKTFVGAAALISRD
FLQAI-----KESVT-----------DAYSHQGLVWRFIPPGA----PHMGG--------
--LWEAGVKSFKTLFLKS-T--SVRKY-TFEELATLLAKIEACLNSRPLSPMSE-DPSDL
LALTPGHFLIGGP-----LLSTAEPEIKGEA---------KSIIN---------RW-QHL
KAQHQQFSARWKEEYL-KELHKR--SKWQFP-----TRN-LQADDMVVVKEDN-LPPNEW
RLGRIVSAFPGA-DERIRVV--EIRTSR-------------G------------------
--TIKR-----PVH----------------------------------------------
-------------------------------------------------------KVI--
-LLPME------------------------------------------------------
------------------------------------------------------------
------------------------------------------------------------
------------------------------------------------------------
------------------------------------------------------------
------------------------------------------------------------
-------------------DKESSVPRD--------------------------------
------------------------------------------------------------
------------------------------------------------------------
------------------------------------------------------------
------------------------------------------------------------
------------------------------------------------------------
------------------------------------------------------------
---------------------
>Halyomorpha__halys
------------------------------------------------------------
------------------------------------------------------------
------------------------------------------------------------
------------------------------------------------------------
------------------------------------------------------------
------------------------------------------------------------
------------------------------------------------------------
------------------------------------------------------------
------------------------------------------------------------
--------------------------------MNAGGALLLIQQNREARKATAHT-----
--------------------------------------------------------ALPA
CSTFNQNATCTQKPQ---------------------------------------------
------------------------------------------------------------
------------------------------------------LPRIPIPR----------
------FCGD---IIKWSHFHDTFTSLIDDEPTLSNIEKFHYLIGALK--GEAAAVITRF
PVEANS--YELAWKRVVETYQNPRFLANVLIHRIIDFNSKRAKS--------GLLRYEQF
LTGVADSVEALRAIQ-----------------LKDTTDFLLTTLALKTLDPETRRQFELS
--------------------------LRSSQEFPTVDNAIRINPKDTPDAVRKTRN----
-----------------------------------KTEKGKEAPEVKFPLCKGN---HLL
SKCEAFIELPVTQKLERVQTFKVCWNFLRKGHE-VATCRSQF-RFRT--CCKK-HHTPIH
------------------------------------------------------------
---------------------------RQEEDNKAAKVDATSNKPTHTETFIGFG-----
---------------------STPT-----------------------------------
SSTDTMVLLGIVYIRVKS-KRGDLH--MGRAVLDSGSQHTFISSVLAHMI-GANISS-FD
HCITSLGESAVPR-----SHLKGSTCTIRPFA----GKEEYNISPVVVDRITSSLPNVNL
---PSSVVSRIMRH--PLADQRFGES---GPVDLLIGGDLYPRTL-------------VG
A-PYPTQVQR--LYFTPTVFGQVVSGV----------------VHDLVPIASCSL-----
-----------FSLTKGSIEDHLKAFWEL---EEPT---TIDRSH-------PDDVQCEQ
HFVQTHRRTVE-G--RYVVRLPFKSE----SLELD-DNKSIALRRFFSLESKCRRNPILA
EKYKAFMAEYLALEHMSPVRTHS-----------TYIIPHHGVWQE--------------
------------------------------------------------------------
------------------------------------------------------------
------------------------------------------------------------
------------------------------------------------------------
------------------------------------------------------------
------------------------------------------------------------
------------------------------------------------------------
------------------------------------------------------------
------------------------------------------------------------
------------------------------------------------------------
------------------------------------------------------------
------------------------------------------------------------
-----------------------------------------------------------Q
LN---------------------------------------------------------E
PKLRVVFDASCR--STRHSLNDLLHSGPKLQRDLAMILIRFRLYAVAVCADIVKMYRQII
IHDDDRKYQHILW-----RSDTSEAIQEFELNTLA----------------------EDE
G---SHFP-LASQRVPFDMYVDDIVSGAETPSEALELISQLGALFAKGGFSLSKWASNAA
EVLPCDREKVELVPIRHPEHDCV----------------------------------KIL
GLFWNSTTDSFSYV--------ASPPLVH-KITKRAMLSAVARIFDPLGLLAP-------
----------------------------------VIFLAKVLMQEIWKAR------LDWD
DEL-PSDLGDAWIKLMQDWQCLSSISVPRY------ISHKEAKH-QLVGFCDASSQ-GYA
ATLYLRSES-HYGDVKVALIKSKSKVAPL--KFV-SIARLELCGALLLARLISSITPDI-
T-------R--EIF-CFTDSQVVLSW-LQT--PAHELGVFEANRVDQILNIVP-------
LALWNHVRSEDNPGDLASRGFTPQKLKHSTIWWNGPQWLSSP-----TSHW---------
-----------------------------------------------WKPITVVMSCSRA
SRP-----------------------------SALCSERRLPQQRA-GRTS----LLSSG
QD-----------------------------PEQF--------------SAEEIA-EAEL
RCLRFVQRTYLPPELYQKSN---------------NVPK-----VFAQLSPFL---DER-
RIIRVGGRLQESS-ICSTVKHP-I----------------LLPRRAPLTSLIIDFIHSKH
FHAGPALTLALLR--------GKNWIPTATKLI---RERI-HRCVHCRIQR-AKP-----
IA---PIM-APLPRARF-EE-IRPFAQTG-VDYAGPF-LIKESKR-RNASLGKAYLCL--
--FICMSSKALHLELVSALTTTAFLACLDRFISRR-GAPSTIWSDHGTNFVG-ASRFLKE
IYSHQMQN--QTAVT-----------NNLALSGVEWKFIPPRA----PHFGG--------
--LWEAGIKSVKRLLSSS-V--GSQPF-TFEELATALPTCSSRNSSQQVNH---------
----PERF----------------------------------------------RW----
------------------------------------------------------------
------------------------AVCS-------------G------------------
------------------------------------------------------------
------------------------------------------------------------
------------------------------------------------------------
------------------------------------------------------------
------------------------------------------------------------
------------------------------------------------------------
------------------------------------------------------------
------------------------------------------------------------
------------------------------------------------------------
------------------------------------------------------------
------------------------------------------------------------
------------------------------------------------------------
------------------------------------------------------------
------------------------------------------------------------
------------------------------------------------------------
---------------------
>Cimex__lectularius
------------------------------------------------------------
------------------------------------------------------------
------------------------------------------------------------
------------------------------------------------------------
------------------------------------------------------------
------------------------------------------------------------
------------------------------------------------------------
------------------------------------------------------------
------------------------------------------------------------
------------------------------------------------------------
------------------------------------------------------------
------------------------------------------------------------
------------------------------------------------------------
------------------------------------------------------------
------------------------------------------------------------
------------------------------------------------------------
------------------------------------------------------------
------------------------------------------------------------
------------------------------------------------------------
------------------------------------------------------------
------------------------------------------------------------
------------------------------------------------------------
------------------------------------------------------------
------------------------------------------------------------
------------------------------------------------------------
------------------------------------------------------------
---------------METIFGWIIFGK---------------VSRQANSPEKAVI-----
-----------NVAFSD---NALRKFWEI---EEVK---ISSPMN-------PLDVYCEE
YFKSTTYRDKS-G--RYVVSLPFSPN----ALPLE-GNRDRSYKSFLSLERRLSRQPELS
LPYEQFMREYNEFGHMNIAPAPS-----------NYIMPHHCVLKQ--------------
------------------------------------------------------------
------------------------------------------------------------
------------------------------------------------------------
------------------------------------------------------------
------------------------------------------------------------
------------------------------------------------------------
------------------------------------------------------------
------------------------------------------------------------
------------------------------------------------------------
------------------------------------------------------------
------------------------------------------------------------
------------------------------------------------------------
-----------------------------------------------------------S
SS---------------------------------------------------------S
TKLRVVFNASAPD-VSGHSLNDRLLSGPKLQRDLGDILLTFRQHTVALCGDIKMMYRQIL
LNPIDRKYQHIFW-----RENNSCPVAEYELNTVTYGMTPSAYLAQRVIKQLV----LDE
G---KPYP-MASVALGKHTYVDDVITGASNSEQACALMAQLKGLLSKGGFELRKWSSNDC
SVLIGLPPDHLEMPISFAKDESCI---------------------------------KIL
GLNWNPKSDSFGFQ---------VSPFEG-VATKRSILSYVARIYDPLGFLTP-------
----------------------------------TTFGIKYFLQQLWIAR------VDWD
QSI-QGELLHVWQNFVSQIAELRKFVIPRA------FGHSHLFC-HLVGFCDASER-GYA
AVLFLLFQT--RENSHVSFLKAKSKVAPL--KTL-SVPRLELCAALLLSRIVRTL-PEM-
E--I-SI-A--SRT-FFTDSRIVLAW-LAT--PPYRLKTFVAHRVVEILESSQ-------
PSEWKHIASGENPADCASRGLFPSELVMNRLWLEGPPLLLNPHF---PANY---------
------------------------------RSTF----EPLPIDELEELKPTCLVLSSVQ
NVD----------------------EFVEYFNKF-SQLSKLQRVVA-YVLR----FCHNS
RLVETADRTSTNDRT----------------IGPL--------------TVHELD-EALL
CIVRFTQLFYYKNEMELLSN-------------GKPAA------TLLSLNPFI---DKR-
GILRVGGRLRHSL-LPFSSRHP-S----------------VLPKNAHLSRLVCDFYHLAS
LHSGPMTVQSLIR--------RKFWIISLRSLV---RKRI-NGCLTCHKFR-AQS-----
LS---PQM-ADLPPSRL-RP-VRSFHAVG-TDFAGPF-AVKESNR-RRAAISKGYLCI--
--FVCMVTKAVHLEMVTDLSTEAFLACFDRFVSRR-GLPCAIYSDCGRNYCG-AARSLKE
VCSFLEDN--KKAIF-----------THASQKNIQWHFNPPAA----PHFGG--------
--LWEAVVKSAKKLLYRL-V--GDRAQ-TFEEYSTLFARIEAVLNSRPLCSTVPGVGDDP
DYLSPAHFLLTTT-----PLSTPERHMTDE----------FRPIS---------RW-HHL
RQLLQVFWRRWSNEYL-NTLIQR--KKWHRS-----SPS-LRVGDVVFLRGVG-TSPLSW
PIGRVQEVHPGA-DGVTRVA--TV------------------------------------
------------------------------------------------------------
------------------------------------------------------------
------------------------------------------------------------
------------------------------------------------------------
------------------------------------------------------------
------------------------------------------------------------
------------------------------------------------------------
------------------------------------------------------------
------------------------------------------------------------
------------------------------------------------------------
------------------------------------------------------------
------------------------------------------------------------
------------------------------------------------------------
------------------------------------------------------------
------------------------------------------------------------
---------------------
>Amphimedon__queenslandica
------------------------------------------------------------
------------------------------------------------------------
------------------------------------------------------------
------------------------------------------------------------
------------------------------------------------------------
------------------------------------------------------------
------------------------------------------------------------
----------MAQANPRRRRGTTKRSITYLTQKVEALEAQTGPPDPAVVGQAQHLKAKLE
SLDAEFKIHHYAVVDTITDEGEQAKEHSELDLHDDAVTDLCLRLQALVTTHSTSNQESRI
FQRRFTQLRLDLDQIRDSIEGHTPDEDTCLLNQLEDRLMDLKLEHREVRSALLSS-----
--------------------------------------------------------DIKD
DDPLYTELTETGKAMFDHALQIKKLLRSQATAAALATERKGGVR----------------
------------------------------------------------------------
------------------------------------------LPKMDVPT----------
------FDGD---ILNWRSFWEQFVISVHDRSDLADAEKLVYLQQAIK-DGSAKQAIEGL
SHSGEH--YPEAVSSLRARYDHPRIIHQTHVKKILNTPPVKDGSGK------ELRKLHDT
LQQ---HLRALKSME-----------------YDPSGPFLTSVIELK-LDQNTLFEWQK-
---------------HTQETVAVPH-YQKILDFINLRARAAETSNPESKKPNVPANKKTG
TRP--------------------------------VTTHATTTDVIKCLVCKSVS--HPL
YTCTKFKSFDHDQMLSVLKSNNLCMNCFRPGHV-AYNCKSVH-RCKH--CQKP-HHTLIH
------------------------------------------------------------
----------------------------------KETGNATPQSQAAGAPITTHT-----
---------------------ALDL-----------------------------------
---KSNALLMTCIVRVHG-HNGSHV--EARALLDCASSASFVSEKVATGL-SLKRTK-QN
AVISGVAGFTRRS-----TQQPITSFAISPISS---NHKKFNVTAVIVPRVTCDLPSAPI
L--HDQAWLHLNDL--SLADPQYGQP---SRVDVLLGVEIFVQVM-------------RH
G-RREGPPGS--PLAFQTELGWVLAGN---------------VFDNNDSHARVIT-----
-----------HHASVQSGDDLLRKFWEI---EESP---ATMTPMS------TDERLSVH
YFDTQHYFSED-G--RFVVPLPIKKE----AKPIG-ESRSAAVRRFLSMERSLNAKGQF-
QELAEVMSEYFESDHAELVPEADLDKP--PNE--VFYLPMHTVRKE--------------
------------------------------------------------------------
------------------------------------------------------------
------------------------------------------------------------
------------------------------------------------------------
------------------------------------------------------------
------------------------------------------------------------
------------------------------------------------------------
------------------------------------------------------------
------------------------------------------------------------
------------------------------------------------------------
------------------------------------------------------------
------------------------------------------------------------
-----------------------------------------------------------T
ST---------------------------------------------------------T
TKIRAVFDASAKS-STGVSLNDTLLVGPTVHPPLIDVLLRFRSHRVALVADVSRMYRAVR
LTDTDRDYHRFVW-----RESPKDPLKDYRMTRVTFGVSASSFMANMCVKQNA----VNH
A---LTHP-HASKVVENSFYVDDALTGADSTEKAIELQRELQDLFSQAGFLLRKWNSSER
EVLQHIPRELQDSMSTVAITDPQMYT-------------------------------KAL
GIEWSTSADCFRLT--------ANELSSLDVITKRSLVSDIAKTFDVLGWFAP-------
----------------------------------TIIKAKMLFQRLWELK------VDWD
ETV-PSSILETWLRWRDELHLLFKVPIPRY---YFSKECHITSV-QIHGFSDASKH-AYA
GVVYIRGID-TQGNIHVALVTSKTKVAPI--KQL-TIPRLELCGAQLLAQLLGHVREVL-
Q--L-SL-K--DTF-GWTDSTIVLNW-LQG--SPKRFKTYVCNRVSYIVEAIP-------
STNWFHVDGADNPADCASRGMFPSELLDHELWWKGPAWLYKS-----EEHW---------
------------------------------PHSK----DLPPNQYEEECTEICLHTSVRI
KTP------------------------VIPVNRY-SNFNHLKRITA-WILR----FVRNS
LP----SRGNERF------------------SSHL--------------STQELS-MAES
YWLSFSQHEIFGEEIETLQG-------------QGEIPRSS---MLLPLHPFM---DGC-
GLLRVGGRAKNAR-LPFHNRHP-V----------------ILHRKSPLVHLIVATEHVRL
LHAGPTLLMAQLS--------TRYYIFGCHQIV---RSIT-RACVICRRVS-AKP-----
-K---PPMLGQLPTARV-SP-DIVFDKVG-IDYAGPI-SVKYGYV-RKPTIVKAYVCV--
--FVSLSVKAVHLEPVSDLTTEAFIATLRRFISRR-GKPSVIWSDHGTNFVG-AATELKD
LFHFLSQHNSQQLIS-----------QFCSNQNIQWDFMPERA----PHFGG--------
--LWEAAVKSFKSHLKKV-T--VNIKL-TFEELTTILTQIEACLNSRPLTRINC-NDDGI
EALTPGHFLIGRP-----IEALPDSVDLSRP---------LTLLK---------RW-HLC
QSVLNHFWKRWSGEYI-SSLQRY--AKWNTS-----TRN-IEVDDVVIVREDG-LLPTKW
AMARVIGVHPGQ-DGIVRVV--TIKTPN-------------G------------------
--TYKR-----PVT----------------------------------------------
-------------------------------------------------------KVAV-
-LIPTS---------N--------------------------------------------
------------------------------------------------------------
------------------------------------------------------------
------------------------------------------------------------
------------------------------------------------------------
------------------------------------------------------------
------------------------------------------------------------
------------------------------------------------------------
------------------------------------------------------------
------------------------------------------------------------
------------------------------------------------------------
------------------------------------------------------------
------------------------------------------------------------
---------------------
>Copidosoma__floridanum
------------------------------------------------------------
------------------------------------------------------------
------------------------------------------------------------
------------------------------------------------------------
------------------------------------------------------------
------------------------------------------------------------
------------------------------------------------------------
------------------------------------------------------------
-------------------------------------MGQMKALFDAIDQESITKNMITS
RITALNRVWDEARTVHADIVVREDAESDPYVATKKFTLQQSIYEGYLDELLTVLT-----
--------------------------------------------------------GLEE
AEGSNRPPRNDPNVSVNIDPQLGK------------------------------------
------------------------------------------------------------
------------------------------------------LPKLALPS----------
------FSGK---YEDWESFLGLFVSLVHEIDYIPDVNKLQYLKSCLT--GVAANLVKDV
TLKGDN--YAPTWAALQKRFCNLRLTINNLLNALYAVPHLTRESAA------GLRSFSDE
SQR---IVRALENLK---------------MPVKHWNVWLVHLLSSR-LDLVSRKVWELE
LSVRDRRTVTRAGDNLPSNLDRFST-FNEFVDFLENRIQGLSMLGAEPGLEGKTNAVKAS
IVPRKAH----------------------------FSQKINKTHSPSCPVCSSV---HPI
WKCNHH----------------------------FDACKSLV-RCVT--CKEK-HHTLLH
------------------------------------------------------------
-------------------KDPPRHFDSNRPLPEGKPSYSATGGSGFKANTFTTS-----
---------------------LPMV-----------------------------------
---NSLVILATAQVDVTG-PNGHTS--RARALLDQGAETSFVA-----------------
--LQGVGDSQAA------VARALVTVKIRSTVS---PSFHLDVPALVLPRLTSYIPEQDL
---PELPPQVLDGL--DLADPMFMRK---GIIDLILGADVYGRLL-------------RS
G-LRRAPPTS--LTAQNTSLGWIISGP--------------VRPIAARRAALISV-----
--DRVQALHATYEDNLS---NLLQKFWLV---EGFS---EAHQSGK------PEDENCEH
QYQTTHSRDIE-G--RYTVQLPLREG----IPPLGRETRKTAITALSSLHRRFTKDPWLS
AQYREFMECYEALGHMTRISSTEIG----DSQ--AWYLPHQAVVTG--------------
------------------------------------------------------------
------------------------------------------------------------
------------------------------------------------------------
------------------------------------------------------------
------------------------------------------------------------
------------------------------------------------------------
------------------------------------------------------------
------------------------------------------------------------
------------------------------------------------------------
------------------------------------------------------------
------------------------------------------------------------
------------------------------------------------------------
-----------------------------------------------------------S
NA---------------------------------------------------------H
RKVRVVFDAARK--THNHCLNDHLLPGPPLQTDLSLLLLDWRRYQFVFTADIVKMFRQIW
VNRANQDQQRIVW-----SPDQESSPIDYRLTTVTYGTNCAPFLAIRTLLQLA----DDE
I---SRFP-LGAKILKENVYMDDMFVGDDTLSGAKNKRNELISILKSAGMALDKWAANQT
ELLPRDAVVQIDESQTV----------------------------------------KTL
GLRWNPVKDEFKFN------LNLFEATMG-SITKRHILAQIARLYDPFGWVSP-------
----------------------------------VIIEAKILMQDLRVLR------CEWD
DPV-PAEIRNRWNAYISSISDLSDLTIPQW-----VGTSSGQEY-ELHGFSDASKR-GYA
AVVYLRVTT-GECRCHTHLLMSKTKVAPL--KTI-SIPNLELCAATLLVSLVQHLKKSR-
F--F-QQ-L--KVY-AWTDSQIVLDC-LNK--HPRQWKTFVANRVAFIQTELP-------
AATWSHVPSKENAADIASRGCKPTELTNFRQWWFGPSWLDQD-----RELW---------
------------------P-------------------------PKAGQVRVLTTRPTPP
APP-----------------------ESDILTRF-STLTRLVRVLA-YCLR----PLKLL
RL----RKSALPPL-----------------PAFL--------------TAAKLL-QARA
SAILLSQAHFFKYELLTLSR-------------GDHLPKNH---FLSKLNPVY---DHDL
GILRVGGRLEHAP-LPVNRKYP-P----------------IVAGRSALARLFDRHAHHTC
LHGGPTLTSSTIS--------QMIWVTDRSRLV---KSEV-RHCITCQKVK-PRL-----
IH---QMM-GDLPSDRV-TA-ARPFRNAG-LDYAGPV-SVRPSKI-RGNCTSKGYIVL--
--FVCFATKAVHLELVSDLTSISFVSAFRRFVSQR-GRCQRLYSDNATTFHG-ADKDLRA
MFHRASEF--YRASA-----------EALANDGTTWSFIPASS----PHCGG--------
--LWEAGVKSTKHHLKRT-I--GEHVL-TYEELYTLLTEIESCLNSRPLTPLSV-DATDL
HALTLAHFLIGEA-----SILVPDEDQPDLP---------QNRLT---------RF-QLV
QRLKNVFWKRWSDEYL-QQLQER--NKWRSA-----TEN-MAVGNMVLVRDER-YPPSKW
PLGRIIEIHPGP-DNLVRVV--SVRTST-------------G------------------
--IFRR-----HES----------------------------------------------
-------------------------------------------------------RHC--
-PLRME------------------------------------------------------
------------------------------------------------------------
------------------------------------------------------------
------------------------------------------------------------
------------------------------------------------------------
------------------------------------------------------------
-------------------GTEDRTSSNNIVN----------------------------
------------------------------------------------------------
------------------------------------------------------------
------------------------------------------------------------
------------------------------------------------------------
------------------------------------------------------------
------------------------------------------------------------
---------------------
>Ceratitis__capitata
------------------------------------------------------------
------------------------------------------------------------
------------------------------------------------------------
------------------------------------------------------------
------------------------------------------------------------
------------------------------------------------------------
------------------------------------------------------------
------------------------------------------------------------
------------------------------------------------------------
------------------------------------------------------------
------------------------------------------------------------
------------------------------------------------------------
------------------------------------------------------------
------------------------------------------------------------
------------------------------------------------------------
------------------------------------------------------------
------------------------------------------------------------
------------------------------------------------------------
------------------------------------------------------------
------------------------------------------------------------
------------------------------------------------------------
------------------------------------------------------------
------------------------------------------------------------
------------------------------------------------------------
------------------------------------------------------------
-------------------------------------MDEMEKVL-------------LN
G-LRKGQNGT--PMAQNTTLGWVLFGN----------------TNPSKRQPTVST-----
-----------LYCDAH-LTELLTKVWEL---DEPP---SRKLYT-------PEELYCEK
LFDETTQRAED-G--RFIVRLPIKED-----IPIG-ESRNAAVRALLRMERQFNTDKNLH
DEYKKFMKELIDLGHMEAADSTTKT---------VYYMPHHAVVKD--------------
------------------------------------------------------------
------------------------------------------------------------
------------------------------------------------------------
------------------------------------------------------------
------------------------------------------------------------
------------------------------------------------------------
------------------------------------------------------------
------------------------------------------------------------
------------------------------------------------------------
------------------------------------------------------------
------------------------------------------------------------
------------------------------------------------------------
-----------------------------------------------------------T
SA---------------------------------------------------------T
TKLRVVFNASMKT-SSGKPLNDALMVGPQLQQDLFSILVRFRTHRYGLIADIEKMYRQVH
VAEQDVDYQRIVW-----REHSSEPICDYRLLRVTYGVASASHLAVKSLHRAA----QQV
T---GVNR-NIEKVVTSDFYMDDLLTGSESLQDLINTQRDISHVLSQSGFELRKWATNFQ
PLREQIPHASTQTAHLLADGNDI----------------------------------RTL
GCIWHTDHDSLSIA--------FNLEDLPNKLTKRIFLSDSSKIFDPLGLIAP-------
----------------------------------CTIRSKIWLQMIWRSN------VDWD
ELV-PPKVAADWLTYRRELQLLSKLKMSRW-----LGMCSSADE-EFHVFTDASEA-AYA
AAIYCRTKT-DKDEVKVVLIAAKTRVAPL--KTT-SLPRLELCAAHLGARLVRQIQTSF-
G--H-KL-E--NLY-AWTDSMITLAW-LQG--MPSRWSVFVANRVADVQEVLP-------
ASKWRHVVSELNPADCASRGINPSQLITHPLWWTGPNWLRKT-----DRFW---------
--------------------------------CK----PSVQHNTDLEQKPGKTTSHVTH
TVD-----------------------EWSLLTRF-HSYNKLKRITA-YVIR----FIHNL
RLSSRQHNGTTRL------------------LGHL--------------TTDEIR-EAEV
KLVRYSQTNAFAPEISNCRL-------------SKPIPMRS---SLVRLQPFL---DAE-
GILRVGGRIKNAS-CSNDVRHP-M----------------ILPKRSSLARLIAAELHITM
LHAGPQMIQAAMQ--------RRFWVPGIRSLV---RGIY-RHCVRCKRLN-RNS-----
QQ---QQM-SDLPRSRV-TS-TRCFLHSA-VDFAGPY-NLKFTHG-RGAKSTKSYICS--
--FICMSTGAMHLELTGDLSTISFIAAFKRFISRR-GYCQHLYSDNGTNFIG-AERELRA
AFERCIN---DDKLK-----------NYFVGTETTWHFNPPSA----PHMGG--------
--YWEAGIKRIKYHLKRA-L--ASALL-TYEEFSTVLTEVEACVNSRPLCYLPS-DVNDC
EVLTPGHFIVGEP-----LKGIPDPEMQVFK---------GTLHE---------RW-QII
SAIRQHFWKRWRDEYL-ANLQRR--AKWFRP-----TQN-LQGGDKVVIHDNN-APPTKW
KLGRVLDSHPGV-DGCVRVV--NLKTSE-------------G------------------
--ELLR-----PIV----------------------------------------------
-------------------------------------------------------KLS--
-LLPEG------------------------------------------------------
------------------------------------------------------------
------------------------------------------------------------
------------------------------------------------------------
------------------------------------------------------------
-------------------------------------RHFYYLIVQGGRHVGAETTLCKP
SLLYLLMVKFGSTVLLAVKPDMDYPSRLPSKLEEVGNLVTSVSCRGKSSHGAMTKIERCL
SRIGREQPGSDDEMTQQLELKNKLLLDLAELQEAVDSEQAEKETGSDERSGATRADPITR
PLVEIRRAVEETVESQKPPRDGREDQGYARQRGDREIT----------------------
------------------------------------------------------------
------------------------------------------------------------
------------------------------------------------------------
------------------------------------------------------------
---------------------
>Musca__domestica
------------------------------------------------------------
------------------------------------------------------------
------------------------------------------------------------
------------------------------------------------------------
------------------------------------------------------------
------------------------------------------------------------
------------------------------------------------------------
-------------------------------------------MAMNEVKVRDSASRAIK
RYMEASKK----------------------------------------DEMAINLEMAQN
YSLLLEEQWRRFNQAQEKVEISCGVEYQVEEEARIQAEEWYLLAKSNFDKLLAAH-----
--------------------------------------------------------PSVV
QNEVAYNPQLSPTDAPVATASIQ-------------------------------------
------------------------------------------------------------
------------------------------------------LPKIQLTT----------
------FDGR---SADWVSFHDTFCSLIHTNTSITDGQKMHYLRSCLK--GEALQAISGL
KVGDAN--YSEAWNILIDRYKVMRLLVDTHLHAIFTIEKSTKDTAA------SIKSIHGL
VLQ---HIAALRALG---------------RPVDLYDDWLVYWTVSK-LAYETRKQW---
---------------ELSLTDDSPPTFEELSEFLLIRARSLEMLGNSDPPRQSKPITRQL
KGSM-------------------------------SAFHSSAPSQSKCTYCNKD---HKI
YHCDDYDKLSAKRKFDAIRQKNACFNCLSLGHT-TTSCKSSS-KCRI--CHRS-HHTSIH
------------------------------------------------------------
------EAFTANYQCSSPASQSAVIATPLPAQHTTNTHLATPNNGIAATAQYVNS-----
---------------------FNTA------------------------------FAPKS
KSVKIIALLGTALVRIKD-ESGRLQ--PARALFDSGSHATFITEACAQRL-RIPRKP-AS
LTVTGIGTSQGG------GVKGEVDLILCPKT----STNLFNIIALVLPKLTNDLPSVEI
---PTVSWPHIENL--RLADPHFYHP---GPIDLLIGVDEMDKFI-------------IE
G-FKRGPPGT--PMAFNTHLGWILYGN----------------VLATSPNLHVAN-----
-----------LHCDLQ-LARAVSKFWEI---EEPC---AKRHYT-------AEELACER
HFKKTHGRADD-G--RFVIQLPFRDS-----MVLG-ESRGIALRSLKRLEARLANDASLR
VQYNAFMDELLSMGHMELVPTTSVP----TEH--CYYMPHHAVLKE--------------
------------------------------------------------------------
------------------------------------------------------------
------------------------------------------------------------
------------------------------------------------------------
------------------------------------------------------------
------------------------------------------------------------
------------------------------------------------------------
------------------------------------------------------------
------------------------------------------------------------
------------------------------------------------------------
------------------------------------------------------------
------------------------------------------------------------
-----------------------------------------------------------T
SS---------------------------------------------------------T
TKLRVVFNASMKT-STGLSLNDALMVGPQLQDDMFSILLRFRQHRFAMMADVEKMYRQVY
VAEKDTDFQRIVW-----RRSPAEPIMDYRLLRVTYGVASASYCAVKCMQQTA-------
----NNANESVARIITRDFYMDDMLSGASSEEELLSLQYEVSQHLSQGGFELRKWATNST
KLIERIPQTSMQTTHLLVADKEV----------------------------------RTL
GNIWNTTDDSISLA--------VNLKELPHRITKRVFLSDTSTLFDPLGLIAP-------
----------------------------------CTIRSKLWMQELWSAN------VNWD
EEV-PKSILREWIKHRNGLQKLSTLRLCRW-----INTSDTTNT-EFHVFADASNR-AYA
AALYARTVH-PDGKVNVSLVTARAKVAPL--KTK-TLPRLELCGASLAAKLIRKVRESI-
G--S-GF----RMY-AWTDSTVVLAW-LHS--HPSRWSTYVANRVAEVQDVLP-------
PEIWNHVRSEHNPADCASRGVNASHLLQHNLWWNGPDWLRSI-----IPTW---------
------------------------------HRSN----SSEHSTCLEARKIAVATAQIAN
DIE-----------------------YWDFLFRY-SSFDKLVRITS-YLRR----FIYNI
KC----------------------------------------------------------
------------------------------------------------------------
-------RLQNST-----------------------------------------------
-----------------------------------------PRC----------------
----------------------------------GSF-----------------------
------------------------------------------------------------
------------------------------------------------------------
----------------------------TIAE----LHESESLLV---------------
------------------------------------------------------------
------------------------------------------------------------
------------------------------------------------------------
------------------------------------------------------------
------------------------------------------------------------
------------------------------------------------------------
------------------------------------------------------------
------------------------------------------------------------
------------------------------------------------------------
------------------------------------------------------------
------------------------------------------------------------
------------------------------------------------------------
------------------------------------------------------------
------------------------------------------------------------
------------------------------------------------------------
------------------------------------------------------------
------------------------------------------------------------
------------------------------------------------------------
---------------------
>Drosophila__ananassae
------------------------------------------------------------
------------------------------------------------------------
------------------------------------------------------------
------------------------------------------------------------
------------------------------------------------------------
------------------------------------------------------------
------------------------------------------------------------
-----------------------------------------MEQLKRLKGVRGRLKSSLT
KLLHTAEN----------------------------------------SSASIGVDAVEV
LLVRLDKVWNDFELAGDDLSVLDDVEGWVDPADDYDEYEAKYIKARALLFSLKRS-----
--------------------------------------------------------QEPT
TPTRHAEGDSIANNDAISRLVQQQQEFFERLGATSTPTQADAAAPVRETE----------
------------------------------------------------------------
------------------------------------------LPKIHIKP----------
------FGGI---YKEWPAFKALYISTVHSKQHLGKIQKYHYLKSFLV--DEAASLVRHL
PISETA--YDNAWERLNERYDRPRQIIHNLLDTFMELPSTNNGEVS------ILRSISDG
ANE---VIRALDSIG-----------------HMDRDCWVIHLLLNK-IDPESRRKW---
---------------VDASRASNSPKVEEFFKFLDARCEEFELCQSDPVPRQGGNNKK--
-----------------------------------TSRAMVTAALTKCVNCNADG--HQL
SKCPQFIGLSIDQRRSFVKHKSLCFNCLKPGHR-SSNCSSKY-NCQQ--CGSR-HHTLIH
------------------------------------------------------------
-----------------------THAMQTNEGQITSTSSSDRNDPDTTSVTASHM-----
---------------------SQAL---------------------------LTPTLLSH
GQVGRTCTLPTALVHIRN-SQGTYT--NCRVLLDTGSELSYVSERCIKAL-GLNRAP-GR
ILISGISSIKAD------TTRGFSTLTIKSRV----SDHSLQVKAHILGKITSTLARENI
---DASALEIFNGI--PLADTEFNSA---SPIDVLLGTDSVWAIL-------------TG
N-RKLDAQGN--IIAISTIFGWVITSI----------------AYQNPSITTSFL-----
-----------STVDIH---ATLQRFWEI---EDSQ---ITTHHD-------PENVKVEE
HFQTTHSRDSK-G--RYTVELPFKDA----DPQFT-DTLQGATQRFASVERRLHRDTDLH
SRYVQFMQEYISLGHMRQLNPDEILTN--DGR--VFYMPHHPVL----------------
------------------------------------------------------------
------------------------------------------------------------
------------------------------------------------------------
------------------------------------------------------------
------------------------------------------------------------
------------------------------------------------------------
------------------------------------------------------------
------------------------------------------------------------
------------------------------------------------------------
------------------------------------------------------------
------------------------------------------------------------
------------------------------------------------------------
------------------------------------------------------------
-----------------------------------------------------------G
KKLRVVFDGSFQD-SSGQSLNDTLNVGPSIQRNLFDVCVRFRLHKYVFSADIIKMFRQIW
INKHHRNYQRIVW-----REHPSAPLLHYQLCTVTYGTACAPFLAVRVLEQLA----RDY
Q---HLYP-TAARILLEDFYVDDVLTGADTEEKLLQYKQELIQLMSCAQLELGKWISNSN
RVVDPETTITNNTSYSPLETTN-----------------------------------KVL
GIHWQPHTDTLAYK--------VSLPSEG-RITKRQVLSDVSRIFDPLGLLAP-------
----------------------------------VVIQFKILFQELWVLN------LDWD
SPL-PLSLEDWYLKCKNDINTLNELEVPRY------IGNSTDTI-ELHAFSDASIK-AYA
AAVYSRVTL-PDGNIQVTLIAAKTRVAPL--KTQ-SLPRLELCGALLLSRLINSVKAAL-
K--N-YN-V--TVY-AWCDSTIVLAW-LSH--IPAKLKTFVANRTAEILSIIP-------
RDHWQHVKSDDNPADCASRGMLAADLVNHNLWWKGPHWLYST-----EAEW---------
------------------------VKTPSTPHSS----FISDEQVQAEVKGSAFTTMRTY
NTE--------------------TSLLDELIDRV-SSWPKLLRILA-YVLK----FIRRT
RR----KSN----------------------TATL--------------TLEEIH-DARI
LYLRHAQDE-FQADYKRLLN-------------QQDLGNKS---KLRTLSPQI---DKH-
GLLRVGGRLGNSE-LPADVQHP-I----------------IMPKSHRITKLILEHEHRIH
LHPGVSALFVIAR--------QRYWVFGARNLI---RKIT-HDCLKCFRQR-QHT-----
SH---QFM-SDLPSVRV-RQ-AFPFANTG-CDYAGPI-TLKVHKG-RNPRKEKGYICL--
--FVCLATSALHLELATDLTTDTFLAALRRFISRR-GKCLQMYSDNGRNFVG-AKRVLNE
MQTLLKSDEHNNTVL-----------KALVDEGINWNFIPPHA----PHWGG--------
--KWESAVRSVKLHLHRV-I--GKNVL-TFEKMHTLLAQIEAVVNSRPLFSTSD---TEV
NYLSPAHFLIGRP-----YTTVPEGDLSNVP---------INRLD---------YW-QQT
QAMLQGFWKQWHMEYL-TSLQHR--PKWMNK-----SVN-MAKDDIVLLKDSH-TPPAAW
PLGRVIETYPGK-DGMVRAV--RLRTPT-------------G------------------
--ETTR-----PIV----------------------------------------------
-------------------------------------------------------KLA--
-LLPNS------------------------------------------------------
------------------------------------------------------------
------------------------------------------------------------
------------------------------------------------------------
------------------------------------------------------------
------------------------------------------------------------
-------------------ETVFQGRPGC-------------------------------
------------------------------------------------------------
------------------------------------------------------------
------------------------------------------------------------
------------------------------------------------------------
------------------------------------------------------------
------------------------------------------------------------
---------------------
>Aedes__albopictus
------------------------------------------------------------
------------------------------------------------------------
------------------------------------------------------------
------------------------------------------------------------
------------------------------------------------------------
------------------------------------------------------------
------------------------------------------------------------
------------------------------------------------------------
------------------------------------------------------------
------------------------------------------------------------
------------------------------------------------------------
------------------------------------------------------------
------------------------------------------------------------
------------------------------------------------------------
------------------------------------------------------------
------------------------------------------------------------
------------------------------------------------------------
------------------------------------------------------------
------------------------------------------------------------
------------------------------------------------------------
------------------------------------------------------------
------------------------------------------------------------
------------------------------------------------------------
----------------------------------------MVTEDCVRKL-GLVRRN-GK
VVVTGIGQQAAG------TTRGVVTLHLAPRF-N--DNVVITTSAYVLGKLTSTLPSQRF
NIGNMKLLENVK----EMADPTFNKP---GPIDVILGADVFLALL-------------EG
G-QVKDESGQ--TVAQSTVFGWIAAGR--------------YDEAEVTQGNHAIV-----
--SLH------TEMDLN---RTLQQFWEY---EEIF---KPPPFT-------PSETKVIE
HFDSTTQRDAT-G--RFIVKLPFDDS----KPALG-ESLSAATKRLMSMERRFASNPEFH
QEYVNFMREYLELNHMELVPADQLEKQ--TSE--HYYLPHHAVIKA--------------
------------------------------------------------------------
------------------------------------------------------------
------------------------------------------------------------
------------------------------------------------------------
------------------------------------------------------------
------------------------------------------------------------
------------------------------------------------------------
------------------------------------------------------------
------------------------------------------------------------
------------------------------------------------------------
------------------------------------------------------------
------------------------------------------------------------
-----------------------------------------------------------D
SS---------------------------------------------------------T
TKLRVVFDASCGT-STGVSLNDRLLAGPNINTDLLSVLLRFRSYKVAFSADIAKMYRQVV
VSEDDRDFQRVVW-----RENTDLPIQHYRLSTVTYGTKTAPYLAIRAMRESA----KDY
T---STHP-AAVERIVHDFYVDDLLSGANNEEEAACIKQEISDILSKSGFELRKWASSCP
NLVHDDSPASVPVKLSDEADAV-----------------------------------KAL
GIHWYPNDDQFGFK--------VNLPINA-INTKRQMISDASKLFDPFGWLAP-------
----------------------------------VIVKIKILYQYLWLYD------VNWD
DPL-PTAIESEWVEIKQQLRQLETIRIPRF------VTHNRGKL-QLHGFSDSSEQ-AYA
AVVYSRCID-DEGNITVVLVAAKSRVAPI--KQV-SLPRLELNGALLLTELMKKVSEAL-
P--N-LE-I--EHF-AWTDSTIVLQW-LSS--HPRSWKTYVANRTSAILEFLP-------
RDRWRHVNSESNPADCASRGISPSELVHHRLWFHGPEWLSAD-----ESEW---------
------------------P-----------SNAV----QPVLSDELPEARNMKIMHTTET
STT---------------PLRDNYLVEQQLLERR-SRFNLIVRSLA-CVNR----FVHNI
KS----RTEQRH-------------------TGQL--------------VPSEIH-QAKL
QLLRAAQHEVFAPEIKILRS-------------GKLLSSKN---VLAALHPFL---DST-
GTIRVGGRLENSD-QPYDRKHP-V----------------ILPKSHRVTQLLVLELHLQN
LHAGPTLLTAVIN--------QQFWIVGCQTVV---RDVV-RGCTRCVRLK-GKT-----
AT---QLM-GNLPPARV-LA-TRAFAYVG-IDYAGPL-KIKAGCV-RGVKVSKGYIVV--
--YVCLSTRAVHLEAASDMSTNTFISTLKRFVSRR-GYPNEIRSDNGTNFIG-ADRVLRE
FVDQIQSH--TKDAE-----------RYLSNLGIKWVFNPPSA----PHMGG--------
--IWEAAVKSVKCHLVAE-F--GTEAT-TFEDLTTILCQIEACLNSRPLCPLSS-NPDSC
EALTPGHFLVGQP-----LNLIPEPDVRHIP---------RNRLD---------QW-QDM
QHRSVQIWSRWKDEYL-ASLQPR--TKWRSV-----HPN-ISVGQLVLVKNDN-APPTQW
ELARVQEVHPDA-SGIVRTV--TLRRGT-------------T------------------
--VYQR-----PIH----------------------------------------------
-------------------------------------------------------KLC--
-VLPVN------------------------------------------------------
------------------------------------------------------------
------------------------------------------------------------
------------------------------------------------------------
------------------------------------------------------------
------------------------------------------------------------
------------------------------------------------------------
------------------------------------------------------------
------------------------------------------------------------
------------------------------------------------------------
------------------------------------------------------------
------------------------------------------------------------
------------------------------------------------------------
---------------------
>Fopius__arisanus
------------------------------------------------------------
------------------------------------------------------------
------------------------------------------------------------
------------------------------------------------------------
------------------------------------------------------------
------------------------------------------------------------
------------------------------------------------------------
-------------------------------------MAEHGDEIEAQINEPNVEVNDLP
PIIVHSPDNQPAPIEREDWANAVEDPPRPNLDEIKRRESEMPDPQPTTSKSTALSPGILN
QLEFLEDKVMEFHCIYDEMRHMQAINTSMEELNGQETYLKEAWVDFADRSQAIIG-----
--------------------------------------------------------NLPS
EHIYMKGKVFLKTGEIKRETLKLIWKLKGQLATHERKSTDRPTTTQ--------------
------------------------------------------------------------
------------------------------------------LKRIDLPT----------
------FRGK---FSQWKEFSDLFQNLVGRRLDMSPAEKLVRLKEALQ--GPPAEHISSF
TATDAN--YEKAWEKLQRHYENPRLIAGHLFNRVLNLPTMAKGDAK---------AMINN
AHIARETVDQLISTA--------G------IPKEDLGEQFVFHLLKRSMEADTRTTWEQK
---------------LGASTNFVP--LQELVNFLESTARGMTPDDHQESPKRKAKPTPQG
KSTPRARVYHVAESPAPQ-----------------RTESQQSRPADCCAYCRER---HFI
GKCPGFQNLPAWKRLDYITGMRLCFNCFGTHT--VAKCKCSK-ACLK--CHQR-HHTMLH
------------------------------------------------------------
--------------LDQERSEASTSSNNAPEAPTTREESGTPNSTSTLNANENST-----
---------------------VKEA-STTINSEDTKLSHKSTNKESSTPINVRDNDQSHQ
STDHRLVLLATAKARAYS-NGGFYT--IARILIDQGSELSFISESLVRQL-HVQRRH-ST
IELIGIGGQHAC------KTRGIVTITLQSTK-S--PYQHVEINAHVLQKLTTRLPTFSC
---SSASIGSLQQL--QLADESYSTP---GPINIIIGADNYAKII-------------GY
E-VKKSNDEQ--LVGQLTTFGWIISGP-------------------LCNNECSRK-----
--VSLSAARGSSNEQLT---ELLQKFWVQ---EEPP---TPTNAINELT---PEERECEE
HFQRTHQRDST-G--RYIVRLPLRTS----TAALG-ESRSTALRQLHSIRRRLNANPEYS
KLYNDFINEYEALDHMRRTDNTSE-----PST--TYYLPHHGVLRE--------------
------------------------------------------------------------
------------------------------------------------------------
------------------------------------------------------------
------------------------------------------------------------
------------------------------------------------------------
------------------------------------------------------------
------------------------------------------------------------
------------------------------------------------------------
------------------------------------------------------------
------------------------------------------------------------
------------------------------------------------------------
------------------------------------------------------------
-----------------------------------------------------------D
AI---------------------------------------------------------T
TKLRVVFNGSNKT-TSGISLNDILHAGGKLQVDAMDVLTWLRRHRIVFGTDIVKMFRQIN
VHKNDWDLQRILW------MDDNQQLLTFQLTTVTYGQTCSPWLSLRVLQQLV----NDE
G---QRFP-AAVSPLTKGRYVDDIYGGADSEEEVKEIINQLQRICHAGGFPLQKWTSNQP
EILEQLNLSTEQAGSVQFEEAIV----------------------------------KTL
GLCWHPSTDSFNYK--------SKVFNST-TFTKRILLSEIAQIFDPLGFIAP-------
----------------------------------VTIRGKILIQELWLLK------LNWD
DQL-PSDYVRRWKEFREELTQLNKLTIPRW----LSLTTTNTNV-QIHGFADASTA-AMG
AVVYLRVQQ-ENEKPTINLVCAKTRVAPL--KRM-TIPRLELTAALLLTRIVSWAQQTL-
E--L-NV----DTY-LWSDSSVALAW-INS--HPSRWKEFVHNRVTKIQEELP-------
TATWRHVSGIYNPADCASRGISTNELNEHHLWWNGPEWLARP-----PSAW---------
------------------P-----------QTST----SIPTEVSLEERPASAHPVMVNG
RQH----------------------PLNEFLNRY-STLSKVLQVTA-TINR----AIQRL
RR----QPTPE--------------------TPVL--------------TTRELN-EARI
FW--------------NLNE-------------NTQLPRQH---PLAKLTPRI---DDQ-
GILRLGGRLKNSL-LDPDEIHP-V----------------ILPRKSRLTTLIINEAHQKT
LHGGAQLTMAYIR--------QRYWIVGGRKSV---QAFI-LRCAVCTRFR-ATR-----
AQ---QLM-GQLPTPRA-TP-SRPFLHTG-IDYAGPLPILKWRP--TNAQPSTVHIAV--
--FVCFSTSAVHLELVNRQTTDAFIAAYKRFTGRR-GIPAVMYSDNATTFEG-AANELNR
LYNQQSPE--NQQIR-----------AALAHNGTQWKFIPPKA----PHFGG--------
--KWEAAVKSTKYHLRRV-L--GTTTL-TYEELNTVLVQIEACLNSRPIVPMTD-DPDDL
QVLTPGHFLIGEP-----LQLIPEPSQLEAN---------TTKIT---------RW-NLV
TQKTQQFWSRWSRECL-QRYHST--YKWNQR-----QRN-INEGDMVLMIDDD-QPPAHW
PLARVTAVRPGA-DGLVRVA--ELITAR-------------AEIPTNRDGEPEPQNARVQ
RLTFTR-----PIA----------------------------------------------
-------------------------------------------------------KLC--
-LLPTD------------------------------------------------------
------------------------------------------------------------
------------------------------------------------------------
------------------------------------------------------------
------------------------------------------------------------
------------------------------------------------------------
-------------------PPPENQQEDINEDQPEDN-----------------------
------------------------------------------------------------
------------------------------------------------------------
------------------------------------------------------------
------------------------------------------------------------
------------------------------------------------------------
------------------------------------------------------------
---------------------
>Camponotus__floridanus
------------------------------------------------------------
------------------------------------------------------------
------------------------------------------------------------
------------------------------------------------------------
------------------------------------------------------------
------------------------------------------------------------
------------------------------------------------------------
-----------------------------------MDGLMRVEHIERRIEQQFILKDLIE
NAYTNLIK---------------------------------------VGCSGLASHRVYA
RLDSLKENWERFSVIHDAITFSIKKLKNSDEITTIQSHSYFSENLFSITHESYLE-----
--------------------------------------------------------SVEK
MTSLLNSDNQIRTGTSSTHSESQNSHIPVVFHHAR-------------------------
------------------------------------------------------------
------------------------------------------LPRIDLPK----------
------FNGS---PADWLSFKDLFSSLILANPTLTPVEKLQYLKTSLT--GSASLLLKNT
TLTADN--FQKAWDALIAFYENKRLLVNAALHSLVTLKRMTKESAN------EMEQLYTS
IMQ---IYRTLETLR---------------RPVDSWDDFLVFIAVQR-LDSESVKAWE--
---------------HHLGSSKDPPTWKQFSEFLITRLLSLQAFEKSRTGKQALQSTVKS
HFQG-------------------------------KAKESNSIKTISCKLCSAN---HYI
NKCLQYISKTTQQRLAVIAKHHLCYNCLGPHL--ASACRITK-RCQK--CGLK-HHTTIH
------------------------------------------------------------
------------------------QAKENSSDSGTKKGDSSSTNLSNNEANVLHT-----
---------------------ARQF-----------------------------------
NTTMSSVFLATAQVEIIA-PSGETT--SARVLIDQGSEISLITERLAQLL-RLPRSQ-SF
LSLVGIGGKRSN------KPRGVVFFKIRPHFR---STHEISMTAYILPKLTDTIPSFNI
---DKRSWPHLNGL--QLADKEFMSP---NSIDIILGADVYAHII-------------EC
G-LVKGDENS--PIAQETKLGWIISGP------------SDLNTKLNKPQSYHVS-----
-----------LNRDLH---DLISRFWKL---EDTP---TTAVSHQS-----VEAQECEQ
HFITTHSRDAE-G--RYIVRLPFKQS----KTSLG-DSRSKALRIMESLSKKLKQDIAYS
QSYSAFMEEYESLNHMRRVPDNESE----PQF--SFYLPHHGVLRE--------------
------------------------------------------------------------
------------------------------------------------------------
------------------------------------------------------------
------------------------------------------------------------
------------------------------------------------------------
------------------------------------------------------------
------------------------------------------------------------
------------------------------------------------------------
------------------------------------------------------------
------------------------------------------------------------
------------------------------------------------------------
------------------------------------------------------------
-----------------------------------------------------------N
SL---------------------------------------------------------T
TKLRVVFNGSSIS-STGLSLNDLLHTGEKLQQDLFDILIWFRQFRYVFSADVEKMFRQIK
VHPEDWNFQRILW------LDQSRNITTYQLTTVTYGLACAPFLALRTLNQLV----IDE
G---AKYP-LAVPILQRGRYVDDFFGGSDSIQHAREIVGQLDQCCKAGGFPLQKWISNND
NILDSIPADRRVNSSCLQIENTTTI--------------------------------QVL
GLCWNPAADTFQFT--------INLSPSP-VITKRSILSTIARLFDPLGLISP-------
----------------------------------VIIQAKMLIQELWVTK------VDWD
DPL-PQHLSAKWIKFVDQLHQMSAITFPRW-----LNTQSNHQK-EIHGFCDASQK-AIS
AVVYIRTTN-DQGETNTRLICSKTKVAPL--KRM-TIPRLELTGAVILTKLISHILRIL-
E--L-AN-S--PIF-MWTDSAVTHIW-INN--HPSRWRDFVYNRVCYIQETLP-------
QATWKFIPGSDNPADCASRGLSPSQLSEHSVWWTGPQWLSQS-----TETW---------
------------------P-----------QSPL----SPSNKDNLEERPIKVCVNMKAQ
AAE-----------------------IWDLINKY-SSLTRLLRVTS-WCFR----AIRQL
RK----QFDLAT-------------------TGPI--------------TPQELE-NAKF
HWVKITQQFYFEEEISILSK-------------GRSLPRSN---SLLSLTAFR---DPN-
GLLRVGGRLHSSQ-LPVSAKHP-L----------------ILPKKSALTSLVIADAHSKT
LHGGTQATLTLIR--------DDYWIIGGRAPV---RSFI-LKCVRCSRYR-KKR-----
AQ---QIM-GQLPFERV-TP-SRPFLHAG-VDYAGPI-LLKNWKG-KNSRKYKAYIAL--
--FVCQATSALHLELVTDYSTEAFIAAFKRFTARR-GICATLKSDCGTNFTC-ADSELKN
LFAKSSKE--LGDIA-----------NLLANDGTKWQFNPPAS----PHFGG--------
--QWEAGVKSVKYHLKRI-V--GDTLL-TYEEMNTLLVQVEAVLNSRPLTPLSN-DPDDL
EALTPGHFLTGSA-----LKAIPEPSLLSVK---------CSHLS---------RW-QLI
QQMLESFWTRWSRECLQRHLAI---YKWNKT-----SPS-LQEGSLVLVVDER-YPPTKW
PLGRIIQTHPGR-DGQVRVV--SIRTQS-------------S------------------
--ILKR-----PVV----------------------------------------------
-------------------------------------------------------KII--
-PLPIS---------T--------------------------------------------
------------------------------------------------------------
------------------------------------------------------------
------------------------------------------------------------
------------------------------------------------------------
------------------------------------------------------------
------------------------------------------------------------
------------------------------------------------------------
------------------------------------------------------------
------------------------------------------------------------
------------------------------------------------------------
------------------------------------------------------------
------------------------------------------------------------
---------------------
>Cerapachys__biroi
------------------------------------------------------------
------------------------------------------------------------
------------------------------------------------------------
------------------------------------------------------------
------------------------------------------------------------
------------------------------------------------------------
------------------------------------------------------------
------------------------------------------------------------
--------------------------------------------------MAEDLSKLLI
QQANTIALIARVIVNFKKMAKTADPEQQNSLDYFKGEDFLTAEASYEEVADLLNE-----
--------------------------------------------------------AIAR
FDCSDRDMSDRSNFSLNREFPVGQSLQ---------------------------------
------------------------------------------------------------
------------------------------------------LPRIFLPK----------
------FSGE---LTQWENFRGLFESLVHNNEALTNTQKLHYLKASVT--GDAALLINNI
HISDEN--YVAAWNLLIDEFDDEGAIVHAHIHAFASLSIMKAESAK------ELKCLRDT
VSA---SLSALANLK---------------LPVDSWNDWLVYCILQK-FCKRTRTEWN--
---------------LYRDGSKSRATYKEIHDFMTIRCRGLSGPSAPKASAGSTSGDSQK
-----------------------------------DRFLVNHVSAVKCVACSEA---HLL
ANCDRFKAKSLGQRIALVKQFKYCFNCLRPGHT-TIGCKNKG-QCSQ--CKRT-HHTLLH
------------------------------------------------------------
------------------------------------------------------------
------------------------------------------------------------
-------------------REKEAA--AADQREKNGADCESLNDEVSRATAFTANPPSST
ASVQTISSEK--------------------------YGPPEVLLAIAWVRLRTAHSSRSS
---AIESWPHLCNL--PLADPDPLSK---MPIHVLLGADVYGSLL-------------LN
D-LRKGPPNS--PTAQLTVLGWVLSGP--------------TVPKPNDSNSATAL-----
-----------NCVASPSVDDFLRKFWEI---EEIP---VKPSLS-------EDDERCEK
FFRETHSRDSD-G--RYVVRLPFKHD---PVRHLD-DSRETALRCYLRLEQRLAKQPEIA
SQYQAFLAEYLSLGHMEEVDESVP-----APA--AFYIPHHPVFRA--------------
------------------------------------------------------------
------------------------------------------------------------
------------------------------------------------------------
------------------------------------------------------------
------------------------------------------------------------
------------------------------------------------------------
------------------------------------------------------------
------------------------------------------------------------
------------------------------------------------------------
------------------------------------------------------------
------------------------------------------------------------
------------------------------------------------------------
-----------------------------------------------------------S
SS---------------------------------------------------------T
TKLRVVFNASAT--STGTSLNDLLMVGPKLLRDLASIILHWRQFCHVGSADIGKMFRQIL
IHTADADFQRIWW-----RAAPDQLVRLFRLLTVTYGLTSSPFNANRSVEQLV----LDE
G---DAFP-LARDILELEL--------------------------------------RSA
EFLKDIPECDRESNPEHPLGEDDSL--------------------------------KVL
GAAWIPASDSFVFR--------VDSCTSQ-TCSKRSILSLVSKLFNPLGWASP-------
----------------------------------VVIVGKIIIQELWLSK------ADWD
DEV-PADIRDRWLKYCRELPRLGELRIPRW----SGVHRENLGV-ELHGFADASSR-AYS
AVVFLRVLH-SFQDIQLTLVAAKTKVAPL--KTV-SVPRLELNAVVLLVRLLEWTHDAL-
E--I-QS-S--PIF-GWTDSSVVLAW-LKR--HPSTWTTYVANRVSEVQTRLP-------
TVKWNHVRSTENPADYASRGISASELVHHPLWWSGPAWLSRP-----SPAW---------
------------------PEKGDVS-----PEAP----GSRDTALSEAREVRSLHILVAS
EWD-----------------------LQYQ---Y-SSWTRLLRVTA-FVRR----FINRA
RC----SSQNRPPA-----------------HKSL--------------APTELA-EAEL
FWCRYAQQRAFSAEIQALKN-------------HLPIPKSS---PFLALQSFL---GED-
ALVRLGGRLDNSA-LSYAEKHP-I----------------IMP-KHRISKLLIAYTHEKS
LHGGVQLTLRTLR--------QRFWVLAARSAV---RSHV-HKCIPCARYR-VNP-----
AS---TIM-GNLPAPHV-QP-SAPSTHVG-VDYAGPF-LLIPFVG-RGQKTRKYYIAI--
--FICLASKAVHLELVDDYSTNSFLAAFKRFVSRS-GLLSHVYSDNGTNLQG-ADRELHQ
VFSSLMQ---DDAVK-----------NYFTNDRVEWHLISPSA----SHFGG--------
--LWEAGVKNIKHHLNRV-V--QAHTL-SQTEFTTLLCQIEACLNSWPISALSD-DPSDL
SALTPGHFLIGRP-----LISVSEESTLEIN---------QNRLD---------RW-QVI
CAAREQIWRSWSADYL-HTLQQR--IKWRQE-----QPN-VQLNALVLLKNDN-LPPGKW
QLTRIVQIHLGT-DNRVRVV--TIRTAD-------------S------------------
--TLKR-----PIT----------------------------------------------
-------------------------------------------------------QIC--
-PLPIP------------------------------------------------------
------------------------------------------------------------
------------------------------------------------------------
------------------------------------------------------------
------------------------------------------------------------
------------------------------------------------------------
-------------------VEDAASANEKA------------------------------
------------------------------------------------------------
------------------------------------------------------------
------------------------------------------------------------
------------------------------------------------------------
------------------------------------------------------------
------------------------------------------------------------
---------------------
>Linepithema__humile
------------------------------------------------------------
------------------------------------------------------------
------------------------------------------------------------
------------------------------------------------------------
------------------------------------------------------------
------------------------------------------------------------
------------------------------------------------------------
--------------------------------------------MEIALKKQMTTAGFIE
RFWDNLVK---------------------------------------VGKDKMTRSFLSA
RLDLLERYWSTFYDAHYALMDFERVDASDYMKRDLYSTTEELYINMKARITSYIP-----
--------------------------------------------------------PAKS
TESKDDSSAVMRQIQ---------------------------------------------
------------------------------------------------------------
------------------------------------------LPKINLPT----------
------FSGD---QLEWEGFRDLFKSLVHNVDGLGATQKLQYLKASLT--GEAAAVVANI
EVSSEG--YSSAWEELESRYDNRRVLLATHMRVLLSVTPAAKSSAT------EINRLISV
VNQ---ASRSFRAMG---------------RPVEQWDDWFVHILVEK-LDSATRLQWES-
---------------SRKSSSDFPT-YEELKEFLLTRSRALDAAAPRLSTQTTSSKSKRN
GRRDDVSSH--------------------------ATSTNSDEKGSPCPLCKER---HPL
RACPRFKGYSVEQRREQVRKRKACFNCLGQGHT-AGACPSSF-RCRQ--CNER-HHTFLH
------------------------------------------------------------
-----------------MAGNDTTSSQETPRAAAESTAHSERPSSSEETGQVAAL-----
---------------------SSST-----------------------------------
---SGTVLLATALVRLIG-ESGKAL--TVRALLDSASEASFVSERVAQQL-RLPRRR-VN
VTVSGLQGVTTG------QATHAVTLMVGADRSP--SLRIAIPRALVLSRLTTLTPGSRV
---ARHDWPHLKGL--ELADPEFDKP---AAVDAVLGADVYGMLF-------------DG
G-VKRGPPGQ--PTAHLTVFGWVLMGP-------------LTRADSNSIATHHTI-----
-----------LPPDLQ---EDLRRFWEL---EEVS---TEPIQT-------PEESYCER
LFAETHTRDEG-G--RYIVRLPRREN---PPTGLG-ASRRGAQRMLLSTERRLERMPSLK
SKYAEFMCSYLSLGHMESVPSGEKE----ACS--SYYMPHHAVVKP--------------
------------------------------------------------------------
------------------------------------------------------------
------------------------------------------------------------
------------------------------------------------------------
------------------------------------------------------------
------------------------------------------------------------
------------------------------------------------------------
------------------------------------------------------------
------------------------------------------------------------
------------------------------------------------------------
------------------------------------------------------------
------------------------------------------------------------
-----------------------------------------------------------T
DP---------------------------------------------------------D
GRIRVVFNASFRT-TTGVSLNDVLLPGPKLQADLWLVLTRWRLHQFAFTTDIVKMFRQIC
VHRDDMDLQRILW-----RANPAAEVHDFRLSTVTYGTASAPYLAIRVLLQLA----RDE
E---SRFP-RGAAAIRSNTYVDDVLAGASSLEDALEVKSQVVGLLKAGGFELSKWAGSHA
ALCPEGDKTERLFSTADTV--------------------------------------GTL
GVHWAPATDQLTLR-------AIPTLHSIGNPTKRTVLSDVARLFDPAGWAAP-------
----------------------------------VLIGAKIFLQELWMAG------LDWD
QPL-PPTLQDRWLRLASALPELDRLSIPRW--TGVTDADGRTNL-QLHGFSDASER-AYA
AVIYLRGTG-PNGAHTTSLLVAKTKVAPV--KPV-SIPRLELCGALLTARLLQRTATGL-
G--L-TS-E--HLY-AWTDARVVLAW-LRA--HPSRWKPFVANRVAAVQGIVP-------
ADRWRHIPTAENPADAATRGISPSELSSLRLWWKGPPWLAGP-----TESW---------
------------------P-----------KEAR----NDVESNEERRLHAATVGRGENE
ENE--------------------------LLVRF-SSLAKLIRVSA-FCLR----VLRRG
ARTR---------------------------TTHL--------------SAQELD-DCRL
RWIRIVQRQDFAGELEALTR-------------EAPLPRKS---PLRALRPFL---GLD-
GLIRIGGRLENAP-LNYDEKHP-I----------------ILAKGSHLSLLMVRDAHHRT
LHGGPQLTRSVLA--------RRYWVIHANTLI---RAVI-HRCVRCARFR-TTA-----
AQ---QQM-GQLPADRV-RA-VRPFLSAG-VDYAGPI-QLRTSKG-RGHKSYKGYICL--
--FVCMATKAVHLEAVSDLSTTTFLAAFRRFVARR-GRCAHLTSDNGTNFRG-ADRELRE
MFGAASKF--HQECK-----------ELLASDGTEWGFIPPSA----PHFGG--------
--LWEAGVKSAKHHLRRV-L--GEQTP-TYEELSTLLCQIEACLNSRPLCPLSA-DPTDF
VALTPGHFLIGEA-----PINVPEPSTLRIP---------PGQITI--------RS-RLI
TNMRDHFWHRWSQEYL-QHLQQL--GKWRER-----TAN-IQPGALVLLRDNL-LPPAKW
ALGRVRAVHPGA-DGLVRVV--TVDTAI-------------A------------------
--TLKR-----PIA----------------------------------------------
-------------------------------------------------------KIC--
-PLPGS---------SDS------------------------------------------
------------------------------------------------------------
------------------------------------------------------------
------------------------------------------------------------
------------------------------------------------------------
------------------------------------------------------------
------------------------------------------------------------
------------------------------------------------------------
------------------------------------------------------------
------------------------------------------------------------
------------------------------------------------------------
------------------------------------------------------------
------------------------------------------------------------
---------------------
>Lasius__niger
------------------------------------------------------------
------------------------------------------------------------
------------------------------------------------------------
------------------------------------------------------------
------------------------------------------------------------
------------------------------------------------------------
------------------------------------------------------------
------------------------------------------------------------
------------------------------------------------------------
------------------------------------------------------------
------------------------------------------------------------
------------------------------------------------------------
------------------------------------------------------------
------------------------------------------------------------
------------------------------------------------------------
------------------------------------------------------------
------------------------------------------------------------
------------------------------------------------------------
------------------------------------------------------------
------------------------------------------------------------
------------------------------------------------------------
------------------------------------------------------------
------------------------------------------------------------
-------------------MSGRAL--TIRALLDQGSEVTFITENLAQSL-RLNRTR-TF
TTISAVGCANIG------TCKQAAFITVSPRDK---TAPKFSTNAFILTSLTKYSPRCTN
---DLSEWPHLSKL--HLADDDPTGS---LPIDIIIGADLYSQII-------------TN
G-IRKGRTGQ--PIAQNSHLGWLISGP----------------THHQSDPRLIQV-----
-----------HHCSLE---RELRQFWEV---EEVP---RQVMSS-------PEKTRCEN
HFLQTHSHNSD-G--RYIVRLPFKQQ---SPTNIG-ESRSIAINRLLSLKRRLDNNSQQK
KDYAEFLSDYEKLDHMKRVQPPLKS----NGQ--ILYIPHHPVIRD--------------
------------------------------------------------------------
------------------------------------------------------------
------------------------------------------------------------
------------------------------------------------------------
------------------------------------------------------------
------------------------------------------------------------
------------------------------------------------------------
------------------------------------------------------------
------------------------------------------------------------
------------------------------------------------------------
------------------------------------------------------------
------------------------------------------------------------
-----------------------------------------------------------S
SS---------------------------------------------------------T
TKLRVVFNASSLT-STGTSLNSQLEIGPKLQTDLSATILRWRQYKYVYTADIEKMYRQIL
VDARDQDYQRIVW-----FDNEFNAVQDFRLQIVTYGTASAPYLALRVIKQLI----RDE
G---NDFP-LAAQILQENIYVDDVLFGAEDIPLFKQAREQVCSLLSRGKFTLRKWASNVP
ALLSEIPVADHGLANNRIFQENETV--------------------------------PIL
GISWIPNQDAFRFQ--------IDLPTSI-PNTKRQILSMIAKIFDPLGWITP-------
----------------------------------VTVSAKIFMQQLWRVK------LEWD
DVI-PTNLFNRWESIFRTFDNLDDIYLPRW----TNQDADTSRL-ELHGFADASNV-AYA
AVVYLRVQS-LSGDVTMSLLTGKSKVAPL--KPI-SIPRLELLAAVLLSRLLEFVQLTL-
N--I-AN-V--ECY-CWSDSTVVLQW-LSS--HPSRWKPFVANRVADVQTRLP-------
NAKWRHVPTLENPADCASRGVVTQAIRSLPLWWNGPTWLRSS-----ESNW---------
------------------P-----------AQSL----SPSMSNSEEEKKVTTHATPIQI
SWD--------------------------LSSRY-SSWPKLLRVTA-YLFR----FILKC
RSSEKYQDPPEN-------------------SIAL--------------SFNVYQ-KARQ
FWIKFIQSEVFSTELKGLKS-------------TQTLPKTY---PLSPLCPFL---DSA-
GILRVGGRLEKSP-LTFERKHP------------------ALLAPHPLVKLIIRQIHLQT
LHAGVQLTLATLR--------RHYWVLKARNVV---KIVI-RECISCARERAVIP-----
-----SQLMGQLPSARI-TPPRRAFQHCG-VDYAGPF-LTRTAPG-RGIASRKGYIAL--
--FICLASRALHLELVSDYSSSTFLNAFSRFCSRR-GLPTNMYSDQGTTFIG-ADKELQQ
SYQRAIR---NPDFL-----------NKIASDHISWHFIPPHA----PHFGG--------
--LWEAGVKSVKYHLCRV-L--GDNKL-SFEEFTTLLYRIEACLNSRPIGPLTD-TLDDY
EPLTPGHFLIGSA-----IMTPPEPSVLSIN---------ENRLS---------RW-QLI
RQLTEKFWKIWQADYV-NALQQR--SKWRHQ-----QPP-INIGTMVLLRNPS-LPPCKW
ELGRVTQTFPGS-DGLVRVV--SVRTAQ-------------S------------------
--EYQR-----PIV----------------------------------------------
-------------------------------------------------------KLS--
-VLPID------------------------------------------------------
------------------------------------------------------------
------------------------------------------------------------
------------------------------------------------------------
------------------------------------------------------------
------------------------------------------------------------
-------------------IDSPCDNDKEQKNTEVNHTVSPS------------------
------------------------------------------------------------
------------------------------------------------------------
------------------------------------------------------------
------------------------------------------------------------
------------------------------------------------------------
------------------------------------------------------------
---------------------
>Monomorium__pharaonis
------------------------------------------------------------
------------------------------------------------------------
------------------------------------------------------------
------------------------------------------------------------
------------------------------------------------------------
------------------------------------------------------------
------------------------------------------------------------
------------------------------------------------------------
------------------------------------------------------------
------------------------------------------------------------
------------------------------------------------------------
------------------------------------------------------------
------------------------------------------------------------
------------------------------------------------------------
------------------------------------------------------------
------------------------------------------------------------
------------------------------------------------------------
------------------------------------------------------------
------------------------------------------------------------
------------------------------------------------------------
------------------------------------------------------------
------------------------------------------------------------
------------------------------------------------------------
--MTAQVLLATAWVNLKV-ASGRSA--TVRALLDQGSEATFISENVAQLL-RAKRIR-MP
VSISAVGGTRVG------TVQHAASVIISPRVS---NTPALETTALILPSLTSYAPKRVS
---EPYCLAHLADL--SWADSKPTSS---DPIQIIIGADLYGDII-------------QA
G-VRKGKTGQ--PFAQNSIFGWIISGP--------------LETTSVASRYTDYFSANSR
NSAHLTVH---HCSSLDSLAGEIKRFWEI---EEVP---RSPSLT-------PQEDICES
HFRATHSRQQD-G--RYIVRLPFKRD---PPIEIG-SSRRSAERLYNTLLRRFRLHPELE
KEYDKFMREYEQLGHMRRALPPLDS----LQQ--HVHIPHHPVIRE--------------
------------------------------------------------------------
------------------------------------------------------------
------------------------------------------------------------
------------------------------------------------------------
------------------------------------------------------------
------------------------------------------------------------
------------------------------------------------------------
------------------------------------------------------------
------------------------------------------------------------
------------------------------------------------------------
------------------------------------------------------------
------------------------------------------------------------
-----------------------------------------------------------D
SA---------------------------------------------------------T
TRLRVVFNASCVT-SNGSSLNDHLLAGPKLQADLPTILLQWRHFKFVCTADIAKMYRQIL
VDQRDVDYQRVIW------KGEQNEPVEYQLLTVTYGMTCAPFLALRVLQKLI----DDD
G---QRFP-LAIPILRGQIYVDDVLFGGDDIEFVRQSRDHLVGLLRSGKFELRKWASNSQ
ELLDDIDPSDHGLACNKQIAADDRV--------------------------------KVL
GIVWNPVRDIFQVK--------VSLLTVI-PRSKRSILSTIAKLYDPLGWVTP-------
----------------------------------ATISAKIYMQQLWRLH------ITWD
EDI-PEPLLSKWISIYSKLSFLNDLQLSRW----TGVHSNISYV-ELHGFADASTL-AYA
ASVYLRVIS-DYGSVTISLLAGKSKVAPL--APL-TVPRLELSAALLLTRLMTFVLKSL-
A--M-PS-V--PCV-CWTDSTIVLTW-VRA--HPSRWKTFVANRVNAIQSQLP-------
DAEWHHVPTSDNPADCASRGLPGDELIRHDLWWQGPSWLRAP-----REDW---------
------------------------------PSEP----TSQTMDAGIEERIVALHSETSA
SWD--------------------------LATRY-SSWPRLVRITA-YLFR----FLKAC
RRSNVDPPPLSSP------------------NKSL--------------SCLEFR-SAKT
FWLKCIQAELFSDEISSLSK-------------GNQISPKN---KLTALRPFL---DRD-
GVLRVGGRLRQAP-LPYTVKHP------------------VLLASHHLVHLIVLQAHSRV
LHGGLQLTLSTLR--------HDFWIIRARSLV---KAVI-HKCIVCCRERAAIP-----
-----VQLMGDLPPMRV-SVPSRPFSHCG-VDYAGPI-KVRSATG-RGITARKAYIAL--
--FICLATRAIHLELVGDYSTPAFLNAYLRFCSRR-GLPSDMYSDNGTTFVG-AERELRS
AYQSAMR---DPNFQ-----------NKIATDGVSWHFIPPSA----PHFGG--------
--MWEAGVRSVKHHLRRI-L--GEHTL-SFEEFTTLLCKIEACLNSRPVAPLSD-SYDDY
EILTPGHFLIGSA-----LTVPPEPSLLHLR---------ENRLS---------RW-QLV
RHITERFWRVWTSDYL-NTLQQR--GKWRKV-----QAN-IKIGQMILLRNAT-LPPCKW
ELGRVTQIHPGP-DGLVRVV--TVRTAT-------------S------------------
--EYKR-----PIT----------------------------------------------
-------------------------------------------------------KLC--
-LLPIE------------------------------------------------------
------------------------------------------------------------
------------------------------------------------------------
------------------------------------------------------------
------------------------------------------------------------
------------------------------------------------------------
--------------------NVTPSNDDCTVGSV--------------------------
------------------------------------------------------------
------------------------------------------------------------
------------------------------------------------------------
------------------------------------------------------------
------------------------------------------------------------
------------------------------------------------------------
---------------------
>Plutella__xylostella
------------------------------------------------------------
------------------------------------------------------------
------------------------------------------------------------
------------------------------------------------------------
------------------------------------------------------------
------------------------------------------------------------
------------------------------------------------------------
--------------------------------------------MDSIVNFQLDLSNRIK
KARVNFKK---------------------------------------APKDRISQEYIEG
RLELVEQLWDEFVKGHKEIMRSSDVQQLENSSYITEDIYDQTEELYIEYKCELKV-----
--------------------------------------------------------KAKA
FTVTENTNAGNVYTQSRVSQVK--------------------------------------
------------------------------------------------------------
------------------------------------------LPKINIPM----------
------FSGK---YSEWSTFRDLFQSLIHCNDSLDNVQKLHYLKGYLT--DEAEQLIRHV
PIQECN--YERCWKLLEERYNNRKYVSNHILKRLLSQKNIYSESAA------SLKDLIDT
TND---CLDTLANIS---------------IDVSSWDILIIHIMCLK-LDPETRKQWELF
VS-------------SNNATDELPT-YEQFKQFLTNRYRALEFLDSRSTSSYRAQSSNNV
PV---------------------------------NKFRSLHVTHNHCSYCGDE---HFL
PHCEKFSKETVDARRNFVQNNNVCFNCLSCDHI-ARMCQSKG-RCRI--CKGK-HHSLLH
------------------------------------------------------------
------------ARGTGSIELVEEANLNANVGTSAVASTSTPQGEDEVKPTMTCF-----
---------------------SSGR-----------------------------------
--VYKQVLLATALVKALS-KNGDYY--TVRALLDQGSQSSFVTEGTVQYL-GLKKIP-VK
GHITGLGGGKNI------TTNSMVIIKMKSRV-N--PDLVFEVNAYVLKNITSELPSERV
---EVMQWFDVTDL--ELADPNFHVP---NKVDILLGAEVYSKVL-------------KE
G-IKKSSTGE--FIAQATSLGWILSGV---------------VPSSLRPSADINV-----
-----------LHARVEDD-ELLKRFWEL---EKDT---ELTKEQRFT----EEEKRCEE
HFDRTIQRDES-G--RYIARLPFKDD----EIQLD-GSEKICHVRLNSLRRKLDKDMNLK
EKYSEVFYEYLTLDHMEKVPDEEKG----NKN--AVYLPHHAVVRE--------------
------------------------------------------------------------
------------------------------------------------------------
------------------------------------------------------------
------------------------------------------------------------
------------------------------------------------------------
------------------------------------------------------------
------------------------------------------------------------
------------------------------------------------------------
------------------------------------------------------------
------------------------------------------------------------
------------------------------------------------------------
------------------------------------------------------------
-----------------------------------------------------------D
KD---------------------------------------------------------S
SKVRIVFDASCKY-ANGTSLNDQLLVGPTLQPDLRNIIMRWRLHPICMSADIAKMYRQIK
INDEDTDYQRVLW-----RNDTQSKNEHYRHTRLTFGTACAPYIAVKVLQRLS----TDE
G---AEFP-LASKRLVTDFYMDDLLTGCQSEEEGLQIFKEMNSLIGRGGFELLKWTSNNE
NLITEMKRNNKCDSEELLKFKENDSM-------------------------------KVL
GITWNRKEDSFRYK--------VNLEELNKPVTKRKIISDISRFFDPIGWASP-------
----------------------------------CTVIPKIMIQRLWLEG------LEWD
EKV-SDEILKDWMSYREELIHLSEINIPRW----AGTTLDDQKV-ELHGFCDASQV-AYA
AVVYVRVTN-KEGITKVTLITAKTKVAPV--KQI-SIPRLELCGAVMLSRLLTEIALTF-
E--I-PK-R--DVH-AWTDSTVVLAW-INS--HPNRWKIFVANRVAEIQTNLD-------
PINWAHVTTDKNPADSASRGLRPSELAKNALWFKGPEFLQDE-----DINY---------
------------------K-----------------------NQQRSVTEEEIKTHCGIV
EES--------------------------VLERF-SSLMRMIRVLT-YCRQ----FVKRC
KK----ETV----------------------ERYL--------------TAKEMS-ETLR
NVIKVQQEDSYEEEIKNIRM-------------NKSISRNS---KICSLSPFL---DSD-
GVLRVGGRLEYSQ-VKENRKHP-I----------------IIPKQGYLVDLLIADAHSQT
LHGGPQLMLRYLQ--------EKYFIVGVKQRI---KAIY-RKCIICVKNK-AAT-----
SN---QVM-GQLPSVRV-TP-ARPFKYSG-VDYAGPI-QIRTTKG-RGHKSYKGYICL--
--FVCMSTRAVHLEVVSDLSSEGFLQAYKRFVSRR-GPCSELWSDNGTNFVG-ASNDLKR
LFTEEHAI--IKNIS-----------ESLANNNCTWNFIPPHC----PNFGG--------
--LWEAGVKSVKYHLRRV-I--GNSTL-TFEEMSTVLSQIEACLNSRPLTTMGD-DIENW
DVITPGHFLIGEP-----LLTPPDRSYESSN---------ISSLR---------RW-QYT
QRILQDFWRQWSKDYL-IKFLQR--YQWPSG-----RQN-VNVGDIVVVKEDG-LPPCRW
LYGRIIAVHPGL-DKVVRVV--TLKTKN-------------G------------------
--ELKR-----PVS----------------------------------------------
-------------------------------------------------------KLC--
-LLPVA---------D--------------------------------------------
------------------------------------------------------------
------------------------------------------------------------
------------------------------------------------------------
------------------------------------------------------------
------------------------------------------------------------
------------------------------------------------------------
------------------------------------------------------------
------------------------------------------------------------
------------------------------------------------------------
------------------------------------------------------------
------------------------------------------------------------
------------------------------------------------------------
---------------------
>Papilio__machaon
------------------------------------------------------------
------------------------------------------------------------
------------------------------------------------------------
------------------------------------------------------------
------------------------------------------------------------
------------------------------------------------------------
------------------------------------------------------------
--------------------------------------------MEAQLRLLEDIKCRIH
KGLINFKK---------------------------------------SPKERVNQAYVES
RLEILDKQFEDFTRKHEDLLMKYTEADLNSTSYIKNDVFETVTDIFITYKVELKN-----
--------------------------------------------------------ALSN
SLQSCNKSEASPDNDTKTKSIAK-------------------------------------
------------------------------------------------------------
------------------------------------------LPKIAIPI----------
------FSGK---YQEWSTFRDLFLSLIDGNETLDDVQRLHYLRSQLS--GEAAQLIKHI
PITHAN--YKKCWSLLNSRYNNKRFLANCILKRLLNQKQMTIESSI------SLKQLLDT
TTD---CLHELSNLG---------------VQVDAWDIIVIYLIGSK-LDVETRKQWELQ
---------------VSQSCDELPS-FKTFRDFLEKRFRALEFLEPQSSKSSS-------
-----------------------------------STKALHVVSKISCPLCSEE---HLL
CRCKRFIQESVDQRRQIAKNHGLCFNCLRSSHL-NINCRMNI-KCKT--CNRK-HHTLLH
------------------------------------------------------------
-------------------KKFDPNTEADSSAPLTSANKEPPQNESKAEPHISTH-----
---------------------FAKH-----------------------------------
--VHSQVLLATAVVKARS-RNGYSQ--VLRALLDQGSQASFITESAVQLL-KLKKIA-VK
TTISGLGGGHSDL-----TSKYMVQVNIQSLI-D--PNFNFQIKAYVLSRVTSILPERKF
---TLVDWPELHSV--ELADPNFNKP---SKIDILLGSEAYTKIL-------------KE
G-LIKDPRGK--TMAQDTYLGWIVSGE---------------VEDEGQSHHKLTI-----
--SMH------AKVETD---QILKRFWEL---EAEP---TNSESSILS----PEEQACED
YFAATTRRDEN-G--RYIVKLPFRSS------KTPCNTKEIALKRLYSLERKLSKNSELK
SQYTSVINDYLSQGHMEEITNEIE-----KNKIGAVYLPHHGVIRE--------------
------------------------------------------------------------
------------------------------------------------------------
------------------------------------------------------------
------------------------------------------------------------
------------------------------------------------------------
------------------------------------------------------------
------------------------------------------------------------
------------------------------------------------------------
------------------------------------------------------------
------------------------------------------------------------
------------------------------------------------------------
------------------------------------------------------------
-----------------------------------------------------------N
KS---------------------------------------------------------T
TKLRVVFDASAKG-SDGVALNDTLMVGPPLQADLRHTVMRWRLHPICLVADIIKMYRQVK
VAGDHVDYQRILW-----REDVHSNVKEYRLLRVTFGISSAPYLAVKALQQTA----CDE
G---ESYP-YAASRIMTDFYMDDLMTGCQTEEEAVKIYHEFNELLNKTGFTLQKWTSNRE
ELLKQIELDTGRNLEIKEDETT-----------------------------------RIL
GLTWNRNSDEFHYT----VNLPFSTPSSSVPETKRSVISEISRLYDPLGWIAP-------
----------------------------------CIITAKIFIQKLWISG------LDWD
DEL-SAELLAEWQFYRCELQKLNGFRIPRW----LQRKNNDQNV-ELHGFSDASSV-AYA
AVVYMRVID-SEGQINCNLVTAKTRVAPI--KQV-SIPRLELCGAVLVTKLLLEVARVL-
N--V-QK-S--DLH-AWTDSTVVLAW-LSD--HPSRWKTFVANRTSEILTALD-------
STQWHYVDTKNNPADIASRGTTPTSLLNDSLWKHGPPWLLAD-----TIAY---------
---------------------------------C----RPKAIMTKLEQRSVKVHAAEVT
DNS-----------------------IELIWSRF-SSFRKLTRTLA-YCSR----FLNLK
VA----KALRTQL------------------PPYL--------------TASEIS-DTIH
RCLMLCQIVWFETEIEAIRA-------------GKNVSKNS---GLISLNPYL---DDR-
GLMRVGGRIQNSQ-LDDNMKHP-I----------------IVPYQSHLTKLLISDAHQRV
LHGGPQLTLNFLR--------SKYWIVRGKQLI---KTHI-HNCVPCIRHA-AVT-----
RN---QLM-GQLPSCRV-TP-SKPFLHSG-VDYAGPV-QMRTAKG-RGHKSYKGYICL--
--FVCMATRAVHIEAVSDLTSEGFLSAFKRFVARR-GHCSHLYSDNGTNFVG-ASKELKA
MFHNECASL-PREIA-----------ALLANNGTEWHFIPPHS----PNFGG--------
--LWEAGIKSTKHHLRRV-I--GDSTL-TFEELSTVLSQIEACLNSRPLSQNSA-NSTDP
NPLTPGHFLVGQP-----LVIAPDYNYEHTT---------VSSLR---------RW-QLT
QRMIQAFWKRWSQEYL-TMFFQR--HKWAKR-----IRD-PKVGDIVLVKEDN-LPPAKW
LYGRVIEVHPGK-DNLVRVV--TLQCKD-------------S------------------
--RVKR-----PTS----------------------------------------------
-------------------------------------------------------KLC--
-ILPVN---------DE-------------------------------------------
------------------------------------------------------------
------------------------------------------------------------
------------------------------------------------------------
------------------------------------------------------------
------------------------------------------------------------
------------------------------------------------------------
------------------------------------------------------------
------------------------------------------------------------
------------------------------------------------------------
------------------------------------------------------------
------------------------------------------------------------
------------------------------------------------------------
---------------------
>Amyelois__transitella
------------------------------------------------------------
------------------------------------------------------------
------------------------------------------------------------
------------------------------------------------------------
------------------------------------------------------------
------------------------------------------------------------
------------------------------------------------------------
--------------------------------------------MNALIKVQINTNKTIG
RAFSNFKK---------------------------------------SPKERLTESYIET
RLEALESQWSMFLDTHTKLIAEYDSEDLEKAKYDECAVYEVTEELYFDYKAVLKE-----
--------------------------------------------------------KLSQ
IKPVIPTTSNVCENDSKINSYSSVK-----------------------------------
------------------------------------------------------------
------------------------------------------LPKITIPT----------
------FSGN---YAEWTSFRDLFMSLVHTNRSLDNVQKLHYLKSYLS--GEAEQLLRHV
PITSDN--YVVCWDQLENRYNNKRFIANSVLKRFMSQRNVTTESAS------ALKELLDT
SNE---CMNALKNLG---------------LQTDSWDMIVIYILCLK-LDTESRKLWESK
---------------LSELQDNLPS-YNQFTEFLQQRFRSLEFLDNKVSKNVP-------
-----------------------------------KTKVLHVTESNKCPFCSES---HKL
FNCKKFSKEEPVTRRNFVQSRKLCFNCFNSNHA-VYSCRVPS-KCRI--CHKK-HHSLLH
------------------------------------------------------------
-----------------LNTVLSQASNVSSSVPTENNSSEVIVKQDESCKNITSC-----
---------------------HINT-----------------------------------
---QSHVLLATALVDAIS-QSGTRI--TLRSLIDQGSQASFLTESAAQLL-GLPKKQ-CK
SYVSGLGGDKDPLM----MSKYIVYFKIQSLI-N--PDFVIQVRAHVIKTITTLLPDKEI
---AVQRWSNLPKI--RLADPTFNSP---NKVDILLGAEVYCQII-------------EE
GFIRSGPEM---PIAQNTKLGWILSGR-------------VSVDVEECNKNFHTF-----
--VQCM-----HAVEDN---NLLQKFWEL---EEEP---KLCQEKRWT----EEEEKCEK
IFASTTTRDSE-G--RYIVKLPFRNE--DPQCQYG-DTLAIATKRFEYLEKRLIRNPELK
IQYANVINEYVELGHMEVIPENEI-----KST--FVYLPHHAVVKE--------------
------------------------------------------------------------
------------------------------------------------------------
------------------------------------------------------------
------------------------------------------------------------
------------------------------------------------------------
------------------------------------------------------------
------------------------------------------------------------
------------------------------------------------------------
------------------------------------------------------------
------------------------------------------------------------
------------------------------------------------------------
------------------------------------------------------------
-----------------------------------------------------------D
RT---------------------------------------------------------T
TKVRVVFDASCPG-KNGVSLNSELMLGPKLQLDLRHIIMRWRVHPICLCADIVKMYRQIK
VTDEDTYFQCIVW-----RDNPNDKLKHLRNLRVTFGTASAPYLAVKALQQNA----KDE
A---ADFP-VASQKILTDFYMDDFLSGCEKVEDGKKLYLESKELLKRGGFELQKWTSNSE
DLLKAINEKQAEEKVSLKIDNVL----------------------------------KIL
GLTWNQSTDNFEYS--------VKLLPADEPVTKRKVISEIAKLYDPLGWLAP-------
----------------------------------AIIVAKIFIQKLWISG------IGWD
DML-PEKLLKDWSTYRNDLLLLRDITIPRW----INTYRNSCSQ-ELHGFCDASND-AYA
AVVYIRVID-KDGNSAVHLITSKTKVAPI--KQV-SIPRLELCGAVLLSKLLQEVSGVL-
D--I-SK-E--NIY-AYTDSTVVLAW-LSC--HPGKWKTFIANRVSHILTNMD-------
RNQWTHVRSEDNPADVASRGIKPSELKNASIWFTGPNWLKER-----QIKK---------
------------------------------ETNR----IYETDLEKKVCHVGVCNQQINE
QNN------------------------NEIIIKF-SSLRKLIRVVS-YCKR----FRKVK
TVK----------------------------ENWL--------------TSEELR-EALN
TCIKIVQKESFNEELSDVNK-------------KGYVNRKS---KLTSLNPFL---DDA-
GILRVGGRLERAN-IDMSAKHP-I----------------ILPDKSHFSSLIIADAHEKT
MHGGPQLTLNYLR--------SRYWILNAKTNV---KLYI-RKCVTCVRYA-VNT-----
RD---QLM-GQLPNARV-EF-SRPFYHTG-VDYAGPI-NMRVSKG-RGTKSYKGYICL--
--FVCMSTRAVHLEAVSDMTTSAFLAAFRRFVARR-GHCAHLHSDNGTNFVG-AAKELKT
LFHNEKSYF-VKEIA-----------ESLAVENTSWHFIPPHA----PNFGG--------
--LWEAGIKSTKHHLKRV-I--GDATL-TYEELSTVLTQIEACLNSRPISQLST-NPHDP
TPLTPGHFLIGEP-----LVLVPDVNYENSN---------VSSLK---------RW-QLT
QRMVQGFWKRWSQEYL-TQFHNR--YRWSYQ-----KAE-PNVGDIVLVKEDG-LPPGKW
LLGLILQKFPGL-DGITRVV--NIKCKG-------------S------------------
--IIKR-----PVN----------------------------------------------
-------------------------------------------------------KLC--
-VLPVL---------K--------------------------------------------
------------------------------------------------------------
------------------------------------------------------------
------------------------------------------------------------
------------------------------------------------------------
------------------------------------------------------------
------------------------------------------------------------
------------------------------------------------------------
------------------------------------------------------------
------------------------------------------------------------
------------------------------------------------------------
------------------------------------------------------------
------------------------------------------------------------
---------------------
>Papilio__xuthus
------------------------------------------------------------
------------------------------------------------------------
------------------------------------------------------------
------------------------------------------------------------
------------------------------------------------------------
------------------------------------------------------------
------------------------------------------------------------
------------------------------------------------------------
------------------------------------------------------------
------------------------------------------------------------
------------------------------------------------------------
------------------------------------------------------------
------------------------------------------------------------
------------------------------------------------------------
-----------------------------------MNQKFIHVESSN-------------
----------------------------------------------------GLRALLDT
SNE---CLNALRNLG---------------IKVDDWDILIIYILYQK-LDNESHKQWEAR
---------------ISETPDELPK-FKTFQEFLEHRFRSLEFLDNKVQRNMSSRSHSFK
-----------------------------------SYNVSSNVTTHSCSFCLEN---HRL
SYCKKFGRQDVEARRKFVQTHNLCFNCMGANHS-VYSCRQSS-RCRF--CNKK-HHTLLH
------------------------------------------------------------
--------------------LKNVSIGNKEGSSALHVENLPATTSDSESTNVVSC-----
---------------------FSSS-----------------------------------
---HTQVLLATALIKAQS-RNGTLF--DLRCLLDQGSQASFVTESTVQLL-GLKRTS-SK
RVISGLGGDPSASI----MCTSMVTIRIQSRI-D--PSFQINVEAFVMKKLTTLLPERKI
---KEQSTNFMSSM--ALADPSFDVP---NKIDLLLGAEVYSQIL-------------LE
G-IVKDPSSH--LVAQNTTLGWILSGQ----------------LKAISHSETHHN-----
--FHNEVSFHSFQSDEN---ELLRRFWEI---ESEP---QVNIVKKQLT---PDEQICED
LFLATTMRDES-G--RYIVRLPFKSD--DPSCKYS-GSRDIALKRFLMLEKRLIRNPDLK
VQYSAVINEYLQLNHMERVPKEYED----DSC--AVYLPHHAVVRS--------------
------------------------------------------------------------
------------------------------------------------------------
------------------------------------------------------------
------------------------------------------------------------
------------------------------------------------------------
------------------------------------------------------------
------------------------------------------------------------
------------------------------------------------------------
------------------------------------------------------------
------------------------------------------------------------
------------------------------------------------------------
------------------------------------------------------------
-----------------------------------------------------------D
KT---------------------------------------------------------T
TKVRVVFDASCVG-SNGSSLNSDLLVGPSLQPELRHIIMRWRCYRICLTADIVKMYRQVK
VAQEDADFQRIYW-----RENPDDELQHLRNLRVTFGTSSAPYLAVRSLQQLA----YDE
G---SDFP-LMKDKVLSEFYMDDLMSGCDSINEGVEIYKQLTEMLRRGGFQLQKWSSNSS
NLMSLINEDQDLNNVREIKLDDIS---------------------------------KIL
GLTWNKVTDQFEYT--------VKLPPLESPVTKRKVISDIGRLFDPLGFLAP-------
----------------------------------VVTTAKIFIQRLWLCG------IGWD
DEL-PASLLMDWLEYRKDLCTLINFRIPRW----IESSSEDKVM-ELHGFSDASNV-AYA
AVVYARVID-SEGNVHTNLVASKTKVAPI--KTI-SIPRLELCGAVLCAKLIHEVAAVL-
K--V-PK-H--CIH-AWTDSSVVLAW-LGS--HPSRWKTFIANRVSEILTLMD-------
GAQWSYVASKDNPADCASRGVKPSACEELQLWKRGPSWLQNK-----TIEY---------
------------------------------IKRD----IEDTNLEEKKITEKCFMLTGND
EGI---------------------------LSRF-SKLNRLIRVIA-YCKR----FINIV
KG----KIKY---------------------PTWL--------------TTKELN-DALL
TCVKICQGCRFEEDIEALKG-------------KKKLSKKS---KLTTLNPFI---DDC-
GVLRVGGRLHRAY-ISENMKHP-I----------------LIPHNSPFTNLLIADAHERT
LHGGPQLMLNYLR--------SMYWIINAKPIV---RNQV-RKCVTCVRHA-AQA-----
SQ---QMM-GQLPEARV-TS-QRPFQSSG-VDYAGPI-NLRATKG-RGYHAIKGYVCL--
--FICMATKAIHLEVVSDMTTQGFLAAYKRFVSRR-GRVHDLWSDNGTTFIG-GAKELRQ
LFDAEKSSV-APEIV-----------DFLVTNGTNWHFIPPHA----PNFGG--------
--LWEAGVKSTKHHLKRI-I--GNSTL-TFEEMTTVLCQIECCLNSRPISRISS-NPEDA
APLTPGHFLVGEP-----LVTVPEFNYEGSN---------VSSLK---------RW-QLT
QRMLQDFWRRWSLEYL-SQLQNR--YKWAHC-----VPE-PKIGDVVLVKEDG-LPPSKW
LFGVIVDKHPGL-DNLTRVV--TLRYKN-------------N------------------
--EIKR-----PVS----------------------------------------------
-------------------------------------------------------KLI--
-VLPVT---------S--------------------------------------------
------------------------------------------------------------
------------------------------------------------------------
------------------------------------------------------------
------------------------------------------------------------
------------------------------------------------------------
------------------------------------------------------------
------------------------------------------------------------
------------------------------------------------------------
------------------------------------------------------------
------------------------------------------------------------
------------------------------------------------------------
------------------------------------------------------------
---------------------
>Harpegnathos__saltator
------------------------------------------------------------
------------------------------------------------------------
------------------------------------------------------------
------------------------------------------------------------
------------------------------------------------------------
------------------------------------------------------------
------------------------------------------------------------
------------------------------------------------------------
------------------------------------------------------------
------------------------------------------------------------
------------------------------------------------------------
------------------------------------------------------------
------------------------------------------------------------
------------------------------------------------------------
------------------------------------------------------------
------------------------------------MPVVKRESST------AIRELIDY
TRK---HLRILKAMD---------------LPTDSWDELIVHMIEMR-------------
-----------------------LDLVSPGPAYLGTRRVSQGNSMPSKGESDKQALRCRN
QKSDRDNK---------------------------TASLTLSTNVGKCFLCNGE---HFL
YYCEKFIAMPTDKRIKEVRRLKLCLNCLRNDHY-VKSSKMR--SCRE--CAGR-HNTLCH
------------------------------------------------------------
-------------------------MPANVKEESVETSNSKPENSDQVAVHLSSN-----
------------------------------------------------------------
APVKGHVIMATARVHAIL-SNGSSI--PCRILLDSGSEAHLITSSTCNKI-GVKRNR-AS
EIITGINELTN-------QIHQVCDIVLQSSQ----SNFQFNVHCLIVPKITKHLPSIEI
---SREVLQFPPNL--RLADNNFDKS---SPIDTLIGAEYFYDIL-------------KT
GKIELGRNR---PILQNTKFGWVIAGP----------------VALLTDSKTVDV-----
--LQIVTSLHCSVQRCESLNRNLDRFWEI---ENCN---SNVKPCMS-----EPERQCEE
LFELTTTRDDT-G--RFIMHLPIREN----AKPLG-ESREIAERRLKQLERRFKSNQSLH
KEYVKFMREYETLGHMSLVRNDEK-----LGE----------------------------
------------------------------------------------------------
------------------------------------------------------------
------------------------------------------------------------
------------------------------------------------------------
------------------------------------------------------------
------------------------------------------------------------
------------------------------------------------------------
------------------------------------------------------------
------------------------------------------------------------
------------------------------------------------------------
------------------------------------------------------------
------------------------------------------------------------
------------------------------------------------------------
------------------------------------------------------------
------------------------------------------------------------
------------------------------------------------------------
----RDYP-DASRILRDKIYVDDIMTGAEDVKGAIELHTQISELLNTGGFEAHKWCSNSS
EVMSLISQNGTISSTLSIDNKTAI---------------------------------KTL
GLEWNPDADEFKFA--------VRKSES--ATTKRQLLSVI-KFFDPLGFIGP-------
----------------------------------VLTRAKLLMQETWRID------RDWD
ERL-LNEILTTWEDFKGELDALEILGIPRR-----VIAIKRISY-FFTDFVTHPNV----
---------------------LMSRVAPI--KTI-TLPRLELCSAVLLSRL-TIVRRTL-
K--I-PI-E--SVK-VWSDSMVTLYW-IRS--DVSRWKPFVANRVAEINEHLL-------
AAAWGHVSGKENPADVLSRGSSPRQLEELQLWWAGPPWLLSK-----KMNLAE-------
-----------------NPQEFDLS-----QNCR----ELMSIEERKERQTNHVVSGERQ
IIP-------------------------TMLDAF-SLLTKVERVLA-YCLR----FLSNA
RK----KQGDRI-------------------LNCL--------------SLHELQ-EARR
ILIRHVQANHFGMEISDLKS-------------KRNVKSSS---KLASLLPFI---DNQ-
DIIRVGGRLQQSN-WKFERKHP-I----------------LLPSEARFTKLLFEKEHKRL
LHANQLLLLYSIR--------RQYWTIKGRALA---RQVC-RNCIRCFKTQ-PRE-----
IT---QIM-GNLPENRV-QP-SRCFYNTG-VDFAGSL-ITLINKG-RGRKTNKSYIAL--
--FVCFSIKAIHLEAVSELSTAAFMATLRQFVSRR-GCPHTIWSDNGTNFVG-ANRELGE
IQRFVESQV-VDIAS-----------DILTNEGLNWRFFPPNS----PHMGG--------
--FWEAGMKSCKYHLKRI-M--GNVKF-TFEELATVLTQIEACLNSRPLSPIST-DPADL
EPLTPAHFLVGGP-----LTSLPEVDVTDVI---------MNRLT---------RW-QLI
QRIIQDFWKRWTAEYL-SDLQQR--RKWKTP-----QES-FKLDDFVVIREDN-IPPLKW
KLGRVIKLHTGE-DSFVRVV--SIHASN-------------G------------------
-IMCNY-----EVN----------------------------------------------
-------------------------------------------------------IWSE-
-PMNIK------------------------------------------------------
------------------------------------------------------------
------------------------------------------------------------
------------------------------------------------------------
------------------------------------------------------------
------------------------------------------------------------
-------------------INTNKAAVTGTVTMGIGYAQLQELCAAINIHCMSEKSYIKY
REELIDDFERTAMENMKMAGLEEKRLALEKN-----------------------------
------------------------------------------------------------
------------------------------------------------------------
------------------------------------------------------------
------------------------------------------------------------
------------------------------------------------------------
---------------------
>Anopheles__gambiae
------------------------------------------------------------
------------------------------------------------------------
------------------------------------------------------------
------------------------------------------------------------
------------------------------------------------------------
------------------------------------------------------------
------------------------------------------------------------
-----------------------------------------MPAADKRVKMFNLKRVEIM
NTLQDFEE------------------------------------FTKSFDATIDAYQIPS
RLEQLEELVSEFTELRKAFNETVDDSEAFDIMQKDRREFNKRSHEVRAFLLKNSS-----
--------------------------------------------------------HSGA
SSGLNTTQVNTTISAGTQNHLR--------------------------------------
------------------------------------------------------------
------------------------------------------LPKVDLPS----------
------FDGE---ITKWLTFKDRFSSMVHDSTEMPEVLKLQYLLSALK--GDAAHQFEHM
QITADN--YYVTWEALLKRYDNSKVLKREYFKAFYSLEKMKTDSTE------ELARIVNE
ANR---LVRGLERLN---------------EPVDKWDTPLTSLLFYK-LDSKTLVAWEQY
------------------SVDFKTDEFTNLVEFLEQRVNILKSSAQNICNQYSANSIMVT
GRQARRDGRNVALPV--------------------QQTNNTFKGYLKCPLCNEQ---HPL
HVCERFERASVINREEIVRKHGLCFNCLRKGHS-ARECRSTY-VCQQ--CKRK-HHSKLC
------------------------------------------------------------
------------------------------KIGRLSEVEVVPSTSRLTATAQANC-----
---------------------SKKT-----------------------------------
------VILSTAQIIILDVNDQPY---KVRALLDNGSQLNFITERVAQEL-RLKRAR-VS
EQIAGVGGAIM-------RVAGSVVGTIRSLT----TEYTTCLEFLILPKIATDLPSETM
---DVRGWKLPKDV--RLADPTFHER---GSIDMLIGADTFVEMI-------------KA
K-KIKLDHEL--PTLLETELGWIVSGA-------------YKHNNLNQSMACTIV-----
-----------SQGGENDIASLMNTFFNI---EEVQ---DQNLWN-------VEERECED
HFQATTRRDEN-G--RYVVRLPLKAE-----RELG-ESKEVALRRLIGLERRFEREPKVK
EAYEAFMQEYITLGHMSVRENENSSD--------GYYMPHHAVFKQ--------------
------------------------------------------------------------
------------------------------------------------------------
------------------------------------------------------------
------------------------------------------------------------
------------------------------------------------------------
------------------------------------------------------------
------------------------------------------------------------
------------------------------------------------------------
------------------------------------------------------------
------------------------------------------------------------
------------------------------------------------------------
------------------------------------------------------------
-----------------------------------------------------------D
ST---------------------------------------------------------T
TKCRVVFDGSCKT-SNGRSLNDILKVGPTIQQDTTDILLRWRRRAIAVVGDVEKMYRQVW
VHEEDRKFQRILW-----RSHSSEKIKTYELNTITYGTASAPFLAIRTLNQVL----EDN
K---EKYP-LAASRI-NDFYVDDFISGADSENEAKQLCEETKAALAMGGFPLRKWASNCP
HILPSETEIDNIQRVIELKSREGAV--------------------------------STL
GLVWNPILDTLGVK--------ISEPETCEIYTKRSIIRTIAKIYDPLGIVDT-------
----------------------------------VKAKAKQFMQRVWSLKKENGDSYGWD
EEI-PQQMRQEWEVFERQLTHLQEVQVPRC-----VTIVGARNI-QIHGFCDASEE-GYG
ACVYVRSTN--GEEIVSRLFVSKSKVTPL--ATKHTIARLELCAAHLLGKLLVKLKRAT-
E----DP-Y--ETF-CWTDSSTVIYW-LKS--SPSRWKTFVANRVSQIQNATK-------
EFEWRHVPGIHNPADAVSRGRNPAEVVEDKLWWHGPDWLVKD-----PKHW---------
------------------PK----------NIES----GNTCETAKEEKQTKTTLTCMVK
EES----------------------FINKLCERV-GSFTKLKRIVA-YCHR----FFDRK
RIHR---------------------------KSYF--------------ELRELK-RAEK
TIIRLVQNEVYATEYECIKQ-------------GQQVVRKS---PLRVIRPIL---DKD-
NVMRVGGRLSNAD-IKDEQKHP-V----------------IIPGKHRIAELIADKYHKIL
RHAGAQLMINTMQ--------LRFWIVGARNVA---KRTV-FNCVKCTRCR-PKL-----
IQ---QPM-ADLPEQRV-RQ-ARPFSISG-VDYAGPI-MVKGTH--RRAVPTKGYISI--
--FVCFVTKAVHIELVSNLTSSAFLAALRRFVARR-GHVTELHSDNGTNFRG-ANNKLRE
LYKLLNSDTHQDEVV-----------GWCAERDMKWKFTPPAA----PHFGG--------
--LWEAAVKSMKFHLKRV-L--GTGHL-TFEDLSTLLAEIEACLNSRPITAISE-DPNDM
EALTPGHFLVGNH-----LQTVADVDIADVP---------TNRLN---------HW-RLI
QKHMQHIWNRWHREYL-STLQKR--AKWNKN-----AIS-IEPGRLVILQEDN-VAVSKW
PMARVVDLHPGK-DGVTRVV--TLKCAN-------------G------------------
-KEIRR-----PIH----------------------------------------------
-------------------------------------------------------RIA--
-PLPIE---------S--------------------------------------------
------------------------------------------------------------
------------------------------------------------------------
------------------------------------------------------------
------------------------------------------------------------
------------------------------------------------------------
------------------------------------------------------------
------------------------------------------------------------
------------------------------------------------------------
------------------------------------------------------------
------------------------------------------------------------
------------------------------------------------------------
------------------------------------------------------------
---------------------
>Papilio__polytes
------------------------------------------------------------
------------------------------------------------------------
------------------------------------------------------------
------------------------------------------------------------
------------------------------------------------------------
------------------------------------------------------------
------------------------------------------------------------
------------------------------------------------------------
------------------------------------------------------------
------------------------------------------------------------
------------------------------------------------------------
------------------------------------------------------------
------------------------------------------------------------
------------------------------------------------------------
------------------------------------------------------------
------------------------------------------------------------
-------------------------------------------MVTTKLDSGTCYKWEE-
---------------MRNSLPEIPT-LEHFLDFLKNRANVLETINSQNFNKPKFTKPQPS
IQSKVQTKSFALTAK--------------------HSAPSSSRTQFECLLCKGT---HRL
FECTTFKSKSPEERTELVSKLNLCENCLRLGHK-VQNCRLPG-SCRS--CKQK-HNTLLH
------------------------------------------------------------
----------------------------------LTQSNECLNTNSNQSQNLSAI-----
---------------------TTNI-----------------------------------
---NSEILLCTAQVQLRNPNTNQIL--TARALLDSGSQSTFITERIQVQL-DLTPQP-TN
VNVVGLSDTPLP------IKTRRCALHLQSLS----NDFNVKMTCLVIPKIADKLPKVSL
---DVSQFD-LSNF--QLADPRFFEP---ASIDMLIGADLFWDLI-------------GS
S-QHSLGPNK--PILRSSKLGWLIAGP---------------LPTLIKNEPKQSN-----
--NVTRCNFLLNQADSASIHEALQRFWEL---ENFP---QSHSFT-------KEENLCEQ
HYISNTYRLNN-G--RFCVALPLREK----KDCLG-DSYSLAKKRFLSLETRFRKQPDLK
SAYADFIREYDELGHLSEAPLLR------PPN--AHYLPHHPVIRT--------------
------------------------------------------------------------
------------------------------------------------------------
------------------------------------------------------------
------------------------------------------------------------
------------------------------------------------------------
------------------------------------------------------------
------------------------------------------------------------
------------------------------------------------------------
------------------------------------------------------------
------------------------------------------------------------
------------------------------------------------------------
------------------------------------------------------------
-----------------------------------------------------------N
SE---------------------------------------------------------S
TKLRVVFDASAAT-STGVSVNDLQMVGPVIQDSLFDILVRFRQYKYILSGDIEKMYRQVL
VRECDRDLQLILW-----RNNEGEPLRALRLNTVTYGFSSASFLATRCIWQLG----EE-
----STDP-KIKQIIQHDFYCDDLLTGADDDETLKYIQRQVSGELAKGCFRLRKYRSNLP
SLLSECSLPADGDLIISTAT-------------------------------------STL
GIGWHPDTDLLQFQ--------IQYSPTN-ILTKRSILSSTFKIFDPLGLLAL-------
----------------------------------CTIKPKILLQTLWSMK------LDWD
EEV-PSNIKRSWLKFTEQINSLSTIQIPRR-----VLINNPKFI-EMHTFCDASQN-AIG
ACVYLKSID-ASGNVHVSLLSAKARVAPL--KPT-TIPKLELCSAVLGAQLSSAVTQAL-
R--C-KI-D--RHI-YWTDSKVALGW-IQT---TSRTKTFVANRVAVITELSE-------
PQSWRHVPSAENPADLCSRGVDPQYVSDSNIWWQGPGFLKLD-----KSSW---------
------------------------------PN------AEIQTLDLPELKALPNLVAEPA
PSV-----------------------AFLDVTRY-SRLVKAQRVAA-RAIR----FINNC
KD----PQNKN--------------------VDIL--------------SVDELY-KALK
FLIKFAQCESFSLEMQCLKN-------------NKPLPNKS---NLKQLNVFL---DKE-
DIIRVGGRITSSR-YSYDKRHP-V----------------LLKSNHPLTKLIFENEHIRL
LHAPPQLLLTSIR--------DQYWPIGGRRLA---QHVY-KHCYKCRRFE-GSS-----
MA---NIM-GGLPSDRV-EM-DYPFISAA-TDFAGPF-LITDRKG-RGCKISKCYMCI--
--FICCRYRCIHLEAVSELTKEAFLLTLTRFIARR-GKPNVIYCDNGRNYVA-AAREIKE
FVNYH-----KDYIG-----------DLAAQRGIQFKFSPAYA----PHFNG--------
--LAEAGVKSAKFHIKRM-L--GQTHL-TFEELSSLFTQIEAILNSRPLCPLSP-SPDDF
QPLTPGHFLIFRP-----LTSLPSATTPSYSEGS------PTLRN---------RF-QRI
EQVRQHFWNRWSREYI-SELQQR--SKWRIQ-----ARN-LQLDDLVLVKDE--APPLQW
RLGRVSKLFPGP-DGVPRVA--DVRTAN-------------G------------------
-----------S------------------------------------------------
------------------------------------------------------------
------------------------------------------------------------
------------------------------------------------------------
------------------------------------------------------------
------------------------------------------------------------
------------------------------------------------------------
------------------------------------------------------------
------------------------------------------------------------
------------------------------------------------------------
------------------------------------------------------------
------------------------------------------------------------
------------------------------------------------------------
------------------------------------------------------------
------------------------------------------------------------
---------------------
>Diaphorina__citri
------------------------------------------------------------
------------------------------------------------------------
------------------------------------------------------------
------------------------------------------------------------
------------------------------------------------------------
------------------------------------------------------------
------------------------------------------------------------
------------------------------------------------------------
------------------------------------------------------------
------------------------------------------------------------
------------------------------------------------------------
------------------------------------------------------------
------------------------------------------------------------
------------------------------------------------------------
------------------------------------------------------------
------------------------------------------------------------
------------------------------------------------------------
------------------------------------------------------------
-----------------------------------MIARARCSEKQRCATCNRK---HHL
-----LIHMDQKTFQAYQVVGDPDFNFLDNEDP---------------------------
------------------------------------------------------------
---------------------------LDESSVNINIAHAQVNKANSFSTVSSSQ-----
---------------------TAVK-----------------------------------
---NSMVLLPTAIIYIKN-SDEKSV--PARALLDAGSQVNLISDSYVKKL-GLKSHN-LD
IKLCGIGESSV-------NASKIVDIAIHTIK----GDFNRKLKAIVLPQICSHMPAQSI
---NVDEHKYLLQY--ELADPNFFES---SSIDIILGAEIFYDLL-------------KT
G-RVANFPGR--PALQNTVFGWVVAGR----------------LPTYCEKKDINF-----
-------------KCMHVTSDPLIKFWEI---EELP---NTKNHS-------AEERECEQ
FFQETTYRDEE-G--KYVVRIPFKEN----LKDLG-TSKKQALHRYNALEKKLSRDDYLK
TNYNLFLNEYLDLEHMEEVKSQNHSTVDRPPEEGEFFLPHHAIVRA--------------
------------------------------------------------------------
------------------------------------------------------------
------------------------------------------------------------
------------------------------------------------------------
------------------------------------------------------------
------------------------------------------------------------
------------------------------------------------------------
------------------------------------------------------------
------------------------------------------------------------
------------------------------------------------------------
------------------------------------------------------------
------------------------------------------------------------
-----------------------------------------------------------E
SS---------------------------------------------------------T
TKLRVVFDGSMKT-STGLSLNETMKVGPTLQDDLLSILLRFRLYKIALIADVEKMYRQIW
VHEDDRKYQKIWW-----RQNEDSDIACFQLKTVTYGTSCAPYLAVKCLKQLA----QDE
K---EIFP-NASKIADRDFYVDDLISSTESEEKALELYKELTAMFQKAGFRLRKWISNSK
YVLNEIPVEDRAVQVNSILNHQETV--------------------------------KAL
GLRFNPSNDEFSYS--------FELNDVQ-APTKRIILSEIGKLFDPLGLISP-------
----------------------------------IIINAKIFLQELWLLS------YNWD
DKL-DDKTSSIWKKILNDMNGINKLKIDRY-----VFVTSSSNV-EFHGFCDASEK-AYA
ACLYVKCKN-GINETNVKLLCAKTRVAPV--KQI-SLARLELCAALLLANLIRKVKEALS
E--HDNL-L--QWH-AWTDSQIVLAW-ISK--LPCKWKTFVANRVAAIQEVLS-------
PDRWKYVKSEENPADLASRGCSSVELNNTNLWWNGPSYLIND-----DHK----------
------------------------------QNPL----VTELHDVPEARKPRITSMVISC
ELD--------------------------IFDKY-SSFSKLIRVTA-LCLR----FISNI
GH----NKRARV-------------------TGYI--------------TKEELS-KAEE
CLIKIVQKENFAQDLNKLKN-------------GNPLSRNS---KLKSLNPFI---DQS-
GIMRVGGRLEKAN-IEFDKKHQ-V----------------ILPKNHNFTKLLIIDEHEKN
VHAGQQVMINHLR--------QRYWILNSRSLI---RQLL-HKCLKCFKAK-LSP-----
QQTSHQIM-GSLPKERV-TP-GKPFLRSG-VDLCGPF-QIKRLGG-RANTTWKAYVVL--
--FICFSTKAVHIEIASDLSSKTFLAALKRFTARR-GLPLEIFSDNGTNFVG-ANNELK-
------------NLG-----------SSTAMIGIKWHFIPANS----PHFGG--------
--LWEANIKSFKRHFKAS-I--GNQTL-TYEELLTISTQIEACLNSRPLVPMCPDDPDNL
DALTPAHFLVGGQ-----LLAVPENLLPADLN--------INRLT---------RW-KLV
EKIHQTFWKRWSTEYL-HQLQQR--NKWMFQ-----KNN-VKINDMVLIKEEH-VHPLQW
AMGRVTQVFPGS-DGNVRAV--EVTTSN-------------G------------------
--TLRR-----SVV----------------------------------------------
-------------------------------------------------------RLA--
-LLPIN------------------------------------------------------
------------------------------------------------------------
------------------------------------------------------------
------------------------------------------------------------
------------------------------------------------------------
------------------------------------------------------------
-------------------DCSN-------------------------------------
------------------------------------------------------------
------------------------------------------------------------
------------------------------------------------------------
------------------------------------------------------------
------------------------------------------------------------
------------------------------------------------------------
---------------------
>Acyrthosiphon__pisum
------------------------------------------------------------
------------------------------------------------------------
------------------------------------------------------------
------------------------------------------------------------
------------------------------------------------------------
------------------------------------------------------------
------------------------------------------------------------
--------------------------------------MVLDSNEQKALADLKRKRGVVK
ASLTRIAK-----------------------------------FVDSYDPTEQSILLLDF
RQEELPLINRKFDTIQSEIELLAVDEAEAAEAEIDKFETSYYELRAKIQELANAE-----
--------------------------------------------------------KLHN
TTGQNTSFGNTSTRQRMQ------------------------------------------
------------------------------------------------------------
------------------------------------------LAPIPLPK----------
------FNGD---IQGWSSFYDVYRAAVHDDDCFTPAQKLYYLRSCLR--EQALDLVQSI
PISDGN--YEVVLSRLKQRYDNKSLVIQSHIRSILEMPAVEEASAN------ALQRLHSN
VST---HVAALRTLG---------------QPVDHWDAWLITIITSR-LDKGTGHSWQ--
---------------LHLRNTELPA-YKDLEAFLASRCVAMESSETVCPKTSSTKLTNIN
NDKTMFSKTHQPTKK--------------------VLISTNNRPVRQCPCCSES---HRL
FACEQFKALPVTERLGMARASQLCFNCLGPFHS-AESCRSTY-TCQR--CKRK-HNTLLH
------------------------------------------------------------
--------------------YEKPNTVGQISVPDQAKSNIATTSSQELSHNVACP-----
---------------------AQGG-----------------------------------
---KGHVFLSTASVLAED-QYGEFK--KCRVILDNGSQMNFVSKSFANLL-QLPRNR-TI
LPISGIGANRT-------QSVSRIAVKVKSRV----KQFEVDLVCHILPIVIDALPSCSK
---PKGGWEIPEELVPQLADPSFDST---GSVDLLIGGGIFYDLI-------------EP
A-RIRSQRGA--VCLQDSKFGWLVTGE-----------------VGTISLLATCS-----
-----------IGEACEDNLRILSNYES----EVYG---VTSKPNKKC----IEEQKALK
HFEETARRDET-G--RFVLRLPLKSD----ARTVG-RTLEMATARFLSVERRLQREPELR
LQYTQFMEEYLKMGHMKIVSKEESQ----PSA--AFYLPHHPVMKL--------------
------------------------------------------------------------
------------------------------------------------------------
------------------------------------------------------------
------------------------------------------------------------
------------------------------------------------------------
------------------------------------------------------------
------------------------------------------------------------
------------------------------------------------------------
------------------------------------------------------------
------------------------------------------------------------
------------------------------------------------------------
------------------------------------------------------------
-----------------------------------------------------------S
SL---------------------------------------------------------T
TKLRVVFDASAKS-TSNLSLNDVLLCGPTVQDDLVTILMRFRKHQVVITADVEKMFRQIR
VAEEDQDWQRIVW-----RSPPDKALELYRLATVTYGTTSASFMATNCLVSLS----EEA
K---QKYP-EASKIIRHDFYMDDLMTGASTVDECCQLQKQIDSILESAHLPLRKWCSNST
EVLERIGDSSDDPLFALQIGEDEII--------------------------------KSL
GLSWKPALDAFQFI--------VEQKAFMAKSTKRTLLSDLNRIFDPLGFLAP-------
----------------------------------VLVRGKIFLQQLWQLK------IEWD
QQL-PEELSNRWYTFYQEFNDLSYLPIPRK-----CIPYQSVEV-EIHGFCDASEE-AYG
SAIYVRSKD-CTGYWHSRLLCARTRVAPL--KGS-TIPRLELGGALTLTQLSIKVSEAL-
E--M-DV-K--KFY-LWTDSMVVLGW-LNS--QTCRLKTFVANRVEEILETTQ-------
PEQWRHVATSENPADILSRGTTPNNLQSMNLWWQGPHWLASE-----SDEF---------
------------------K-----------KSII----TNQNQDLPEQRKIKLALLAVNP
LGN--------------------------LFQHY-SNWRNLLCAVA-WISR----FLRYL
KA----KKNLDV-------------------PKYL--------------TVSELK-SAEI
TVLKHVQKEVFAREMLELKK-------------GNDVGRKS---KLKGLSPYL----ED-
GLILVGERLGYAQ-IPERQKHP-I----------------VLPNGHRVSKLIFESKHREL
LHCGPQSLLADIR--------RVYWPIKGRITA---RSVI-SKCVRCARAK-PQF-----
AQ---PLM-GQLPRQRV-NV-SPPFAVTG-VDFAGPL-IVRSGV--RRIVGTKAWISL--
--FVCFSTRAIHLEVVENLSSGAFVAALRRFMAQR-GRCVKIYSDNGTNFVG-AQKELNI
P---------IHQSI-----------PVIAKEGVEWHFNPPSA----PHFGG--------
--LWESAVKSAKHHLTRM-L--GEAKL-TIGELNTLLCQIEACLNSRPITPMGH-DPSEP
EALTPAHFLIGRP-----ITLMPEVDLTQEN---------PGGMR---------RW-KYV
QHLSQTFWKRWHAEYL-PQMQVR--GKWITK-----KGP-LKIDDIVIIKEDH-VPPTKW
KLGRVIKVHPGV-DGEIRVV--TVRIGS-------------G------------------
-TEMKR-----PTV----------------------------------------------
-------------------------------------------------------KLC--
-RLPTD------------------------------------------------------
------------------------------------------------------------
------------------------------------------------------------
------------------------------------------------------------
------------------------------------------------------------
------------------------------------------------------------
-------------------KDINVDENEELVEK---------------------------
------------------------------------------------------------
------------------------------------------------------------
------------------------------------------------------------
------------------------------------------------------------
------------------------------------------------------------
------------------------------------------------------------
---------------------
>Diuraphis__noxia
------------------------------------------------------------
------------------------------------------------------------
------------------------------------------------------------
------------------------------------------------------------
------------------------------------------------------------
------------------------------------------------------------
------------------------------------------------------------
------------------------------------------------------------
------------------------------------------------------------
------------------------------------------------------------
------------------------------------------------------------
------------------------------------------------------------
------------------------------------------------------------
------------------------------------------------------------
------------------------------------------------------------
------------------------------------------------------------
------------------------------------------------------------
------------------------------------------------------------
------------------------------------------------------------
------------------------------------------------------------
------------------------------------------------------------
------------------------------------------------------------
------------------------------------------------------------
------------------------------------------------------------
------------------------------------------------------------
------------------------------------------------------------
------------------------------------------------------------
--------------------------MKL-------------------------------
------------------------------------------------------------
------------------------------------------------------------
------------------------------------------------------------
------------------------------------------------------------
------------------------------------------------------------
------------------------------------------------------------
------------------------------------------------------------
------------------------------------------------------------
------------------------------------------------------------
------------------------------------------------------------
------------------------------------------------------------
------------------------------------------------------------
------------------------------------------------------------
------------------------------------------------------------
-----------------------------------------------------------S
SL---------------------------------------------------------T
TKLRVVFDASAKS-TSNLSLNDVLLCGPTVQDDLVTILMRFRKHQVVITADVEKMFRQIR
VAEEDQDWQRIVW-----RSQPDIALELYRLTTVTYGTTSASFMATNCLVSLS----EEA
K---QKYP-EASKVIRHDFYMDDLMTGASTIDECCQLQKQIDSILESAHFPLRKWCSNST
EVLEHIGNSSNDPLFALQIGEEDII--------------------------------KSL
GLSWKPALDAFQFI--------VEQRVFIAKSTKRTLLSDLNRIFDPLGLLAP-------
----------------------------------VLVRGKIFLQQLWQLK------IEWD
QQL-PEELSKRWYTFYQEFNDLSYLPIPRK-----CIPYQSVEV-EIHGFCDASEE-AYG
SAIYVRSKD-MTGCWHSRLLCARTRVAPL--KGS-TIPRLELGGALTLIQLSIKVSEAL-
E--M-DV-K--KFY-LWTDSMVVLGW-LNS--QTCRLKTFVANRVEEILETTQ-------
PEQWRHVVTSENPADILSRGTTVNNLQNMNLWWQGPHWLTSE-----SDEF---------
------------------K-----------KSVI----TNQNQDLPEQRKIKLALLAVNP
LGN--------------------------LFQHY-SSWRNLLCAVA-WIAR----FLRYL
KA----KKNLEV-------------------PKYL--------------TVSELK-SAEI
TVLKQVQKEVFAREILELEN-------------GNDVGRNS---KLKGLSPFL----ED-
GLILVGGRLGHAQ-IPERQKHP-I----------------VLPNGHRVSRLIFENKHREL
LHCGPQSLLADIR--------RVYWPIKGRITA---RSVI-SKCVRCARAR-PQC-----
SQ---PLM-GQLPQQRV-NV-SPPFAVAG-VDFAGPL-IVRSGV--RRIVGTKAWISL--
--FVCFSTRAIHLEVVENLSSGAFVAALRRFMARR-GRCVKIYSBNGTNFVG-AQKELNI
P---------IQQSI-----------PVLAKEGVEWHFNPPSA----PHFGG--------
--LWESAVKSAKHHLTRM-L--GETKL-TIGELNTLLCQIEACLNSRPLTPMSH-DPSEP
EALTPAHFLIGRP-----ITLMPEVDLTQEN---------PRGMR---------RW-KYV
QHLSQTFWKRWHAEYL-PQMQIR--GKWTTK-----KGP-LKIDDIVIIKEDH-VPPTRW
KLGRVVKVHPGV-DGEIRVV--TVRTGS-------------R------------------
-TEMKR-----PAV----------------------------------------------
-------------------------------------------------------KLC--
-RLPTD------------------------------------------------------
------------------------------------------------------------
------------------------------------------------------------
------------------------------------------------------------
------------------------------------------------------------
------------------------------------------------------------
-------------------KDLTIDADEEVVEK---------------------------
------------------------------------------------------------
------------------------------------------------------------
------------------------------------------------------------
------------------------------------------------------------
------------------------------------------------------------
------------------------------------------------------------
---------------------
>Neodiprion__lecontei
------------------------------------------------------------
------------------------------------------------------------
------------------------------------------------------------
------------------------------------------------------------
------------------------------------------------------------
------------------------------------------------------------
------------------------------------------------------------
------------------------------------------------------------
------------------------------------------------------------
------------------------------------------------------------
------------------------------------------------------------
------------------------------------------------------------
------------------------------------------------------------
------------------------------------------------------------
------------------------------------------------------------
------------------------------------------------------------
------------------------------------------------------------
--------------------------------MIDRGKNKTETTRPPAPRKPA-------
-----------------------------------NSVSVATATQQSCPVCSNA---HGV
FKCSDFLQMSISDRIQGAEKKKICLNCLSKGHF-SANCRSS--GCER--CQKK-HNTLLH
------------------------------------------------------------
--------------IKQHESTTTSQKGNEAPNNPVVTLCAKEEQPNLPTSAVVNV-----
---------------------VRKP-----------------------------------
---NKQIILSTAQVHIDD-EDGIPQ--SCRLLLDPGSQSNIITEDLVRRL-KLRCRK-QN
EFVTGINQVQT-------HIAKIVDVKITSMH----TDYTAKIVCLVLPNITERLPQLKL
---DKWLISLPEGL--KLADPSFHEP---GTIDLLVGVGLFWQLL-------------CA
D-SIKQQKGV--PRLQNTLLGWIVEGE---------------LIDAASKKPSRFC-----
-----------GLITNTALQAQLERFWNQ---EESR---ETRNYT-------REEAECER
QFMNTLKRDSD-G--KFIAALPQKSD-----VKLG-ESVSQAKRRLATLERRLKSNPQIK
AEYAQFLQDYEQQGHMSLAPDVTSAR---TED--TFVLPHQPVIRP--------------
------------------------------------------------------------
------------------------------------------------------------
------------------------------------------------------------
------------------------------------------------------------
------------------------------------------------------------
------------------------------------------------------------
------------------------------------------------------------
------------------------------------------------------------
------------------------------------------------------------
------------------------------------------------------------
------------------------------------------------------------
------------------------------------------------------------
-----------------------------------------------------------E
SI---------------------------------------------------------T
TKLRVVFDASAKT-SLGTSLNDKLLIGPNLQKNLFEIILRFRSHKVVLTADITAMFRQIR
VREEDRGLQTILW-----RSDVSQPIQTYQLNTVTYGTAPAPFLAMRCLRQLA----AED
----SKYP-QAAKTIEEDFYMDDVLTGAETIEKAVSLQQQVSKILQRGQFQLRKWRSNDD
RALVNLSHDSEADSLFKLDKEXAL---------------------------------KTL
GLLWDAKTDIMQYS--------VTIDEST-KISKRLVLSKIAQIFDPLGLLGP-------
----------------------------------ILINAKCIMQQIWQLQ------TGWD
ENL-PPQLQNTRDEYYNSLPKINEIRIPRN----INPGNDSGKF-DLIGFGDASEK-AYG
AYLYAVSRN-SKGETNSHLICSKGRVAPL--KII-SLPKLELNAALVLAKLCHAATQAF-
S--Q-KI-Q--GIY-LWSDSTVTLSW-IAS--SPNLRKIYVANRVTKIQNLTR-------
NAVWLHVPSEHNPADLISRGMTVEDWETRDLWWHGSPWLK-------TGEW---------
------------------P--------------E----QKTINIDTSEMKPSVVLISSKS
TSD--------------------------VLRKF-STYGKLERVLA-YCIR----FRFNA
LG----PKQ----------------------SGSL--------------TVEELE-RAEK
AIVKMTQRESFFPEYNALKQ-------------GEQVPKGS---KLAALSPFL---DKE-
GIIRVGGRLSSAN-IPETQKYP-I----------------ILPDRHHVTKVIMRKEHLRL
HHCGPEQLLHSIR--------QRYWALSGWREA---RKVT-SNCIQCYRSR-PKV-----
PD---VMM-GDLPTERV-RGSLKPFTNAG-VDYAGPL-QVRESRRRGRVPTTKAWIAV--
--FTCLATRAVHLELVTEMTTEAFLSTLRRFVARR-GICSTMISDNGTNFVG-AARELKE
LYAFLESE--KQTIS-----------DHLAQQRIDWKFIPXRS----PHFGX--------
--XWEAAVKCTKKHLNTV----TKGLVFTFEQYYTLLVEIESILNSRPLTPLSS-NPNDT
TALTPSHFLVGDS-----LLLPTEHNYLKVP---------DNRLS---------RW-QHL
QKVKQHFWNRWYQEYL-SELQKR--QKWHFN-----HSN-LKVGTLVLLKEEN-LPPLQW
LLGRVVEVHAGA-DNIVRVA--TVRTST-------------G------------------
--LFKR-----AVK----------------------------------------------
-------------------------------------------------------KLC--
-PLPVE------------------------------------------------------
------------------------------------------------------------
------------------------------------------------------------
------------------------------------------------------------
------------------------------------------------------------
------------------------------------------------------------
-------------------EEDKF------------------------------------
------------------------------------------------------------
------------------------------------------------------------
------------------------------------------------------------
------------------------------------------------------------
------------------------------------------------------------
------------------------------------------------------------
---------------------
>Tribolium__castaneum
------------------------------------------------------------
------------------------------------------------------------
------------------------------------------------------------
------------------------------------------------------------
------------------------------------------------------------
------------------------------------------------------------
------------------------------------------------------------
---------------------------------------MSDEQTKALRRSRGDVKRNLT
RIIKFVYT----------------------------------------HNKPGDEIAVQQ
RIHELEPLLDKFNDIQNQIETLIDFDNDDAVEKEDSEREEFESKYYETLAMATNF-----
--------------------------------------------------------VKPP
VAQQERFQARSPPISQWGSFQTVQDVNQDNITQIPTQHTDRVTIPQNLTSQFSNSVR---
------------------------------------------------------------
------------------------------------------LPKIDLPT----------
------FDGA---YEKWLAFRDMFNSLIHSNLTLPKVQQFHYLRSSLK--GEAANIVQSL
EVCDES--YDAAWSLLEDRYDNKRLIINNHLKGITNITPLLKESSS------GLRSLLDN
LSK---NLRALKVLK---------------QPVEYWDTIIVFLVVQN-LDPTSRREW---
---------------EKEVSSRDYPSTSELEKFLRKRCELFETIEMSKQSSNLNRTSSVP
ISHNPKPS---------------------------SRSLATTTKENVCHLCSEF---HRV
YNCPQFRKMSVSERTNEVQRLKLCLNCFGSNHM-ATNCRGS--GCRI--CNQR-HSTLLH
------------------------------------------------------------
----------------------TNLKQTNATEQPVTTSSTDTVSTKSATTVNTHI-----
------------------------------------------------------------
-FFANQVLLSTALVFVQGKNQNHY---LCRVLLDSGSQSNFITESMCKKL-GIKRDP-VD
ISISGLNEVKS-------TVTSKAKLTIQSCV----SGFSALIECLIVTKITNSLPEVSF
---STSQLNIPKNV--ILADPEFNIS---SPIDMLIGAELFYELL-------------SI
G-QIRIPEG---PMLQKTVLGWVLSGK--------------SDTVKQRRQTKSFL-----
-----------IYSDAE---RDINKFWEI---EEIK---GRKPWS-------QEETLCEK
HFVENTERDKKSG--KFIVKLPFNEK----ITSLF-DTGKVAEKRFISLEKRLEKDLKLR
EKYQKFMREYEDLEHMQEIKTMTDET---NNN--GYYLPHHPVVNDKQDKIRVVFDGSAQ
TDCGLSLNDCQMVGPTIQNELLSIILRFRKYPYVLTADIEKMYRMVLMHPDFHRYQRIYW
RNQSDEEMKTYELTTVTYGTSAAAFLAIRCQYQVALDLKSDDPELSKNKPEDRRNGPLSV
EELEDSLRYLLKTAQSQFFHQEISTLSKGFSIPSNSSLKSLQPFLDSHGILRVGGNANLV
FEDLCSVLCQIESILNSRPLSPLSNDPNDMTPLTPGHFLIGRPLTTIPSDNHLDTPMKRL
NRFEYQEKICQDFWQRWHQEYLSYLQQRKKWTQSTRQIRPGDLVVIRDQNLPPMRWKMGR
VEEVYPSPSDGVNQIETLIDFDNDDAVEREDSEREEFESKYYETLAMATNFVKPPVAQQE
RFQARSPPISQWGSFQTVQDVNQDNITQIPIQHTDRVTIPQNLTSQFSNSVRLPKIDLPT
FDGAYEKWLAFRDMFNSLIHSNLTLPKVQKFHYLRSSLKGEAANIVQSLEVCDESYDAAW
SLLEDRYDNKRLIINNHLKGITNITPLLKESSSGLRSLLDNLSKNLRALKVLKQPVEYWD
TIIVFLVVQKLDPTTRREWEKEVSSRDYPSTSELEKFLRKRCELFETIEMRLNEVKSTVT
SKAKLTIQSYVSGFSALIECLIVSKITNSLPEVSFSTSQLNIPKNVILADPEFNISSPID
MLIGAELFYELLSIGQIRIPEGPMLQKTVLGWVLSGKSDTVKQRRQTKSFLIYSDAERDI
NKFWEIEEIKGRKPWSQEETLCEKHFVENTERDKKSGKFIVKLPFNEKITSLFDTGKVAE
KRFVSLEKRLEKDLKLREKYQKFMREYEDLEHMQEIKTMTDETNNNGYYFLHHPVVNDKQ
DKIRVVFDGSAQT-DCGLSLNDCQMVGPTIQNELLSIILRFRKYPYVLTADIEKMYRMVL
MHPDFHRYQRIYW-----RNQSDEEMKTYELTTVTYGTSAAAFLAIRCLYQVA----LDL
K---SDDP-ELSKVIENDFCVDDLMTGAQSMEAAMELKDRLCKALNQVGFNLTKWRTNFD
HVPEETETIMLGDNES-----------------------------------------KKL
GTLWNSRQDTINYE--------IVFGEPPRSTTKRVIISEVSKIFDPLDLLGP-------
----------------------------------VVIKAKILMQKLWSLK------LDWD
ESV-PIEIYKEWIKIRQDLTALNSISISRC-----VIVIARSSI-ELHGFSDASER-AYG
AVMYIRTRDPSQDNWSTKLLCAKSKVAPL--HNL-SLPRLELCGALILARLFDKVISSM-
D--V-NF-E--GHY-LWCDSTIVLNW-LNS--PPSRWKTFIANRVSEIQNLTQ-------
NAKWQLVPSNDNPADLLSRGIYPSELGSCEMWFSASPWLQLD-----EEHW---------
------------------------------PDQP----NIYLSNVPEQKTNTISLTNTDT
SDD--------------------------LFDKW-SSISKTKRILS-WVKR----FIHNS
KN----KPEDRR-------------------NGPL--------------SVEELE-DSLR
YLLKTAQSQFFYQEISTLSK-------------GLSIPSNS---SLKSLQPFL---DSH-
GILRVGGRLVNAE-IDYNQKHP-I----------------ILPGRHQLTKMIFEDEHKQQ
MHCGAQALLNTLR--------QRYWPLRGRCLA---RQTV-HKCVRCFRAK-PPD-----
SN---YLM-GSLPACRV-TP-APPFFRTG-VDYAGPI-MIRNKRG-RGSSLVKAYICV--
--FVCLTTRAIHLEAVSDLTTQCFLQTLRRFVARR-GKPRVIYSDNGSNFVG-ASSELQR
LYNFIRSKSNFDVIQ-----------TSLANDSISWIFIPANS----PNWGG--------
--LWEAGVKSVKFHLKRV-L--GNANL-VFEDLCSVLCQIESILNSCPLSPLSN-DPNDM
TPLTPGHFLIGRP-----LTTIPSDNHLDTP---------MKRLN---------RF-EYQ
EKICQDFWQRWHQEYL-SYLQQR--KKWTQS-----TRQ-IRPDDLVVIRDQN-LPPMRW
KMGRVEEVYPSPNDGVVRVA--SVRCAG-------------K------------------
--IMKR-----ACN----------------------------------------------
-------------------------------------------------------RLC--
-VLPLD---------DE-------------------------------------------
------------------------------------------------------------
------------------------------------------------------------
------------------------------------------------------------
------------------------------------------------------------
------------------------------------------------------------
------------------------------------------------------------
------------------------------------------------------------
------------------------------------------------------------
------------------------------------------------------------
------------------------------------------------------------
------------------------------------------------------------
------------------------------------------------------------
---------------------
>Vollenhovia__emeryi
------------------------------------------------------------
------------------------------------------------------------
------------------------------------------------------------
------------------------------------------------------------
------------------------------------------------------------
------------------------------------------------------------
------------------------------------------------------------
---------------------------------------MATLSATEAKGKRTAIKAMAT
RIRHFIEQ---------------------------------------ADTAQLSRFDLSE
RKKRLSELWEQYVEVQSRIEALDLAKPGDRTEDVLTKLHADERASFETPYFNLMS-----
--------------------------------------------------------RLES
VSLEIERREAQTIARPQNSSTQSRNNPVSTQLR---------------------------
------------------------------------------------------------
------------------------------------------LPKIELPS----------
------FSGE---YEDWYSFYDTFEKLINANPDLPAIQKFHYLKSAVH--GPAAELLKSF
EITTEH--YSEAWGLLVERYDNRRHIVYSHIKSLFELPVMSKENHT------QMRALLDG
IGK---HLRALKAMD---------------RPVDTWDDLIIHLIQSK-LDIVTKREW---
---------------ETSRSGSTIPTLKELKEFLLQRCLALESITSKSDNTSQRSK----
-----------------------------------RAVTNAVTANLCCEHCKGE---HLL
YHCESFKKLPVEKRFKIVKGSHLCINCLRSRKHQAKNCPSS--SCRK--CQGA-HNTLLH
------------------------------------------------------------
-------------------------YESNAEQKTTSQGASTEVKEPPSSPVVTQC-----
---------------------LQQN-----------------------------------
---PSKVLLSTAVIHVRD-SKGKSH--ACRALLDSGSQLNFVTEDFANKL-HLNKHS-IN
MPISGIAEGSF-------EARNSVDIHVQSRF----NTFQARLNCIVLPRITQKLPREFI
---HRSHVKIPSNI--RLADPNFNVP---SDIDLLIGAEVFWQLL-------------CI
G-QVKGSGSH--PTLQKTKLGWVLSGH---------------ITGSQRRDKGVSC-----
-----------YLTTMEELDRNISRFWRL-ENDILG---NANAFS-------SEEVACET
LFQQSTSRNEE-G--RFIVKLPVKED---VLSQLG-ESKQIAERRFFALEKRLSKQPEVY
KEYRDFMREYQELGHMYQVHETPD-----SNNRIHYYLPHHAVFKH--------------
------------------------------------------------------------
------------------------------------------------------------
------------------------------------------------------------
------------------------------------------------------------
------------------------------------------------------------
------------------------------------------------------------
------------------------------------------------------------
------------------------------------------------------------
------------------------------------------------------------
------------------------------------------------------------
------------------------------------------------------------
------------------------------------------------------------
-----------------------------------------------------------T
ST---------------------------------------------------------I
TKLRVVFDASCKT-ESGRSLNDALLVGPIIQQDLFSILVRFRTFSFAMTADIAKMYRQVL
INPHQRCLQRILW-----RDTSQHELQTFELATVTYGTASASFLAIRSLQKLA----QDG
T---NSYP-LGSQIVLRDFYVDDMLTGASTIEEALDIKNQVTTLLEGGGFELRKWFSNSP
SVCNDENSSGNKEIASGSEHDRT----------------------------------RTL
GVSWNCQQDTFHFT-------NVVEYRPPSRLTKRNILSRIALIFDPLGLLGP-------
----------------------------------TIVIGKLVMQELWMLR------VDWD
ESI-SMELGTKWQNYEKQLKCLNNLAIPRK-----IVVDRAGLI-ELHGFADASQR-AYG
ACVYLRSSM-NNDEFTVRLIASKSRVAPV--KGL-SIPRLELCGALLLAQLVTKLRESL-
N--L-QI-D--TTY-YWTDSSIVIHW-LRG--SSRNWTTFVANRVGQIQSLTS-------
IEDWRHISSKENPADALSRGIMPEELLHSNMWWYGPEWLKSV-----ESHW---------
------------------------------PISA----IDIPNDIPDRRRPDKTFSFHVT
ASD------------------------LGLFERY-SSYEKLIRIVA-YCLR----FINAV
KHKRERFSRDCSSDSLVNS------------MPPL--------------SCEELE-NAKL
TLVKNLQERFFNDEIRDISN-------------RGNVSRRS---SILRLNPFV---DKK-
GVLRVGGRLKNAN-LPFDAKHP-I----------------VIPGRHVFTRLIVMHEHKRL
LHAGAQMTLSSIR--------QMWWPCAGRSVV---RDVI-SKCVTCFRNA-PKS-----
ST---ALM-GDLPESRV-SVFERPFEKCG-VDYAGPM-YYKEGQR-KNARQVKCFIAI--
--FVCFATKATHIELVGDLTTETFLNALKRFISRR-GRPSDIYSDNGLNFVG-AERQLSE
LYAILNEDVSRRKIM-----------DAATNERIKWHFIPPRA----PHMGG--------
--LWEAAVKSAKFHIKRI-M--GEASV-RYEEFLTLLAQVEAVLNSRPLTPLSA-DPNDF
SALTPAHFLIGCP-----ITSYPEPSLIETN---------VNRLT---------RR-QRI
EQLRQHFWKRWTNEYL-HNCQQR--NKWNTV-----EAP-VTVGQLVIIQEDN-LPPLVW
ALGRIQEVYPGK-DKAVRTA--LVRTAK-------------G------------------
--VYKR-----PVT----------------------------------------------
-------------------------------------------------------KLC--
-ILPID------------------------------------------------------
------------------------------------------------------------
------------------------------------------------------------
------------------------------------------------------------
------------------------------------------------------------
------------------------------------------------------------
------------------------------------------------------------
------------------------------------------------------------
------------------------------------------------------------
------------------------------------------------------------
------------------------------------------------------------
------------------------------------------------------------
------------------------------------------------------------
---------------------
>Solenopsis__invicta
------------------------------------------------------------
------------------------------------------------------------
------------------------------------------------------------
------------------------------------------------------------
------------------------------------------------------------
------------------------------------------------------------
------------------------------------------------------------
-----MEKHTNPRIPEIDALSHIQDVVAEDIVQENIIAKDVVKGDVMAEDTDPSLLGDVQ
ISHTEVNGQADRQTVLQNRGGKPFQRCPPTVRFDPEIIIARSPDLDKDNDASLINELFGK
HLTSNESLWDHTVFKSTKSEVRSGLKEELRINLLSKFIGSLADIGPPNVLKRDEY-----
--------------------------------------------------------QCKA
QLQVGACLNAFGSGILDLLKAYQDRPLQPNVKPAIAKLADGIHLLADHQYRLSLARQLVI
KPCLPFVGKLAADQSAVDKWLFGSFFAEVLKSAQA-------------------------
------------------------------------------CEKAGKPQSPCVKTSTLS
SQHGGQDKVGPIPQHSLSISLPDTFSPLEEVRTAGKLSKYILQWEKVTRDSEVLKAIRGY
EIPFSSPPPIRNRLQEPNFSTTMAEACDKEILRLLSKGAITATSPSADQFLSQIF-LIEK
SSGGMCFILNLKDLNYFLSPPYFQLEDWRMRPVDTWDDVMVHLVLTK-LDSTTIKEW---
---------------ETSRTDTTIPTFKELTDFLAKRCQALETISNKSTGRVNSDVTNNS
QKAK-------------------------------YPTAHVVTNNQSCIHCKGK---HLI
FQCESFRNLPVERRFEVAKNAHLCINCLKAGSHQAKNCTAS--SCRK--CGKT-HNTLLH
------------------------------------------------------------
-------------------FEAKNEIAKKDQQQTASLSKANESSSDSPSPVVTQC-----
---------------------TQMS-----------------------------------
--NACNVLLATAIVSVYD-SRGQTH--GCKVLLDSGSQLNFITENFANKL-QLNVRD-FH
ISMSGAAEGQF-------ESKRIVNVTFRSRV----NAYTKTIECIILHSIIQRIPQEFH
---PMSDYNIPSNL--ALADPNFNIP---SDIDMLIGAPLFWPLL-------------CV
GQIKSCKAH---PTLQKTKLGWVVGGP----------------SFDCSNIATPVC-----
-----------HVTAVDKLNDSISKFWEV--EHDIS---SANTAPRT-----LNEQLCET
HFQQNVRRNKE-G--RFIVKLPVNEE---KIQQLG-DSMEIARRRFLNLERRLTTQPAVY
LQYKNFMREYINLNHMREIKDLTN-----DKL--SYYLPHHTVIKE--------------
------------------------------------------------------------
------------------------------------------------------------
------------------------------------------------------------
------------------------------------------------------------
------------------------------------------------------------
------------------------------------------------------------
------------------------------------------------------------
------------------------------------------------------------
------------------------------------------------------------
------------------------------------------------------------
------------------------------------------------------------
------------------------------------------------------------
-----------------------------------------------------------S
ST---------------------------------------------------------T
TKLRVVFDASCRT-TSGLSLNDTLLAGPTVQDDLFSILTRFRIPQYAMTADVCKMYRQVL
IDESQTCFQRIFW-----RESPQDDLKGFELLTLTYGTVPASFLAIRTIRKLA----EDE
A---ESFP-IGSKVTLRDFYVDDLLTGASTLKQALKIKEQATELLKRGGFELTKWSSNHA
SLRDSKVPCSKEFSLAVDHSNET----------------------------------RAL
GVSWNCESDIFKFT-------SIGHHQPLEKPTKRSILSRIALIFDPLGLLGP-------
----------------------------------SVIIAKLLMQELWRSK------LDWD
ESI-SNESHTLWREYEGKLQILRNIGIPRM-----VVCNEMQNV-EIHGFSDASQQ-AYG
ACLYVKSIS-RNGQVEVRLLCSKSRVAPL--KAL-SIPRLELCGALLLAQLTLKVRSCL-
P--V-VI-R--SMY-FWTDSRIVLCW-LRS--CSRKWTPFVANRIAEIQRLTD-------
ISDWRHVPSLENSADPLSRGVMPDLLGDLDIWWFGPSWLKLN-----ENEW---------
------------------------------PSEN----FHTSDIELPEGRVAALVSGIEA
KPQ------------------------YDIFNRF-SKFSRLIRVVA-FCHR----FTKNC
KIKGIKMLHVNNKDSVK--------------VQPL--------------TIEELE-QSRI
ALVRLVQHDAFKAEMHSIKV-------------NRCLNKNS---NILRLKPFI---DMH-
GILRVGGRLVNAD-ISYQYKHP-I----------------LLPGKHAFTQLIIKYEHERH
LHAGAQATLSAIR--------QNYWPTSARSTV---RSMI-KKCVTCVRNA-PTL-----
SN---TLM-ADLPETRV-RSVKYVFQKCG-VDYAGPF-LYKEGQR-KNSKTVKCYIAL--
--FICLATKAVHIELAADLSSETYLNVFKRFISRR-GRPTDIYSDNGLNFVG-AKRELNE
LYELFKTDSLKQKIV-----------DFMALEKIKWHFIPPRA----PHMGG--------
--IWEAAIKSTKFHLKRI-I--GEASL-KHDELLTLLTQVEAILNSRPLTPLSN-DPSDL
NALTPAHFLIGCP-----ITAYPEPSLETLP---------INKLS---------RW-QRV
EKLKQHFWRRWVKEYL-HTCQSR--TKWNTI-----SKP-IKIGQMILLQEDN-LPPLCW
SLGRIEQIHPGD-DGVVRVA--TVRTPK-------------G------------------
--VYKR-----PIT----------------------------------------------
-------------------------------------------------------RLC--
-VLPVE---------E--------------------------------------------
------------------------------------------------------------
------------------------------------------------------------
------------------------------------------------------------
------------------------------------------------------------
------------------------------------------------------------
------------------------------------------------------------
------------------------------------------------------------
------------------------------------------------------------
------------------------------------------------------------
------------------------------------------------------------
------------------------------------------------------------
------------------------------------------------------------
---------------------
>Wasmannia__auropunctata
------------------------------------------------------------
------------------------------------------------------------
------------------------------------------------------------
------------------------------------------------------------
------------------------------------------------------------
------------------------------------------------------------
------------------------------------------------------------
--------------------------------------------MEALIKSRGVVKGKIT
SFKTYLAK------------------------------TLATVSDPSTAVDDITALDIRE
RVYRAREAYEKFEQIQSSIEELTDKEQEAADYRANFEEEYFSVIVQAEALRLRNT-----
--------------------------------------------------------TNMH
TDASRPSAEISGASSTHMPVMRATNSQGAINAVPGIATQSIIYKPPGIR-----------
------------------------------------------------------------
------------------------------------------LPTIELPK----------
------FSGE---ASEWLAFRDTFESLIHKNETIDPIQKFHYLKAALQ--EGAAQIIKSL
EFTAVN--YTVAWETICNRFNNKRLLTHNHIKAIFNISSIKEESAA------QIRETVDM
LSK---HLRALNALD---------------QATEHWDALLIYLISTK-LDSITARAW---
---------------EKERAGNEIPTLNDFKTFLNSRADLLETLELNNKSVSKVESKAKQ
ADR--------------------------------AKVKALLVQNQRCSMCKGA---HKL
SDCKRFLDLTPQERANHLRIAKLCLNCMRPGHF-IKDCKAS--SCKQ--CSGK-HNTLVH
------------------------------------------------------------
----------------------------FEKASSAQVSPVEEAKTASVLCSHNQC-----
------------------------------------------------------------
--NAHSVLLATASVVVTD-NQGRGH--KARAILDPGSQSSFITARLCKEL-GLQTSK-IH
MTIEAINGKSS-------QIEHRCSVRLAAQY----NNFQFDIQCLVIPEITGQLPPQHI
---DIQGLQIPTNI--RLADPSFHIP---GNIDILIGADHFWSLL-------------CI
GQLKTGDGR---LTMQKTKLGWIAVGP-----------------WRGAVSKSIKC-----
-----------NLSRAVDIDKSLTKFWEI---EEIE---GERAWS-------EEEKDCEK
HFLENTYRNTD-G--RFVVSIPFKED----VSKLG-ESKSIACKRFLSLERKLTRNPVLK
DQYVAFLVEYERLGHMCKVSEEAT-----HNT--SYYLPHHCVVKN--------------
------------------------------------------------------------
------------------------------------------------------------
------------------------------------------------------------
------------------------------------------------------------
------------------------------------------------------------
------------------------------------------------------------
------------------------------------------------------------
------------------------------------------------------------
------------------------------------------------------------
------------------------------------------------------------
------------------------------------------------------------
------------------------------------------------------------
-----------------------------------------------------------D
SS---------------------------------------------------------T
TKVRVVFDASAAT-DNGISLNDLQMVGPTIQNDLLALLIRFRVHPYVILADVQKMYRQVL
VNPDQRSLQRIIW-----RFNDKDPIQVFELNTLIYGTASAPFLATRCLKELA----NLI
E---NRLP-EIAGIIRKDFYVDDLLTGAQTIEQAIEIRQSISQVLESAGFPLRKWASNEH
AIIHDVPKKDQNLDSVNFTNDGMT---------------------------------KTL
GTTWQALSDSLTFT--------IKELGQP-KVTKRQFLAETAQIFNPLGLISP-------
----------------------------------CIITAKMLLQELWLHK------LSWD
ESL-PLDLHNKWLSFRQQVRKLDQIRVPRN-----VVSKNHIEL-QLHGFADASQK-AYG
ACIYLRSQD-SEGNIHTALLCAKSRVAPL--KQQ-TTPRLELCAALTLARLVAKVFESL-
E--V-VF-D--KIV-CWSDSSIVLSW-LRM--QPNALQVFVANRIAQIQQLTG-------
SCEWRHVPTIENPADCLSRGLSVDKLMHSELWWHGPSFLVRD-----EIEW---------
------------------------------PT------LVTTEVNVPDVKGTCCAVTERT
AES-------------------------SIFGNT-SSAKRIIRVIA-YCKR----FLYNC
KH----KMERK--------------------VNAL--------------SAVEIR-EALK
ALVKIAQQECFPNQLQGNNK-------------TDMIALVK---KLNSLSPFI---DSE-
GLLRVGGRLKNSE-FSNDKRHP-M----------------VLLAKHRFTRLILIEEHIRL
LHAAPQALLSSIR--------EQFWIIGGRNLA---KRVV-HECVKCFRNR-PQQ-----
AQ---ATM-GELPKSRV-SV-AQPFHATG-VDYGGPF-LIKDRKG-RGCKTNKCYICL--
--FICFATRAIHLELVSDLTTECFISALRRFVSRR-GKPAHVYSDNGTNFVG-ANRELNE
LARFLLKE--QTSLS-----------ECINDIGISWHFIPAYS----PHFGG--------
--LWEAGIKSTKHHLKRV-A--GNSLL-TFEEFYTLITQIEAVLNSRPLTPMST-DPNDL
IPLTPAHFLIGKT-----LNSVADPDLTHLP---------ESRLS---------RW-QLI
QNLQQHFWKRWSKEYL-SELQQR--TKWKRP-----FPQ-LKEGTMVLIKEEN-LPPFKW
RLGRVISTHPGR-DQVVRVA--TVKTST-------------G------------------
--TVHI-----TIA----------------------------------------------
-------------------------------------------------------KLC--
-PLPIE---------SCT------------------------------------------
------------------------------------------------------------
------------------------------------------------------------
------------------------------------------------------------
------------------------------------------------------------
------------------------------------------------------------
------------------------------------------------------------
------------------------------------------------------------
------------------------------------------------------------
------------------------------------------------------------
------------------------------------------------------------
------------------------------------------------------------
------------------------------------------------------------
---------------------
>Trichogramma__pretiosum
------------------------------------------------------------
------------------------------------------------------------
------------------------------------------------------------
------------------------------------------------------------
------------------------------------------------------------
------------------------------------------------------------
------------------------------------------------------------
------------------------------------------------------------
------------------------------------------------------------
------------------------------------------------------------
------------------------------------------------------------
------------------------------------------------------------
------------------------------------------------------------
------------------------------------------------------------
------------------------------------------------------------
------------------------------------------------------------
------------------------------------------------------------
------------------------------------------------------------
------------------------------------------------------------
------------------------------------------------------------
------------------------------------------------------------
------------------------------------------------------------
------------------------------------------------------------
---------MSAMILVKN-ASGQLV--EARALLDTCATAHFVTERFARQL-KLPINS-GS
TKIGAINEIHT-------TSKGSIELNVLSNS----LKFQKTLNALIVTKIAGLIPDEVF
---PRETIKIPSNI--KLADPLFHLP---RPVDVLIGAGVTLSLL-------------SI
G-QHNLSKGNNDLILQKTQLGWVIAGG----------------QNEKENQLRASC-----
-----------NITDIS---RQLDRFWTI---EDLH---EDNSKS-------YEESQCEK
HYVENTMRNND-G--RYIVRLPFKFN----IDNLG-DSRTQALRRFYALQRKFDTDSKFK
TEYSKVMQNYIDTGHMSLINDESKD---------GYYMPHHAVRKE--------------
------------------------------------------------------------
------------------------------------------------------------
------------------------------------------------------------
------------------------------------------------------------
------------------------------------------------------------
------------------------------------------------------------
------------------------------------------------------------
------------------------------------------------------------
------------------------------------------------------------
------------------------------------------------------------
------------------------------------------------------------
------------------------------------------------------------
-----------------------------------------------------------S
SS---------------------------------------------------------T
TKLRVVFDASAKS-NTGMSLNDSLMVGPTIQAKLFQHLLRFRKYVYVMTADIAKMYRQIL
IHPEDRRFQRIFW-------YHNDKIKTFQLNTVTFGVSSAPYLAIRTLKQLT----EDE
G---ADFP-RAANILRNDLYVDDLLTGADTLTEMIKIRDEVISLLRRGGFDIRQWASNHH
HALNNIEEKFVDLDCIIESNPVL----------------------------------KTL
GIVWSSQDDKLLFK--------VNHSGTTTKVSKRVILSEIAKIFDPLGLIGP-------
----------------------------------TVLYAKKLLQECWKGK------LEWD
ESV-TQELYTKWKTFADQLPLIKTLSFDRR-----LLIDNPIHV-ELHGFCDASKV-GYG
ACIYVRSID-TMGRILVRLACSKSRVAPL--KDI-TIPRLELCAAELLVRLYLEAGFES-
F--M-SI-N--KIF-FWSDSTIVLQW-LKK--NPQVLKVFEANRVIKIQKVQK-------
NVEWGHVRTHDNPADALSRGQYPSELLHNQLWFNGPFWLQKE-----NSEW---------
------------------------------PEKT----NEEDLSDLPGLRSDKCLITQND
SSS--------------------------LFQRF-STYSKLLHTIS-YCLR----FLPTS
YN-----------------------------TGIN--------------IGTEEKNATER
KIIKIIQGDCFGEEIENLLK-------------CKQIKGS----RLAALNPFI---DEY-
GLLRVGGRLQNAT-IEEEHRHP-I----------------LLPSYHHVTDLIIRNYHLRL
HHAGIQTTLTNIR--------HRFWLLDGKNQV---RKII-RRCVTCIRHH-PVP-----
IQ---GKM-GNLPSSRV-RE-AYAFEHTG-VDYFGPI-FIKEKKF-RNRTRVKAYGCV--
--FICMATKAVHIEIVSDLTTDGFLGALRRFIGRR-ARPAHIYSDNGTNFVG-ANNQLRE
LHCLLNSEQFHNEIK-----------IFSPQENITWHFNPPLS----PHFGG--------
--IWEAAVKSFKHHFKRV-I--GDKLL-SFEEMNTFAIEIEAILNSRPLCSLSS-DPNDP
SALTPAHLLVGRP-----LTILPEQNLESVP---------ENRLT---------VW-KFI
SRARQHFWSRWHLEYL-SELQKR--QKWHSN-----SGE-LKPNDVVIIIDKN-IPCMQW
KLGIVEKVHPGT-DGITRVA--TIKTAH-------------G------------------
--IFKR-----NIT----------------------------------------------
-------------------------------------------------------QLC--
-PLPIS---------NQ-------------------------------------------
------------------------------------------------------------
------------------------------------------------------------
------------------------------------------------------------
------------------------------------------------------------
------------------------------------------------------------
------------------------------------------------------------
------------------------------------------------------------
------------------------------------------------------------
------------------------------------------------------------
------------------------------------------------------------
------------------------------------------------------------
------------------------------------------------------------
---------------------
>Nasonia__vitripennis
------------------------------------------------------------
------------------------------------------------------------
------------------------------------------------------------
------------------------------------------------------------
------------------------------------------------------------
------------------------------------------------------------
------------------------------------------------------------
------------------------------------------------------------
------------------------------------------------------------
------------------------------------------------------------
------------------------------------------------------------
------------------------------------------------------------
------------------------------------------------------------
------------------------------------------------------------
------------------------------------------------------------
------------------------------------------------------------
------------------------------------------------------------
------------------------------------------------------------
------------------------------------------------------------
------------------------------------------------------------
------------------------------------------------------------
------------------------------------------------------------
------------------------------------------------------------
---------MSAVVLIRD-ADGAYI--EARALLDTCANANFMTADLAKRL-RLPTRP-CS
IPIGAINDLRT-------TTKHCVDAQFKALH----SDFNKRLTFLTVPNITSVTPEEPF
---PRDSIRLPKNI--RLADPQFHLP---RQVDILIGSGATLSML-------------SI
GQVNLSREGSE-LYLQKTQLGWVIVGG-----------------IDTDKISTVSC-----
-----------HLSQLE---KQLVQFWSL---EKCS---SPVEQA-------DDRLECEK
WYVDTTVRLSD-G--RYMVRLPFRKK----DPVLG-DSRAQALKRFRGLDRRCSRSSGMM
EEFSRVFQEYLDLGHMSLVVDENDS---------EYYLPFLIVVKN--------------
------------------------------------------------------------
------------------------------------------------------------
------------------------------------------------------------
------------------------------------------------------------
------------------------------------------------------------
------------------------------------------------------------
------------------------------------------------------------
------------------------------------------------------------
------------------------------------------------------------
------------------------------------------------------------
------------------------------------------------------------
------------------------------------------------------------
-----------------------------------------------------------L
SL---------------------------------------------------------T
TKFRVVFDASAKS-SLGVSLNDLLHVGPTIQDKLYVHLVRFRSHRYVLTADIEKMYRQIL
IHPEDRRYQRIFW-------YRDGKLQVYELNTVTFGVSSAPYLAIRTIHRLA----DDE
S---AQYP-RAAEILKRDMYVDDLLTGSDSLDEIMKARDEIITVLKHGGFNIRQWASNHN
HALDNLDEKVLSLVPDGEDAVL-----------------------------------KTL
GVSWASKRDELAIV--------VKPVEIPPNVTKRVILLEIAKIFDPVGLIGP-------
----------------------------------VGLHAKWIMQECWKEK------VSWD
ESV-PQSLFTLWMDFASQLSSLSSVSAPRH-----VVCVNPSRI-EIHGFSDASKK-GYG
ACLYARSTD-KNEKITVRLICSKSRVAPL--KEQ-TIPRLELCGAVILVRLLLETLPAL-
E--F-SI-D--RIV-LWSDSTIVLHW-LRK--SPQDLKLFEANRVREIQELGE-------
RASWRYVPTQHNPADALSRGQLPKEFLRNETWFTGPTWLRQT-----EASW---------
------------------------------PANI----VESSPDIPGLKKGVCLFVDSAK
DRM--------------------------FLSRF-SKHRMMLNIVA-ICLR----WLPSG
RQYR---------------------------GEPI--------------TVAEKR-DAET
RVFRSIQQDAFSDSIACLTK-------------GIQVKGS----HIAALNPCL---DAN-
GVVRVGGRLKNAD-IPIASKHP-I----------------LLPSRNHVTDLIIREAHESN
YHSGVQSTLFYLR--------QRFWLIDAKNQV---RHVI-RECVTCIRHK-PPP-----
IH---CKM-ADLPTARV-TE-SHVFSHVG-VDFFGPL-SIKEKKR-YNRTALKAYGCV--
--FVCMATKAVTIEITSDLTTEGFLGAFARFVGRR-GIPQHVYSDNGTNFVG-ANNQLRE
LFALLNSEEFKSKVN-----------AKALSLDIQWHFNPPLS----PHFGG--------
--LWEAAVKSFKHHLKRV-V--GGQLL-TFEELYTLVIEIEAILNSRPLWSISA-DPNDP
IALTPAHILIGRP-----ITVLPSADLTSIP---------DNRLS---------IW-KFI
TKARQDFWKRWHLEYL-HELQQR--QKWHDS-----TGE-LRKGMVVILIDKN-QPCTQW
QLAVVQEVHPGT-DGLARVA--TVRTSR-------------G------------------
--TLKR-----NIT----------------------------------------------
-------------------------------------------------------QLC--
-PLPTS------------------------------------------------------
------------------------------------------------------------
------------------------------------------------------------
------------------------------------------------------------
------------------------------------------------------------
------------------------------------------------------------
-------------------STEEAE-----------------------------------
------------------------------------------------------------
------------------------------------------------------------
------------------------------------------------------------
------------------------------------------------------------
------------------------------------------------------------
------------------------------------------------------------
---------------------
>Megachile__rotundata
------------------------------------------------------------
------------------------------------------------------------
------------------------------------------------------------
------------------------------------------------------------
------------------------------------------------------------
------------------------------------------------------------
------------------------------------------------------------
------------------------------------------------------------
------------------------------------------------------------
------------------------------------------------------------
------------------------------------------------------------
------------------------------------------------------------
------------------------------------------------------------
------------------------------------------------------------
------------------------------------------------------------
------------------------------------------------------------
------------------------------------------------------------
------------------------------------------------------------
------------------------------------------------------------
------------------------MSALSANVG---------------------------
------------------------------------------------------------
------------------------------------------------------------
------------------------------------------------------------
----SETLLSTAIIHITN-NEGQLQ--PCRVLLDSGSQSHFLTEQAACRL-NLPRQK-IN
IPVIGINKNTT-------TIKHAIKTKIQSRI----NQFQADVTFLILPQITDVLPSRTI
---SKGELKIPKNL--PLADPSFDRS---AEIDGLIGAELFLQLL-------------CV
G-QIKLRDNS--ITLQKTKLGWVIGGR-----------------IPDHDTAQTTR-----
--CNV------AREGIH---EQIAKFWEL---EEPI---HAPISS-------EEEREAES
HFIANTTRDPITG--RYIVKLPFKEN----TKGLG-ESFSVALRRFRSLEQKLTKEPQLK
IKYTEFLEEYIRLGHMSETKATNLDG--------GYYLPHHAVIKQ--------------
------------------------------------------------------------
------------------------------------------------------------
------------------------------------------------------------
------------------------------------------------------------
------------------------------------------------------------
------------------------------------------------------------
------------------------------------------------------------
------------------------------------------------------------
------------------------------------------------------------
------------------------------------------------------------
------------------------------------------------------------
------------------------------------------------------------
-----------------------------------------------------------S
SL---------------------------------------------------------T
TKLRVVFDASAKT-SNGVSLNDMLLTGPTIQDNLYSLLLRFRFHNYVLTADIEKMYRQVL
VHPNDRKYQQILW-----RKSHREPIKTYTLNTVTYGTSAAPFLATRTLLQLS----LDE
G---KDFP-HGERALREDFYVDDLLTGASTREEAIAIRDDLITLCDKGKFKLRQWATNEP
TLIDSLDDKTDATHLRLDLDGTV----------------------------------KTL
GLGWNAKHDTIIYD--------VKEIEYNTRVTKRSILSVIASLFDPLGLLGP-------
----------------------------------IIIRAKILMQKLWKLQ------LSWD
ESV-PTDIHTFWLTFCRELNSIRNITFSRQ-----ITCKASVSL-ELHGFCDASEQ-AYG
ACFYVRSFD-HHGNIIVKLLSAKSRVAPL--KTV-TLPRLELCAAHLLAKLYQTITSSLR
R--I-SF-N--RTI-FWSDSTITLHW-IRT--PPHTLKTFVAHRVNEIQNVTS-------
GIEWRHASSANNPADLISRGLSPTELVNNIFWFHGPSWLAKA-----EEHW---------
--------------------------------PA----FRLEPIELPELRPSIALPSRVV
NWN--------------------------GFEKY-SSYSRLKRIIA-YILR----FRFNS
SK----KEAN---------------------KGMV--------------SASEIL-RAET
YIIRAIQQESYFQVFNALNS-------------SGRLNA-----GISPLNPFI---DAK-
GILRVGGRLSQAN-IPYNARHP-I----------------LLPRQHHVTNLIILEQHVKH
FHAGVLATLNAVR--------QRFWVPNAKRLI---RSLI-HKCVICFRAK-PPI-----
VE---YKM-GDLPLSRV-VP-SKPFNQVG-LDFCGPL-FIKEKVQ-RNRNKVKIYIAI--
--FVCFSTKAVHIELVGDLTIDAVLAALRRFFARR-GLPSDIYSDNATNFVG-AKREIKE
MYAFFKTQQTNNALT-----------SALANDGINWHMIPPRS----PHFGG--------
--LWEAAVRRTKYHLTRV-I--GDTLL-SYEALLTLITQIEAILNSRPITPLSP-DPNDL
QSLTPGHFLIGEN-----LTSMPDYDCSALP---------VSKLS---------TW-QHI
QQIRSHFWKRWVKDYL-QEQIAR--TKWHTA-----KAPNIPIGMLVILKEDN-APPMHW
PLGRITAIHPGD-DGVIRVV--TVKTTQ-------------G------------------
--EYKR-----CIK----------------------------------------------
-------------------------------------------------------RIA--
-PLPL-------------------------------------------------------
------------------------------------------------------------
------------------------------------------------------------
------------------------------------------------------------
------------------------------------------------------------
------------------------------------------------------------
------------------------------------------------------------
------------------------------------------------------------
------------------------------------------------------------
------------------------------------------------------------
------------------------------------------------------------
------------------------------------------------------------
------------------------------------------------------------
---------------------
>Orussus__abietinus
------------------------------------------------------------
------------------------------------------------------------
------------------------------------------------------------
------------------------------------------------------------
------------------------------------------------------------
------------------------------------------------------------
------------------------------------------------------------
----------------------------------------MSIDMKALIHKRGLIKSQLT
RLKNAVAE-----------------------------------YRRRPADCDRLLPALKI
SVSKVEDSWPVFDEIQTQIELLTVNEDAGDNFEDPNRIEFQNTFYETVGAAREII-----
--------------------------------------------------------DRSL
ISNSATTASVSTVNNDSAPRNTNNFR----------------------------------
------------------------------------------------------------
------------------------------------------LPKLELPS----------
------FNGS---YDTWLNFRDTFVSIIHSNASLPDVQKLHYLRSSLK--EEASDIIASL
ETSSEN--YSVAWNLLTERYDNQRIIILKHIGELLNFTPLIKANNQ------AIGQLVCT
FSK---HIRALKALK---------------QSTEAWDSILIGIMLTK-FDTETRIKW---
---------------EESLTGTDMPTMSEMTAFLEKRRQALDATAIGSMEINAKERNRVL
STAPRQKFK--------------------------QQSFLTTDSKFSCSICKGP---HQI
QVCKDFLALSVPERYNLVKEKKLCFNCLRSNHM-VQNCKCS--RCTI--CSKK-HHSKLH
------------------------------------------------------------
----------------------------PTTAPATVEIAENQTASSQSVTLQVSA-----
------------------------------------------------------------
---STQVLLSTALVHICD-SRGKLH--PCRVLLDSGSQSNFITEKLATDL-QLLKKD-VD
IPVAGLNQVFT-------KINYLVSTTVKSRE----TQFESTLSFLVIPKITGYLPADTV
---DVAHLNIPKNV--VLADPEFYRP---SQIDALLGAEIFYKLL-------------CI
G-QIRLPKTA--ATLQKTHFGWVISGR-----------------IPCTDIAPTTC-----
------------HTSTEGLENHLRKFWEI---EEIP---PTHRLS-------SEEIACEK
HFQEHTQRDSF-G--RYIVQLPFKEN----LEALG-ESEKLASRRFYQVERRLQSNPQLR
NLYSEFMREYIQLGHMQEIADPV------NGS--GYYLPHHAVIKE--------------
------------------------------------------------------------
------------------------------------------------------------
------------------------------------------------------------
------------------------------------------------------------
------------------------------------------------------------
------------------------------------------------------------
------------------------------------------------------------
------------------------------------------------------------
------------------------------------------------------------
------------------------------------------------------------
------------------------------------------------------------
------------------------------------------------------------
-----------------------------------------------------------T
SL---------------------------------------------------------T
TKLRVVFDGSAKT-TTGISLNETLLVGPTIQEDIFSIITRFRTHEYVLTADIEKMYRQVK
LHAKDTAYQRILW-----RENPSDELKTYELNTVTYGLASAPFLAIRTLHQLA----KDE
R---DKYP-AAAEILIRDFYVDDLLTGTTTYEDAVILRDELTQLLQRGGFNLRQWSSNEP
SLINSLPEETVNLQLLTDSSQTT----------------------------------KTL
GVHWNSAQDCIVYT--------INTAFTSSRVTKRNMLSYIAKLFDPLGLLGP-------
----------------------------------VIVTAKIIMQQLWQLK------TGWD
ESV-PQDTFISWIAYVEQLKAINNMKIPRK-----VIIRDAIEI-ELHGFCDASEK-AYG
ACIYLVSSD-RHYNRESQLVCAKSRVAPL--KSI-SLPRLELCAAVLLARLYKNTVKAL-
R--V-TL-S--KCT-FWSDSTIVLHW-IQT--SPHQLKTFVANRISEVQDLTN-------
TSNWRHVRSQDNPADLISRGQSVPELLDHSLWFSGPSWLLSN-----ESNW---------
--------------------------------PV----TQIHLDVIPEQRASVILVTSIP
TWD--------------------------VINKF-SCFTTLVNVIA-YCCR----FINNC
KR----RERK---------------------SGSL--------------TVDEVL-YAKN
KIIKYMQQQEFASEIREIEE-------------TGTVQRRS---KLLALSPFL---DAD-
RLLRVGGRLNNAG-IPYDAKHP-I----------------LLPKNHHVTTLIVRREHMIH
WHAGSQATLYAVR--------QRYWILDGRNTV---RKII-RNCIRCLRAS-PRE-----
TN---YLM-GNLPESRV-TH-ARPFTNCG-IDYCGPF-FIKEKRF-RNRNKLKVYVAI--
--FVCFITKAVHIELVSDLTTEAFVAALRRFMARR-GKCVNIYSDNATNFVG-ANRELRE
LYDHVRSKDHNERVS-----------RVLLQENINWHFNPPRA----PHFGG--------
--LWEAAVRSFKHHMVRT-I--GDTLF-TYEDLHTYVTEIEAILNSRPLTPLSS-DPNDL
LALTPAHFLIGDS-----LTSIPGHDFSETP---------ANRLS---------SW-QHI
QKLKQHFWTRWHKEYL-NEINGR--SKWRET-----SAN-IKVGTLVVVKEDN-VPPLHW
PLARIIEVHPGA-DNVVRVV--TIKTSS-------------G------------------
--VYKR-----SVK----------------------------------------------
-------------------------------------------------------RIS--
-PLPIE---------ISA------------------------------------------
------------------------------------------------------------
------------------------------------------------------------
------------------------------------------------------------
------------------------------------------------------------
------------------------------------------------------------
------------------------------------------------------------
------------------------------------------------------------
------------------------------------------------------------
------------------------------------------------------------
------------------------------------------------------------
------------------------------------------------------------
------------------------------------------------------------
---------------------
>Vigna__radiata__var.__radiata
------------------------------------------------------------
------------------------------------------------------------
------------------------------------------------------------
------------------------------------------------------------
------------------------------------------------------------
------------------------------------------------------------
------------------------------------------------------------
-----------------------------------------MAENADKIKALHRKRGVIL
GGITSFSK---------------------------------KLDEWRDKEVDRDKYVLQQ
YLDSFVKGFDKFDPIQEELEDLDEREIDQRQVIQDRFDVAVARAKGLLSEYAVSD-----
--------------------------------------------------------DGES
TRSNNSASFQSAASSQNSDRHVK-------------------------------------
------------------------------------------------------------
------------------------------------------LPKIDLPK----------
------FDGT---LENWASFYDLFSTLIDEDTALSASAKLHFLRSSCT--GKAARLIESL
TTKPEN--YESALKLLKKKFDSPRRALRAHWTKLREYPKSPKDTPT------SLGELVDL
FNQ---NLKAMENLG---------------APVDQWSVPLIDLILTK-ISPYTAWQWELT
---------------LDETDNKMPC-YTHLLSFLERRASSVELSNFDSACKNVAKVSYRS
NYNNNSSPVPSVKKPAQNFSA--------------TSAPAKSDKKKTCPLCSEP---HPL
YWCDQFKSMSTEDRKITAQRESLCMNCLGNH---TGLCKSKH-RCKI--CKNNTHHTLLC
------------------------------------------------------------
--------------------------------------CQNSEKPQPESPKFAGV-----
---------------------INTP-----------------------------------
----TSELITTALVNVSN-YDGKSV--LARALVDTCSSMHFMTINLAQRL-GLKVRK-DP
SPISVLNSITT-------ISGGTVSAIIRSRY----NGYERELTFRTVDQITGLVPDQPI
---DRRLMKIPSNI--RLADPEFHRP---APAEILIASGTALSML-------------CQ
GQINLSQPGGLDLYLQKTMLGWVIGGS-------------------VPSESAQSM-----
-----------ASCHLVTLNFDLKQFWER---EEVP---QMEVLTKCKN---EEEALCEE
HFRSNITRNSE-G--RYVVALPFNER----VTELR-ESRSMAEKRLAGLKRRLQLNPELK
EKYCSVMKEYLTLGHMSPVEVRGGEK--------GYYLPHHAVTK---------------
------------------------------------------------------------
------------------------------------------------------------
------------------------------------------------------------
------------------------------------------------------------
------------------------------------------------------------
------------------------------------------------------------
------------------------------------------------------------
------------------------------------------------------------
------------------------------------------------------------
------------------------------------------------------------
------------------------------------------------------------
------------------------------------------------------------
-----------------------------------------------------------D
SL---------------------------------------------------------T
TAVRVVYDGSAKTFPDGPSLNETLRVGPTIQPDLFSQLLKFRIHNTVLTGDIEKMYRQFL
VRKQDRKYQRILW------PDAEGRTQTYELNTVTFGLAPASFLAIRCLHQLA----EDE
G---KNFP-LAAEVLKNEFYVDNALTGAPTVTAAVLLRQQLTEILSRAGINIYQWASNVP
EVLHDLPPEKINKQLVLSNSTI-----------------------------------STL
GLKWDANSDSITYT--------VANLPLNHIVTKRSILSEISKIFDPLGLLGP-------
----------------------------------VIIYAKILIQELWKLK------LHWD
ESL-TSSLRQVWLKYRHQLSLLDHLSFGRK-----ILIEHPVRV-ELHSFGDAGTK-AYG
CCLYVRSID-VHGNILTTLLCAKSRVAPI--KTV-SIPRLELCAARLLADVSTSVKEQI-
P--I-NF-D--QIF-YWTDSTVVLNW-LHT--YPASLQVFVANRVAEIQTKTD-------
IKNWGFVRTFDNPADLMTRGQLPKNFLKESIWQHGPPWLSHP-----ESEW---------
------------------P-----------VSNF----LAEPNNVLEKKKVQCFAVTTFD
PSL---------------------------FQKF-SCIFKLQKIIA-LCKR----MKNKN
KHGHVLLDAAREVAIK---------------NSGT--------------TVTELN-LALK
TIMNTVQNSNFNEEMHYLKK-------------GEPVPSHS---RLQPLNPFL---DKD-
GLIRVGGRLKNAA-LPFEQRHP-L----------------ILPKDNHVTRLLIEAEHTIH
GHAGIQATLYALR--------RRFWVLDGRNTI---RKIL-RQCVHCAKLK-PVS-----
VD---YLM-GDLPAARV-TP-ARPFSRVG-IDLCGYF-FLKEKKY-RNRNQVKAYVVV--
--FVCFVTKAVHLELVTDLSSDSFIAALRRFIARR-GLCSDIYSDNATNFLG-TNNQMKE
LETLFSDSKHQNSVH-----------AFAAKNCIRWHFIPAKS----PHFGG--------
--LWESAVKSFKHHLLRV-V--KGALF-TYEEFYTFCTEIEAILNSRPISPMSS-DPNDL
LALTPGHFLIGDS-----LTSLPDLELRDTP---------VNRLS---------QW-QHI
QQVKQHFWSRWQQEYL-NELTVR--HKWTKD-----------------------MP----
----------------------GIQTGA-------------L------------------
------------------------------------------------------------
------------------------------------------------------------
------------------------------------------------------------
------------------------------------------------------------
------------------------------------------------------------
------------------------------------------------------------
------------------------------------------------------------
------------------------------------------------------------
------------------------------------------------------------
------------------------------------------------------------
------------------------------------------------------------
------------------------------------------------------------
------------------------------------------------------------
------------------------------------------------------------
------------------------------------------------------------
---------------------
>Microplitis__demolitor
------------------------------------------------------------
------------------------------------------------------------
------------------------------------------------------------
------------------------------------------------------------
------------------------------------------------------------
------------------------------------------------------------
------------------------------------------------------------
------------------------------------------------------------
------------------------------------------------------------
------------------------------------------------------------
------------------------------------------------------------
------------------------------------------------------------
------------------------------------------------------------
------------------------------------------------------------
------------------------------------------------------------
------------------------------------------------------------
------------------------------------------------------------
------------------------------------------------------------
------------------------------------------------------------
------------------------------------------------------------
------------------------------------------------------------
------------------------------------------------------------
------------------------------------------------------------
--------MVTAVLNILD-KDQQPI--NCRALLDTCSTTNFMTQSMARLL-KLKTST-CR
VPVGALNTMTT-------YCNEITTATVTSRV----NKYKKTLTFLIIPMISQIVPDQPI
---HQETLKIPSNI--KLADPWFYKP---APVDLLIGAGTTLSLL-------------CI
GQIKISLPAQQELFLQKTLLGWIIGGA----------------APSSKYVTSAAC-----
-----------HITSIN--DFDLNKFWEI---EECP---STKRFT-------PEEEECEQ
HFQKHIARDPT-G--RYVVALPFNPR----SPALG-DSYHLALKRLTNTEQKLKRNPTLK
IQYHQVLQEYLDLNHMSLIHDQPT-----ATT--SYYLPHHAVIKE--------------
------------------------------------------------------------
------------------------------------------------------------
------------------------------------------------------------
------------------------------------------------------------
------------------------------------------------------------
------------------------------------------------------------
------------------------------------------------------------
------------------------------------------------------------
------------------------------------------------------------
------------------------------------------------------------
------------------------------------------------------------
------------------------------------------------------------
-----------------------------------------------------------T
SM---------------------------------------------------------T
TKVRVVFDGSANT-TTGTSLNDKLFTGPTIQSDLFSLLIRFRKHPIVLTGDIEKMYRQFL
VRKEDRKFQRILW-------NHGNKTQSYELNTITFGLRPAPYLAIRCLHQLA----QDE
G---HSFP-IAAKILTEDFYVDDLLTGAQTKLEAIQMQQEVSHILAKAGLIIRQWASNDS
EVLKDISKENINPHLQLGETTL-----------------------------------KTL
GVCWESKTDNIMYT-----VNAITITNQT-KITKRTILSEVAKIFDPLGLLAP-------
----------------------------------VIIIAKILLQRLWSEK------LDWD
ESL-PLELHTEWKTYCGQLPVLNQISFPRT-----IMSSTIKNI-QLHGFSDASEK-AYG
ACVYLRVLD-HQGKTRVQLLCAKSRVAPL--KTI-TIPRLELCGAQLLATLITAIVSAI-
K--I-TF-D--GIY-CWTDSTIVLHW-LNT--SPHHLKTFVSNRVADIQNKTI-------
IDNWHHVPTKENPADLVSRGVPPTDFLSMSIWRMGPLWLSEP-----QNKW---------
------------------------------PVTN----LQFSKEISEQRRVTCLFTNQKE
FTT---------------------------FDKF-SNLDRLMRSLA-YCFR----FVRGR
QT-----------------------------KGPL--------------TVKELQ-EVEI
RVIKTVQRQVFAEDLKILNK------------LEWSKHKNA---QLSKLTPRL---DDN-
GIMRVGGRLSLSN-LPFDAKHP-I----------------ILPKNHHVTNLFIHHTHRIH
LHCGVQQTLYILR--------RKYWIIEGRSQV---YKII-NKCVQCCKAR-PPT-----
TN---YLM-GNLPRPRV-NP-SRPFSQVG-VDYCGPF-LLKEKKF-RNRAQIKSYVAV--
--FVCLAVKAVHLELITDLTSEGFLSALRRFISRR-GLCQDIYSDNGTNFVG-ANNILRE
LTDELSTAEAQEKIQ-----------GYLTTKGIQWHFIPPQA----PHVGG--------
--LWEAAVKSFKRLLQHV-A--GHEMLFTYEQFNTLVIEIEAILNSRPLTPISS-DSNDP
LVLTPGHFLIGDS-----LTNLRGHDFTKIQ---------TNRLS---------AW-EHI
QKVKQDFWKRWSLEYL-NELTCR--TKWDTP-----EPN-IVQGAVVLLRDDN-SPPAQW
VMGRVIECHPGD-DGIIRTV--TVKTAR-------------N------------------
--TFVR-----NIK----------------------------------------------
-------------------------------------------------------KLA--
-ILPVC------------------------------------------------------
------------------------------------------------------------
------------------------------------------------------------
------------------------------------------------------------
------------------------------------------------------------
------------------------------------------------------------
-------------------EDSNQN-----------------------------------
------------------------------------------------------------
------------------------------------------------------------
------------------------------------------------------------
------------------------------------------------------------
------------------------------------------------------------
------------------------------------------------------------
---------------------
>Bombus__terrestris
------------------------------------------------------------
------------------------------------------------------------
------------------------------------------------------------
------------------------------------------------------------
------------------------------------------------------------
------------------------------------------------------------
------------------------------------------------------------
------------------------------------------------------------
------------------------------------------------------------
------------------------------------------------------------
------------------------------------------------------------
------------------------------------------------------------
------------------------------------------------------------
------------------------------------------------------------
------------------------------------------------------------
------------------------------------------------------------
------------------------------------------------------------
------------------------------------------------------------
------------------------------------------------------------
------------------------------------------------------------
------------------------------------------------------------
------------------------------------------------------------
------------------------------------------------------------
-------MLTDKRQPI-----------RCRALLDTGSSMNFITRRLANSL-GIRQKK-CS
VPIGVLDTLTT-------TARRYITATIMSTD----GSYERTITFLVIPAISTLIPSQHI
---DRSTLEIPKNI--NLADPRFHVP---GPIDVLLSSGTTLASM-------------CV
GQINLTRPDEPELCLQKTRFGWVIGGS----------------PTYQIATNAFHA-----
-----------STTALQ---ADLARFWEI---DEGP---PIQHLS-------EAERRCEE
HFRDHVRRTSE-G--RYIVALPFNSQ----LPSLG-STKALAMRRLASLHRRFQRDNSYE
IAYSNVIQEYIDLGHATKIDPGHL-----ANH--EYYLPHHGVIKE--------------
------------------------------------------------------------
------------------------------------------------------------
------------------------------------------------------------
------------------------------------------------------------
------------------------------------------------------------
------------------------------------------------------------
------------------------------------------------------------
------------------------------------------------------------
------------------------------------------------------------
------------------------------------------------------------
------------------------------------------------------------
------------------------------------------------------------
-----------------------------------------------------------S
SD---------------------------------------------------------T
TKLQVVFDGSAAS-NTGVSLNDTLLTGPKLQEDLFDILLRFRSHQYVLTGDIEKMYRQIL
ILPEDRKYQQILW------RNSDGEIDSYQLNTVTFGLSAAPYLAIRCLKQLA----DDE
G---RQFL-RASLVLKRDFYVDDALTGADTKEEVLSIRKELTDLLQSGGFNIRGWASNNS
DVLNGLSEQDKCRKLQLGESQTL----------------------------------KTL
GVFWKSQVDSILYS--------VDTLTDLPRVTKRSISSVIARIYDPLGLLAP-------
----------------------------------VIIRAKIILQHIWSLK------INWD
ESL-PADLHTEWSRYYTQLALINNVRFPRK-----AVIPAATRM-ELHGFCDASEK-AYG
ACVYLRTIS-SDGSIQSHLLTAKSKVAPL--KTQ-TIPRLELNGALRLATLIASIQKAL-
T--I-EI-S--RIV-YWTDSTIVLQW-IKS--SPHMLKTFVANRVAEIQLKTN-------
LSDWRHVPTADNPADLISRGQTPKEFLRPSIWKNGPEWLQQN-----EEHW---------
------------------------------PTWN----PTTSGEIPEQKRSPCLAANPVD
HTI---------------------------LEKY-SSWSKLTRVVA-RCFR----WRHKQ
SR-----------------------------AVSL--------------TVDELI-SAEN
RLLRLLQNIHFSKEIRSLQK-------------DRTTSVGG---KLQRLNPFL---DNE-
GIIRVGGRLTNSQ-MPFHQRHP------------------IILPKSSVTELIIDQEHRRN
HHSGTQATLYAIR--------QRYWPVDGRSQV---WRTI-KKYVRCCRAN-PPS-----
VE---YLM-GDLPESRI-TE-SRPFTNIG-VDYCGPF-YVKERRD-RNRRRVKVYVAI--
--FICLATKAVHIELVSDLTTDAFLAALRRFISRR-GHCATILSDNGTNFVG-ANRELKE
LHLLLQSDNHQERVQ-----------TFLTDRQIQWSFNPPNS----PHFGG--------
--LWEAAVKSFKRHLIRA-V--GTELL-TFEHLNTLVIEIEAMLNSRPLTPIST-DPNDL
PVLTPGHFLIGDT-----FTNIRERDLRTIQ---------PSHLS---------NW-QRI
HQLKQEFWSRWYREYL-NELTSR--SKWYKG-----KHG-IREGTIVILREDN-VPP---
-----LSTLSAP-PHLLRIL--SANT----------------------------------
-----------NIN----------------------------------------------
-------------------------------------------------------ITY--
------------------------------------------------------------
------------------------------------------------------------
------------------------------------------------------------
------------------------------------------------------------
------------------------------------------------------------
------------------------------------------------------------
------------------------------------------------------------
------------------------------------------------------------
------------------------------------------------------------
------------------------------------------------------------
------------------------------------------------------------
------------------------------------------------------------
------------------------------------------------------------
---------------------
>Necator__americanus
------------------------------------------------------------
------------------------------------------------------------
------------------------------------------------------------
------------------------------------------------------------
------------------------------------------------------------
------------------------------------------------------------
------------------------------------------------------------
------------------------------------------------------------
------------------------------------------------------------
------------------------------------------------------------
------------------------------------------------------------
------------------------------------------------------------
------------------------------------------------------------
------------------------------------------------------------
------------------------------------------------------------
----------------------------------METPPVQAANGS--------------
------------------------------------------------------------
------------------------------------------------------------
---------------------------------------------------------EHP
NQIQKNRFHRPSQRQPHERQGHIHFS----------------------------------
------------------------------------------------------------
------------------------------EQPSLPPNLAEPATTLHTTQLPQGA-----
------------------------------------------------------------
----VKPPLMCADVALFN-PDDESKETHVTALLDTGASQSYISNDLIEQL-QLRPSNPQR
ITMFTFGTEEPIS-----MEATNHEIGIRCM-----DNTTHLLHVQALPVLTREIKYGL-
----------------PLGPRFS------RSVQHILPTKRISNLR-------------NS
NRQNRSGQHL--PIQASNDVVFTFSTS-----------------MTNPARHSDLV-----
--------------------ELVERFWSN---ESLG---IVDNPNQ------SDDDKCLE
DFNNSIKYNEQER--RYSVKLPFKGN----PSELP-TNRDLAFSRFLSNLKALQKNPEYM
KKYHEIFADQLKRGIIEEIDECRS-----ANI--SHYLAHHGVISE--------------
------------------------------------------------------------
------------------------------------------------------------
------------------------------------------------------------
------------------------------------------------------------
------------------------------------------------------------
------------------------------------------------------------
------------------------------------------------------------
------------------------------------------------------------
------------------------------------------------------------
------------------------------------------------------------
------------------------------------------------------------
------------------------------------------------------------
-----------------------------------------------------------S
KK---------------------------------------------------------H
TKVRCVFDGSAKK-KGGMSINEVLHKGPTLLPDLLGVLLRTRTMPILVSSDIEKAFLMVE
LQEQSRNYTRFFWLRDPTKPADCSNIVVYRFRRVLFGLICSPFLLAATIHYHL-------
----ASTGTPLARKILRNIYVDNVFYGISSVDEGKRYYEDSKQLFQNAGMNIRDYVSNNQ
ELNRFMEEQEKSKVDEQC---------------------------------------KIL
GVTWKTTTDEFKIH--------LPRCTTGITWTKRRVLQKVASTYDPFGWISP-------
----------------------------------VVLVGKIFIQKLWTEN------ITWD
ESL-PQHLLEEWTQISESWT-LSSVTFPRL---LIQNNAPDAKY-DIHVFTDASQS-AYS
ASSYLLEKI-NGHPKRAMLLVSKSRLAPK--KPLMTIPKLELSGLLIGANLLHYLKLHL-
D--I-PI-D--RSF-LWSDSRVALSW-TQS---DKDLPIFIRNRVRAIREKAK-------
DAIFRHIPGSLNPADVASRGCTINELISNNLWWNGPSFLLEE-----EDTW---------
------------------------------PSEK----IDSDAEEHLASTVCCTTHQEPE
NEP---------------------MTPVMESERF-SKWTYMLRTLV-TILT----FITRL
STKATQHFGT---------------------------------------TKNALRSTAEI
ILFRMAQIE--DPPCSDLQR---------------------------QLTLFK---CGRT
NLFRVRTRIYESA-LPPETKEP-I----------------LLPRKSNITELFILHVHKLN
HHSGTEQTLIELR--------KSVWIPKGRSTV---KRVINKRCFLCRRNN-AKP-----
FK---LPDFPAHPDYRVNKP-NYPFENCG-LDVMGPMKYKS-----KHGETKKCWILL--
--ITCLNCRAIVVDVIRSLSSNTFLHCLRRFIATN-GCPKRIICDNAPAFKAFAQTQSDE
PMNEER----AEDLL-----------DYCATNKIQFKFIPAFS----PWQGG--------
--FYERMIGIFKTAFTQA-T--RNRTL-LMDDLHTLAKESEAICNSRPLTYVN--DQEDF
LPLRPVDFIRPTA-----RLSFPRLLSEDDQ-WRPHYTTRDDLIK---------DW-RFG
LQILETFWNRWQVEYL-TSLRER--HQISHPYPRIHHNDKPANGEYVLIHDDT-NKRGMW
KMGQICRSS----DGYQRSV--QIRLPS-------------R------------------
-LIITR-----PINLVSRFEITSNTTTQEQTATQNESTERRTQSPIHPMVTRSKARRQQL
NLPLFISIMTALLQCVISASSRCPEELTLDKKIIHATPCVTNGVAVAVYSKEDTRKIC--
-WFPVT------------CPHGEIRASFQPSKDLQLCGPKCECPKWSQFCSHYSNSRTVQ
SKAPNIPSEFLHYTPDEAQTVFISAKCSKGGVEMRSDREIDNIEACISSYCVFASHISTT
SLFFSTELVVFKYTVKITAWQNGLRVHHSTVTCPSHPICEVLHCSLCIEKIYNTQCWTNL
DILLITSICLLLLSCYWILKPFIFVIKKTMKLPLRLINFLFNLLRRNKRETLRGETNPST
TQFRTYTRRKKQHRSLRHPAVFVATAILVYGSQRGNCCSDVISIASTTKSCSTINSTEIC
TFNEGTTLTLQPLGQDVCLSLRNQKDEPIGLISLRVKSIRHICHQKIEFFTTDHELNSES
SHRCYKAGSCQPDKCDNTKSSDIIPEFSWTASNHPGFTFCTASCQCITCDGCFFCTPSCL
FYRLHARPTSSTIYTVFTCPVWELTVTAEVALQLQAGTTTHPVILRPGRTTRVNNIRLSL
LGAISPQLPILTSAFITDGTRTAMTMKVQANELTPQTPAQLQCASKADAITFLCRFSSRT
CTCSTGPYKATCTCPEGKMSKHLQHNTLPLISKNVIIEKYDDTIAARTQVGSAINVQVNM
ENVRIVSIQNQGNCSVTSSSIERCYSCLVGAKITVVCYSTEEQTTADITCNKQHQIATCT
KRGKLAELTFHFNSPKVSTSCTISCPGGQSSFYLSGLLDYVNDAQLQREIAVNSEMAVNR
PSDTLEKIADWLSSLVDKFDFFNLKFLLVCCILALFLPCITSITSAFRDTFHSSAKKQT-
---------------------
>Brugia__malayi
------------------------------------------------------------
------------------------------------------------------------
------------------------------------------------------------
------------------------------------------------------------
------------------------------------------------------------
------------------------------------------------------------
------------------------------------------------------------
------------------------------------------------------------
------------------------------------------------------------
------------------------------------------------------------
------------------------------------------------------------
------------------------------------------------------------
------------------------------------------------------------
------------------------------------------------------------
-----------------------MSDSIRKGSELSKSRTLELLK----------------
------------------------------------------------------------
------------------------------EASENLEHSSIEITIENKLPAWIIDKLYQL
K--------------EDSTSWSVKDIRQYLTKLVLRNEEVARSQADTREKKTNKNNVRGE
TSAFATINQTKGDNTIKSKKV--------------PGKISINGERKPCVFCNKD---HWN
NECNIYPTLKL--RMERLREITACFKCLRKGHA-TSDCKKGKPLCFH--CKSP-HNTALC
------------------------------------------------------------
---------------------------PNNYKELTQAVDSNKERLGSVTIANSIT-----
---------------------EKGN-----------------------------------
-QWKKRTLLLCKEINVTN-PNRPKIQQKALILFDIGSQLSFISKDLAYRL-NLQETNEME
IKIASFGDKTPKTCI---TTKTEIGVKIG-------NKEIIRLDVITVNHLTNELQVVNL
---NKKELLMIDKX--NQFSNFKNKW---KQPDILIGADHFFKFI-------------QF
DQAENLKSG---FSLIHTKVGPIIAGS------------GYINEIHDSISETTSV-----
---------SPISQVNAVNIPDLDHFWKL---ELMG---IQDKINS------DNDEKALQ
QFKQTITRDKG----RYQVCWPWKDS----KNKLS-DNFGLCLGRLKSLIRRLQMKPQLL
SRYNQTIEEQLNSNIIEKVSSEMNE----VGI--IHYLPHHEVITP--------------
------------------------------------------------------------
------------------------------------------------------------
------------------------------------------------------------
------------------------------------------------------------
------------------------------------------------------------
------------------------------------------------------------
------------------------------------------------------------
------------------------------------------------------------
------------------------------------------------------------
------------------------------------------------------------
------------------------------------------------------------
------------------------------------------------------------
-----------------------------------------------------------N
KT---------------------------------------------------------T
TNLRIVYDASAHC-KGMKSLNDVLYRGPITLPDLVGVLLRFRTMKNVIIADVEKAFLQIE
LHPTDRNCTRFLWLKDIRSPVNEENVSCYRFQRVPFGIVSSPFLLSATLNYHL-------
----ETCKSKIALELRKNLYVDNIIIPTKGTNEALSNYKEIKIIFNEASMNVREFLSNDQ
EVNEKLPVQDRAEXSSIK---------------------------------------KIL
GLNWYHKQDIIQVT--------LKPWFGK-KLTKRIILQFVASQYDPLGFIVP-------
----------------------------------ILIRFKLFLQTLWKKN------LSWD
QTI-SEEDETTWKLLTNEWPK-KLKDLPRF------TTNCSKQV-QFHVFTDASTA-AYS
AALYIRTQE-----REVFLVFAKSRIAPI--KGM-SIPRLELLAILIGVRMVQFVLKQK-
E--L-E--D--VITILWSDSQCALHW-VHN--SSRLLPTFIQNRVEEIRKA---------
KIHFRYIPSEQNPADIATKGISPNKLKGYDLWWKGPKWLTEN-----ESKW---------
------------------------------PQWK----YNYNEDYQDEEIVAHITEPIII
NKH----------------------FGILDASRF-SKWSRLIRTTG-WVLK----FIRLT
MKREIPWLKMATKE-----------------KNIL--------------TTQDYE-LSEI
VLFKQAQSEGVTKD------------------------------EIIKWNLFY---DNE-
-LWRYKSRVVNSE-MKESNLHP-I----------------YLPRHNTITELFIQQRHEQL
YHAGIAHTLSNLR--------STIWIPKGRTEV---KRIL-NKCMKCRRWT-TKP-----
FK---LPTMADLPASRT-TR-SRPFARVG-LDYLGPV-NIR-----SDNGLTKRWVAL--
--FTCFTTRAVHLEVVETLSAESFLHVFRRFTARR-GFPELILSDNAGQFQL--------
IFKIIV----KQQLN-----------EFLAERKMIWKNIIPKA----PWNGG--------
--VYERLIGLTKRAMKRA-I--GRKLL-WERELITLVAEVESILNTRPLTYV---NFDDC
IILRPIDFILPNA-----HLIMPAKNKNEMDDFIPHKLDSREKLIQ--------YW-SNT
LKALDAFWEIWKEEYL-NTLKER--AQREHSSPRDVVKRTPHEGEIVLLNEPE-IPRGMW
KLARIREIKTGK-DGEVRSV--SIELPK-------------G------------------
-KILNR-----PVN----------------------------------------------
-------------------------------------------------------MLY--
-PLEVK------------------------------------------------------
------------------------------------------------------------
------------------------------------------------------------
------------------------------------------------------------
------------------------------------------------------------
------------------------------------------------------------
-------------------GEEIDPQPTMFNKSVQNVNEQEPIALRTRSAIRRSNQPKLS
NELKHLAPSVGSVADFNIAI----------------------------------------
------------------------------------------------------------
------------------------------------------------------------
------------------------------------------------------------
------------------------------------------------------------
------------------------------------------------------------
---------------------
>Toxoplasma__gondii__ME49
------------------------------------------------------------
------------------------------------------------------------
------------------------------------------------------------
------------------------------------------------------------
------------------------------------------------------------
------------------------------------------------------------
------------------------------------------------------------
------------------------------------------------------------
------------------------------------------------------------
------------------------------------------------------------
--------------------------------------------------------HLKQ
EEVKESFPKNSMIHTNQAEIK---------------------------------------
------------------------------------------------------------
------------------------------------------LPQLPLIT----------
------FSGD---PKLWRQFWCSFKAAVHEQ-SIPDIQKLNYLISCLK--GDALLSVRGY
DIAPEN--YDVIIGLLKEKYGKPFLIKKSLYNELNTIKKNDREWKA-------------T
IEAMERTFRQLEAIG------------------ENLEHSSIEITIENKLPAWIIDKLYQL
K--------------EDSTTWSVKDIRQYLTKLVLRNEEVARSQADTREKKTNKNNVRGE
TSAFATINQTKRDNTIKSKKV--------------PGKISINGKRKPCVFCNKD---HWN
NECNIYPTLKL--RMERLREITACFKCLRKGHA-TSDCKKGKPLCFH--CKSP-HNTALC
------------------------------------------------------------
---------------------------PNNYKELTQAVDSNKERLGSVTIANSIT-----
---------------------EKGN-----------------------------------
-QWKKRTLLLCKEINVTN-PNRPKIQQKALILFDIGSQLSFISKDLAYRL-NLQETNEME
IKIASFGDKTPKMCI---TTKTEIGVKIG-------NKEIIRLDVITVNHLTNELQVVNL
---NKKELLMIDKR--NQFSNFKNKW---KQPDILIGADHFFKFI-------------QF
DQAENLKSG---FSLIHTKVGPIIAGS------------GYINEIHDSISETTSV-----
---------SPISQVNAVNIPDLDHFWKL---ELMG---IQDKINS------DNDEKALQ
QFKQTITRDKG----RYQVCWPWKDS----KNKLS-DNFGLCLGRLKSLIRRLQMKPQLL
SRYNQTIEEQLNSNIIEKVSSEMNE----VGI--IHYLPHHEVITP--------------
------------------------------------------------------------
------------------------------------------------------------
------------------------------------------------------------
------------------------------------------------------------
------------------------------------------------------------
------------------------------------------------------------
------------------------------------------------------------
------------------------------------------------------------
------------------------------------------------------------
------------------------------------------------------------
------------------------------------------------------------
------------------------------------------------------------
-----------------------------------------------------------N
KT---------------------------------------------------------T
TNLRIVYDASAHC-KGMKSLNDVLYRGPITLPDLVGVLLRFRTMKNVIIADVEKAFLQIE
LHPTDRNCTRFLWLKDIRSPVNEENVSCYRFQRVPFGIVSSPFLLSATLNYHL-------
----ETCKSKIALELRKNLYVDNIIIPTKGTNEALSNYKEIKIIFNEASMNVREFLSNDQ
EVNEKLPVQDRAEVSSIK---------------------------------------KIL
GLNWYHKQDIIQVT--------LKPWFGK-KLTKRIILQFVASQYDPLGFIVP-------
----------------------------------ILIRFKLFLQTLWKRN------LSWD
QTI-SEEDETTWKLLTNEWPK-KLKDLPRF------TTNCSKQV-QFHVFTDASTA-AYS
AALYIRTQE-----REVFLVFAKSRIAPI--KGM-SIPRLELLAILIGVRMVQFVLKQK-
E--L-E--D--VITILWSDSQCALHW-VHN--SSRLLPTFIQNRVEEIRKA---------
KIHFRYIPSEQNPADIATKGISPNKLKGYDLWWKGPKWLTEN-----ESKW---------
------------------------------PQWK----YNYNEDYQDEEIVAHITEPIII
NKH----------------------FGILDASRF-SKWSRLIRTTG-WVLK----FIRLT
MKREIPWLKMATKE-----------------KNIL--------------TTQDYE-LSEI
VLFKQAQSEGVTKD------------------------------EIIKWNLFY---DNE-
-LWRYKSRVVNSE-MKESNLHP-I----------------YLPRHNTITELFIQQRHEQL
YHAGIAHTLSNLR--------STIWIPKGRTEV---KRIL-NKCMKCRRWT-TKP-----
FK---LPTMADLPASRT-TR-SRPFARVG-LDYLGPV-NIR-----SDNGLTKRWVAL--
--FTCFTTRAVHLEVVETLSAESFLHVFRRFTARR-GFPELILSDNAGQFQL--------
IFKIIV----KQQLN-----------EFLAERKMIWKNIIPKA----PWNGG--------
--VYERLIGLTKRAMKRA-I--GRKLL-WERELITLVAEVESILNTRPLTYV---NFDDC
IILRPIDFILPNA-----HLIMPAKNKNEMDDFIPHKLDSREKLIQ--------YW-SNT
LKALDAFWEIWKEEYL-NTLKER--AQREHSSPRDVVKRTPHEGEIVLLNEPE-IPRGMW
KLARIREIKTGK-DGEVRSV--SIELPK-------------G------------------
-KILNR-----PVN----------------------------------------------
-------------------------------------------------------MLY--
-PLEVK------------------------------------------------------
------------------------------------------------------------
------------------------------------------------------------
------------------------------------------------------------
------------------------------------------------------------
------------------------------------------------------------
-------------------GEEIDPQPTMFNKSVQNVNEQEPIALRTRSAIRRSNQPKLS
NELKHLAPSVGSVADFNIAI----------------------------------------
------------------------------------------------------------
------------------------------------------------------------
------------------------------------------------------------
------------------------------------------------------------
------------------------------------------------------------
---------------------
>Metaseiulus__occidentalis
------------------------------------------------------------
------------------------------------------------------------
------------------------------------------------------------
------------------------------------------------------------
------------------------------------------------------------
------------------------------------------------------------
------------------------------------------------------------
----------------------------------------------MGLEHSPEKTDRQR
NARQSADSPPSLAVLRSRRTRAKTSLQIEIDALKKFERIDDSNRLAILSAKSRIDGRVEA
IREVCRQASSHPHLPENEVERESEEAETAIEVGILARGIIDGLLAVELFEKAATS-----
--------------------------------------------------------SSCQ
SSSPSIVPSGQQSAAVSGDDVTGQSRIFSRHPSEDSSGGATNTEQSTSVSAGTNCN----
------------------------------------------------------------
------------------------------------------NPRLYLDTTPEV------
------FDGT---VSRYRLWRSQFTNYVHRRTQATDSDKLVAMCKLLS--GAPKNLICEL
PLVDSN--FEVALRLLDDNYSVPELRQQEVINNTTRVPIVRNVNDT-----VRLRELLND
TQR---TILALEGVN----------------VPLQSIALTYEQTIRNALPVDLVLNFEDR
RTTALLTDDVADVNQAAAAARRLEDLLSFLRRYTVLRERKSSAQQRSTVGDQATPSSADP
KVPRYRGLPRRPPGQPPLSTAAATTKN--------NLNKASKTRRTPCLFCNSF---EHL
PSCCT-ADIPMKRRLELLAQRRRCVKCFQYEHLPPRQCSGPRDPCRT--CGSSTHHTVMH
------------------------------------------------------------
-------------------------------GHFSGPADSRTTASVLQTVAVATS-----
------------------------------------------------------------
----DRAVVMTATAFVVFGDTKI----KVRCFFDSGSMVSFVTRRLIRRLPNIPPKARVD
LDLQAFDSQHA-------VTTNRYDIRLVSAHG---DCDPILIQAHEYDFGVDPPTNCSE
---QMRRLIQHFGATHPLADPSIVNQLDNIAPDLLIGVDQMYKIL-------------HL
N-KETVIAGD--LVAKSSRFGWLVSGS-----------YGANTTRGDVIRVQPVC-----
-----------CAATVSKPAKDLERLWSL---EAIG---APESAGDHLS---LVEQEALQ
QFRDGISYENR----RYTVAMPKRES----IERLS-NNVEIALQRLSAKRRSLARDPESF
QRYDKEIMTFVQAGHAEEIFDVDLAAPSSRDR--KFYLPHRQVITR--------------
------------------------------------------------------------
------------------------------------------------------------
------------------------------------------------------------
------------------------------------------------------------
------------------------------------------------------------
------------------------------------------------------------
------------------------------------------------------------
------------------------------------------------------------
------------------------------------------------------------
------------------------------------------------------------
------------------------------------------------------------
------------------------------------------------------------
-----------------------------------------------------------G
ID---------------------------------------------------------G
DKWRIVFDGSSSA-AGETSLNSHLLAGPNLNPDILKLLFNFRLRAVALSADIVQAYMTIN
LAAEDRSWFRFLW-----QGPGDGRVRCFQFLRVPWGATSSGFLLAAVLREHF-------
----ERVDPTATYKLGDSFYFDDMLRSFNSEDEAIQFIDKIIPWMLQAGMSLGKWKSSSP
TVMDHLSSRSTSPKASATLVETGIL--------------------------------KVL
GIAWAPAEDHFRFQ---LSDIDKVSEAEK-PITKRQVLRVVASIFDPVGWLIP-------
----------------------------------FTLRGKLLIQQLWSQT------LRWD
DPL-SGPELDSFRRWTQEIPTLSALRIPRL---YGDSTRRISGY-QLHVFGDASEK-AYA
GAAYLQTLY-VDGGSNCSLLMSKSRVAPR--EKI-SLPRLELLAAVLSARLRAFVVERL-
D--V-KL-D--KTT-HYTDSAVTYYWCIAE--DPTRWKTWVCNRVMEIQKLTS-------
SNEWFHVEGKHNIADIASRGVSAEDLISNSEWFGAPSWLSEP-----GDRR---------
------------------P-----------VKRL----RAGCDETESISKELRLVVTPAV
VTP-----------------------ALIDLQRF-SGWEKAIRVMA-NVLR----FVQVC
RR-----------------------------RDPV--------------PDAELRAQSES
LIIRWTQAAHFRNEINATLA-------------QERPARTS---KLSLYRLHL---DQS-
GILRAQSRLSASDQFTHDEQNP-I----------------IIPGESRLATLLILHHHRLN
AHLGVSTILNALR--------RRFWILRGRQVI---KKLI-RGCVVCNRAH-GPT-----
AD---QVQ-PPLPVERA-SI-VAPFATTG-VDFCGPF-HTR-----SREGTIKNYIAL--
--FTCTSIRAIHLELVPDLTTVQTHLALRRFLAEH-PACRKFISDNGRSFVR-AAADIRR
LFGETR----NPQVR-----------ELLAQHRIEWTFGCARA----SWRGG--------
--FFERLVGLTKRCLTKT-L--GRCLI-SSEEFRTIIRELAATINNRPLSYASN-DLDEA
RALTPAQFLQGGPPASPLCASVPLDALGPNGSIPDAPPGEEKLRQ---------AL-LER
TNYFKSLSSRWQKEYL-LLLRSA--NLDRKG-----KPRPLKDDSICLLKEDS-VSRSKW
HLVRILRGKPGR-DGAVRTY--AIRFSN-------------G------------------
-FESTR-----AAQ----------------------------------------------
-------------------------------------------------------MLI--
-PLEVP------------------------------------------------------
------------------------------------------------------------
------------------------------------------------------------
------------------------------------------------------------
------------------------------------------------------------
------------------------------------------------------------
-----------------NQMDDTLDNEAENL-----------------------------
------------------------------------------------------------
------------------------------------------------------------
------------------------------------------------------------
------------------------------------------------------------
------------------------------------------------------------
------------------------------------------------------------
---------------------
>Trichuris__trichiura
------------------------------------------------------------
------------------------------------------------------------
------------------------------------------------------------
------------------------------------------------------------
------------------------------------------------------------
------------------------------------------------------------
------------------------------------------------------------
------------------------------------------------------------
------------------------------------------------------------
------------------------------------------------------------
------------------------------------------------------------
------------------------------------------------------------
------------------------------------------------------------
------------------------------------------------------------
----------------------MLSPTLRNAARVGPL-----------------------
----------------------------------------------------KLSSLYDK
LES---YMRALETLG---------------VTTESHVATIFPLVESC-LPEELLRAWQRN
SRSQN----------ASKGGDSLSGKLKQLMEFLRREVEGEDRIALAMSGFNLSDRQRVA
DNPRPSPPLQQRTPKLPSSA---------------CLFSRQPGSGRKCPFCYRD---HDS
SVCSTAGSLSLTGRKRMLRNNKRCFVCFATGHV-ARECRASV-KCPT--CQGR-HKVLMC
------------------------------------------------------------
--------------------------------PRTSNGNREAEAIGHDQNHALTN-----
---------------------AGKG-----------------------------------
-----GVLLQTLMARLVGTKART----VVRVLVDTGSQRSYLTKRVALKA-GCQPVGCHN
FAQSLFGGARSAP-----RPHNCYDARIESLD----GSYACQLQAYDEPKICGQISPIP-
---EGPWMNELREKGINLSDMGKEP----SDIDVLIGADVAGELY-------------TG
H-IVRLESG---LTAMETRLGWTLMGR----------------SLNIPSSGSSAM-----
-----------PVTAMFVQDADVQRLWQL---DVVG---IEDPGMVKTKQ--EMEEATRA
HFLQTVTVSDD-G--RYLVQLPWREV----RDRLP-DNFEFARRRLISVTKRL-QEKDLV
SSYNEVFDEWEREGIIEEVQTLSS-----GGQ--CHYLAHRPVVKE--------------
------------------------------------------------------------
------------------------------------------------------------
------------------------------------------------------------
------------------------------------------------------------
------------------------------------------------------------
------------------------------------------------------------
------------------------------------------------------------
------------------------------------------------------------
------------------------------------------------------------
------------------------------------------------------------
------------------------------------------------------------
------------------------------------------------------------
-----------------------------------------------------------N
SQ---------------------------------------------------------T
TKIRPVFDASAKQ-GNNPSLNDCLETGPNLMQLLPNVMLQFRMRKIGVVADIRKAFLQIE
VNPEDREFLRFLW----WEDVNAQKLKIYRHNRVVFGATCSPFLLAAVIEHLL----DRA
P---ERFR-DAARRLRTSFYVDNCLSSFNSVAEVHRFINEAQQIMSSGGFDLRGWLYNES
MEAEDLQTV------------------------------------------------PIL
GMLWNRRSDSLQLN------MEKVIEGLSKRVTKRNILSATHQVFDPIGVVCP-------
----------------------------------VLLRPKLLLRKIWPMR------IGWD
DAL-PEEFTTVFLEWLRSLKSLETLRIPRW------IGVDSGNR-SLHVFCDASKE-AFA
AVVYLRVEW-IEGS-RLQLLTAKSRLAPM--KAL-TIPRLELLAATIGARLLAAIRETW-
D--P-EKNM--PVV-FWSDSTTVLSW-IRR---GNDWSVFVSNRVLEIRRISD-------
VKAWRHVPGDMNPADLPSRGCSANQLLSSR-WWEGPHWLQHP-----EERW---------
------------------PP----------DVQA----CDEAEVAKELRKAPVVSLTVTA
SVP--------------------------WYCRYFSSYRRVVRLIA-WIRR----YVANC
QQ----PRGKRN-------------------AGAL--------------ETEELQ-SAEN
CLIRLVQSEAFPDKKAV---------------------------SFGSVYGYL---DER-
GIIVVKTKIAERF-DESSFRKP-M----------------LLPSKHPLVNLLIREEHERL
CHAGVLLTMNNLR--------EKYWILGGRRAV---RSAI-AGCVRCKRFS-AQR-----
ME---VSP-VPLPLDRV-RD-AAVFEIVG-VDLAGPL-LMR-----NGR---KAWIVL--
--FTCAVYRAVHLELLTSLSSEAFVQSLRRFIARR-GKPAVVYSDNGTNFIG--------
------------------------------------------------------------
----------TREALRKA------------------------------------------
------------------------------------------------------EW----
------------------------------------------------------------
------------------------------------------------------------
-----------EKV----------------------------------------------
-------------------------------------------------------KAC--
------------------------------------------------------------
------------------------------------------------------------
------------------------------------------------------------
------------------------------------------------------------
------------------------------------------------------------
------------------------------------------------------------
------------------------------------------------------------
------------------------------------------------------------
------------------------------------------------------------
------------------------------------------------------------
------------------------------------------------------------
------------------------------------------------------------
------------------------------------------------------------
---------------------
>Diachasma__alloeum
------------------------------------------------------------
------------------------------------------------------------
------------------------------------------------------------
------------------------------------------------------------
------------------------------------------------------------
------------------------------------------------------------
------------------------------------------------------------
--------------------------------------------MDKAKKTRAMLRTAFT
RTYNHLLT-----------------------------------------QLQAEQPDKEQ
VNALFMLLKEKTSELEDGDQRFIDLLYEENVSEELLGNEIESQDEYKLKYHHVKL-----
--------------------------------------------------------RVSA
LLEPPAESTSQQGPQPHNLSSTNHSVLDNKRVK---------------------------
------------------------------------------------------------
------------------------------------------LPKIDPPK----------
------FSGQ---LKHWLLFWGLFRP-IHEDVTITKEQKFRYLAQAMEKGSGAADLVTSF
PPTAEN--YDKAVEDLTNRYGKKELLIEMYVRELLLLVLHKAVPGS------HQSKLSST
YDKLKTHLRALESLG---------------VTTDMCAAMLYPLVESS-LPEELLRAWQRH
S--------------TTLDIPDTKARLDKFMDFLEAEVEAEQRISMAIEGFGLNAGSKKE
ANDNRDKPKKKTKDESKPVATAAS-----------LLATKSTSAPVNCLFCDET---HAS
ETCAKAKKMSLVERTAKLKEKNACFKCLKVGHS-CRTCRYKD-KCGW--CGNK-HVLLMC
------------------------------------------------------------
------------------------------RQMSTLSSGESNTKPDVTEQNLANL-----
---------------------SADP-----------------------------------
-----SVFLQTLVVKVVNGDRQR----TVRAMIDTGSHRSYILEQVAESL-GYQAEQSRT
MVHSLFGGSQTRP-----QEHKGYRVHVRSLD----HKYACNFLAYEQGSICQAIPRIA-
---EGPWLDKLEKQSIHLTDIGQGH----QPISLLIGADIVGKLY-------------TG
R-LQDLDEG---ITAVETRLGWTILGK---------------TTQATTKRTDTAL-----
-----------LTFSMFAQEATVSRLWDL---DVLG---ITDPVQRVSKE--AHQQQVLE
KFHDTTRVNSE-G--RYEVLLPWKEN----YPTLP-DNRFLAQKRLEATYANLEKR-NVV
KEYEDVFQAWLQEGIIERVPQAEV-----ENK--GHYLPHRPVIKE--------------
------------------------------------------------------------
------------------------------------------------------------
------------------------------------------------------------
------------------------------------------------------------
------------------------------------------------------------
------------------------------------------------------------
------------------------------------------------------------
------------------------------------------------------------
------------------------------------------------------------
------------------------------------------------------------
------------------------------------------------------------
------------------------------------------------------------
-----------------------------------------------------------N
S----------------------------------------------------------T
TRIRPVFDASAKT-KSDPSLNECLETGPNLIELIPSLLLRFREQRIGVISDIQKAFLQIS
VKPEDRDTLRFLW----KPTSNPQQTHTYRHRRVVFGVSSSPFLLGATIDLHLNQAIEKS
T---TEHRTTVLQKLRKSFYVDNCVTSVHSLEEFLEFQNMAIKTLQAGGFNLRGWKCRHS
EEAVRES--------------------------------------------------SVL
GLTWNRHEDTLALA------KPVDQVKKPAAVTKREILSATQSLFDPLGMVCP-------
----------------------------------VLICPKVLIQKLWSKD------LDWD
SSV-DQETRSVFNHWLDELSWLGELKIPRW---SFGGGPSVASV-SLHAFVDASQE-AYA
SVIFARVEV--EDNVECHFIMAKSRVAPK--VKP-TIPRLELLAATVGARLMESVVTAL-
G--Y-EG-L--EQH-FWTDSSTVLAW-IQR---EREWGVFVWNRVQEIRRLSN-------
PQSWHHVPGALNPADLPSRGCTARQLVDSK-WHEDPAWLKLP-----PDRW---------
------------------PRSAMEVNEKEVDGEI----RKTTSKRKIPKRGSVSCAAVHH
VLS-------------CVESLTSTKEVPWYMSRL-SRYTQIVRRMA-WIQR----FVGNC
RN----RRRICI-------------------SGPL--------------SLEEVR-KAEL
TLFKLVQEESFAGA-------------------GDP--------RLAGMTIFV---DSD-
GLIRLKSLISNRS-DELGFRLP-I----------------VLDYRHPLVQKLIYLQHLVL
NHGPIDYVMNKLR--------EEYWVLCCRRAV---QSIV-RRCIVCKRHT-VKR-----
LE---AVP-APLPEARV-RD-AVAFEVIG-VDLVGPL-YLR--------NGDKGWVVL--
--FTCAVFRAVHLELVTSLSTDTFLESLRRFIARR-GRPAIIYCDNGTNFVG-AHNLLRG
LD--------WAKVV-----------ARGVLERIEWRFNLPSA----PWWGG--------
--WWERLVRVTKDLLKRT-L--KKTSL-TYEELQTTLCDCEAVINSRPLTYLAE-DPEQL
IPLSPDMFLRDLR-----LHGVADLDQVDA----------QALRR---------RL-RYR
QRLKDELRERFRVEYL-GQLARR---SFEKG-----LNGSLKEGDLVFVGSDN-TKRLD-
------------------------------------------------------------
------------------------------------------------------------
------------------------------------------------------------
------------------------------------------------------------
------------------------------------------------------------
------------------------------------------------------------
------------------------------------------------------------
------------------------------------------------------------
------------------------------------------------------------
------------------------------------------------------------
------------------------------------------------------------
------------------------------------------------------------
------------------------------------------------------------
------------------------------------------------------------
------------------------------------------------------------
------------------------------------------------------------
---------------------
>Dufourea__novaeangliae
------------------------------------------------------------
------------------------------------------------------------
------------------------------------------------------------
------------------------------------------------------------
------------------------------------------------------------
------------------------------------------------------------
------------------------------------------------------------
----------------------------------------MDEATEKAKKVRKARRSTFT
KTLNALNE-----------------------------------------KLDTQNPDREE
ILVTLELLMEKMKDLEFVTQDIFLLMIDGGATEEQIATESDSIDEYKSKFMRAKM-----
--------------------------------------------------------RATC
VTTTTTATSTSSVDREMIMRDRRKTYK---------------------------------
------------------------------------------------------------
------------------------------------------LPRIELLK----------
------FSGS---IREWLQFWSCFKK-IHEDADIVDEDKFQYLIQAIVPGSRASELVRSF
PPTGEN--YAKVFKESLRSKGEKS----------------------------TLSTLYDK
LES---HLRAFETLG---------------VTTDKCDAMLYPLVESS-LPEELLRAWQKS
TIPG-----------NTEIGYESKDRLIKLMEFLQSEVEKEERISMAVTGFGLNNENDMA
KKHKPKVDFNKNIPSA-------------------TGLLTTKAEKKMCIFCGND---HAR
AECEKARKMSFSERQDVIKQKKACFNCLNMGHI-YKRCRVPV-KCAW--CSKR-HTLLMC
------------------------------------------------------------
-----------------------------PEMSKDKTPLEGSSGKKAETVSEQNL-----
---------------------ANSS-----------------------------------
--CSPAVYLMTLRVKLKNGEIEC----NVRAIVDTGSQKSYILRSAASEI-GYRPIDKET
IMHTLFGGVKSEP-----REHNVYLIHASAVN----GRYACSFKATDEEKICDNVPCVG-
---RGPWLSELRRLNIELTDVDSQE----DPITILLGADVVGKLI-------------SG
N-RRNLSSG---LVAVETFLGWTLMGK----------------VPGSVVRTDSAL-----
-----------MITSMFVQEATVPDLWSL---DILG---ITDPAQKKTKE--EKDATVMN
DLRQTIKLTSDA---RYEVQLPWAED----HAPLR-DNKRLALKRLEAVRRRLQAE-DYY
KAYDAVLKEWLEEGIIEIVPDAEI-----EKS--AYYLPHRHMVKP--------------
------------------------------------------------------------
------------------------------------------------------------
------------------------------------------------------------
------------------------------------------------------------
------------------------------------------------------------
------------------------------------------------------------
------------------------------------------------------------
------------------------------------------------------------
------------------------------------------------------------
------------------------------------------------------------
------------------------------------------------------------
------------------------------------------------------------
-----------------------------------------------------------N
S----------------------------------------------------------T
TKVRPVFDASAKE-GNYPSLNQCLEKGPNMIELIPTVLLNFRRSRIGVISDIKKAFLQID
IRNEDRDFLRFLW----WKNNKTDQIIVYRHARVVFGVSISPFILGAVIELHLQTILARD
RRIAGSSRSNSILKLMNSFYVDNCVTSVDSNEELQEFMHTATSVMAEGKFELRGWEYTRD
DSCGSPT--------------------------------------------------PVL
GMLWNKIEHTLSLN---PAALEQNETKQK-VITKKTILSAVHRVFDPIGFACP-------
----------------------------------AMLCPKLLLQKAWVSG------IDWD
AEV-IEEVKTEFLRWIKELPLLKEVKISRG---MLAEPINEDSL-SIHTFRDASQN-AYA
AVVFARTEG-PPG-VRTQLIAAQTRVSPV--KKV-TIPRLELLAVTVGATLIDFVVKVV-
K--V-ER-I--SIF-MWTDSTTALSW-IQR---ESQWNTFVWNRVQEVRELAE-------
PKLWRHVPGGMNPADLPSRGSTVKQLIASR-WWEGPEWLRRP-----AKGW---------
------------------------------PSGE----FEINEEDMNAEREKTSTSLVSC
DER-----AGLSTELTVSQVTSERMEQLDWYERYFSTYHKIVRLVG-WVSR----FVTYC
MN----PPSACM-------------------KGEL--------------CAREFS-AAEI
KLLKLVQQRCFKGVSDS---------------------------RLSSLNLCI---DKD-
GLIRVTTKITNRP-DTYNFRYP-V----------------VLDSKDSIVKLLVKESHERL
CHTGVQTLVSDIR--------ERYWILAARRAA---RRVI-DKCVICKRQK-GKR-----
LK---AIP-TPLPTDRV-RD-AAVFEVTG-VDLAGPV-FLK--------VNQKARICL--
--FTCAIYRAVHLELVTSLSTSAFIEGLRRFVASR-GRPSVMYSDNGTNFVG-AVKLLRK
VD--------WKRVS-----------EYSSVQKLDCRLNPPSA----AWWGG--------
--FWERMIGLLKPLLRKI-L--GKACL-SYEEMLTSLCDCEAIVNARPITYVSN-DPMDL
CPLTPSMFLQEVR-----EIGMPDCDDVNR----------CDINK---------RL-RYR
QMLREDLRRRFRSECL-GKLSYK--SKTRNL-----ASV-IGVGDVVLVGNDD-RKRMDW
PLARVMEVIRGK-DGNVRVV--RVKTPR-------------G------------------
--ELMR-----PVQ----------------------------------------------
-------------------------------------------------------RLY--
-PLEVS------------------------------------------------------
------------------------------------------------------------
------------------------------------------------------------
------------------------------------------------------------
------------------------------------------------------------
------------------------------------------------------------
-------------------NNERSAMLPRSSIPCNVTPEPETVMDNSNDAISPCKQFVTR
SGRISREPDRLKL-----------------------------------------------
------------------------------------------------------------
------------------------------------------------------------
------------------------------------------------------------
------------------------------------------------------------
------------------------------------------------------------
---------------------
>Polistes__dominula
------------------------------------------------------------
------------------------------------------------------------
------------------------------------------------------------
------------------------------------------------------------
------------------------------------------------------------
------------------------------------------------------------
------------------------------------------------------------
------------------------------------------------------------
------------------------------------------------------------
------------------------------------------------------------
------------------------------------------------------------
------------------------------------------------------------
------------------------------------------------------------
------------------------------------------------------------
------------------------------------------------------------
------------------------------------------------------------
------------------------------------------------------------
------------------------------------------------------------
------------------------------------------------------------
------------------------------------------------------------
------------------------------------------------------------
------------------------------------------------------------
------------------------------------------------------------
------------------------------------------------------------
------------------------------------------------------------
-------------------------------------ADVAGKLF-------------TG
R-KLDVDKS---LSAFETRLGWVIMGK-----------------TPKVTKEDDVI-----
-----------SELSMFVSEANISDLWKL---DVI-------------------------
------VSITENG--RYTVDLPWVDD----HAPLS-RNLEMAKSRLSNTVRKLNKD-GYL
EKYDRVFSEWLEQGIIEVVPDNEL-----NDR--AHYLPHRHVIKS--------------
------------------------------------------------------------
------------------------------------------------------------
------------------------------------------------------------
------------------------------------------------------------
------------------------------------------------------------
------------------------------------------------------------
------------------------------------------------------------
------------------------------------------------------------
------------------------------------------------------------
------------------------------------------------------------
------------------------------------------------------------
------------------------------------------------------------
-----------------------------------------------------------G
S----------------------------------------------------------T
TPLRPVFDASASE-KGFPSLNQCLEKGPNLIELIPAILLKFREDNIAVIADIRKAFLQIE
INPKDRDYLRFLW-------FAKGKLIALRHRRVVFGLTSSPFLLGAVLEYHI----SQI
K---GVPK-YITEKLSKSFYVDNCVTSVKSPAELETFIEQATSIMKKGGFELRGWEYTHD
NXEXEET--------------------------------------------------RVL
GILFNKARDTISVN------TVLIDEISD-EITKRKILSISHKIFDPIGFTAP-------
----------------------------------VMIIPRLILKRLCKSG------YDWD
SPV-DEKSHKEFFTWYNQLHYLNKIELPRS--------FGEGVF-SLHTFCDASQS-AYA
AVTFLRVEN--ENEVKLHFLAAKARIAPD--NS--TIPRLELLAACIGSRQTEDVLQAI-
S--Y-KD-I--PVF-CWSDSTTVLTW-INR---DSQWGVFVWNRVREIRHLSK-------
SWTWQYVPGPQNPADLPSRGCQAKQLYDSH-WWEGPDWLYGN-----XDTW---------
------------------P-----------CAKG----VVDESEVNSELKKSAELTMLNV
KCV-----------------------DVNLVNRF-SSYSKYLRFLC-IMIR----FKNFL
IK----KDVR---------------------TKYL--------------TYKEIQ-ETEI
KLLKCLQHDMFLPKNDP---------------------------KLSAIKVFK---HXD-
GLLRLKTKIIQRN-DXFSFLCP-I----------------LLDSRHKVVELLVRETHESM
NHAGVQTVMCQLR--------EKYWILRMRKTV---REII-SKCVICKRQG-AKP-----
MR---VNP-APLPLNRV-KD-AAAFQITG-VDFAGPL-YLR--------GRQKAWICL--
--FTCAVYRAVHLELVTAMSTAAFLDALXKFISRR-XRPSVIYSDNGTNFLG-ANNMFER
LN--------WNAIA-----------KYSSAKQINWIFNPPTA----AWWGG--------
--WWERLIGMVKVILRKI-L--GKACL-TYEQMYTVLVNXERTIXSRPLTYVSD-SPDDL
RPLTPAMFLQDLR-----ESECPDVDISRRXNFDK-------------------AI-RYK
QELIKHLRERFRKEYL-SQLVLK--GDVKES----R--I-LRPGDVVMIGDDN-RKRIGW
PLARIERLIMGR-DGTARVA--ILRTKE-------------G------------------
--SLKR-----PLQ----------------------------------------------
-------------------------------------------------------RIY--
-PLEVE------------------------------------------------------
------------------------------------------------------------
------------------------------------------------------------
-----------------------------------SDI----------------------
------------------------------------------------------------
------------------------------------------------------------
-------------------DSMNVEDESVTMXEKITPTNAREKXCKPKTECDTTDIVKTR
SGRI--------------------------------------------------------
------------------------------------------------------------
------------------------------------------------------------
------------------------------------------------------------
------------------------------------------------------------
------------------------------------------------------------
---------------------
>Saccoglossus__kowalevskii
------------------------------------------------------------
------------------------------------------------------------
------------------------------------------------------------
------------------------------------------------------------
------------------------------------------------------------
------------------------------------------------------------
------------------------------------------------------------
-----------------------------------------MTKLNQLRKKRDKARRVLV
NALEPEED--------------------------------SIRTFNSQQDKPSAYEQIAS
RLSRLHRLEEDSIAAHRELYDHLEVDDPEFDEVIKDNQELSNRCARVDSFVEKHR-----
--------------------------------------------------------VVYN
QSQQSQINASARNQSHNSADQHVQFPPSLTYRSSMQ------------------------
------------------------------------------------------------
------------------------------------------LPKLEIPK----------
------FSGD---ALEWNQFHDNFSSAIDSDDRLSEVQKLTYLKSFLT--DEAKRTIDGL
QTTQAN--YKIAFDLLKERYGQPKMIIDAHMRSLWALPAPNNDPTS-------LRRFHDE
VET---TIRGLRVLH---------------MNESSYGALLIPMLLDK-LPITFQQQLARN
---------------HGDDDWTLTELTAAMRAEIRALSVGNKFSTLSCDDETDTKSTVAA
FYTNTHAKKPHKP----------------------RKPAYKPPAERKCVYCQEM---HNP
TSCVKV--ATPELRLQYVKTNQLCFNCLGSHK--ANSCKSKY-SCKI--CKKR-HHTSLH
------------------------------------------------------------
-----------------------RHNKQSNDNSSNNSGSETPPVSVNFTHASQKL-----
---------------------ANRS------------------------DRYSGDRNITP
SNPPNRVLLKTATIPVS--YRGKMV--YATALFDEGADRSFVTHNLAQRL-NANVHFTEQ
LRLKSFNNPDAEC-----KSVPCTTLQLHTR-----DGQKKPIDVLYVKEISDKLTNVVT
T--NITNMPHLRGLNLAQKPMPSEST---IRIDILIGADKYWDYV-------------RN
H-VIRGPG----PTAVDSVFGYLLSGPVDRNHVTRAAAFTGQTHVRNTRSNSVTA-----
---FHFTAEIQALRTSQVLDKNIASFWDL---ESIG---IREQINQDPVTV-GHTEQYKQ
YSQNCLDVVNG----RFSAKLPWKPN----HDPLP-TNYYATEQRTRNMVRKLPRD--II
QAYDKVITDQLDKGYIEKVVPDNNNT--------GHYLPHRAIKRE--------------
------------------------------------------------------------
------------------------------------------------------------
------------------------------------------------------------
------------------------------------------------------------
------------------------------------------------------------
------------------------------------------------------------
------------------------------------------------------------
------------------------------------------------------------
------------------------------------------------------------
------------------------------------------------------------
------------------------------------------------------------
------------------------------------------------------------
-----------------------------------------------------------S
SA---------------------------------------------------------S
TPIRVVYDCSAKSGAGQPSLNDCLEIGPHLLNDLTGILLRFRANPVAITSDIEKAFLQIG
LSTEDRQYTKFLW--LSDIKDVNSDFSTYQFCSVLFGASPSPFILNAAIKTLI-----DN
N---TDVP--AANDLQQNIYVDDVVTGSTNTSEAIQYYHDATQLLATRGFNLRSWSSNDA
AIRELAAHDGRGKSDNPV---------------------------------------TVL
GMKWDTNRDILQCK---QI---ELPSNDP-LITKRDIVSYTASLYDPLGLLTP-------
----------------------------------AHIAAKRLIQTLWKQN------QHWD
TPI-SDKLRNDWEVIAENLHSASKINVRRRY-FNETDTTVNNEV-EIHAFADASDK-AYG
GVVYVKSGN------GTSLAMSKTRVTPVNNQTL-TLPRLELMGAVIATRLSKFVSTAL-
STKY-NV-A--KQF-LWSDSQIVLHW-LNA--RGKQ-DTFTANRVSEIVSL---------
PQEFKYVPTKCNPADLLTRGITSKELRDSELWWKGPPWLGN------RDSWPTCELFDKP
NISVNHVALTPTGDIDFAPLVHQDIPATYVNKES----MTSSLDRSPAVTSQTRESLTRE
NTPSVPVGSHNASRTVNTKEVPVGLQYVINLDDYNNNYNKLLRITA-YVLR----FVQLL
KS----KEKCTQ-------------------DKP---------------SATELN-NAEI
HWITDIQHEHFADIFVSTKN-------------DNKKYGH----LRSQLKLFI---AED-
KLLRLGGRLQYAD-LPYDTKHP-I----------------LLPRDHQLTRLIVRATHDRI
MHRGPQSTVNALR--------DRYWINSIRRVV---NHVL-HKCVVCRKVS-GPA-----
YA---KPISTPLPECRV-TA-TPPFRISG-IDYTGAL-YVRSA---PNKTVTKAYVCL--
--FTCATTRAVHLELVPDMSTRSFLLAFRRFAARR-STPSMLISDNATTFIS-AAHELRR
LMN-------DPEVQ-----------ALLAHHRTMWKFIPKRA----PWVGG--------
--FYERMIGITKSTLKKV-L--GKACV-TFDELQTILTEVESVINDRPLTHIAS-HADDL
VPLTPSHLMIGRN-----VYSLPYDASNHLSDPIALTHHNVNL-----------RF-EHL
AKLQRQFGKRWSAEYL-TALRER--HTHTAG--GVKNNT-IKVGDIVLVHSDV-EKRVNW
HMAKVTRLLPGK-DGLVRVV--EIKTKL-------------G------------------
--KTNR-----PVN----------------------------------------------
-------------------------------------------------------KLY--
-LLETS------------------------------------------------------
------------------------------------------------------------
------------------------------------------------------------
------------------------------------------------------------
------------------------------------------------------------
------------------------------------------------------------
-------------------QVEEQRTSAIQSPPTVPDVDNEQLTEGNPTMTSPVTGKPPN
ENGVPEDATEDRVDQMSPTKNSNTTQSSRPRREAFEVANLRLMYNNK-------------
------------------------------------------------------------
------------------------------------------------------------
------------------------------------------------------------
------------------------------------------------------------
------------------------------------------------------------
---------------------
>Crassostrea__gigas
------------------------------------------------------------
------------------------------------------------------------
------------------------------------------------------------
------------------------------------------------------------
------------------------------------------------------------
------------------------------------------------------------
------------------------------------------------------------
-------------------------------------------MTSKLRAVRSGQRSAVT
RLLKKLEE---------------------------------------SFLEENNTEDIET
IVSTLKEKQEILRNLDDRILEDTVEEDVEKEILEADEYKFNIESKIKKIKKHLLV-----
--------------------------------------------------------QGST
LNATASSYQYLDRNENLQIEKNAHSTHDFSQNSCVQQTVTSLNLNPNSNSDATHSANSHK
------------------------------------------------------------
------------------------------------------LPKLNLPI----------
------FEGN---LLEWQTFWDCYNTSIHGNNSLSDVEKFSYLRSLLC--GEALRVISGF
SLTNTN--YRQAIDVLFERYGQNHKIVNAHIQALINIQLPKSNPDC-------LRIFYDK
MEC---CIRGLESLG---------------TDETTYGTILTPMIYNK-LPADIRKNITRD
---------------KGDDNWDLNSLRRAIKKELCVQDAGNASNTRSNQESQEFIPTANF
VTGANH-----------------------------KKTIKQGTTVKQCLFCNGK---HSP
TACHVI--TDYEERISIVKQKKVCFNCFGKHK--VSECQSHF-KCRN--CKKL-HHTSIC
------------------------------------------------------------
-----------------RNSQFPRSTSERAVNAESTQFKQPHQREQSFQLHSSSH-----
---------------------VRAN-----------------------------------
----TEVLLKTAVTPIWYRNQEV----NCNVLLDEGAQNSFITEELAQKL-DIKSTGSIT
LKISAFGDKNSEV-----RNLEKATVQLETQ-----TGEKIPMEVIIIPTIAAPIFNRAR
V--NIRELSYLKGL--KLAHPISSDEQ--FHISMLIGADYYWSIV-------------GD
R-IIRGNG----PTAVESKVGYLISGP---------------IHSSGKQHSGMFH-----
-----------ILADHKVEEVDLEKFWKI---ESMG---IDDHSEEI-----KGKEKLLN
FAATSIDKEDG----HYVAKIPWKEN----SPCLP-TNYEIVKRRTENVIQRLAKDPKML
KLYSEIIQDQANKGFIEKVEDPENS----ENR--VHYIPHHPVKKD--------------
------------------------------------------------------------
------------------------------------------------------------
------------------------------------------------------------
------------------------------------------------------------
------------------------------------------------------------
------------------------------------------------------------
------------------------------------------------------------
------------------------------------------------------------
------------------------------------------------------------
------------------------------------------------------------
------------------------------------------------------------
------------------------------------------------------------
-----------------------------------------------------------S
T----------------------------------------------------------T
TPIRIVYDCSCKDKTGHVSLNDCIEPYSPMMNDITSILTRFRLNKFAVTADIEKAFLQIE
LHQKDRDATRFLW--LSDPGNASSPLTTYRFRSVLFGATCSPFILSATLMKHF-------
----QENANETSSLLEQNLYVDNVLASFQSEETAMKFYKESRTLLAAGGFNLRSWSSNSE
MLQNLSKAEKTADEDSVV---------------------------------------KVL
GMKWNPQEDTLQYA---KND--TGQKKYR-VTTKREVLRETSKVFDPLGLLSP-------
----------------------------------ISVKAKIFMQELWKAN------LKWD
EKL-PKSMQTTWREISSEICDALDIKINRN----NSSSIDSRCD-SLHVFSDASQQ-AYG
ACVYLLSKN------KITLLMAKNRVTPI--KQI-TLPRLELMGALIGARLGKHVKEIT-
G-----V-N--KIY-FWCDSQIVLHW-IIS---QKTPNRFVANRVNEIREISK-------
SSTWQYCPTYYNPADYLTRGIALKKFKEDTLWWNGPEWLMEP------QKW---------
------------------PVWDGPTKAILCSTST----EEESDMSHQTKVQDTVDIKTES
IQS------------------------ILKLEDK-SSLMKLVRVLA-YIRR----FIHNC
RH----SSEKR--------------------AGFL--------------SKQELG-EVIR
LLIQDAQRTEFTKEMEYLKH-----------------PSGRKPTLIQQLKLFL---DNE-
GFLRCGGRIHNAP-LMDKTKFP-Y----------------LLPTYHRLTHLIIVDTHNKH
AHASLNSTITLLH--------EQYWIPRIRQRV---KGIL-KGCISCRKVI-GKS-----
YQ---APEPPPLPKDRL-QM-KPPFTVTG-IDFAGPL-YVKD----KLGENSKAYICL--
--FTCASTRALHLELVPNLTQSSFLLAFRRFISRR-SLPSIMISDNATTFQS-ASKEIIR
SSH-------AENVH-----------QKLAEYGVQWKFIPSRA----PWYGG--------
--WWERLIGLTKTSLLKV-L--GRSKI-NMETLHTVVTEIEAMLNDRPLTYIST-DPEDL
QPLTPSQLLYGRR-----LTSLPYLDEEDTNNDSLLNHEKANEFM------------KQQ
IQLLQNFWNRWKTEYL-TSLRQY--HRRTGT----TCNK-IKIGDVVKVHDDF-TKRINW
KIALVVDLTTGR-DGLTRSA--LLRLSN-------------G------------------
-TITNR-----PIT----------------------------------------------
-------------------------------------------------------KLY--
-PLEVC------------------------------------------------------
------------------------------------------------------------
------------------------------------------------------------
------------------------------------------------------------
------------------------------------------------------------
------------------------------------------------------------
-------------------ESEPELRRSQRLSN---------------------------
------------------------------------------------------------
------------------------------------------------------------
------------------------------------------------------------
------------------------------------------------------------
------------------------------------------------------------
------------------------------------------------------------
---------------------
>Hydra__vulgaris
------------------------------------------------------------
------------------------------------------------------------
------------------------------------------------------------
------------------------------------------------------------
------------------------------------------------------------
------------------------------------------------------------
------------------------------------------------------------
----------------------------------------MAAILNRKVAKRKALRNIFQ
RNIVESSQ--------------------------------------ALEDPDTSQSRFLG
LKNSLMDSYTNLNNIDEEIVNILDPNEVEEDVLESVQVTNPYHNIISELNLRLES-----
--------------------------------------------------------VRLS
FENKSEQSSKTKSNCR--------------------------------------------
------------------------------------------------------------
------------------------------------------LPKIELPI----------
------FKGN---FLEWQTFWDQFNVAIHSNDDLNDIDRFNYLKKYLG--GQALTTICGL
TLSSEN--YREAVSLLTERYGNPQVLISAHMDSLLKLVKVKNSDNI-----EGLRKLYND
IEA---SIRNLKSLK---------------VETNTYGSLLIPILKEK-LPDDLILLISRK
---------------FGGEVWTIDLLLKYFREELNAKECCLTNNKNIEIKKVNSQHFTTA
GLYSQNINHSFKNNNTKAFVNSVD-----------RDYQNKRKFNYQCVYCSEN---HNP
WECKNV--TNFSNRKEILKKQGRCFNCLRTNHV-LKNCQSNY-TCNK--CKEK-HHISLC
------------------------------------------------------------
------------------------------------------EKQNTFVGHATHN-----
---------------------ISQQ-----------------------------------
-----TILLQTATANISAVSEDKSL--KARILFDSGSQRSYISENIQKRL-NLKTIRKEK
IIIKTFGKDNEQTL----QLLNVVQIKVKCKN----SVHNVYMEALCVPIICSPLQRQNV
SL-AVNQFKQISKL--SLADHDDGSLD--FHVDILVGIDFYHNFM-------------SG
R-IIRSSRGG--LVASDTVLGWVVSGP--------------IPQKVNTNKASESY-----
--CTSHSMHCEVESEISELRQDLNKFWFV---ETIE----------------SPESCVMH
QFERDITHNGE----RYTTKLPFKAD----HDFLP-DNYNICRKRLANLKTRL-NDKQMV
TEYNQIFVDYENNNIIERVSESDMYKE--PGR--VHYLPHRPVIRK--------------
------------------------------------------------------------
------------------------------------------------------------
------------------------------------------------------------
------------------------------------------------------------
------------------------------------------------------------
------------------------------------------------------------
------------------------------------------------------------
------------------------------------------------------------
------------------------------------------------------------
------------------------------------------------------------
------------------------------------------------------------
------------------------------------------------------------
-----------------------------------------------------------D
KD---------------------------------------------------------T
TKIRAVFDASCS--TTGPSLNDCLYSGPNLLSKIFDILLKFRFNAIGIIADIKQAFLNIE
ISLEHRDYLRFLW--HEKISEKEEKLIVYRFLRVVFGLTSSPFLLNATLKHHL----NKY
V---KNDK-IFIERLIDDLYVDDIASGCETVLDGKIFYKKSKGIFLDGGFELRKWVTNNQ
QLQNYFNKKEKIKNQSPKYNLKVDELKYFESEIMKNEYNNNSFI-------------KIL
GIEWDILKDEFVFE---FKDF-VKNARML-KTTKRNILKIAASFFDPLGFITP-------
----------------------------------ITSRVKTIFQLICKDR------SDWD
ETV-TDVIELAWTEFLKDLELLSFVRIPRF--VFVRVNESIKRV-QLHGFCDSSKL-VYC
AVIYLVVET-SLG-VSKKFLVSKSRVSPL--KEL-SIPRLELLGCVLLSRLVEEVLRVL-
SGRV-KF-D--DVS-CWCDSEVALYW-IKG--KERTWKPWVENRVHAIRKIVD-------
REKWNHISGELNPADFPTRTSNFADLGD---WLKGPEFLSNT-----KEKINE-------
-----------------FK-----------VDGK----FEVDIMAECKRGGKVVVCNLVL
EAP-------------------PRLSSVIDAFRF-SSFEKLVISTG-YVFR----FINNL
VKTIKKLPLNK--------------------QVIL--------------TTDEYK-FALN
EWIKDEQRILRNDKTFDKLK--------------------------NSLKLFD---DED-
KLLRLRGRFENAN-LNYAAKHPLI----------------LRGKESWFTILLIRNCHEKV
LHHGIESTLNKVR--------SQFWIIKGRSTI---KSIL-RQCITCKKFQ-GRT-----
LL---PPSSPDLPEFRV-NN-LYSFQSTG-LDYAGPL-FIKTV---NKDAVCKVYVLL--
--LTCASSRAIHLELTPDMKIPAFIRAFKRFAARR-GFPDLIISDNFKTFKS--------
-----------KEVK-----------KFMIKNDVQQKFILPAS----PWWGG--------
--FYERLVRSVKLTMKKT-I--GKALL-SYEELETILCEIESVINSRPLSYIS--EDDNE
EVLTPYHLMFGRN-----IHNKLNGIYILP----------EDISK---------RT-IFL
NTSIFNFWKRFTDSYL-NELKQH--HLYVKN-KTAYNEQ-LVVDDVVLIRDDTMIPRSQW
RMGKVLELIRGT-DGKVRGA--RLQVLS-------------K---------------EGI
KSTCFR-----PIQ----------------------------------------------
-------------------------------------------------------KLI--
-PFEIT------------------------------------------------------
------------------------------------------------------------
------------------------------------------------------------
------------------------------------------------------------
------------------------------------------------------------
------------------------------------------------------------
-----------------NKPNEMIENKNTVTEDEPGVIATEETCMSVYKRPTRQAASAGE
NLRRLKDLYY--------------------------------------------------
------------------------------------------------------------
------------------------------------------------------------
------------------------------------------------------------
------------------------------------------------------------
------------------------------------------------------------
---------------------
>Exaiptasia__pallida
------------------------------------------------------------
------------------------------------------------------------
------------------------------------------------------------
------------------------------------------------------------
------------------------------------------------------------
------------------------------------------------------------
------------------------------------------------------------
------------------------------------------MDLRKLKKSRAAHRVFAK
RLVEQGNA------------------------------------LYGKDASEREEFEAQE
LLGALEDKMSRLQEVDNNIESLMADSEEYDENNLLQELEECAELSRKMNKVIMRL-----
--------------------------------------------------------KSLV
DDDCASTASSSTTVKKVHAR----------------------------------------
------------------------------------------------------------
------------------------------------------LPKLEVKR----------
------FSGA---ICEWQEFWDSFESAVHSNDDLGDVDKFNYLRGLLQ--DSAKAAIAGF
SLTSNN--YKEAVELLKRRYGKKEVVQRAHMDGLLNAAPVFSDKDM-----ARLRTFCDL
VET---HFRGLEALK---------------MDSSTYSCIVVPALMEK-LPETLRLTLTRG
---------------QKFLEWSIGDFVEKLRAEVELREN---------------------
---------------------------------------------------------HKL
GSSSS--------RNHRLRGGEKTMASGSVLGHRASDCRSS--KCKI--CNGN-HHFAIC
------------------------------------------------------------
------------------------------DAKDNSVGGGVEPNPSSVGMLVGTG-----
------------------------------------------------------------
----TKVALQTAQGILVG-KDGKTQ--RVRVIFDSGSHKSFVTENVSNSN-NLDIKRKEW
LNLSVFGDMPK-------------------------EGGLVDVATVELNPV---------
----------------------------------------------------------GG
GPLKSEGVNNVSANAVVTDCGHVNSVE---------------------------------
--------------------RQIAKLWDL---DSVG---V------------REVDEVHE
AFSDNNQFNGT----RYSVGLPWKVS----HATLP-SNYNLSQSRMKGQIRKLGKQQGLL
EEYNRIIRDQEELGIIERVPALDM-----AEN--VHYLPHHAVVRK--------------
------------------------------------------------------------
------------------------------------------------------------
------------------------------------------------------------
------------------------------------------------------------
------------------------------------------------------------
------------------------------------------------------------
------------------------------------------------------------
------------------------------------------------------------
------------------------------------------------------------
------------------------------------------------------------
------------------------------------------------------------
------------------------------------------------------------
-----------------------------------------------------------D
AI---------------------------------------------------------T
TKVRVVYDASAKERKHAASLNDCLHVGPSLNPLLIDILLRFRCNRVVLVGDIEKAFLNVE
VDEKDRDYLRFLW--VDDINNEQNSVSIFRFCRVVFGLNASPFLLNATIRHHL----GKY
A---ELDP-NFTTRMIEGFYVDDLVTGGNASREVLNLYHKAKSRMAEGGFKMRKWLTNDN
YVRGEIDRTENQKEAAANYASSHVDESESYAKVSLEAITRNESSQVQ----------KVL
GIAWNCHQDTMQFN---LETT-AKKAMEM-EPTKRNVLSIIASLFDPLGLYSP-------
----------------------------------VSVSMKILFQDLCISG------LAWD
ELL-PEQLKTRWTKWINELLQAGEIRLDRC--IFDQPVDCVTDC-TLHGFGDASKK-AYC
AVVYIVYKL-TDGSRYARLLTSKTRVAPL--KQL-TIPRLELMSAVILTRLVETVRNAL-
KSQL-SV-S--KEI-YWLDSKTALCW-IQN---KGEWKQFVRHRVNGILEKTG-------
KENWRHCPGAENPADLGSRGASGIELKSEELWWNGPQWLCQS-----ESEW---------
------------------PVVPEGL-----EQTQ----ESLDEAKKSEVHNLLVNKDVET
GIE-----------------------HAIDINRC-GTLKKLVRVTA-WVTR----FITNA
KN----KIKREELL-----------------EGEL--------------TANEVK-LAEE
SWVKAAQKSLKDQN------------------------------NFKELSIQLGLVEQA-
GVLRCQGRLVNSE-LSMDAKNP-I----------------ILPKDHRFTELIVIDSHDRV
LHSGLRATLAQVR--------EKFWIPRGRQVV---KGLV-SKCVTCKRQT-GKP-----
FK---QPPAAALPEFRV-HE-APPFSKVG-IDFAGPL-FAK-----TGKGSVKVYIAL--
--FSCCVTRAIHLELVEDMSVESFRRCLRKFTATR-GIPGLIVTDNAKTFQG-TEKALRE
LFN-------HPQVQ-----------ADLTNMRTEWRFNLPKA----PWWGG--------
--FFERMVGCVKQCLRKV-L--GNASL-TFDELVTVLTETECTLNCRPLTYEYN-DIGEE
V-LTPSHLVYGRR-----INSLPDEIIEPDDVVSDEASCRR-------------RF-QYM
SLKLGQFCDRWHKEYL-TGLREH--HRVNRSRQG--KDI-VQVGDVVTVKEDG-KKRNKW
RMAVVEGIIKGR-DNVVRGA--KVRVIA-------------R----------------GK
HARISR-----PIQ----------------------------------------------
-------------------------------------------------------RLY--
-PLEVR------------------------------------------------------
------------------------------------------------------------
------------------------------------------------------------
------------------------------------------------------------
------------------------------------------------------------
------------------------------------------------------------
-------------------NEEIFTGNGKNRDIVTRRTSKRNASIQARNVIKAISMLDS-
------------------------------------------------------------
------------------------------------------------------------
------------------------------------------------------------
------------------------------------------------------------
------------------------------------------------------------
------------------------------------------------------------
---------------------
>Priapulus__caudatus
------------------------------------------------------------
------------------------------------------------------------
------------------------------------------------------------
------------------------------------------------------------
------------------------------------------------------------
------------------------------------------------------------
------------------------------------------------------------
------------------------------------------------------------
------------------------------------------------------------
------------------------------------------------------------
------------------------------------------------------------
------------------------------------------------------------
------------------------------------------------------------
------------------------------------------------------------
------------------------------------------------------------
------------------------------------------------------------
------------------------------------------------------------
------------------------------------------------------------
------------------------------------------------------------
------------------------------------------------------------
------------------------------------------------------------
------------------------------------------------------------
------------------------------------------------------------
------------------------------------------------------------
---------------------------------------------MTHVNLCTEVS----
------------------------------------------------------------
------------------------------------------------------------
-----------NEGPLN---ETLKQFWNL---ESLG---IK-----------PNEDRVHE
HFEETVEFDGT----RYQVELPWKDP----HPPLP-DNRDVAHSRLLNLLRRM--SPEIL
REYDRVMRDQMKQGIVEPVTPIENETE--EST--IHYLAHHGVIRC--------------
------------------------------------------------------------
------------------------------------------------------------
------------------------------------------------------------
------------------------------------------------------------
------------------------------------------------------------
------------------------------------------------------------
------------------------------------------------------------
------------------------------------------------------------
------------------------------------------------------------
------------------------------------------------------------
------------------------------------------------------------
------------------------------------------------------------
-----------------------------------------------------------D
KD---------------------------------------------------------T
TKLRIVYDASCR--SHGISLNDCLYVGPALLENILDILLRFRCKPVALTGDIEKAFLMVG
IKKPDQDALRFLWVR--DIEDTELDVVELRFTRVVFGVSSSPFLLNATIHHHM----SKD
G---DL---SFTERFMRSIYVDDMTVCFDTTDDAYDFYEKAKASLLSGGFNLRKFASNSV
ELMDRIKSTENLRSCEAEDITEKRETESNGSGVVSEDESYTQHTLGATSSASSVDSRKIL
GIVWNHIEDTLVFN---LVLV-AKQAMDV-IPTKRNVVKLASTFYDPLGIVAP-------
----------------------------------AILRFKMLFQELCQMK------SGWD
DML-ENSLLVKWNNLVQDLQRAASITIPRCYYPMSLHQNCELVY-KIHGFCDASAK-AYG
AVIYLVVMS--HSTRTIRFLVSKTRVAPV--SGM-TIPRLELLSALVLARLIRTVKEAL-
KFEI-TI-D--ETY-CWSDSRVALAW-IKG--VKSEWKQFVQNRANEVRKLVP-------
VDTWGHCPGSMNPADIASRGMALEELSQCSTWIDGPYWLKQSDTPDNPDVL---------
------------------PEEDDLSQMDLPIECL----DEMKVKAKRELVMLTTEHEFPA
RIG-----------------------TIMDITDF-STRRSLLRVTA-LVLK----FVRRL
RK----GQV----------------------TADV--------------TARDIQ-EAEE
CWIKESQRSLLDDPLFPTWK--------------------------TQLGLF----EDR-
GLLRCKGRLEKMS-APHSQKYP-I----------------LLNRKHEFTKLLIVDCHERT
IHSGVKSTLTELR--------SKYWIIKGRSMV---RSLI-MKCVLCKRID-GQP-----
YK---PPMSPPLPEFRV-TE-APPFTMTG-LDYAGPL-YTK--------DGGKVWVCL--
--FTCCVTRAVHLEMVTDLTTDAFLRCLRRFIGRR-GTPSLVVSDNATTFRK-AAKTVAK
IVNHVA-------VK-----------TYAANNQIQWKFNLEKA----PWWGG--------
--FFERLIKTLKRSLKKT-V--GGAKL-TVDEIQTALCEVELMFNTRPLTYLDTSDLEQP
--LTPSHLLYGQK-----LNRFPDCHEEMSTEPRVTNLELSN------------RW-RHL
QLALDHAWSRWKNEYL-AELREG--HRYGKKCDH--PQK-ICVGDIVLIHEEN-QPRCLW
KLAKVIELITGS-DNKVRGAVVKVQSAK-------------G-----------------K
ITTLRR-----PLQ----------------------------------------------
-------------------------------------------------------RLY--
-PLEVC------------------------------------------------------
------------------------------------------------------------
------------------------------------------------------------
------------------------------------------------------------
------------------------------------------------------------
------------------------------------------------------------
----------------ADICAEAPDEAARGDSPEIYPIDQDSRERRPRRATAIAADQRRK
SWLKLLV-----------------------------------------------------
------------------------------------------------------------
------------------------------------------------------------
------------------------------------------------------------
------------------------------------------------------------
------------------------------------------------------------
---------------------
>Acropora__digitifera
------------------------------------------------------------
------------------------------------------------------------
------------------------------------------------------------
------------------------------------------------------------
------------------------------------------------------------
------------------------------------------------------------
------------------------------------------------------------
--------------------------------------MAEKKKVKNLIKFRDSHRNFVR
KTIAEAKD-------------------------------------LISGGNPIEVRKLKL
LRTSLQAKCSELQVLDRDIVERLEDVSKIDSDVSESCELISVIQECMVDLESALT-----
--------------------------------------------------------AQES
QEKSQQSSSLESAKTAQGHLQTVHTHAK--------------------------------
------------------------------------------------------------
------------------------------------------LPKLELKK----------
------FHGN---PIEWYPFWESFESAVHKNSNLSGVDKFNYLKSLLT--GIAQSVVTGL
ALTSAN--YEKAVELLKRRFGNRQVVISSHMEALTKIPKVASTSEV-----KRLRSLYDT
VES---HVRGLESME---------------ISSEMYGCFLTPIIMQK-LPEEFRIAISRN
---------------LESETWDLKEILSEFHKELQLREQCLVNPKDVRPSNSFQRGESLH
STSALYS----------------------------ESAKNKQFSRVWCSFCNQN---HQS
SKCNVV--TSAESRKQVLRNKGRCYLCLKSGHL-SRNCKSPV-KCFK--CQGA-HHVAIC
------------------------------------------------------------
----------------------------DSFEHAVSGPEQVENVPNVSTSLYVDQ-----
---------------------YRGS-----------------------------------
------VLLQTATAEVVR-PDNDSNPLNVRLIFDSCSQRSYVTQAVKEKL-QLPVVGRDS
LLIKTFGESDARL-----RTCEIVQVGIKTL-----CDTTVYIQAYVVPVICGPLTQQPT
EL-TRSSYEHLREL--PLADRAGGGV---LPVSILIGADYYWSLV-------------EG
T-LVRGAPWE--PVALATKLGFVLSGP------------TVVMCDDVHANTVNLT-----
--ATHVLKVESSVTNHDDLTSELKKFWDY---ESFG---IH-----------DNNATLYD
KFVNEVEFVEG----RYQVRLPFKED----HDLLP-DNFALCKSRLVSLLRRLSVKPDVS
RQYNDVIREQLKQGIIEPVRQGTTNG---VGK--VHYIPHHEVIRV--------------
------------------------------------------------------------
------------------------------------------------------------
------------------------------------------------------------
------------------------------------------------------------
------------------------------------------------------------
------------------------------------------------------------
------------------------------------------------------------
------------------------------------------------------------
------------------------------------------------------------
------------------------------------------------------------
------------------------------------------------------------
------------------------------------------------------------
-----------------------------------------------------------D
KE---------------------------------------------------------T
TKLRVVYDASAKVQSTTPSLNDCLYAGPPLSSLIYDILLRFRVHKVAITGDIEKAFLNIS
VDPRDRDYLRFLW--ADVTRSKHPNLQVYRFARVAFGICSSPFLLNATVRHHL------T
S---TDLPEEFVDCVLKSLYVDDFVGGEDSDDLVFEMFKNLKSSFKSGGFNMRKWVSNST
LVQKRIEQHERESPLDVETSTKSVEECKIQEEDQTFSSSQFGEKCNPCSVRC-----KVL
GIGWDTESDLFSLN---LASP-IETNNGC-PITKRSILAATSKLYDPLGILSP-------
----------------------------------VIILWKIIFQSVCKSK------MGWD
DPV-EMFIHEQWLKLAQDLKMVGVVQLKRQY-FHCKSLSELQSV-QLHGFADASER-AYG
AVVYLRVEL-IDGTVFTELVTSRTRVAPI--NGD-TIPRLELLGALVLARLINSVLTAF-
EGTL-RV-D--SVH-CWSDSQIALWW-IWG--VNKEFKQFVQNRVVEIRRLVK-------
PAHWDYCPSDNNPADICSRGSLASKLVANQLWWKGPEFLLKD-----KDAW---------
------------------PNLPVNPDVITTEPDTWFQLKKESSSNQRKQRNSTVLANVVA
DRL--------------TTERKLNLDCIIPLKGF-SSLQRLVRVTA-YVLR----FVSNL
KR----KNEKKELS-----------------DEDL--------------KQEEIE-RARE
LWIREVQGSVLNDEKFDQVK--------------------------VSLSLYK---DDK-
GILRCGGRLKNAP-IPFNARFP-I----------------FLPRSSHFTNLVINECHLKV
LHNGVRETLTELR--------SCFWVVKGRQAV---KTVI-GKCSVCKKIE-GRS-----
YA---VPQSPPLPEFRL-SD-EFAFSRVG-VDFAGPM-YVRDIFA-KRGGMNKVYIAL--
--FTCATSRAVHLELVPSLTAESFIKALARFKGRR-GTPTLIVSDNGKTFKD--------
-----------SRVQ-----------AYCQRDGTTWRFNVEAA----PWWGG--------
--FFERLVKSVKLSLKKC-L--RNERL-NYEELSTTLVEVEAVLNSRPLTYVYD-EFEE-
-PLTPSHLVIGRR-----ILSMPSKNYSINVPHT------QQVLS---------RRAKFL
QRILDHFWNRWRSEYLTQLLREQ--HRGSKRVG---PLRKVQVGDVVCIQEKT-TPRQLW
RLGRVQRLLPGP-DGEVRSA--VVKVKS-------------G---------------NMP
SSEWRR-----PLQ----------------------------------------------
-------------------------------------------------------RLY--
-PLEVK------------------------------------------------------
------------------------------------------------------------
------------------------------------------------------------
------------------------------------------------------------
------------------------------------------------------------
------------------------------------------------------------
---------------QNTEPENAVPITFVRDGDNPAVVVNPI------------------
------------------------------------------------------------
------------------------------------------------------------
------------------------------------------------------------
------------------------------------------------------------
------------------------------------------------------------
------------------------------------------------------------
---------------------
>Trichinella__pseudospiralis
------------------------------------------------------------
------------------------------------------------------------
------------------------------------------------------------
------------------------------------------------------------
------------------------------------------------------------
------------------------------------------------------------
------------------------------------------------------------
------------------------------------------------------------
------------------------------------------------------------
------------------------------------------------------M-----
--------------------------------------------------------KSSK
TETAERKAAFEEGKEPCNLR----------------------------------------
------------------------------------------------------------
------------------------------------------ILKWQLTP----------
------FDGD---IMQFGAFWDQFQASVHSRTDLNDIEKFICLRSNLK--GPALDVISGF
SITATN--YPEAVKTLRERFDRADLIIQHHIIQLAEIKKMTEPSPT------GLRKLYDK
LML---HFRALRAMG--------KDP----INGQLTTAEIFLALTQKAMPSELNKKWEE-
---------------FVESNTSTPANLESFLEFVRKQIDIEEKVTFTKGTKF--------
---------------------------------------------------------TSV
EKCATTLHENRSKGRPVGKQLR---------------------------AKPL-LGDLLN
------------------------------------------------------------
-----------------------------RKDAGDKKIDENPEENTTKVCLKMNV-----
[truncated: 99,545 more chars]
