# Supplementary material for: Close ecological relationship among species facilitated horizontal transfer of retrotransposons
Source: BMC Evol Biol. 2016 Oct 7;16:201. doi: 10.1186/s12862-016-0767-0 (PMC5055719; doi:10.1186/s12862-016-0767-0)
Supplement: Additional file 15: — Multiple sequence alignments used for phylogenetic analyses. (ZIP 546 kb) [file 12862_2016_767_MOESM15_ESM.zip › Gypsy-14_LVa-I_hits_M.fasta]

>Crassostrea__gigas
----------------------------------MEFVTMGERFGLKGNDL---------
------------------------------------------------------------
-------------QDFVEKKEREQYERMERVAEREARKIESEIELEKIKRETELH-----
-------------RVKSGELASSSGLASQ----------------SLAKLPKLPPFDESK
DCIDSYLQRFERFASCAKWDKSSWAMNLSALLTGKALEVYSRLPVAEALKYESLKGALLK
RFQLTEEGFRLKFRS-SRPE--------NGENPSQFFARLDNYVEKWFCLAGSTKSYENI
KDLFLREQFLNSCSKQLGMYLKER--HPKTVEEMSNLADQFIEAH---------GYPSFV
KDFQVFQKQNPGNSGFRSA---------------------------GSGTGPKQQSSSTS
SQQN----YDRRCYICHRNGHLAKDCNNKQTIPRTFTPSRSIQKAA------------AL
QNPHECELNCDES------NDSSSFSLPNSTEVTTNEVMPCQNQPHMGSACILTNKLLEC
CVTDGQ-VKLACGHILPVLGGVCKVCEYMPVQMGYVGGNLIKVLRDTGCS--------GV
VVKRDLVT-DDQLTGEVQRCVLIDGTVR-NVEEASIYV----DTP-YFSGNVKALCM---
--KEPVYDLILGNIDGVRNQNDPDLQW--CRKEERNECSQVLQAVQTRAQKKKENQGMKK
LNVTSLVDADL-------------TLDQMKQLQMEDTSLNVYHEHAASGRKKTIGDYI--
-ETWFSVDRGLLYRHYHST---------K---VSDTKHYKQLVVPEPLRTKVMKIAHDSI
LGGHLGTKKTLDRILSNFYWPGIQGDVTRYCQSCDVCQRTF-PRGKVIKVPLNEMPI-ID
TPFE---RVAVDLVGPLYPITDK-GNRYILTVVDYSYRYPEAAALKNIDTETVAEALVEI
FSRVGIPREVLSDM----------------------------------------------
-----------------------------------------------VLEDRWQF-----
------------------------------------------------------------
------------------------------------------------------------
------------------------------------------------------------
------------------------------------------------------------
------------------------------------------------------------
------------------------------------------------------------
------------------------------------------------------------
------------------------------------------------------------
------------------------------------------------------------
------------------------------------------------------------
------------------------------------------------------------
--------------
>Stegodyphus__mimosarum
-----------------------------------------------MGNEAYEEELVK-
-SLLENITSVR-------------------------------------------------
-------------LEKEDEERQERIRKEDEERQERIRREEREFEITKMKLEAA-------
-------------KVKDLIDGKEESMPRRN---------------HFELQKMIQKFDPEE
NDVSLYLVMFERQAKRANLNQSEWVSVLLTLLPTEIVQLIMREPEEQAYDYAYIKGILLK
RFKLSPEKFRIKFSQ-TQKN--------AQTTWRDFAFELRNYFEEWISGLEIND-FELL
KDLMITDQMKRRVNFEVRQHFIDEWSKITSPNKLAELLEDYENVREYRKKV---SPVHGS
ESQKRNKNQPNFRDSPRYK-------------------------QAGEKVSKKTETFRNQ
DERHFEVRKPLKCYTCGSIDHLRPQCPKAQKD--------------------------FK
STAVVNRVQENEE------DYLAPYTTMAKV--------NGFDLPVLRDSGASIDVICKK
YITPSM----LTGETVWVKQPFDESPICLPLAHVEIEAEFGRILTKAAVIRNELDQG-RY
ILGNRTAAKLGKNQNKEYFFQVNAVETRAQKRRQMINS----EEKGLQAAKERGEHT---
--------------NIVPLPSFPSLANDYTSQGTEQEEQEDRKSLLPVSEFNDLPPLLS-
----------I-------------SKTRFLQLQQQSEDLKPLFDIATRDSQNNSST----
--NIYKIEKGLLYK---------------CQEDRLGNVRKLLVIPETCREKILSLCHEQ-
VSGHLGVTKSKDNLARYFFWPKCYQDMETYIRTCDPCQRVGKSNDR-KKAPLKLVPV-IS
EVFS---KINIDTCGP-LPTTSK-GNKYILTAICVASKYPEALPIEDITSVTIVDALLNL
FSRMGFPKEIQCDQGTSFMSNLTTEFFERFGIKVSHSSVHHPQSN-PVERFHRTIKRILR
VLCLEADSDWEQVLPAALLALRTVTHESTGFTPAELVHGKNLRTPETLLYEHWTDSPE--
EEQPVTEYVFRLINRLKKCQELAVEKMQDQQLRRKKWYDKNAIKREFKEGDLVLILATSK
ANKLSVQWTGPGKVENKVSETNYIVSLPGKKERSQIYHINMLKPYYKRPEVINYLSCSEE
GSDQIETEIDFPNI----------------DTNPNVYDYSEVIKSSNLEELLEPTQRDQL
QRLLNKYSQSFSNEPGMTDLVEHDIEVI--SNKPVRSKPYRMSHRQNEILKREIQRMLDL
KIIEVGESDYTSPM----ILVEAP-NKDPRPCVDYRRLNEITRTQFYPLPNIEERVEEVA
SAKYITVIDLAKGYWQIPLSPNAQRYAAFVTSFGTYRPLRLSFGLKNAPYFFSKMMQEVL
NGCEEFAVPYLDDVAIFSKTWECHLKHLEIVLKRISRAKLTIKPSKCRFAQKHVLYLGHV
VGQGYRKPSEIKTKAIRDFPTPKTKTDIRAFLGLAGYYSRYIPMYSAIAAPLTDLLKGKS
VKGDILWNAESERAFTELKEKLTSYPVLYAPDFTLPFILQTDASDYGMGVVLTQLTSNGE
EHPIIFLSKKFSEVEKKYCTTEKECASIVFGIKKLHYYL--DGQDFIVQTDHNPLTWLRT
NARIEKSDSKDLQASSTPPKPLTWYTLKVRVY----------------------------
--------------
>Cynoglossus__semilaevis
-------------MASIDEFFQAPSDHLLTQYTKEQLLKIADNYGVEIGDKRLKENIRT-
-ILKTNLVESGIL--------------KREEFQAQGTNAT--------------------
-------------LNFEQQKELLKMQL-EYEKLKQERELEVQLELEKMKFKTEQTKLELE
HYKLN--------LIKDGKLNECSGRDSVGFSETSSRS-------DLSTKLKMVPKFN-E
RDPDTFFSLFERVAETCEWLDTERTLLLQCVFTGKAQEAYSALSSTDSKIYVKVKAAVLK
AYELVPEAYRQHFRG-VRKR--------EQQTHVEFVREMVLQFNRWCSASEVVT-FQQL
CDLVTLEQFKNCVPDSVATYLNER--KVKTPHEAAVLADEYILTHKS-------TFVDDK
VVVQN----SGSVRTSKSF------------------LLHGE----SGSSRFDRGWKKGD
PSK--------NCNYCQRKGHWKNDCPVLKRKSKFLGNAQVKPAALAA--SAQKKIQIHS
SNDLCPVAESNED------DDFSAFISDGYVSLCG----EKVPIKILRDTGAKHSFICES
VLPFSS--YSDTRNFILMRGMGMTMVPV-PVHKMELVSGFVTGEVEIGVRPALPVEGIDM
ILGNDLAG-SRVWADDP-PYVVTQVPELPRSQTEVVETNEVLSEVEWFPVCAVTRAM---
------------------------GRRKDEAAEQDVAESKVMVVPVPLDS----------
----------I-------------SHGELIEEQKSDPSIKALFELVSPMEEMETAA----
--QGYFVKDNVLVRKWCP-----------QTDNFVGKSVVQIVVPAKFREMVMKASHDG-
VAGHMGVQKTYHRILCHFFWPRLKKDVSAYIKTCHTCQLTGKPNQTISPAPLYPVPN---
GKSK---LCHVNLLKP------------------YCARMSPSPSLKE----------APC
FSR---------------------------------------------------------
------------------------------------------------------------
------------------------------------------------------------
------------------------------------------------------------
------------------------------------------------------------
------------------------------------------------------------
------------------------------------------------------------
------------------------------------------------------------
------------------------------------------------------------
------------------------------------------------------------
------------------------------------------------------------
------------------------------------------------------------
------------------------------------------------------------
--------------
>Poecilia__latipinna
------------------------------------------------------------
------------------------------------------------------------
------------------------------------------------------------
------------------------------------------------------------
------------------------------------------------------------
------------------------------------------------------------
---MVLEQFKNSVSHNIAVYINEQ--KVKTESEVAVMAGDFVLTHKD-------------
--------TSGEQADGRRA------------------------------PTWHSTHSGGS
FLDRSNHDLDKICNYCHRKGHWKKDCALLKSRNKNETRVKPAAASVFV--------SVPH
KVAEVSFSGKSDL------SSYKPFLLEGQVSLVGRD--VKAPVTILRDTGAYDSFILAS
VLPFSD--DSDTGLSIPVLGMGMSVFCV-PVHKLMIHSELFEGEVRMGVRPALPVMGVTV
ILGNNIAG-GKVWPDQPEAPVGVSVPLI-SSGPDDNEK----SHPDIFQACAVTRAM---
------------KASSHVHQDEDFGKDKQISSSCLSNIPLS-------------------
----------I-------------SQNDLGQEQRSDPTIQHLFQSALSAEEMQSHA----
--HRYFVENKILLRKWMP-----------CGENDIGEPVYQVAVPLKWRDLVLQVSHDE-
-SGHMGVRKTYDRILRNFFWPRLKKDVSSYIKTCHTCQLTGKPNQVLNRAPLYPIPT-IG
RPFE---HLIIDCVGP-LPPSRS-GAKYLLTVMCQSTRYPAAYPLHTLTAKSVVRALMQF
IGIFGIPKVIQSDQGSNFSSHMFAQVLKQLHIKHNQSTAYHAQSQGALERFHQTLKSLLR
AYCVQMTADWEDGLPWLLLAAREVTQESTGFSPNELVFGHTVRGPLKVLRDECQDAEP--
-PQNLLNYVNGFKQRLFTATQLAKQKLSSAQEKMKRLYDKKAEHRVFLSGDQVMALLPVV
TSPFQAKFSGPHTVLKRLSDQNYLIATPERRKKRRILHVNLLKPYHVRAD----------
------------------------------------------------------------
--------NVIADALSRAPNINAQVAQGSSGDPVLKRGGVTAQGLFLWVSNLHV------
------------------------------------------------------------
------------------------------------------------------------
----------LDSLIGSGGSWPVSPDDIRSTIRCTTSSD---------------------
------------------------------------------------------------
------------------------------------------------------------
------------------------------------------------------------
------------------------------------------------------------
--------------
>Gypsy-14_LVa-I
------------MPFDVEQFFESPTVEALMDLRKTDLIKVAEKIEFSVRRGSFKFQIRN-
-ELIKYMVDDGLL-----------------------------------------------
-------------DDSALEYVENDSDM-VRIKELELQNEYRMRELEVRQRENECRMRELD
IEREI--------KLKELELRAASLAAVPF---------------NITANAKLVPPFQ-E
NAVDNYFRYFEKIAISSDWPKKQWTVLLQSVLTGKAQEIYMSMSVTDSRDYDKVKTAVLK
GYELVPEAYRLKFRNLRKRTIRAFSAEKDNQSFLDFAREKDGLLARWCESEKVDNDCDKL
YQLILVEEFKKCLPDRIKMYLNEN--RVKVLDEAARMAEDYALIHRN------------V
EGPKSTVKPQPTPLTGKNE---------------------------FKGDKRETASPGHN
SSYDKK--KSVRCFNCKLLGHTISNCWFLKEKSKDVPVAL-ASTRFKD----------VK
SPVEVNLLSDTDR-FRNVSDEFKPFCSEGSVSLVGDES-GEKPIVILRDTAALQSLLLEG
VLPLAG---KTSDASVVIAGIECGHLIA-PLHKVHLKSHFCDKEVTVGVVPKLPIEGVSF
ILANDLAG-EKVFAKPQINVAILSTPDI--NDGEQLAE----EDVGMFPACAVTRSMREA
RRVGHDPPTVARASQCVRNKDEVCGNGNDVRGDEELHCYATRLMLVTTSRRTSLLCHETD
AGDDKLSVFPV-------------DKGKLIDQQKCDAELCKIAELAGSETDASDIP----
--AAYYKKGGVLMRKWRPR---------HVGAGDEWHVVHQVVVPAPYRSQILSLAHDSP
LSGHIGINKTCRKIMNHFYWPGLRRDVVNYCKSCHQCQVVGKPNQKIPVAPLYPIPV-IS
EPFS---HVIIDCVGP-LPKTKS-GNNYLLTIMCSSTRYPEAIPLRKISSKAIIKELTKF
FCTYGLPRVIQSDQGSNFLSKAFQAAMRRMAYDIKVSSAYHPESQGALERSTRR------
------------------------------------------------------------
------------------------------------------------------------
------------------------------------------------------------
------------------------------------------------------------
------------------------------------------------------------
------------------------------------------------------------
------------------------------------------------------------
------------------------------------------------------------
------------------------------------------------------------
------------------------------------------------------------
------------------------------------------------------------
------------------------------------------------------------
--------------
>Lingula__anatina
-------------MAELKEFLIAPSLQVLEKFKKLELLEVARMLEIDVKRSMRKYEITK-
-LIVECLVDEGLL---------PEESLSEYTDTLDSSMAAE-------------------
-------------KIEADKQIRLEEIQ-LEKAKLQAAQAEIQAELEKRRIEANKEIEIHK
IEADK--------RFKELESKFATVESKF----------------DFSKNVRLVPPFN-E
NEVDKYFLYFEKVAGSLEWPVSKWAVLLQSVLKGKAQTAYTALSADQCLDYNVVKAAILK
AYELVPEAYRQKFRG-HRKQ--------DTQTFVEFAHEKETLFNRWCSSNKVND-FEKL
RQTILIEEFKRCVRDDLKTYLSEH--RVETLKEAAVMADDYVLTHKS-------DYGKKG
VNEHSGSKNAPRPENGPSK---------------------------PSGPVQSKPSASGQ
SKL-----TGIICHYCKKPGHVMSDCYSLKRKKQREPNPNAFVSCYKP-------HSTGS
LTPEHTVLKSEIR------EEFIPFVSVSFCDQTSPV-----PIKILRDTGATQSLLLED
VLPSDS--HSATGECVIVQGIDGGFVTV-PLHHVNLKSDIVSGSVVVGVLPTLPVKGVSF
LLGNDLAG-SKVVAEP-----MVVSEPVPLSQGDSVVK----EDPSAFPSCAVTRAL---
------AKKMANAQNIVLESKNDLVDLSETFLGSIEVPSGHPAGSEDTYKSKAEMSF---
------------------------VKSQLVFEQERDPDLSSCFDKILSEEELFKVP----
--VGYLVKNNVLMRKWSPP---------TVPASEERTAVNQIVAPIFYREEILKLAHENL
KSSQVKMKRVYEKV------------------ACDRNFCPGDKVLVLLPIPGSPLQARYQ
GPYDILKRVFVDWVGPLLPKNKT-GVG---------------------------------
------------------------------------------------------------
------------------------------------------------------------
------------------------------------------------------------
------------------------------------------------------------
------------------------------------------------------------
------------------------------------------------------------
------------------------------------------------------------
------------------------------------------------------------
------------------------------------------------------------
------------------------------------------------------------
------------------------------------------------------------
------------------------------------------------------------
------------------------------------------------------------
--------------
>Nothobranchius__furzeri
-----------MSSFDVETFMRAPSRGQLDECRKQDLLEVAAYLGLTGVQHMLKNALKE-
-EVLSVMERRKLLSPLSDLAVLPFQSEDYVEGKEEDIAEACGATEDAADGMRAPERGEDR
HSPPPTL------PRFDPDSPGSRSDS-LDHARFQYRLARLKQEAENKQRERDFEMRKLE
LEADTRI------KLKRLELEVQAQLPSRRADPTTKGLTTAADQIDVGKCMMLMPPFR-E
AEVDSYFAAFERIATSLSWPQEVWTLLLQCKLTGKAQEVMSALSVHDFSDYDRVKEAVLQ
AYELVPEAYRQKFRSLRKRD--------EEQTYVEFSREKSILFDKWVMASKVIS-LTEL
RELVLLEEFKRCLPEKIVLYLNEQ--KVHTLSAAAVLADEFMLTHRI-------------
-------KIENRPTNVKPQ------------------------------DVRQRTPGVSS
GN------SQPRCFYCHKLGHIVKNCLILKSKKDVSQ----REVGFIA------------
ETAFKGHVQSRDR-------GFDPFVFKGTVHVGENDS-DSVQIEILRDTGASQTLILES
VLPFNV--SSCTNVSVLLRGLSSDVISC-PVHEVNLKSELVTGKFKVAVCKTLPVAGVHM
LLGNDIAG-GAVIPVPQ----VITQPQT-----LTCVN----PPPGISPSCVVTRAG---
----------------AVKSGDDLMNVSSLFEEADFSSPLHELSEESSSVETEVQDIKDS
PTKRV-----V-------------SRSTLRLEQKNDKTLSKCFEAVANTDDTS-------
--SGYYVENDLLMRRWVNP---------KQLTSPS-VSVNQIVIPECYRHQVLALAHESR
WSGHLGIRKTYQALLDHFFWPGMKKDVARFCMTCHTCQMVGKPNQPLKPIPLTPIPV-IG
NPFD---HIIVDCVGP-LPRTKS-GKKYLLTIMCTATRFPEAIPLASITTKSVIRALTNF
FSLFGLPRVLQTDQGSNFKSELFKKVTQTLGIQHVMSSAYHPESQGALERWHQTLKSMLR
KYCL--------------------------------------------------------
------------------------------------------------------------
------------------------------------------------------------
------------------------------------------------------------
------------------------------------------------------------
-----------------------------------------------------QCKRTVG
------------------------------------------------------------
------------------------------------------------------------
------------------------------------------------------------
------------------------------------------------------------
------------------------------------------------------------
------------------------------------------------------------
--------------
>Haplochromis__burtoni
------------MSFDLLDFVSQPSVDKIDLCRKDDLLSIAAQYNLSVPKYGVKKEIKQ-
-ALLEGLIELGILISPVTAGVPSQDPLAPPGASADPSSPERTDEQALPATSPGAQVNSDV
APQTL--------PRFKPFTPESQTSSSDAKLKVRLLRLQLEAQGKDKVRKADYDLRLEV
RRLEIEAEKEV--RLKQLEVEALRVSSGQKTDATKEIPKVSPESFNVSKHIALVPTFC-E
TEVDSYFNAFEKVATALKWPRDMWPILLQCKLVGKAQEVVASLSLEQSMKYDVLKETIVR
AYELVPEAYRQKFRN-HKKS--------SSQTYVEFAHEKGALFDKWCAANGVGDEYESL
RELMLVEDFKNSLPERLIMFLNEQ--KVTSMSKAAVLADEFVLTHKN-------VFTPVS
HPDRPTTLRSARLESSCSA------------------------------ARPVRPVRVPS
PPH-----GERECFYCHKRGHLIAECQALKRKQQLSSQP--KGVGLIK--------ATEN
GRAFQPNTNHPDP-------CFKPFILEGVVSLTGNPK-DQQPVKILRDTGASQSIIREN
VLPFSE--LSFCQSSVIVQGVELGFVSA-PLHTIHIQSTLVSGVVKVAIRSALPIPGIDF
ILGNDLAS-SKVTPIPE----VLDRPEL--SRDSDPAQ----DQPAIFPACVVTRAQ---
------TKKYGPDLADSFMRSDPVGDVINFTSGSKVQATVPPADKTKPVLDLPV------
------------------------SREEFIIAQKNDVTLSKCHSSTLSQQDAKRKK----
--LAYFSDEGLLMRRWTS----------EVSEDADWSAVYQVVVPTAYRTQVLSLAHDHP
WSGHLGVNKTYTRILKHFFWPGLKSDFVQYCRTCHVCQMTGKPNQVIPPAPLCPIPV-VE
EPFQ---KVIVDCVGP-LPKAKT-GNQFLLTV----------------------------
------------------------------------------------------------
------------------------------------------------------------
------------------------------------------------------------
------------------------------------------------------------
------------------------------------------------------------
------------------------------------------------------------
------------------------------------------------------------
------------------------------------------------------------
------------------------------------------------------------
------------------------------------------------------------
------------------------------------------------------------
------------------------------------------------------------
------------------------------------------------------------
--------------
>Maylandia__zebra
---------------------------------------------------MVKEDLKT-
-AVSNKLVEEGLL-----------------------------------------------
------------------------------------------------------------
-------------PVSKSPRLPVPLDRTPN---------------EGLKPAVLKDQGQNP
AAVEQ---------------------QMVENLSTNGSPSFATPSSPRSRQEVLLKVRLA-
---------KLQFEAQDKAQ--------ARQAELEL-RRLEAETEKVLKLKKL-------
-------ELELQIEREVRLRQLEL--QAQTSRSTTTQPS---------------SANSSV
GETTSSPVNPGGFNKREVT---------------------------TREPPPRKDPSSPR
QTFAPR--TERECFYCHKLGHVVVECPALKRKNQSP-----KGVGLIK----------TI
RAERRDQSEGVDP-------CFKPFLLDGTVSLTGKPE-DEKPIRILRDTGGSRSVILSD
VLPLSD--HSSCHGSILIQGVEMGYVEA-PLHYVHIKSKLVNGIFSVAVRPSLPIKGVQF
ILGNDIAG-GKVQPVPE----VINDPES-NLKSNDLAT----CFPSVFPACVLTRAQ---
------ARRKAAEIDLSDSSLAQALATDDLQTLIDLKSGSKDTTEKWKDLHLPQLDLPV-
------------------------TRESLVAAQKSDPSLTKCFTSLSETGNKK-------
--ASYFLEDGVLMRKWTAHPSLTADVEESCSDDCDWSTTYQIVVPLEYRHYVVSLAHEHP
LSGHLGVTKTYNKILNHFFWPGLKADIVEFCRTCKTCQIAGKPNQTVPIAPLHPIPV-LG
EPFE---RVIVDCVGP-LPKTKN-GNQFLLTAMCTSTRFPEAVPLRRITAPLVIKV----
--------TVQTDQGTNFLSKLFKQVMQTLGIKHVVSSAYHPESQGALERWHQTLKATLQ
KYCLDTAKEWDEGVPLMVFAMREAKQESLGFSPNELVFGHSVRGPLKLLKEQFLSTDHV-
VKTNVLDYVSQFRERLHKARLAAAEALSSAQGKMK-------------------------
------------------------------------------------------------
------------------------------------------------------------
------------------------------------------------------------
------------------------------------------------------------
------------------------------------------------------------
------------------SCWSEHVDTLTTVFKRLADASLTLNLAKCEF-----------
------------------------------------------------------------
-------------------------------DFSKPFKLEVDASEVGAGAVLLQDDGQGV
SHPVCFFGKKFDTHQRRYSTIEKETLAMLLALQHFDVYVGSTSQPVEVFTDHNPLVFLSR
S-------------TSSVLIGCCAESG---------------------------------
--------------
>Salmo__salar
-----------MANFNLKFFLDNPTWEGFENCRRVDLETLADHFDISVPRGFVKAEVKA-
-LVLAALMEKQVLVLPRPTVGEVVDALGTPTRPDDEVEYKSPDTLPRFDP----------
-------------LSPVPTAVHLQMEA-EERAQIRKDELHLKLEMRRLELEAEKDLKIRQ
MDFEM--------RKLELEVEMARLAAVPAVSNSVFSTPGSASTFDISRHIALVPQFR-E
SEVDSYFCAFERIAVALNWPRDVWPLLLQCKLSGKAQEVLGTLSLADSLNYDIVKATVLR
GYELVPEAYRQKFRK-HSKS--------SIKTFVEFAREKESLFDKWCSASKIND-FEGL
RELMLLEEFKNSLPERLVVYINEQ--KVLKLSDAAVLADEFVLTHKT-------VF----
---------PTHRSETRPV---------------------------VSSSVYYSPRYSGS
TRLNQK--EERACFYCHKVGHVISECMSLKHKSPASTPKLHKSVGLIK-------VTNKS
SVKESPEVVLSRP-----DQTYDPFIFKGFVSLTDDSG-DQKPVLILRDTGAAQSVILSS
VLPWSE--ESYCGSSVLLRGIEMGCVPV-PLHTVHLTSDLVSGYFRIGVQSELPVHGVDL
IMGNDLAG-GKVVPVLE----VLDKPDA-QLSADVLGT----TFPDAFPACAITRAQ---
----SRCLGTMVDLADSVLAPMLNGEDIQCSTPVFPVSSDHDDGNKDKTMASSVDCLRLP
V-----------------------TREELIAAQIEDVGLAKCFSSMLPLSDKNRKG----
--VTYFLEKGLLMRKWTP----------RADLENDWSSVSQIVVPAPFQTKVLSLAHDIP
WSGHLGVTKTYDRLLRHFFWPGMKRDVARYCRTCSTCQVVGKPNQVISQAPLCPIPV-MG
EPFE---KVIIDCVGP-LPRTKS-GNQFLLTIMCTATRYPEAIPMRKITSKAIVKALIKY
FSTFGFPKIVQTDQGTNFTSKLFGSVLKSLSVSHQMSSAYHPESQGALERWHQTLKAMLR
KYCMDTGKDWDEGVPYVLFAIRETVQESLGFSPAELIFGHTVRGPLKVLKEQLMADDSVG
SSTNVLDYVSQVRERLHDACAVARENLSSTQKKMKRHFDVKSVFRSFQPGDQVLVLLPVP
GSCLSSSFSGPYVVDRKLSDTDYVIKTPDRRRPFRVCHINMIKAYLVRGGTESPITSEKP
VVSSVASVSLVTHPGVSLNDEDGLVMRNTPEQCARLCNSEMVASLPTHLLHLNDQQRSDI
ELLITDFPSLFQDVPSRTNVLKHDINVG--DAAPIKQHPYRVNSIKRGVMKKEVTYLLEN
EMAIPSGSPWSSPSWSSPCLIPKP-DGTQRFCTDYRKVNNVTIPDSFPLPRMDDCIDTIG
SAAHRGISKVK-------------------------------------------------
--------------GMFLESGEHIVVHTAIVGAREEDADLDVAKVRYDLTTSTL------
------------------------------------YFQHVIESSSFFVFDMM-------
------------------------------------------------------------
------------------------------------------------------------
--------------WDSVLMG---------------------------------------
--------------
>Danio__rerio
-----------MALSNVEAFLNNPSLEQFDKCRKDELFKIAEHFQISISRQFLKKTIKK-
-ILYDHLVEIGVFQTTSENVTELDPNYSAERPCSPESAGHGSNVTDVEAKVEAKVALPPF
DPSTPVSTDSKTDGRLRLRLAKLQYET-QEKARTHKAELDLKLEIRRLEIEADKQVRLRQ
LELDAAAKAAMTSPVVSSDVLMPGQVIKPDVKSSFNQI-------DVSKQISLVPNFR-E
DEVDSYFTAFERIATTLNWPKDIWTVLLQCKLSGKAQEVCATLSVEESLKYDIVKSAILR
AYELVPEAYRQRFRK-HKKT--------PQQTFVEFAREKSILFDKWCSASKTAD-YSTL
RELILLEEFKNCLPERVVLYLNEQ--KVTSLSEAAVHADEFVLTHKP-------------
-----------VFPSARPE--------------------------SVTVTPPACSSSSRT
LAKSEIPKETRVCFYCRKIGHLINDCRALKNKNQKP-----KSVGFV-----------QS
APENKEQLENTFD------ESYKPFVTKGSISITGKPE-DQHIINILRDTGASHSIIAAD
ALPFDE--QTSAGSSILMQGIQMGIVRA-PVHKIHLQCELVNDFVHVAVRPALPVKGISL
ILGNDIAG-GKVMPVCE----VLDKSPT-PSFCDKLSD----AFPETFLACVVTRAQ---
---------QKQTDNEITLSDSFMTVDDATVSNKVTNVEKQPLTEKCAFDNQVNLNLNL-
------------------------TREQIILAQQKDQTLSKCFKLVVPREQLKQKQ----
--VGYFVENALLMRKWSS----------AMEQDDEWSTVYQVVVPSVFRQQVLVLAHDHV
LSGHLGITKTYHRILKHFFWPGLKQDVARYCRTCQSCQFSGKPNQVIPPAPLNPIPI-LM
EPFE---RVIVDCVGP-LPKTKA-GNQFLLTIMCAATRFPEAILLRKITAPVIIKALTKF
FATFGLPKVVQSDQGTNFMSNVFNEVLRSLSIQHCVSSAYHPESQGALERFHQTLKSMLR
TYCLDTGNDWDEGVALMLFAVRETVQESLGFSPAELVFGHTVRGPLKVLKEQLLDSESS-
SKTNVTQYVSRFRERLRNACSMAQQTLKSVQGKMKKRFDVKTVVREFKPGDQVLVLLPIV
GSALSARFSGPYVIDHKISNTDYVLRTPDRRRKTRVCHVNMLKAYLVRQDQIEKKEVTKP
IALMNMDFDISTEA-----DEDGLVLRNAPQQCALLQNSKILKNLSSHLTHLTKTQKKDV
KNLIEQFPELFHDTPTQTSVIQHDIVIH--NSNPIKQHPYRVNARKRQIMKQEVEYLCEN
GLAAPSCSPWSSPC----ILVPKS-DGSNRFCTDYRKVNAVTVPDCYPLPRMEDCVDNLG
SARFVTKLDLLKGYWQVPLTPRASDISAFVTPDHFMQYKVMAFGLRNAPATFQRLITTVL
AGVAG-CNAYLDDVVIYSSEWPEHMSQLKTVFQRLANANLTLNLAKCEFAQATITYLGKR
VGQGQVRPVEAKVTAIAEFPIPNTRRQLRRFLGMAGYYRGFCKNFSSVVTPLTNLLS-PS
RQF--KWSSECQHAFESIKALLCEAPVLMAPNFEKPFKMEVDASAVGAGAVLLQEDKEGI
DHPICYFSRKFNKHQLNYSTIEKEALALLLALQYFEVYVGSSSTPVVIYTDHNPLVFLSR
M----YNQNQRLMRWSLIIQSYNLEVRHKKGK-----ENIVADTLSRPDT----------
--------------
>Saccoglossus__kowalevskii
-----------------MVRVLSEHLRLVEEEEEEEEEMSLDSQVVLAKIAWEKERLER-
-QEREREKERQ-------------------------------------------------
-------------EREKERQEREKERQ-EREKERQEREKERNFELEKMRLEQELNRSGP-
-------------SGSEFGFRYGGGKVQEF---------------DMAREIKLVPRFQ-E
QDVDTYFLSFKKIAKRLAWPERYWTLLLHSVFTGKASEVCSTLDEEQYSDYEFVKAAVQS
AYELVPEGYRQRFRH-LQRT--------GGQTFVEFAREKELVFDKWYRSLQAEKDFCSL
QEVVLLEEFKDSIPLDIKTHLDEH--KVKNIRNAAAVADDYELTHK--------KSVKSY
SPRWNNRRSRGANGALDGE---------------------------ASGESTKSQSVTPK
SAENKRVWEKPLCYYCKKPGHVRAECFKLKNERQWR-----KPVAFARVRDPVRKVVGSS
AMPGKRCGILDVP------EEYKNFVSKGEVSLGKVS--DSKPVVILRDTGAAQSLMLAG
VLSLDN---VNTDASVLVQGIGGGYESV-PLYNVELRSDLVTGDVTVGVVKSLPIEGVTF
LLGNDLAG-GKVSVLP-----VVSCKPVVNDKTEELLE----LYPGIFPACVVTRSQ---
---------------------TSKERQDELVSEVVKEDSGVWLAETFFGDLKDGSEIKTD
----------F-------------SHSSLVEQQEADCTLKELMASALSENEAENLP----
--KCCYMKDGVLMRKWRPP---------SSPADEDWTVVHQIVVPHSYRHEILRIAHSIP
VAGHLGIRKTDARIMAHFYWPKLHRDVVDYCKTCHTCQVVGKPQPAIKPAPLVPIPA-FG
EPFS---KVLVDCVGP-LPRTKT-GFRFMLTIMDMATRYPEVVPLKTITAKVVVEALVHF
FRRYGLPKEIQSDQGSNFMSGLFQEVMHQLGVSQLKSSAYHPQSQGALERYHQTLKNMLR
SYCTECPEDWDKGIPLVLFATRDTPSDSTGFSPFELVYGHNVRGPLKLLREQFLVAEP--
-ETNMLDYICKFRERLFKAGETAAEHLKVSQNVMKKKFDRNAKARQFSPGEKVLVLLPLV
SEPLAAKFSGPYEIKKKLSEVNYLISTPDRRKHQRVCHVNMIKKYFDCKGEPPKMTG---
VVGSGNQTFECEDENEDDPDPGEFDMSQLDPQTAVLSNSETLSNLSSLLSYLPEPQRESF
CELIFEFQHLCSDELGRTTLAWHDVDVG--EAIPIKQAPYRLNPDKLA------------
------------------------------------KVNALTVTDSYPLPRIEDCIDKVG
KAKYISKVDLLKGYWQVPLTNKAKEISAFVTPDGLFHCKVLPFGMKNAPATFQRLMDRVI
QGVPN-CVVYIDDVVIYSENWESHLLHLRKLFEKLTWANLVVNLTKSEFAKAKVTYLGHV
IGQGKVLPRLAKVKAIVNFPAPKSKREILRFLGMSGFYRKFVANYSEVVAPLTNLLS---
TKVKFIWADECEQAFAKIKAVL--------------------------------------
-------------------------IRAHFGCSKFQQVF---------------------
------------------------------------------------------------
--------------
>Exaiptasia__pallida
MGAVISCSKNAVNEMSVVLEEVKKRPRLVNSLLKDELLDVAKALEIXITRTARKAEVKA-
-EVIGSLVKKGLVLASAF------------------------------------------
-------------SEDDEDKEEEGEEGKAQIFDKSMREIELEKENELRLREAELKFRFEL
EKEKLNTQV----KLKELEVKLAESXKQKLDSASATNF-------DIAKNVRLVPPFN-E
DCVDKYFSHFEKIADTLKWPSEQKCLLLQSVLVGKAQEIYSAIPLENSSSYEYVKKAILN
AYQLVPEAYRQKFRNSLKAS---------DQTYVEFAKNKESSFDRWCHSNNVDKNFDKL
KQMILLEXFKQCVPREISTYLDEQ--KASTLNKAAELADDYSLTHKR-------NFXQTT
AKPLVMKENISKEPNEGYS------------------------------STKERSSNEPK
PGLFNF--KPIQCAYCKKKGHLISNCWNLKKKKNA-----------------------SN
AVVIQSSTDKESP------KEFQPFIFQGTVSLPGENELTEKPVKILRDTGASLTLIQDG
VLEFSN--ETSTGETILVRGVEGGYIQV-PLHNINLNCDLVAGSVTVGVIASLPVQGVSI
LLANDIAG-GKVVPEPR----LIQQPSL--NEKLDVDS----EGSILFPSCVVTRAK---
--TKQLLKSDXETLGIKELFDAPTGNITSMPGKAPDEEKDTPNEGRFKAHDSKDEGVMED
ITI---------------------NRNRLVKEQQTDDSLQRLYTQAYTEKEAEDIA----
--NCYYLKDGILMRKWRPP---------MAPANEEWQTRHQIVLPCSLRMEVLKLAHDAP
MAGHLGTTKTANRVLQHFFWPGLRKDIVQHCRTCHACQLVGKPNQRVPPAPLRPIPA-FQ
EPFS---RVIIDCVGP-LPKTRS-GCQYLLTIMCASTRYPEAIPLRTITSKAVISALTKF
FTTFGLPKEIQHDQGTNFMSRVFQEAMSELGIKQFYSSAYHPESQGALERFHQTLKNMIK
TYTFENQRDWDEAVPFLLFGVREVVQESLGFSPFELVFGHEVRGPLKMFKESLLNPSA--
-EMNLLNFVSTYKDRLRKACNYAKKNLESSQISMKTWYDRKSRQRVFKPGDKVLVLLPVA
NHSLNARYHGPYTIAKKVSDTDYIINTPDRRKNTRLCHINMLKRFFENEREETVLSSCLQ
EEGIEEERLECEDI----------------ATSPRLPNSQILDNLQDKLSHLPEEHCGEL
AKLILDNKQLFSDVPGRADGVYHDIEVG--DATPVKQAPYRLNPVKMEQMNKEVEYMLRN
DIIEPSQSSWSSPC----ILVPKP-DRSFRFCTDFRKVNELTRTDSFPIPYIETCIDQIG
QATNISKIDLLKGYWQIPLTERAKEISAFVTPRGFFQYKVMPFGLKNAPATFQRLMNNVI
GGISN-CDAYIDDIVLYHYNWQDHVKGLEDVFRSLTSANLTVNLAKSDFGRATITYLGHE
VGQGKVRPVQAKVEAIVQFPVPTTRQQLLRFLGMAGYYRKFCRNFTEIVLPLIELTR-QK
VPF--VWTAQCQKAFDEVKAILINPPVLVAPNFKHPFKLMVDASDAGCGGVLLQDDDSGI
DHPVSYFSKKFKPAQRNYSTIEKECLALLMALQHFEVYVGCSEAVIEVYTDHNPLTFINK
M----RNQNRRLLRWSLVLQEYDLVIKHIKGK-----DNVIADSLSRVSI----------
--------------
>Takifugu__rubripes
------------------------------------------------------------
------------------------------------------------------------
------------------------------------------------------------
------------------------------------------------------------
--------------------------MLQSVLRGKAQQAYSALSIDDAAKYDVVKKAILT
AYELVPEAYRQKFRG-LRRN--------DNQTHVEFAHDKEVYFERWCTSRSVGDDFKLL
KDLMLVKEFKRCVKDDIKSYLDGK--DVKTLHEAAKLADEYSLTHKS-------KYGAQD
RQSTSKKNGGNPVAAHTTD---------------------------VKVKTTENKTKRDD
AKKEAF--STLTCYYCKKPGHVLSECLHLKKKREREASASGNALVASL---REKPVNVGS
MEPSCPFDIINCESSDLLRKDFLPFVSEGFVSLSENS--TPQPIRILRDTGASQSLLLRC
ALSSCNGDDTATGDFTLVQGIEGRIVTV-PLHSVFLKSDLVTGRVKVGLMANLPIKGICL
LLGNDLAG-GKVVPSMC----LTAKPSM-----EEESN----VDSNVFPSCAVTRAM---
ARKAEEKEGQVQSSTVLNQDVEKLGRQIDTDENDCPDEVSDTLLETLFEQDRDSSPVKVT
EDPHVSDALSL-------------SR-QLIMEQSNDAEIAKLREDALSEDEIARVP----
--VGYYLKDKVLMRKWHPP---------DIPASEDWAVVHQVIVPKAYRNDILSMGHCLP
LGGHLGVNKTVNKIIKQFFWSGLRKDVANFCRTCHSCQMVGKHQSDPPVAPLKPIPS-FG
EPFS---KVIVDCVGP-LPRTRS-GNEYMLTIMCAATRFPEAIPLRNIKAATVSKALIKC
FTVFGLPKEIQSDQGSNFTSGLFQQVVYELGIKQITSSAYHPESQGSLERFHSTLKTMIR
AYCFENEKDWDEGVHLLLFAARESVQESLGISPFELVFGHQVRGPLALLCEQWTYKD---
KHVNLLDYVLNFKERLYGACALAREKLKSTQRKMKTWYDRKARERTFSPGDKVLVVFPMQ
SNPLQARFHGPYVIHSKVSDLNYLVSTLDRRKTRQLCHINMLKPY---------------
------------------------------------------------------------
-----------HNRPMKVVSVVHQPIVESSGE----------------------------
------------------------------------------------------------
------------------------------------------------------------
-----------------DKDWQDEEPR---------------------------------
------------------------------------------------------------
------------------------------------------------------------
------------------------------------------------------------
------------------------------------------------------------
--------------
>Xenopus__tropicalis
---------------MAAFYKRQTKETLINLCEQRGIYAADKSKEMLVCALVEQEQQSY-
-TPESGDYATQDMPVLNSAPGSSQRGDSNSCSGQGDRNSSLQAAL---------------
-------------QLLGSDDPQLRLQLILQYQQAEAGREAAEREAAAAAVAAEREAAAAE
REAAAAAAERQAERQYQLELAKLQQQRLPPRSSESSELR------PLITSADKFPVMDKD
GDLDTFLRCFERACRQYHLPREQWAKYLTPGLKGKALDAFVDLPPEFDGDYDAIKNALIK
KYHLTPEVYRKKFRT-VQRG--------PTDSYSDVVSSLRTTFKAWLRGLSVTT-FDCL
EDLMIKDQFLHTCPVEVRQFIMDR--EPKTADQAAEIADTYAANRMS-------DNHKTT
SQTWKGGKPTGHFPSHASK---------------------------VPASPTPRPTAGTS
APV-----DTRQCFVCRKVGHVSINCPEKRKSTLMGKQ--------------------TS
SSPAVLFVAGKEG---------------NSVDNLQPVTVGNKITVGLRDTGAEVTLVRPE
MVNSED---IIPGKTMDVKGIGGTSPAV-PLARVYLDWGAGSGIREVGVSDAIPT---NV
LLGTDL---GRLVSQYVPATASQESVPLSETSEHLKVL----CYDSVQSGSLGNEHR--G
ATECPSVTQVSNMSSEPIRNVGRGGCNVDCSVAVVTRSMAAQPLPADLGEEVNTSTFPCS
ETEHIESNDPLPVISVSLCPESTASSSDFEAALKTDASLEKLRSLADKPPTENDS-----
--EKIYWDKGKLYRKVIP-----------SDPSEPWMAETQLIVPFNYREQLLKVAHEVP
LAGHLGVQKTKARLTHRFYWPNMGTDIANYCRSCLTCQRIG-KSGDIAKAPLIPLPI-ID
EPFQ---RVAVDIVGP-LAILSSSGKRFILTVVDYATRYPEAVALSSIRADKVADALLSI
FSRVGFPREMLTDHGTQFMSSLMQSLCKKVQVEHLVASPYHPQTNGLCERFNGTLKQMLR
MFVDSQGRDWERYLPYLLFAYRVAIQ----------------------------------
-----------------------------------------------------LIEFP--
------------------------------------------------------------
------------------------------------------------------------
------------------------------------------------------------
------------------------------------------------------------
------------------------------------------------------------
------------------------------------------------------------
------------------------------------------------------------
------------------------------------------------------------
------------------------------------------------------------
------------------------------------------------------------
--------------
>Anolis__carolinensis
---------------------------MATRKQKRGVGEVEVYQEKESSDSEQQTTMSE-
-AMMKYQLEMRKL-----------------------------------------------
-------------QLEAEEKRRQAEAQ-DKERQAQIEKMKLEKEIEMRRMEIEWERQKL-
-------------TLSQPSVEAQPGTPIIN---------------PVDSALKRFPKYNKE
DDVEQFLISFEWCCKDLEIAEENWMIYLRPQICGKLLEIYSEMVEEERRNYTIFKQLVQQ
RLQLTPEFYRTKFRT-LRRE--------KNESFLQLAAKQAQYFESWLRNSEVKD-FQQL
KDLIKLEQLYQQVPSDYRWLVQDR--KPQTANQAAGVVDQLITLKE--------GFKREE
GGFKEKQFRQPSFSLARAQ-------------------------QGRGASIENTTWRMAS
VMNPAKTEGNIRCFHCGKAGHFKSQCGLLKKEKPSFYVKKVPTKEITK--------EPAK
VQKDLPQEIQKER------QCLFVLLDQTSDEYLENINIDGNQIQGWRDTGSEVCIIRPE
LVPSKC---QHPTYQVNLKGL-GPVIPS-EVVSLPVQYGKWEGVWDFAISSDIPY---KC
LIGNDLAREVKKIPK------TLDEGEYKEEKSDKEVV----CLPILQ------------
----------------------------NLKENPEASSVMADLVNKTEGE----------
--------------------------GEILKEQKSDDTLQPLFEQAQNTEGDLTLEKP--
--TRFINKNGVLYREVLN-----------QKAPEMSASYTQIVVPQKYREQLMEVAHDSP
QGGHLGIRWTTQRITKNFFWPGMYQQIKRFCQSCDTCQRIS-SGRDKLKAPLVPMPL-IG
EPFS---RVGIDIIGP-LPKPSRRGCRYILTMIDYATCYPEAVALTNIETTTIANALLSI
WGRTGYPKELVSDLGTQFTSRLMERLLELCGIRHLTSSAYHPQTNGLVENLNKTLVRMIK
SYSQQHPHDWDIKLQQLLFAYREVPQDSTGYSPFELLYGRRVRGPLDLIREFWEASPKP-
EPVSVTKYIKDLQSTMEMARNTAQEHLATAQQRQKAHYDSTARCKSFEIGDEVLYLTPTK
TNKLQVDWTGPWKVIKRHSGVNYSIYN-EQSNVEKLVHVNMLKPY---------VNTSVN
VCMIISGEETGTFP-----------------FWEGNRKAYRSNGQVKVDEGLSQTQQKQV
RKLLNKYDHLFSDLPGRVQGIYHQIITG--DTPPIASPPYRVTGRITKCIEREVKEMLDM
GIVVPSSSPWASPI----VLVQKP-DNTIRFCVDYRLLNKVTQSDTYPMPRLDDLLERMG
KANFISSLDLTKGFWQVPMAPQDQAKTAFRTHAGLYEFTVLPLGLKSSPATFQRLVDRIL
SGMGDFCVAYMDDIGIFSSSWEDHLKHLNQVLSRLKEAGLTIKASKCQIGNRTTKYLGHI
VGCGSIGPELTKVEAIHQWPIPKTKKQVRSFLGLAGYYRKFIPSFSTLAAPLTDLTR-KN
CPNQVIWSPECQKSMEQLKQALTSNSVLKAPDFDAPFILTCDASDTGLGAVLSQVDTEGE
NHPILFLSKKLLPRECSMSTIEKECLAIVWAIQKLRPYL--WGRRFTLQTDHAPLKWLDN
T----KGTNNKLLRWSLLLQDYSFEIKHVKGK-----NNIVADSLSRTY-----------
--------------
>Acropora__digitifera
-----------------------------------------------MARAAAKRGRK--
------------------------------------------------------------
-------------TKKEEDERRKREEE-DRIAKEKELKRQEEREMEKMEKEQR-------
-------------FLSELMKELADSKKEKD---------------AVKLPKPVLQKFTEG
DDIESFLDMFERVASLHKWPKTIWATQLAGVLSGKALKAFSSLPTEKSTKYEEVKHAILQ
RYNVNSETYRLRFRNDFYK---------QGESHHEYFNRLEEHFQRWTKSQGM-----EL
RDLIILEQFLQGVPTDLSVWLKER--KPTSAKEAAQMADDYILARGTKPSYEKLHRPQRL
QSEPSTKVMQEKQQSSKPF---------------------------FRVPPPEVRNIPPR
SKTNTQ--GEKQCYNCKKWGHIATVCPQRTSTPSFK----------------------AD
AKPAFVSESRPQR-----------LCNPSNSKYIREGRVEGKDVKMLVDTGSHTTIVKAD
LVENEK---WNEGETINVICVHGDSVDY-PTAEVDLEMDGWAKKTKVALVPEVPVDVLIG
IKDFDLSEEMSTQPDCAHNLAVMTRSQT-----RKEAE----EQSKVEGADNVRLAD---
------------KKETVNDVTGQTWKLGNIQKETIKPEEEKPKTENAASDSINPENA---
------------------------GPEMIQRWQSEDPTLEKARALAREPKQQEETKSE--
--TTFYYRQGLLYRQWVP----------KGSDSEDIRSVEQLVLPLQCRSTVLKLAHDVP
AAGHLGINKTKDRVLQRYYWPGVFQDVANHCRTCEVCQKAQ-GKRYGARAEMIPLPL-IE
KPFQ---RIAMDIVGP-LPRSNN-GNRYILTICDYATRYPEAIPIPNTEAITIAKELVSV
FARVGIPDEILTDQGSNFMSSLLQEMYLMLNITRLRTSPYHPQTDGLTERFNGTLKSMIR
KFAASNQRDWDEHLPYLLFAYREVPQESTGFSPFELLYGRRVRGPLDVLKEAWVGYEVE-
KE-NVSVHVLEMRRCLEEMSELVKENATKAQKKQKNYYDKKSRPQNLKVGDEVLILEPAR
RSKLQLEWNGPYKVTRRVSEVDYEVQTPGRRREKKVYHVNLLKKW---------------
----------------------------------------QKPQTVEVLTALDHGQQEEI
-----------CEEENFEEFLLHT------EESP--------------------------
-------------------------DDEVAIKVD------------------------IN
PARYISTLDLARGYWQIPMSESSMEKTAFATPFGLYEFVVMPFGLHSAPATFMRMMNHLL
SGYKSFVDPYFDDVPVFSEDWEDHLVHLRKVFTCLKDANLSLKSSKCRFGYTQTQHLGHV
IGEGKILPDPKKVEAVKNYKKPESKSEIRAFLGLTGYYRRFIPNYSSIAAPLTALTQ-KV
KPENVQWDEENQRAFEKLKNALTSGPVLKAPEVDKPFIVQTDACDLGIGAVLSQLDEDGE
ERPVAYASRKLLPRETRYATIEKECLAIVWALKQFRIYL--YGMPFVIETDHKPLIWLQK
M----KDTNQRLTRWAITVQQYQYEIRHRPGV-----QHGNADGLSRG-PL---------
--------------
>Chrysemys__picta__bellii
-------------------------------------------------MTESQEQQQA-
-AQVRYQ-----------------------------------------------------
-------------QEYQAAHLQQQQQL-VEQLGAQQRQLIAELVTQQQEFQQKCIQQLAA
-------------ALVRPGEPLAGIAPGAP---------------RPSPPVRLTKMGP-E
DDPEAFLVTFERVAVVAGWAPDQWATILAPYLTGTAQTVYRGLSVEVARDYNLVKAAILD
ALDVNPETYRQRFRG-LAYP--------PGARPRMVAQELRETCRKWLQPERRTA--EEL
MEQVVLEQFTQVLPPRGRSWVLRH--RPTTVSAAVTLMEDFLAAEVPAGAAGRAVPIRTE
HPNTEKRGPPSRATPSAPSRRVEGRARVAAPSGRFTRAPAGPAGGYRRTPPADDPGARPQ
PERATL----GPCFSCGKYGHLQRECPER-----------------------------GC
AFGQVYSGEGRAR-------------RPQGTKITVPVTVEGRPAMALLDSGCGQTLVCQA
LGPPAD----GHLAKIPLQCIHGDVRRY-PSTRAQLTIDGVTRQMTVGLAPRLAY---PV
ILGRDWPNFNTVLRRRLE------------------------GNPQATPA----------
------------------LGGESPGTEEDEIDNPVPANPPGGREDPPRGGDSS-------
------------------------APTDFCRDQRADPTLRRTYEQLASVDGTILDPQRAA
QWPHFELRQERLYR--------------VEKDPRTGDIRTQLLVPRCHRRAVMKLAHDVP
AAGHLGHDKTLARILGRFFWPGVYQDVKDYCKSCPECQLAA-P-AQTPKAPLVPMPL-ME
TPFE---RVAVDLVGP-LPKSSA-GFQYILVMMDYATRFPEAVPLRNISARTIAMELVKI
FARVGLPRELLTDQGTNFTSRLLKQVCEILGVKQLRTSIYHPQTDGLVERFNRTLKGMLR
RFPPEDLRQWDQLLPPLLLAIREVPQASTKFSPFELLYGRRPRGLLDLMRETWEQAPSP-
AQ-GLLQYVLQLQERLRQAGDLARENLKAAQDTQAQTYNRGAQTRDFQPGDRVLLLLPSS
ESKILARWQGPYEVVRKVGPVTYEINQPDRRKKNQRYHVNLLKPW--------KEREGLL
INPYPPEPELGPQV-----------------------PLSGDTEEPQLGENLTEEQLRQT
RCLLQAFSHTFTDQPGHTSLVHHRIQTE--PGVVIRGTTRPLPYHRRQVVEKEVRAMLDL
GVIEPSQSEWRSPV----VLVPKP-DGSQRFCIDFRRVNAISKFDAYPMPRIDELLARLG
GARYITTLDLSKGYWQIPLEPASREKTAFATPTGLYQFTRMPFGLHGAPATFQRLMDRLL
QPHQEYAAAYLDDVVIYSPQWETHLERVAAVLRSLREAGLTANPKKCRIGWQETKYLGYA
IGHGQVKPLIGKVQAIANCTPPTTKRQVRQFLGLAGYYRRVIPQFAAIAAPLTGLLT-KD
SPR------------------------------------QTDASEVGLGAVLSQ-DVGGE
EHPVLYISRKLFPREKNYAVVEKEALAVKWACEALRYYI--LGVPFTLVTDHSALQWLGR
M----KDHNMRLQRWYLALQPFAFTVRHRAARYPEEGPERPPDRRPEERPDPDDPLRAEE
PMVWDPAVEPGEGP
>Oreochromis__niloticus
----------------MQKSAKSRKPQGPTDFPPEEAQDDGNLPEATGEHSTEAQSLSEL
STLLKGLMQQHAD-----------------------------------------------
-------------REAKWEQDRQRQDERWRRMQHQFSQLQQEVQSERREHQMLWEGAVAD
SGVPPS-------PSVRQKVQQPVQQRGNPPESSAAPHSSNLGRASGWKGPKMQPYGE-D
EDIEHYLTTFERIATGCQWPQEEWALHLAPLLSGKARAAYVAMDTEETIDYDKVKTAVLE
KFEISAETYRTRFRN-MTVK--------DDETPKELRTRLKDLYEKWMLPKEKTK--DQI
GDVIVMEQFLRVLNPELRTWVKER--NPTTSKEAAEMAEAFLAARRP-------QKGYMV
GKPSSAPVFVGKSGGGNGY--------------------------RAKCPKQSSPITSSS
RAREVKQRGPLVCHACGQAGHFKADCPGQQVSKTY-----------------------MC
LSPQCFDLVEEET---------ESLVSSSDQEHTICVFIEGKPCVALLDSGSSRTLVRQD
CLPSDT---TFCGK-VKVWCVHGDNVDY-PIANVCLQVNEKEYALTVGVMDKLPY---QI
VLGRDMPILGELLAR--------------TEKDREEKN----LHVQSEGLLVVTRSG---
----NNASHSELGLSELPDADSEIPDIDRLNRPHIKKSKMQRRQEKVRGTEIAESLPEPE
IDELL-----V-------------VPSNIVQLQREDPSLAPLFAKSTQESAQITDRVR--
--EVFIVKNERLYRRSKV--------------------GDQLVVPKSLRPIVLQLAHSVP
WAGHLGHLKTFSRMVTRFFWPQQFSDTVQFCKSCPQCQLTA-PSKKGDRAPLIPMPV-ID
IPFS---RVAMDIVGP-LERSSS-GHRYILVICDYATRYPEAFPLRRVKARQIANCLIQM
FSRVGIPKEILTDQGSNFTSNLLKEVYKLLGITGIKTSPYHPQTDGLVERFNKTLKSMLR
RFVRESGKDWDQWLPFLLFAYREVPQASTGFSPFQLLYGHNVRGPLDVLREAWEEASPE-
KQCSSLSYVLKMRDKLEQFQELAHCHLVSAQRRQKQNYDKTARRRTFKEGQKVLLLLPTT
ESSLLAKWQGPFVINRKVGPVTYELNMPDRRKKHQVFHVNMLREW----TEKPEQSLQLW
ARVVLHEEEPQEQF----------------------FPTSTEEELFPDLSHLPPEQQEEL
AAVMPQ--ELFSTKPGYTHLIQHDIRLRCPNQPPIRDTTSRVPAKLMPALKQEVEEMLAT
GIIEPSRGEWCSPV----VLVPKKNDARQRFCVDFSKLNAVSVFDAYPMPRVDELIERLG
NAKYLTTLDLCKGYWQVPLTESSRDLTTFRVPSGLYRFRTMPFGLHGAPATFQRLVDLVL
KGADGYAAAYIDDIVVFSETWEDHVKHLADVLQRIRTAGLVINPGKCHIAQTEVEYLGYV
IGGGVIRPQVSKVENLASCPPPTTKKKLRSFLGLAGWYRRFIPNFSTRSAILSDLTR-KS
CPNKIKWTPECEAAFMDLKNCLCNEPVLQCPDFTCPFVVQTDASGVGLGAVLLQ-GDGED
QRPVQYISRKLFPREMKYSTIEKEALAIKWALDTLKYYL--LGGEFVLETDHRALQWMSR
M----RDTNARITRWYLSLQPYCFKIRYRAGK-----KNVVADFLSRSYEE---------
--------------
>Oryzias__latipes
-------------------MTRGKKTETPDLPLDDDKATSSHQEGAAAPDEPDKLEELT-
-TLVKTLVQSQAS-----------------------------------------------
-------------RDKLVEKESARQDQRWKNLQHQFQMLQTQVKELKDDFETRAEQEDDD
DDDVGEGADDVQLAMPTSCGPVPPTQRGP----------------ILQKQPKILPLSP-E
DDIEHYLMTFERIATVCRWPKEEWAIQLIPLLTGKARSAYVLMDFDDSEDYEKVKEVILA
KYEITAETYRKRFRA-LDIN--------PGETPRELYVRLRELFNKWVKPEACTV--KEI
SEKLILEQFLRMMNPEMEIWIRER--DPQSAEEASRLAEVFLSARSGRGRPNFGRDSYFS
GRSKSYAGERGGQTHSRMH----------------------------NSPRQFSAKAKES
RRSFSSSKQNVRCYQCNEIGHTQYTCPATRQNPPSLLC--------------------TV
PRPSQPVQVQKEV-------------------VTVPVLINGQRKEALLDSGCFKSVVLES
LVPRDL----WNEATATIGCVHGDEKAY-RTAEVYLTIDGQTYLMPVVLVPELPF---SV
ILGRDVPLLFDLIQQAHAKMDGGVCETSVQAQRKPVGS----DHQHAVSLCNIVTTR---
----------ANAARNLLEELPFHNTELEISPVKVRKSRAQRRREKFLATVETQCDDEKQ
PSHVLDFQ----------------VPADIAALQRADPRLKVWFDKVSEIEGQKTGRVECL
TDKIYLIKNGILYQRHGT--------------------VEALALPQCFSKKVMGIGHSIP
WAGHLAFQKSLNRIANRFVWPAMYTQLKEFCASCEICQLTA-P-QGVARAPLQPLPL-IE
TPFD---RIGMDIVGP-LEKSSS-GHKYILVICDYATRYPEAFPLRSVKARQIANCLIQL
FSRVGIPKEILTDCGTNFLSKLLKQVYSLLGVKGIKTTPYHPQTDGLVERFNQTLKTMLR
KFVSETGADWDQWLPYLLFAYREVPQASTGFSPFELLYGRQVRGPLDLLKDYWEKPVTD-
KD-NVVSYVLKMRERLERMSTLAQEHMRSAQAQQKTWYDKKARDRIFQVGQQVLLLLPTS
DNKLLARWQGPYSITKRLGEVTYELYMPEKLKKHQRFHVNLLKEFQLPASNKQECNQTLF
IRVADDDEEEREKL----------------------FPHEEMASSPVDVSHLQPDRQREV
GRLLDA--ELFKETPGFTTLVQHKVHLK--EDAVPRRRYYRIPERLVVKLEKEIELMLKL
GVIEPSTSEWCSPV----VLVPKK-DGSLRFCIDFRYLNAVSKIQSYPMPRIDELLERVG
KSKFITTLDLSKGYWQVALAQETKELTAFTTPYGKFQFKVMPFGLQGAPATFQRLMDEIL
RDFPQFAAAYLDDVIIFSHSWRDHMSHLRHVLHLIKAAGLTINPGKCVVAQQQVEYLGHV
VGQGLVKPRVGKVEAIQEYQIPTTKKKVRAFVGLVGWYSKFIPHFADRAAVLTDLTR-AS
APNKVVWTEDCDAAFRDLKGAITSESVLYSPDFTRPFILQTDASAVGLGAVLVQ-EAEGE
RHPVLFLSRKLLDRETRYSTVEKECLAMKWAIDSLRYYL--LGRHFCLETDHRALQWLRR
M----KDSNTRLTAWYLSLQAYDFTVQYRAGK-----TNCVADCLSRVHEN---------
--------------
>Poecilia__mexicana
------------------------------------------------------------
------------------------------------------------------------
------------------------------------------------------------
------------------------------------------------------------
------------------------------------------------------------
------------------------------------------------------------
-----------MFNPELEVWIRER--DPKTAKEAAILAEVFTSASKSI------YFGRET
LYAQSSKSTGGEQGSGQSQ---------------------ARNVSSSKQFPSQRPPNVKK
PFFKSSV-QDIRCYNCNGFGHTQHFCPALKSKPSLLC---------------------SV
PRPAMDTVEKKVC--------------------TVSVLVNGQKKEALLDSGCFQSLVHAS
LISAEK----LSGVGVKISCVHGDEHVY-PTAEVYLTVGGQTYLVQVAVVPSLPF---TV
ILGNDIPTLFDLIHQSDYEPQVLTNRDA-QNSCPKTDI----PVEPLKPCNVVTRAQ---
------------SSKTVLEELPFFGESLEAEPGRTKKSKAQKRREKFKGSGDEETAQLSK
PDNFFEFD----------------IPSDLGALQRADSTLKPWFEKVTGVGGTHQGQLDFL
EDAVYIIKGGILNQKKGQ--------------------CEALALPQQFRHKVMELGHSIP
WAGHMAFYKTLSRISSRFVWPGMYTQISKFCSSCEKCQLT--SGKGVARAQLQPLPI-IE
TPFE---RLGMDIVGP-LERSST-GHRYILVICDYATRYPETFPLRSIKARQVANCLLQL
FSRVGIPREILTDCWTNFLSKLLQQVYKLLGIKGLKTTPYHPQTHGLVKKYNQTLKNMLR
KFVSDTGADWDQWLPYLLFAYREVPQVSTGFSPFELLYGRQVRGPLDLLKDCWEDATP--
EGENIAAYVINMRERLQEMASFAQDNMKAAQQHQKRWYDQKARDRVFLPGQKVLLLLPTS
DNKLLTKWHGPYEITKQVSKVVYELYMPERAKKHQTFHVNLLKEF---HSQQEPVHQELF
VRAVKDEEVTEKFF-----------------------PTNMSDCALVDISHLSPTEQEKV
KPLLD--PQLFQEVPGFTSLVQHKIRVK--EDVPSRQKSYRIPERLIPVLEKEIKLMLDL
GIIEESSSEWCSPI----VLVPKK-DGSLRFCIDFRNLNAVSNFDPYPMPRVDDLLEKVG
SASYITTLDLCKGYWQVALAPEARELTAFKTPFGMYQFRVMPFGLQGAPATFQRLMDHVL
RDVSEFSAAYLDDVVVYSQSWEEHLIHLQEVLHRIRLAGLTINPKKCAVAQREVEYLGFV
IGFGKIKPQVGKMDAIQSFPVPTTKRKVRGFLGLVGWYRKFIPSFAERSAVLNHLTK-GA
APNKVCWTEDCDRAFKDLKQAVCTHPVLHTPDFTKPFILQTDASGVGLGAVLQQ-EVDGE
RRPVVFLSRKLLDRETRYSTVEKECLAMKWAIEALRYYL--LGRHFILETDHRALQWLRR
M----RDANARKSVQNLGLQSAFMSNRHGELHGL--------------------------
--------------
