# Supplementary material for: Close ecological relationship among species facilitated horizontal transfer of retrotransposons
Source: BMC Evol Biol. 2016 Oct 7;16:201. doi: 10.1186/s12862-016-0767-0 (PMC5055719; doi:10.1186/s12862-016-0767-0)
Supplement: Additional file 15: — Multiple sequence alignments used for phylogenetic analyses. (ZIP 546 kb) [file 12862_2016_767_MOESM15_ESM.zip › Nimb-1_LVa_hits_M.fasta]

>Sporisorium__scitamineum
------------------------------------------------------------
------------------------------------------------------------
------------------------------------------------------------
------------------------------------------------------------
------------------------------------------------------------
------------------------------------------------------------
------------------------------------------------------------
------------------------------------------------------------
------------------------------------------------------------
------------------------------------------------------------
------------------------------------------------------------
------------------------------------------------------------
------------------------------------------------------------
------------------------------------------------------------
------------------------------------------------------------
------------------------------------------------------------
------------------------------------------------------------
------------------------------------------------------------
------------------------------------------------------------
------------------------------------------------------------
------------------------------------------------------------
------------------------------------------------------------
------------------------------------------------------------
------------------------------------------------------------
------------------------------------------------------------
------------------------------------------------------------
------------------------------------------------------------
------------------------------------------------------------
MTETSLCRL-----------------NILTRYDHYPLLIST------SEETEL-------
EAPPGP---------WSCQNVNWES------FPYML--YLETTS----------------
------QAAHAD-----------PTAEWA--HLLEALKNAVARSQKARE-GGRP------
-----RKRVHRNR-------------W-WNKEC---VEAAEAKLAAFEVALERNQ-HVAQ
----DSRRAVAHQDDEYKKACRRLTHTNKKAKRKAVTDA-VGE------------L-NSA
RE-----WQVMAV-IRKK--------TKSPNILSPPFWLAGRVSATGAADKAKLLLSTIF
-----PSA---VQVEGSERSGMQLDVEEGTNEVGDVGVPRDGTIARLDYDE---------
-------------RGSTEPMEETDEVPP--------------ILPHVKESELDGAIK---
GLKSG-KAAGRDGLGPGLLKKAYHLSPV-------FKTRLLRLVDICVTEAR-FPEQWKV
A-AVTIIPKAAP--RDYSQPKSYR---PISLLSVAGKLVDSI---FAQRLQHEIGRMGLL
-RQQYGNITGIPTVQEAAHLMEIG---KREM---E-----------D--GR--HVSVLTI
DVGSAFNRVQHDRLQYDLQR-LGLQG-IANWVRGWLQGRTFHLVF--EGHTTDEYRLQSL
GVPQGSPLSPLLWSIYADSLF--------VVSR--TAPSG--------------------
----------------------------GGSDAVFQGA------------------YVDD
IVAMFA-ASESKEVVR-Q-----TQ-RWLDRLA---SWSNERSLLLDKPTFLLTKKGP-R
----PDPESRQVTLP--------------------------SGE----RLSPTP------
--ST--------IKILGVIIGHRFSLHEFVL-----RKCHIARYT-ISTLRCFPSMPGSP
-VHRLKLLRAAIFSALDYRAEL--HPLIPEV-------------------LRKEVRLVDH
AAYAFVLGVSLDLRYRPSALSLTHELGQYSTYTRWHQMALK-LGIRLLSNQQNLCNEYAV
EVK-GRLPSWSKEDRERNEVSI--ARPRGLLTNLGTDKMLIVGRDGVEVEGMSRLKHRLW
RTGPITLILQSLPFQNFEQVSVPETVPWEWEGLDITIGSAEQAHSTVECLVHSRQEHRAS
-------IFVDGAKGAASEDAGGLGAAAVG-----------FSNSSPARKWTVKERLDGS
IWTVVEAELYAILIGLRS----CLGGFWKRI--------------DILSDSQVALHRLSA
GYTNDRTKPGQFLVRQVRRCIGELRA-------------------QRYVMIKFWWIPG--
---HQDIELHDEADA----AAKL-------------------------------------
------------------------------------------AARMPMPLSIDDPALRVV
REQVS-----------INKVRE--------WTAAQMLVFEQTLFDLGTHNSLKE------
-----------------VSPTFEPRTALQRYIN-------------------LGWRTKYV
LVLFQVNTL--------------------------------------------------M
VATHRNPLAG--------------------------------------------------
-------------------------------------------------------GCLCG
AEEQ-----------------------------SREHLLFDCVLLEDERSQLQAHLPLIA
SRSLRHVLEDGK------------------------------------------------
------------------------------------------------------------
------------------------------------------------------------
------------------------------------------------------------
------------------------------------------------------------
------------------------------------------------------------
------------------------------------------------------------
------------------------------------------------------------
------------------------------------------------------------
------------------------------------------------------------
------------------------------------------------------------
----------------------FNGQRGTDTRGQSQGTGEEGMEDLREYLADLRTLLEGA
RRIIFATCRSYGLMEEEEEFHYIPPEATFAHREESEERHIGRGNNPRRLVSSSRRGRGLR
SITRLRVIGGFGNHGRKHPYAYRFSNGNRSFAFVG-------------------------
------------------------------------------------------------
--------------
>Exaiptasia__pallida
------------------------------------------------------------
------------------------------------------------------------
------------------------------------------------------------
------------------------------------------------------------
------------------------------------------------------------
------------------------------------------------------------
------------------------------------------------------------
------------------------------------------------------------
------------------------------------------------------------
------------------------------------------------------------
------------------------------------------------------------
------------------------------------------------------------
------------------------------------------------------------
------------------------------------------------------------
------------------------------------------------------------
------------------------------------------------------------
------------------------------------------------------------
------------------------------------------------------------
------------------------------------------------------------
------------------------------------------------------------
------------------------------------------------------------
------------------------------------------------------------
------------------------------------------------------------
------------------------------------------------------------
------------------------------------------------------------
------------------------------------------------------------
------------------------------------------------------------
-------------MNGKAL--DEAYTNLDCV----IMNEYGPTRIAERPGDAD------T
CIDVTLASP----EVAPEISWKLL---PLLGSDHRPILIKV-------------------
LMPKDK--------PKLKPSGRFMY-----------------------------------
------DTSAND-----------LVSCLRKHKISLQKRMXCGEPSTWVN-NKKV------
-----QAA--------------------WGAKI---MASKEYC----KAKRLNLG-----
------PVIVEERRTEFNRAVFAYDEIARAERQEAWDIF-CKN------------CDSGD
TAVVSKFYKLAKI-LRNI---NTEASPSPQEIK-----NTDGGIQRTDEEKGKAFLNRYR
-----DQL-QEIAERNIRSKCDE----------------LNQRISKKKVWG---------
------------------------------------------REEKVTESEVRKVIR---
DITKD-TAPGHDRVVYSDLKSI---VDDDE-----LIQELVRLINTTLKEGE-IPSDWRD
C-NLSVLPKPNK---DHRVLKGYR---VITMANVLVKLCEKV---AARRLVDRLERTGKL
PNAVGGARPRRSTTSNVEAL-----------------------------GL--------F
DLEDAYNRVFIPRLADKMIG-YGISDVMVRWILSMLDSRRCRMRF---GKWTSDPFEVSS
GLPQGSPLSCVLFNIYTADII--------ECTK--AEG----------------------
----------------------------TD---P--FS------------------YVDD
IIICCE-SESPVGAVG-K-----LQ-EASDELK---QWTIENRMRIQPDKVCWMMVTL-R
----HIE--------------------------QY------AGE----KVRHE-------
--KE--------LTYLGVVIDCKLNMISHINNNI--RKAKKAMGV-VRYAAC---QNVTL
-SSLXKLVRSTVVSRLEYGLHV-CCPVSDSQ--------------------FNRLDRVLN
ESLRIVSG---AAQKTSGE-ALQYYLGFQSMXQNYRINASK-ECVRAL----TI------
----ASHPLNTAMREAEHPTNV-------TLKIVRPWITAA-----------------LK
DIENITPIHNITPNIWV----PYXKKSITVDIIGSREWRETSPAVNQSIVNEYISAAKAK
VV-----IATDGSV-RDNVTA--WGGASWR------------GGKRMYSWCAGRHGRT--
--SSFRAEAEGFEDALIW----LSAVSTIND------------NVIMLTDSQSLVMRLQT
G---MVKASWVPLL----ENIK--------------------------AKLHVTYIPG--
---HAGIYYNEVADQ----LAGI-------------------------------------
----------------------------------------------AQPIGEMNLYPEDV
MNRLK-----------EEMDKE-----KDQFKT------WWSIRRLKDREIKFG------
----------------------------------------------------AGARKSTR
XKGTKIETQ---------------------------------------------------
------------------------------------------------------------
------------------------------------------------------------
---------------------------------ETXGLITLNTLXEILKKGWPGS-----
------------------------------------------------------------
------------------------------------------------------------
------------------------------------------------------------
------------------------------------------------------------
------------------------------------------------------------
------------------------------------------------------------
------------------------------------------------------------
------------------------------------------------------------
------------------------------------------------------------
------------------------------------------------------------
------------------------------------------------------------
------------------------------------------------------------
------------------------------------------------------------
------------------------------------------------------------
------------------------------------------------------------
--------------
>Rhizopus__oryzae
------------------------------------------------------------
------------------------------------------------------------
------------------------------------------------------------
------------------------------------------------------------
------------------------------------------------------------
------------------------------------------------------------
------------------------------------------------------------
------------------------------------------------------------
------------------------------------------------------------
------------------------------------------------------------
------------------------------------------------------------
------------------------------------------------------------
------------------------------------------------------------
------------------------------------------------------------
------------------------------------------------------------
------------------------------------------------------------
------------------------------------------------------------
------------------------------------------------------------
------------------------------------------------------------
------------------------------------------------------------
------------------------------------------------------------
------------------------------------------------------------
---------------------------MMSATPIEDLNMPMPNQDTRTCTNNMLTMT---
------------------------------LWNANGCN---------RYTVDQTTNS---
LLTSSLILITETWLLS------------PLRLMTTWQQYHTYGIPLEGQSRGQ-------
------MGISLL-VNPDCPY------PVTHFPSDNPYVLSCQV----------STLLVHC
VYLPPSLSDIE-AMEILDG----------LPHQTHPSQTNMVVCGDFNARHQH-----LL
GDSRTT-------TRGIKL--FGWILENGMTCWNAELAYGISTYCAQGRVNAATGEHFNS
VIDLFLSSQ------QLVNPMMLVHEDLSLGSDHHPVSLSC------VLPPPP-------
SPPAHP--------RRLWNLSRLTEPDCL--YIGLF----RDRI-----QPFRECLTTYV
SPT---NTTAPD-----------MDLLAN--ELTSIIHSCLDDSVGQRK-PRGS------
-----GNA------------------WFWTDDL---QTLFDRR----EQTRRKWK-----
---RAAGINKVLRWQEYEVAAKRFKSALYCRRRATWKQF-CET--------------LSS
GP-LSDTTATIKRIRRNR--------TLSPSYS------HPEGPTVAATTMANHLQQVFS
-----GSS-------LPSTRYNA----------------PPIPSGPHCPED---------
------------------------------------------DPCPVDTETVRTALL---
KRLSRRKAPGCDHLRTEMLLPI---ADD-------LVPVLTLLFRLCWIWSA-VPAAWCT
A-QVVPIYKKG----DPLQPANYR---PISLTSVLRKLFELC---LQTTLE---DTAPPL
DPVQGGFRHSRSALDQALCLNELC---RQHA---I-----------DHHGE--PPVLAFL
DIKSAYDTVDRAIIWRALET--YVSPALLGLLQCLFDKVSIEVLI---SGYTSPTFWPRT
GVLQGSILSPFLYSIYINSLP--------ALLR--SVRLPVSARYYSSNPQREFDGLW--
----------------------------LN---C--LL------------------YADD
VVLIGA-----AEVMP----------RLLKAAE---EHSFSLGYRWNPAKCVMLNCAV--
----------SLGGP----------------QFKL------YGD----PIPVQ-------
--ST--------FNYLGVPFDDTGSIATGLLIQRNVTSAVSAMRRFLLPVGI-RSPGFSR
-LTAVRLYAIFIRPRFEYGLCI-CTFLQKQL---------------------ALLDRAQD
QCLRLAFG---GHPRASTT-VFKHLTSTPSMHVRAHTLVLK-MIIRVH----HL------
----PDDCLLAKLIPFITAAPI--K--------SRFRWPML-------------------
---------LRQNPLWSNP-----------------------------------------
-------RYTGGYT-SVDDRLAHLSTDARV------------------------------
KKSVLAYRTNLLQHILGR------------------------------PDPPVLLSAC--
----RPSIGVDGMFFIPMLLSDRSRI----------------------LRWRMGWLPARP
IDCSCGPTHASRAHL----LSCL-------------------------------------
----------------------------------------RVAERLNLPADIKPNPLDHV
LNMLP-----------RKLPAYPSEALFSRWSL------WWPVVCQVLLEIEQI------
---------------------------------------------------CLPEGTFTG
SSIDTSGSL---------------------------------------------------
------------------------------------------------------------
------------------------------------------------------------
-------------------------------------------FLDKIRPLQPST-----
AVDRLFFDSVQD------------------------------------------------
------------------------------------------------------------
------------------------------------------------------------
------------------------------------------------------------
------------------------------------------------------------
------------------------------------------------------------
------------------------------------------------------------
------------------------------------------------------------
------------------------------------------------------------
------------------------------------------------------------
------------------------------------------------------------
------------------------------------------------------------
------------------------------------------------------------
------------------------------------------------------------
------------------------------------------------------------
--------------
>Rhizopus__microsporus
------------------------------------------------------------
------------------------------------------------------------
------------------------------------------------------------
------------------------------------------------------------
------------------------------------------------------------
------------------------------------------------------------
------------------------------------------------------------
------------------------------------------------------------
------------------------------------------------------------
------------------------------------------------------------
------------------------------------------------------------
------------------------------------------------------------
------------------------------------------------------------
------------------------------------------------------------
------------------------------------------------------------
------------------------------------------------------------
------------------------------------------------------------
------------------------------------------------------------
------------------------------------------------------------
------------------------------------------------------------
------------------------------------------------------------
------------------------------------------------------------
------------------------------------------------------------
------------------------------------------------------------
------------------------------------------------------------
------MGISLL-VHPDCPY------PVTYFPSTSPYILSCQV----------SNVLIHC
VYLPPALSDDE-AIAVLQQ----------LPAQTHPSQANTIICGDFNARHSA-----LL
GDSRTT-------QRGTAF--YNWMVENGLHCWNSELAFGIPTYNSHSRINQRTGIPFHS
IIDLFLSTD------DLLNPTLVIHEDLALGSDHHPLTLSC------SVPPAP-------
PTPDHP--------RLLWHLSRFQEQDCP--YKEKI----STKV-----APFKTLLLDYV
AEDGKYTDTTPN-----------IDDLAT--TFNDIIHSCLDESVGRRS-PHPH------
-----HHS------------------WFWTSDL---QDAFDHR----EACRRAWK-----
---RAPDLDKGPKWNTYLSACAQYKSALRRRRRVTWYQF-CQK--------------LSN
GP-LADTTSIVRRIRRNR--------TATPQFS------QPEGPQVAATVMAHHLQSVFS
-----GTT-------LPATRPTA----------------PLIPQGPHPITP---------
------------------------------------------DVCPITESTVRYALL---
RRLSRRKAPGADHLRTEMLLPV---AEV-------IVPVITLLFQLCWKWSC-VPRLWCT
A-QVVPIYKKG----DTLDPGNYR---PISLTSIMRKLLELC---LQSELE---NTAPTL
DPVQGGFRRQRSALDQALCLQEIC---RQHR---F-----------DHYNE--PPVLAFL
DIKSAYDTVDRAIIWRALET--HVSDPMLGLLQCLFDKVSIEVLI---GGHSSPAFWPRT
GVLQGSILSPFLYSIYINSLP--------LLLR--EVLMPVSPRMYSSMPRREYEGLW--
----------------------------IN---C--LL------------------YADD
VVLIAA-----PEVMP----------RLLKKAE---EHSFSLGYRWNPAKCVVLNCPS--
----------IHGAR----------------RMQL------YGS----PVPKA-------
--DS--------FAYLGAPFDTQGRIATDLLIRRNTASAITAMRRTLLPIGL-RASNFSR
-LTASRLYATFIRPKFEYGLCLCTFLIRQMN-----------------------LERAQD
QCLRMAFG---GYATSSTG-VFKHLTNLPPYD----------------------------
------------------------------------------------------------
------------------------------------------------------------
------------------------------------------------------------
------------------------------------------------------------
------------------------------------------------------------
------------------------------------------------------------
------------------------------------------------------------
------------------------------------------------------------
------------------------------------------------------------
------------------------------------------------------------
------------------------------------------------------------
------------------------------------------------------------
------------------------------------------------------------
------------------------------------------------------------
------------------------------------------------------------
------------------------------------------------------------
------------------------------------------------------------
------------------------------------------------------------
------------------------------------------------------------
------------------------------------------------------------
------------------------------------------------------------
------------------------------------------------------------
------------------------------------------------------------
------------------------------------------------------------
------------------------------------------------------------
------------------------------------------------------------
------------------------------------------------------------
------------------------------------------------------------
--------------
>Parasitella__parasitica
------------------------------------------------------------
------------------------------------------------------------
------------------------------------------------------------
------------------------------------------------------------
------------------------------------------------------------
------------------------------------------------------------
------------------------------------------------------------
------------------------------------------------------------
------------------------------------------------------------
------------------------------------------------------------
------------------------------------------------------------
------------------------------------------------MDSTLVNIDINQ
LPSILQQFQNQLTAVQEKVQQHENLLLRLDLLEKENEVLKKNLQAREQEIKILHAKLSAT
ATTSTTLTTTDEVIKSTAAPTTNAATSYATAAKKSKNLPDPATATKKRL--------ALG
RMFKTPESKGPQGYQYVYIGRSKKLQRSEIRSTLRKAGADLGRILDICFPASDVIGILLH
VQYVAEFTDLMKVCQADVIPNFDPLDPKNIADPKYDSLSTGEREDLIAEFVNTRCRQTLT
FLRPLNVSGVGNYFAQQGWICEDDLSAAVAHALHRFAEKEPKKAEFLFKRPATPILHNNN
YTH---------------------------------------------------------
------------------------------------------------------------
------------------------------------------------------------
------------------------------------------------------------
------------------------------------------------------------
-----------------------------------------------PVHSFNVSLS---
------------------------------LWNANGLKQSV------VHDVLSHVLD---
---THVLLVTETWLTS-------------GSFPTNWCQFHLYGTKVSGAFGRGS------
------GGITAF-VSPSCPH------LISQLPSYNPHTLSLKV----------GTLTVHC
VYFPPPLSSDK-VL---------------SALSSLPLDRDTILCGDFNAR-----MGPLT
GDTVAN-------PRGNAL--RPWLDEHCFQVLNASLAFGIHTFSTFRRQQEMS-----S
IIDLFLTNI---GDSGIKDPRLVVESDLSLGSDHRLLLLTF------EYVAPPADLVTSG
DSGMAP--------RRQWRLSKLAKSKPLGLFRTLF----RSYI-----APLVDELQALV
IDP---PGVCPD-----------IDTLNG--SLNQCLYQSLDGSVGVKT-GRPG------
-----HWKK-----------------Y-WTSEI---QDAAMDR----DHLYSRWR-HASA
------GYAKVEAWAFYQSAQRNFRRLVQAAKRRSWQQF-CRA------------LESDF
SK----ATAAIKRIKRNK--------ESSATFS------HPDGPTASVEAMATHLASVYN
-----GSL------LPSAPHRPP----------------PPPSAASDQPYN---------
------------------------------------------VPPDLGLFDVETLVSSIK
QLPNR-KAPGPDHLKAEMLKAL---APD-------IAPVLSLLFTLCYQWSY-TPALWRQ
A-QVFPIHKKG----DAADPANFR---PISLTSVMRKLFEFA---LMPALD---EHSPAL
DVAQGGFRPQRSPLDQALCLHDLI---HDYY---L-----------TH-RR--YPVVAFL
DIKSAYDTVDRRVIWDALAR-SSLPRPILSLLINMFDDVVVSVWL---------------
---QGSVLSPHLYSLYINSLP--------ALLR--SAANGATMVSPPGMRGLY-------
----------------------------IN---S--LL------------------FADD
VAIFGS-RADVQAMLQ-L-----AS-----------EHSLRLGYRWKPSKCAVICAPS--
---------ASTRIP-----------------LTL------YDE----PLPVV-------
--EE--------FTYLGMPFRYKGLHAPGILNLR-AAGAIKTMAL-LNSVGV-NRNGFSL
-LLCARLYKSFIRPKLEYGLAI-SHLSYRDF---------------------KALDDLQN
RLVGMFVG------GTWYN-VAKHITCLPSMKHRYNILATR-YALRAD----TL------
----PDDCLLVLIRNSMLYNRL--DKY---------------------------------
---------ICHNPMYLALPDPLPSSSGLTSFFHD-------------------------
-------YWQDQVD-RQLASAAITGTQVLL---------------RACRPSVSSPDPI--
-----------LYLPIGR----SA-RSRLVR-----------WRLGRFTNRREECPCT--
----TGAFISRDHF----VTCRALDP--------------------------TMWDAL--
---PSAPPGVNPIDH----ALNC----LPTKASDGPP-----------------------
------------------------------------------------------------
------------------------------W--------FWSALLA--------------
----------------------------------------------------LLHAIDCL
VHPLAVIAP---------------------------------------------------
------------------------------------------------DPD---------
------------------------------------------------------------
-----------------------------------PGFSWFTPRLSRH------------
------------------------------------------------------------
------------------------------------------------------------
------------------------------------------------------------
------------------------------------------------------------
------------------------------------------------------------
------------------------------------------------------------
------------------------------------------------------------
------------------------------------------------------------
------------------------------------------------------------
------------------------------------------------------------
------------------------------------------------------------
------------------------------------------------------------
------------------------------------------------------------
------------------------------------------------------------
------------------------------------------------------------
--------------
>Rhizopus__delemar__RA__99-880
------------------------------------------------------------
------------------------------------------------------------
------------------------------------------------------------
------------------------------------------------------------
------------------------------------------------------------
------------------------------------------------------------
------------------------------------------------------------
------------------------------------------------------------
------------------------------------------------------------
------------------------------------------------------------
------------------------------------------------------------
------------------------------------------------------------
------------------------------------------------------------
------------------------------------------------------------
------------------------------------------------------------
------------------------------------------------------------
------------------------------------------------------------
------------------------------------------------------------
------------------------------------------------------------
------------------------------------------------------------
------------------------------------------------------------
------------------------------------------------------------
------------------------------------------------------------
------------------------------------------------------------
------------------------------------------------------------
------MAVVQFPVHTKYAL-------------------GLRL---------GRSLRLIC
LYLPPSLSNDEVS----------------SVLVSLPLTDDTIICGDLNAR-----LGAIT
GDSVAN-------ARGSVL--LRWCEEHGLSVLNSTLAPGVPTFLSYRGGQVKQ-----S
MIDYFLTNT----TSALRSPRMQVYSDLSLGSDHKLLSLSF------DYAVPDGYPSQPV
LSSSSA--------RRLWNLSRLKEPDVCSLYVASF----QSLA-----APLVDQFKALK
SSP---PSAAPS-----------IDALND--SLNEAIYSALDKSVGSRS-SRPS------
-----QWKP-----------------F-WNAHL---QELADVR----EHHYRRWR-----
---RAIGIDKALWWDRHQAAQVRFRAALKSAKRLSWRAF-CDS--------------LAR
GE-LARAMSKVKV-IRNR-------RRQQVGFT------HPDGPAAGASAMRQHLASVYS
GDGLPSRR-------PDPLPSVS----------------GMVPFDLDSQDP---------
------------------------------------------GMPSFTADSVGSLMR---
RLPLR-KAPGPDHLRTEMLLPI---KSV-------LAPLLSLLFSICYQWSY-TPSLWRQ
A-QVVPIYKKG----DPTSPGNYR---PISLTSIVRKLFEMC---LFPSVE---DVSPPL
DVAQGGFRHQRSALDQALCLHDLM----HSY---R-----------R--RHNHYPVVAFL
DIKSAYDTVDRRIIWQSMLA-SSAPLSLVSLLANMFDDVSVSVLL---QNNVSDPFVPST
GVLQGSVLSPHLYSIYVNTLP--------ALLR----SAA--SATTTSVFSVSPSGPPGP
GALVPDGLPFGPLVGTAALSSSSPSPTPIN---S--LL------------------YADD
VALVGS-AREVRHMLD-------LA-------Q---THSLTLGYKWSPPKCAVLNAPA--
--------ATSSRSV----------------QLSL------YGQ----DLPTA-------
--DE--------FTYLGVPFDGKGICTSALIKHR-SSGTLAAMAQ-LHSMGL-NRQGFPL
-LLSSRLFASFIRPKLEYGLAI-AQLTRKDY---------------------DELNRAQD
RCLRMLVG---GHRTASTV-VLRHITNLPSMSFRADTLVLK-FCRRVE----GL------
----ADDCLLSLLTQSVQVSLL----------------------------------SRLR
NRRIVLD-----------------------------------------------------
-------CPSDVSS-----------------------------SSRLASWLRRYRQDQ--
FHSFLQSTPQVLIRACRP---------------------------VLRVDPILYL-----
----PASRADRSRL----------------------------------VRWRMGWIPGKP
APCSCGLGDTSRSHL----MVCT-------------------------------------
----------------------------------------------------LVPSA---
---------------------------------------LWCCLPVPPPGY---------
----------------------------------------------------VGHHIDYV
LNLLPVSAA---------------------------------------------------
------------------------------------------------------------
------------------------------------------------------------
---------------------------------------ARCPPYWSALCQILCHFDKIC
HPDIEYNSSSLP------------------------------------------------
------------------------------------------------------------
------------------------------------------------------------
------------------------------------------------------------
------------------------------------------------------------
------------------------------------------------------------
------------------------------------------------------------
------------------------------------------------------------
------------------------------------------------------------
------------------------------------------------------------
------------------------------------------------------------
-------------------------------------------------------GQVWI
DKSSAAATP---------------------------------------------------
------------------------------------------------------------
------------------------------------------------------------
--------------
>Lichtheimia__ramosa
------------------------------------------------------------
------------------------------------------------------------
------------------------------------------------------------
------------------------------------------------------------
------------------------------------------------------------
------------------------------------------------------------
------------------------------------------------------------
------------------------------------------------------------
------------------------------------------------------------
------------------------------------------------------------
------------------------------------------------------------
------------------------------------------------------------
------------------------------------------------------------
------------------------------------------------------------
------------------------------------------------------------
------------------------------------------------------------
------------------------------------------------------------
------------------------------------------------------------
------------------------------------------------------------
------------------------------------------------------------
------------------------------------------------------------
------------------------------------------------------------
------------------------------------------------------------
------------------------------------------------------------
-MNVNIIILNETYLTQ-------------GRLHTHWHQYHNYAQRPENGTRGF-------
------GGISVL-VNPDLHT------HIHVQAITSPYVLTFNA----------GRYTIHA
LYLPPSLSLSQYR----------------TILHSLTIDEFTLIIGDMNTRMTI------L
GDHDHN-------ERQETF--LDWSTINGLTIWNRLLAFGEYTFDGARGR---------S
IIDLFVSQE-----AAVQDPTLNIQHDLSLNSDHRLCVFSF----IPTQPLPTI------
PTANAP--------RLHWKLQRLEDPEVKQLYVDKF----TETA-----STLVDTINTYL
DNNAPQVPSQQV-----------LDNLNN--QLLKAITDALDSSVTRGR-MRPK------
-----HWK------------------WFWTDEL---ERLAKKR----EVAFRAWR-HARS
----DDLVDIAERREVFLSARQDFDKELKRTRNRQWRQF-CTS--------------MER
KS-HVDANMVIKRMRRGR--------NTGPMLT------HRDGPHQAAEAMANHLETVFG
---------------GNRVQDTP----------------LPLLIVPEEQDP---------
--------------------------------------------SPFAADVIHRIIR---
QLAPR-KAPGSDSITGAMLKPI---AGS-------LSQVLVQFFSLCWRWSS-TPIVWRT
A-QVVPIFKKGN----PDDPANFR---PISLTSIFRKILERC---MLPKL---LAEVPAL
DMAQGGFRHNRGALDQAFSLHILM---RQFW---K-----------QY-EE--WPTVAFL
DIKAAYDSVDRQVIWNHMRG-HTSP-LLLHLCRNMFDNVQLAVIL---NNHQSRFIHPAR
GVLQGSIMSPLLYAMFIDSLP--------RLLR----T----APLIRRPLLIRTTPHQGS
TEAQDDLFEYHRPLQGRPPRRPDTDITIIN---A--LL------------------YADD
VAIFGS-PAD-------------VQ-RMLNTVE---SHSQQLGYRWSPAKCEILNPMQ--
------------ETP-----------------FTL------YDS----PLPHT-------
--TL--------FRYLGVPFGSEGISHEQLIHDR-INKATGAMTL-LRHLGL-HRYGMGL
-WAALRAYRTFVRPSLEYGLAI---VALRAP-------------------LVHKLQHAQN
SCVKLAMN-VPSDRRLPTI-AQQVLADLPSMRLRMRILQLK-FVLRAV----EL------
----PTTTMLRSISLNWLEKQR--------------------------------------
-TEPVWREIARNNPLWKAWRELLKNNPQTRHPVRKVIKQARDKELVNRREKFSSVNKLRH
IRCVDPILYLPVSS-RDRHRLIHWRMHWLP----------------SFPPKDCRCGSPAA
KRKHYLTCPLVTEYLQDL--------------------------TLAFANTQQVSSS---
----SDTHIVDTVLNALPRHYKALKR----------------------SKWLLTWPALLK
YLRRVDYLSHPDSDD----YGAE-------------------------------------
-----------------------------------------------------DPPDMAL
EEILQ-------------------------------------------------------
------------------------------------------------------------
------------------------------------------------------------
------------------------------------------------------------
------------------------------------------------------------
------------------------------------------ADFEAAQAQLARA-----
------------------------------------------------------------
------------------------------------------------------------
------------------------------------------------------------
------------------------------------------------------------
------------------------------------------------------------
------------------------------------------------------------
------------------------------------------------------------
------------------------------------------------------------
------------------------------------------------------------
------------------------------------------------------------
------------------------------------------------------------
------------------------------------------------------------
------------------------------------------------------------
------------------------------------------------------------
------------------------------------------------------------
--------------
>Lichtheimia__corymbifera__JMRC:FSU:9682
------------------------------------------------------------
------------------------------------------------------------
------------------------------------------------------------
------------------------------------------------------------
------------------------------------------------------------
------------------------------------------------------------
------------------------------------------------------------
------------------------------------------------------------
------------------------------------------------------------
------------------------------------------------------------
------------------------------------------------------------
------------------------------------------------------------
------------------------------------------------------------
------------------------------------------------------------
------------------------------------------------------------
------------------------------------------------------------
------------------------------------------------------------
------------------------------------------------------------
------------------------------------------------------------
------------------------------------------------------------
------------------------------------------------------------
------------------------------------------------------------
-----------------------------------------------------MHFM---
------------------------------------------------------------
------------------------------------------------------------
------PQLNNYVISFRLGP-----------------------------------YLFHG
IYAPPSLSHEQ-FK---------------NIMQQLDITQHTIIFGDLNTRLGS-----RI
GDTRIN-------GRTAFL--EDWLLQHGLHVWNESHAFGLATFEKHAVGT--------S
IIDLFISTR-----SAITAPTLEVHSDKSLSSDHHLCSLSF---YTTELVPHL-------
PAPNAP--------RRYWKLQRLKEDDVYSLYVEEF----RQLM-PAIQEAISYSRQHDQ
------VSDPHG-----------IDAIGQ--QLTDAIYTALDNSVTRGQ-HRPK------
-----SWK------------------WFWNAEL---QQLADQR----QEAYTRWR-RAPD
------TLEKARFWGEYVEARDTVRLAVRRARTRSWKQF-CFN------------MQTSN
KSTVNSIIKRMRF-------------NRRTPVT----FSHPNGPSAAVETMADHLSQVFG
------------------GDRIE----------------PEITRTDQLEDV---------
------------------------------------------GLDPFDVDRIIRVIR---
KETPSRKAPGCDHITGAMLKPI---AAP-------LAQVLSPFLRLCWNRSR-LPVAWRT
A-QVVPIHKKD----DPTVAGNYR---PISLTSTFRKIVERC------LLPTLLDQMPAL
DIAQGGFRAQRGALDQAFSLHMLM---QKYH---R-----------TH-EE--YPVVAFL
DIKSAYDSVDRSVIWGALAN-HLQP-ALLDLLKNMFDEVLVTVII---QNYESRTIRPRR
GVLQGSILSPILYAVFIDDLP--------RRIR----NGIQHAPTLTNTLAVSTVSTTHI
SEAA--LQDHDRISLRHPARRTYINKT-IN---L--LL------------------YADD
VALIGS----SEEIRL-----------LLAMTE---AHSDHFGYRWSPPKCAILNGRP-G
----VT--------------------------YKL------YNQ----PIPFV-------
--DH--------FKYLGVPFASKGIDADRMLQAS-ATKGVGAMLL-LHSLGA-HKFAFGL
-GVALQLYRTFIRPIFEYGLAI-THTTATHL---------------------KILERAQN
RCIRLTNGVTDPDARTPTI-TAKALADIPSMKLRARILEFK-FVVRAH----ELP-----
----PSTLLASVVDTLLRVHHP-----------FNSWENLK----------GNELWRDYS
LLTRQAP--LPRHP--------VSYIINAYRDQEYARIKIIKKSVARLREKRIWDPI---
-------LYLPAST-RDRHRLVNWRLHYLP-------------SFPLSDCRCGHKQAH--
RDHFMSCDITGPLISQRL------KDKYGKP----------------IPDDVHILDYILN
DLPIRARGLQQGHW----RDTWPLLL-------------------YALRDIDLASHPE--
---DTTAPATNAEPE---------------------------------------------
-----------------------------------------------------PPPQQAL
NDFFA-----------AQQQQA--------------------------------------
------------------------------------------------------------
------------------------------------------------------------
------------------------------------------------------------
------------------------------------------------------------
------------------------------------------------------------
------------------------------------------------------------
------------------------------------------------------------
------------------------------------------------------------
------------------------------------------------------------
------------------------------------------------------------
------------------------------------------------------------
------------------------------------------------------------
------------------------------------------------------------
------------------------------------------------------------
------------------------------------------------------------
------------------------------------------------------------
------------------------------------------------------------
------------------------------------------------------------
------------------------------------------------------------
------------------------------------------------------------
--------------
>Trypanosoma__cruzi__marinkellei
------------------------------------------------------------
------------------------------------------------------------
------------------------------------------------------------
------------------------------------------------------------
------------------------------------------------------------
------------------------------------------------------------
------------------------------------------------------------
------------------------------------------------------------
------------------------------------------------------------
------------------------------------------------------------
------------------------------------------------------------
------------------------------------------------------------
------------------------------------------------------------
------------------------------------------------------------
----------------------------------------------------MEPFAWLP
AERYFYPLLNSIDAYQSFACSLRAVCDAQRQKLLFSGDI---------------------
------------------------------------------------------------
------------------------------------------------------------
------------------------------------------------------------
------------------------------------------------------------
------------------------------------------------------------
------------------------------------------------------------
-----------------------------------------------GQRPGSIAVL---
------------------------------QMNVSCLTPA-------KLATLM-------
AQGADIMVIQETWKSS------------EQIASMHTGDYVLYAQSRIGKG----------
------GGVAVL-VRKTLRS--RRIPFTIPQHDTSLEVVVVQV-----ALDQNRDLTAAS
AYMRPPPHISQ-SFR--------------RLLNCLPASLPLLLCGDFNMHHPQ--WEPFS
ETSPS--------EVAAAF--LELCTDAGLTL---VNTPGEITHARGARER--------S
CIDLTWSKH------LTVSDWSAS---VTPLGDHYMLTFTL----YQAFKDTI-------
PSAPRM--------FYSWGKCKWDL------FARDQ----DAQL-----PVY--------
------DYKKQS-------------------TGIKAFTRALTTSYRRRR-SRSM------
-----HKDG---------------PRL-WDDTL---MEAERIA----TDSKARYP-----
------QLPTPDREAEMQRTRSQFFFLLRERLRNTHFRR-ISE------------L-NPG
EP---LAWKYISGRKKAS--------LPPPTSM---LLGDAQHTYKTARRAANALNRIFF
YLTPHKAV---RFFLKGIKRQNTDLNIIPLSTFR-----PQDNNEPAATSC---------
--------------------LVAHSYSP--------------LDAPFNRTELLAALR---
NTPYG-KAPGPDEVYSEALRHI---SSK-------GLRFILRCINHGWTTGT-IPAEWRR
A-TIVPFLKPGK---LPELLEPYR---PISLTSIVSKVAEKM---VLKRLLWVWTPHPL-
---PYAYRSMRTTTMQLAQLTHEVGHNRNDYFQVNLPNKSGIGNQLR--YRPHRTLLVLL
DFSKAFDSMDHRVLSRLLANIPGVNCR--RWLRNFLFGRYVKTRV---GNRHSDRRPLLR
GVPQGSVLGPYLFSLHAHPLL--------NPLN--SFA-G--------------------
----------------------------VT---A--DM------------------YADD
LSIIVK-GRSREDAIP-T-----AN-MVLEKLL---AWSRENGLAINPSKCEAAWFTL-S
----THTESDHDREG--------------KWPLEV------TGC----KIPVMTMGAS--
--RT--------TKLLGMDLDPRLTLNVAATKQC--VAISQRISQ-LRCIAH-KKTGPSP
-HDLRTFVIGYGDSKLRYGSGLKWAAATDSA--------------------KNETQKTYG
TLARIVSG---VPGTVDPE-SALPEANMPLPHVLCLRARLS-IFENIR------------
----ACQMDWMRRPPPEPPPRVVFRISPLSRDELRAFADSH---------TKDYGITQNS
PREERFF--RSSIPPWSAASAHQVTIGVELPMVHSITDVVELMREKRGVSEEALAPHSHR
SW-----MLATGGG-VDVPTSAGVGILLSS-----------LNSSTIIDKASINCGTR--
-PCSYRTESRALLLALER------------------------------------------
------------------PIIPRIRH----------------------RRKPCLWLQT--
-------------------VSLF-------------------------------------
------------------------------------------------------------
------------------------------------------------------------
------------------------------------------------------------
------------------------------------------------------------
------------------------------------------------------------
------------------------------------------------------------
------------------------------------------------------------
------------------------------------------------------------
------------------------------------------------------------
------------------------------------------------------------
------------------------------------------------------------
------------------------------------------------------------
------------------------------------------------------------
------------------------------------------------------------
------------------------------------------------------------
------------------------------------------------------------
------------------------------------------------------------
------------------------------------------------------------
------------------------------------------------------------
------------------------------------------------------------
------------------------------------------------------------
------------------------------------------------------------
--------------
>Perkinsela__sp.__CCAP__1560/4
------------------------------------------------------------
------------------------------------------------------------
------------------------------------------------------------
------------------------------------------------------------
------------------------------------------------------------
------------------------------------------------------------
------------------------------------------------------------
------------------------------------------------------------
------------------------------------------------------------
------------------------------------------------------------
------------------------------------------------------------
------------------------------------------------------------
------------------------------------------------------------
------------------------------------------------------------
--------------MDGHLYVVGRISTQSKGKPGATRYYWDPPGWHRVSARAFVIHHCCG
IPASVAAKKQKLSPQSARMRAVRAINLIALLLRAGDVH----------------------
------------------------------------------------------------
------------------------------------------------------------
------------------------------------------------------------
------------------------------------------------------------
------------------------------------------------------------
------------------------------------------------------------
-----------------------------------------------PNPGPSLHVA---
------------------------------QFNVLGFSPG-------KKISLLHKAK---
MLALDVVLLQELHVTE------------DEASRLAIPGFHCFAVARDAKG----------
------GGVAVL-VRDALQC---SLTSQSVSEVVEHTTVCVKV--------GDELSYFTS
AYFPRGHKVSA-AA---------------LSRLSQDDRRTHIIGADTNCHHED--WDRYV
APN----------PGGTYV--VDFCIDQAYT----ILNTGEPTRRSLTIQRGQL-----S
APDVTLARG------CIGRRWQAK---PDPDSDHFFITFDIVIGD--AEPLGS-------
QVPKRS--------YYSWDRADWKE------FRRRV----TEDC--------------KE
------FPKKGT-----------PDQQAK--FLSRSIAKATAEVVPKGA-SHIP------
-----I--------------------S-WSAAL---EDATRKC----ERLLSPLE-----
-------GATPTQRRQLLAATQERKNLLDLHCKKEWGKM-CAD------------M-KPA
NS---TTWRTLQNIVSAR--------PTPTNLV------VEGGREVPLTTAANHLVSFFK
-----KKA-------VKHPEAKE----------------PQAPPRPTSMFR---------
---------------------------------------------AITRQELVDALR---
NIKCH-RACGPDDVYNEALLQL---PRA-------ARTALLRTFNRSLSRGI-VPREWKS
G-TIVPFLKPGK---PAGKVESYR---PITLTSTIAKLMERI---IHGRLRHLVT-----
SENQAGFRAGMSATDVLMWLRAQV---QPTS---A-----------SKTPR---TSAVFV
DFSRAFDSVDHDLLLQRLQK-LNVDPHLARWTLNFLTDRQVRVRM--GHRHYSRTEVFTC
GVPQGTVLGPLLFNIFMEDLS--------ADLN--RSG----------------------
----------------------------AL---H--YF------------------YADD
LTIVAR-GRDRELVLN----------QALDMLS---HWSRTHFMDVNVGKTNVCHF----
--------RSRRDAP----------------VLRY------RGM----ELENV-------
--ET--------PKLLGVTFSKHRGFGHHTKSMK--NKSLKTLIK-LSAVSN-TLLGASR
-DAIRCFHLALVSSSMQYACPA-WFGIASDT-------------------DLATMDSVQA
RGARLACG---LPATTNTY-DSLLEANVPSMSEKAKYLTFKAFLLSSL------------
----RGGPRAANVARCFPPSSE----------------------------IGRLHTEITA
AYGSVEP--LADAPTLNHRIIIRPWTLEAVTKEMDDAVKKKVSGEAVAHRHPADYE----
-------VWTDGSY--IEDTSSVAGAALIF---------------KKGRANYQTVSVGGK
GRSSFRSECLALHAGLRR----VIADKRLHR----------GQRLLIATDSQSLLMALKS
HAACETTSTSAECV----EMLNSLAG----------------RG----VKIKLQFXQS--
------------------------------------------------------------
------------------------------------------------------------
-TQVK-------------------------------------------------------
------------------------------------------------------------
------------------------------------------------------------
------------------------------------------------------------
------------------------------------------------------------
------------------------------------------------------------
------------------------------------------------------------
------------------------------------------------------------
------------------------------------------------------------
------------------------------------------------------------
------------------------------------------------------------
------------------------------------------------------------
------------------------------------------------------------
------------------------------------------------------------
------------------------------------------------------------
------------------------------------------------------------
------------------------------------------------------------
------------------------------------------------------------
------------------------------------------------------------
------------------------------------------------------------
------------------------------------------------------------
--------------
>Trypanosoma__vivax
------------------------------------------------------------
------------------------------------------------------------
------------------------------------------------------------
------------------------------------------------------------
------------------------------------------------------------
------------------------------------------------------------
------------------------------------------------------------
------------------------------------------------------------
------------------------------------------------------------
------------------------------------------------------------
------------------------------------------------------------
------------------------------------------------------------
------------------------------------------------------------
------------------------------------------------------------
-------------------MQHHRHSGVNEVVRILPCTCGRATLDARRLLLLISGDVE--
------------------------------------------------------------
------------------------------------------------------------
------------------------------------------------------------
------------------------------------------------------------
------------------------------------------------------------
------------------------------------------------------------
------------------------------------------------------------
-----------------------------------------------RNPGPQIRGA---
------------------------------QWNSGGLSQA-------KRVALERKLH---
EDMVLFCLLQETHLAS------------AECAALKIGGYQHVGQARTPHG----------
------GGVSIL-VREGVGV------EVGVLEKKVPERATVTL-----RFSANVSLTITS
AYFPRKADVSS------------E-----SLDTLLGASGPLVVGADVNSHHVL--WDPLR
PSD----------DKGECI--VDWCVQNDLS----IANAGSATRRQPGTAAL-------S
SPDITLCRD------CEISNWKST---LSPDSDHYWITFDVFVGTSLDVIAP--------
SKPARA--------LYAWNKARWNE------FRKLSDEFIFRRM----------------
------KRSAKG-----------ADAMNE--AVTRGIRMAAKRTIPKGKGVAPP------
--------------------------F-WTPEL---TKLDKMV----QECKNERK-----
----------------RDALIRWRRKVLADTALGRWKEN-VAK------------LSATD
SA----SWNLVKSIYAPR-------PLTSPVLV-------VDGHPLTKRQQAQALAQMYM
-----ARS-------TKAPHAPE----------------MKIPSTRRCTFQ---------
---------------------------------------------PITEAELDVALR---
ELSSG-TAPGDDEIHCEELKQL---GRV-------SRRCILRLFNYSLRTGQ-VPAKWRQ
G-IIVPLLKPNK---PANSMASFR---PVTLTSTLCKLMERI---VARRVRDCIEDK--L
QPQQAGFRPARSTLDTLMQVTSAV---RRRK---------------D--GE--KTAAVFI
DYARAFDSVDHGCIVKELLS-FGVEKHLVAWIAGFLKGRTAKVRV---NNVLSEDISLTC
GVPQGSVLGPLLFIVTVDSLS--------KRLN--CIP-G--------------------
----------------------------LQ---H--GF------------------FADD
LTIVCT-SADLSEIQQ-T-----IQ-QGLDCIT---NWSAEYYMEVSAEKTEYTLFGA--
--------RETNLLS-----------------LKV------GET----ALKEE-------
--RT--------PKLLGLTMQPHKGLSKHVMCMK--AAANTRLLQ-LRAVAS-PEWGPDR
-EKLRAFYLALVQAKMCYGVASWWFDTSLSD-------------------R-ERLERVQA
QAAHIVAG---IPKAANRE-DALREARLKPINEVAHRRALE-YYLRLK------------
----AKGPVHAKVADSIFPPEH--PIHVRLAKVQHLYSTID-------SPEKPHDATVLQ
WARRVHF--NITTP----------GGLKADAPEKDKKVHTMRRVQRFSDFDYQ-------
-------VWTDGSV-VLDVSS---GAGALV-------------YPKEGRREKVVLGAG-S
LACSYRAECVAMEAGLKR----LV-DVIELS-------KTHRTRVVAFTDSLSLLMALNT
G----PAAVEDAML----RRIWDLIL-----HI-------VRLR----VSVNFQFVFS--
---HCGVPRNEAADK----AAEQ--------GNAKPQSY---------------------
----PAWITDIVTGVERQVRNEMYRAFEEGRMPRTHRSALLDHVRPAPKHSKVDRLGESL
LAQFR-----------TGTSKHFGWLHRVLTRKTDQLECRWCSAQDAASDAAEEHPSAET
VADSATAPDLGIATRQSDPIICPLCNMVCARRQAGVVHLVKIHGLERDCALALTKKARRA
ALTYKNGYTCHVCGEDFERRGLLVEHMATHPPDVVPTVEERPKRAREEDTADDGNALKCP
W--CAKKYTAHAWLRKHMLQKHPEKQLSRGAEEAQDAPVSDGEAEQEEQEQTEFVCQQCH
RVLKSKTWLTRHKCEPTSIINSEDSNVAEQPVTAA--------------------CPICS
--KEY--HYRW----------------------LLRHMLTKHPGHDESLRPQPRA-----
KPKRKEMRTEAQ------------------------------------------------
------------------------------------------------------------
------------------------------------------------------------
------------------------------------------------------------
------------------------------------------------------------
------------------------------------------------------------
------------------------------------------------------------
------------------------------------------------------------
------------------------------------------------------------
------------------------------------------------------------
----------------------SQGEGSGPLESAGDGDVDAERPRKRPRVGRHTEEEEGR
DYVCGRCGSAYKQWYSLVWHTRTHHKHATTVKRKMKDGTVAVTPLLQRSLQCPYCPMKCA
LKQYLTMHL------------------QAKHGQPRREARHNSLKVECKESAAHLLECPSL
RELRKKHGLETLKDGELFFSAQLASFLKELFKLESPSAPTPDEPELRPARAVKRHRSPTE
LDTTYSPSAAAKRIGVCTARGMRKRVREADSPSKAICFNVPLGEARMGSGLRSTSPAGLQ
SRGSSRESSAARAD
>Trypanosoma__congolense__IL3000
------------------------------------------------------------
------------------------------------------------------------
------------------------------------------------------------
------------------------------------------------------------
------------------------------------------------------------
------------------------------------------------------------
------------------------------------------------------------
------------------------------------------------------------
------------------------------------------------------------
------------------------------------------------------------
------------------------------------------------------------
------------------------------------------------------------
------------------------------------------------------------
------------------------------------------------------------
-------------------MQHHRHSGVNEVGRILPCTCGRATLDARRILLLVSGDVE--
------------------------------------------------------------
------------------------------------------------------------
------------------------------------------------------------
------------------------------------------------------------
------------------------------------------------------------
------------------------------------------------------------
------------------------------------------------------------
-----------------------------------------------RNPGPMIRGA---
------------------------------QWNAGGLSQA-------KRIALERKLH---
EDMVLFCLLQETHLAS------------AECAALKIGGYQHVGQARTPHG----------
------GGVSIL-VRDGVGV------EVGILEKEVPERATVTL-----RFSADVSLTIIS
AYFPRKADVSS-E----------------ALDTLLGANGAMVIGADVNSHHVL--WDPLR
PSD----------DKGECI--VDWCVQNDMR----IANTGLATRRQPGTAAL-------S
SPDITLCRD------CEISNWKSA---LSPDSDHHWITFDVFVGTSLDVIAP--------
SRPVRA--------LYSWNKARWND------FRKLSDEFIFRGM----------------
------KRSAKG-----------ADALNE--AVTRGIRMAAKRTIPKGK-GVAP------
------------------------P-F-WTPEL---TKLDKMV----QECKNERK-----
----------------RDALIRWRRKVLVDTAMGRWKEN-VSK--------------LST
TD--SASWNLVKSIYAPR-------PLTSPVLV-------VDGHPLTKRQQAQALAKMYM
-----SRS-------TKAPHAPE----------------MRIPSTRCSTFR---------
---------------------------------------------PITEAELDVALR---
ELSSG-TAPGDDEIHCEELKER---GRV-------AKKCVLRLFNCSLRTGQ-VPAKWKH
G-IIVPLLKPTK---QASSMTSFR---PVTPTSTLCKLMERI---VARRVRDYIEDK--L
QPQQAGFRPARSTLDTLMQVTSAV---RRRR---------------D--GE--KTAAVFI
DYARAFDSVDHNCIVKALMS-FGVEKHLVAWIADFLQGRTAQVRV---NNTLSEDISLTR
GVPQGSVLGPLLFIVMADSLS--------KRLN--CIP-G--------------------
----------------------------LQ---H--GF------------------FADD
LTIVCT-SADLSAIQQ-T-----IQ-QGLDCIT---RWSEEHYMEVSAEKTEYTLFGA--
--------RETNLLS-----------------LKV------GET----VLKEV-------
--RT--------PKLLGLTMQPHKGLSKHVQGVK--AAADARLLQ-LRAVAS-PEWGPDR
-EKLRAFYLALVQAKVCYGIASWWFDTSLSD-------------------R-ERLEKVQA
QAAHIVAG---IPKAANRN-DAMCEAWLKPINEVAHRRALE-YYLRLK------------
----AKGAVHAKIAESIFPPEH--PIHVRLAKVKHLYSTID-------GMGKQHDATVLL
LARRVHF--NTTTP----------GGLKADAPEKDKKMHTMRRVVQFRDFDYQ-------
-------VWTDGSV-VLDVSS---GAGVLV-------------YRKQGRREKVVLGAG-S
LACSYRAECVAMVAGLKR----LV-DVIELN-------QTHRTRVVAFTDSLSLLMALST
G----PAVVEDAIL----RRIWDLIL-----RL-------VRLR----VSVNFQFVFS--
---HCGVPRNEAADK----AAKQ-------------------------------------
------------------------------------------------------------
------------------------------------------------------------
------------------------------------------------------------
------------------------------------------------------------
------------------------------------------------------------
------------------------------------------------------------
------------------------------------------------------------
------------------------------------------------------------
------------------------------------------------------------
------------------------------------------------------------
------------------------------------------------------------
------------------------------------------------------------
------------------------------------------------------------
------------------------------------------------------------
------------------------------------------------------------
------------------------------------------------------------
------------------------------------------------------------
------------------------------------------------------------
------------------------------------------------------------
------------------------------------------------------------
------------------------------------------------------------
------------------------------------------------------------
--------------
>Trypanosoma__congolense
------------------------------------------------------------
------------------------------------------------------------
------------------------------------------------------------
------------------------------------------------------------
------------------------------------------------------------
------------------------------------------------------------
------------------------------------------------------------
------------------------------------------------------------
------------------------------------------------------------
------------------------------------------------------------
------------------------------------------------------------
------------------------------------------------------------
------------------------------------------------------------
------------------------------------------------------------
-------------------MQHHRHSGVNEVGRILPCTCGRATLDARRILLLVSGDVE--
------------------------------------------------------------
------------------------------------------------------------
------------------------------------------------------------
------------------------------------------------------------
------------------------------------------------------------
------------------------------------------------------------
------------------------------------------------------------
-----------------------------------------------RNPGPMIRGA---
------------------------------QWNAGGLSQA-------KRIALERKLH---
EDMVLFCLLQETHLAS------------AECAALKIGGYQHVGQARTPHG----------
------GGVSIL-VRDGVGV------EVGILEKEVPERATVTL-----RFSADVSLTITS
AYFPRKADVSSE-----------------ALDTLLGANGAMVIGADVNSHHVL--WDPLR
PSD----------DKGECI--VDWCVQNDMR----IANTGLATRRQPGTAAL-------S
SPDITLCRD------CEISNWKSA---LSPDSDHHWITFDVFVGTSLDVIAP--------
SKPVRA--------LYSWNKARWND------FRKLSDDFIFRGM----------------
------KRSAKG-----------ADALNE--AVTRGIRMAAKRTIPKGK--GVA------
------------------------PPF-WTPEL---TKLDKMV----QECKNERK-----
----------------RDALIRWRRKVLVDTAMGRWKEN-VSK--------------LST
TD--SASWNLVKSIYAPR-------PLTSPVLV-------VDGHPLTKRQQAQALAKMYM
-----ARS-------TKAPHAPE----------------MRIPSTRRSTFR---------
---------------------------------------------PITEAELDVALR---
ELSSG-TAPGDDEIHCEELKEL---GRV-------AKKCVLRLFNCSLRTGQ-VPAKWKH
G-IIVPLLKPNK---PASSMASFR---PVTLTSTLCKLMERI---VARRVRDCIEDK--L
QPQQAGFRPARSTLDTLMQVTSAV---RRRR---------------D--GE--KTAAVFI
DYARAFDSVDHNCIVKALMS-FGVEKHLVAWIADFLQGRTAQVRV---NNTLSEDISLTC
GVPQGSVLGPLLFIVTVDSLS--------KRLN--CIP-G--------------------
----------------------------LQ---H--GF------------------FADD
LTIVCT-SADLSAIQQ-T-----IQ-QGLDCIT---RWSEEHYMEVSAEKTEYTLFGA--
--------RETNLLS-----------------LKV------GET----VLKEV-------
--RT--------PKLLGLTMQPHKGLSKHVQGVK--AAADARLLQ-LRAVAS-PEWGPDR
-EKLRAFYLALVQAKVCYGIASWWFDTSLSD-------------------R-ERLEKVQA
QAAHIVAG---IPKAANRN-DALCEARLKPINEVAHRRALE-YYLRLK------------
----AKGAVHAKIAESIFPPEH--PIHVRLAKVKHLYSTID-------GMGKQHDATVLQ
LARRVHF--NTTTP----------GGLKADAPEKDKKMHTMRRVVRFRDFDYQ-------
-------VWTDGSV-VLDVSS---GAGALV-------------YPKEGRREKVVLGAG-S
LACSYRAECVAMEAGLKR----LV-DVIELN-------QTHRTRVVAFTDSLSLLMALST
G----PAVVEDAIL----RRIWDLIL-----RL-------VRLR----VSVNFQFVFS--
---HCGVPRNEAADK----AAEQ--------GNAKPQMY---------------------
----PAWVTDIVTGVERQVRNEMYRSFEEGRMLRTHRSVLLDHVRPAPKHTKLDRLGESL
LAQFR-----------TGTSKHFGWLHRVLTRKTDRLECRWCRAKDIGGDAVEGHTLAKS
AVDSANAPDLGIATRQSDPIICPLCNMVCARRQAGVVHLVKIHGLERDCALAMTKKARRA
ALTYKNGYTCHVCGDAFERRGLLVEHMAQHPPDVVPTVEERPKRAREEDEADDGKAFKCC
W--CAKRYTVYARLRKHMIQKHPEKQLKSDDIPVEQEASSDSDGEPVQEEQNFVCQKCDR
VLKSKTWLTRHKCDVTSNINSEDSNVAEQSDTAA---------------------CPICS
--KEY--HYKW----------------------LLRHMREKHPGHDESLRPQPRA-----
KPKRKTMRSEAQ------------------------------------------------
------------------------------------------------------------
------------------------------------------------------------
------------------------------------------------------------
------------------------------------------------------------
------------------------------------------------------------
------------------------------------------------------------
------------------------------------------------------------
------------------------------------------------------------
------------------------------------------------------------
----------------------AQDGGSGSPESAGDGDGDGERPRKRPRMGRHKEGEEGR
DYVCGRCDSAYKQWYSLVWHTRTHHDHATTVKRKMKDGTIAVTPLLQRSLQCPYCPMKCA
LKQYLTMHL------------------QAKHGQRKKESEHNLLKAECEESAAHLLECPSL
RELRKKHGLETRKDGEVFFSAQLASFLKELFKLESPLSPPLDSPKLTPARAVKRHRSPTA
LDTAYPPSAATKLIGVSPARTMRKRVREADSLSKAVCFNVPLGEARRGSRIRLTSPAGIQ
SHRGSRESSAARAA
>Trypanosoma__grayi
------------------------------------------------------------
------------------------------------------------------------
------------------------------------------------------------
------------------------------------------------------------
------------------------------------------------------------
------------------------------------------------------------
------------------------------------------------------------
------------------------------------------------------------
------------------------------------------------------------
------------------------------------------------------------
------------------------------------------------------------
------------------------------------------------------------
------------------------------------------------------------
------------------------------------------------------------
------------------------------------------------------------
------------------------------------------------------------
------------------------------------------------------------
------------------------------------------------------------
------------------------------------------------------------
------------------------------------------------------------
------------------------------------------------------------
------------------------------------------------------------
------------------------------------------------------------
-------M----------------------QWNSAGLTKA-------KHLALGKQLY---
DDNIPFCLLSETKMSP-----------TPEAAGFGLPGYQHYGIARTCRG----------
------GGVSIL-IRDEIQV------ETGPALVAGIELAQVTI-----HLDAGMKLTISS
AYLPPVATKIT-P----------------EDLDRLNTDGPQLIGADVNAXALS--WGHEI
PPD----------NRGDAV--VQWCIDNEFLMPTLEIGHGTPIGIEAPRQ----------
-----MCPW------QRNAWWQIWTARPTPDSDHYIITYTVQVGED-DSPLEA-------
QRIYKA--------LLTWKKANWSK------FRKLT----NSHC------RL--------
------KRGMNR-----------IDTIEK--HIASGIRLATKAAVPEGN-RRQS------
------------------------P-F-WTPEL---ADLDKAI-----------------
--------ASKPHAQSSQRLKIRRRELLRAAATSRWRTL-CSN------------LEVSN
GN----SWQIIKRVYAPR-------PLSTPAVK-------ADGVVLSHHQKANHLARMYA
-----AIA-------RRHPRSYS----------------PPPIKTRDEDFQ---------
---------------------------------------------PITMAELDRALR---
LLPLG-SAPGPDMIHGEALRHL---GKC-------AKHSVLTLFNKSLRTGI-VPQSWRH
G-IIIPLLKPGK---KATELASYR---PVTLTSCLCKLMERI---IAARIREVIEPK--L
TPQQSGFRPSHSTLDQLLHLRAVM---HRPT---P-----------K--DR---TAAVFV
DYAKAFDTVDNDKIILEMRR-LGVPQHIVRWSASFLRNRTVAVSA---NKVHSSPVSFTR
GVPQGTVLGPLMFIIVMNSLS--------LRLA--EVP-A--------------------
----------------------------LR---H--GF------------------FADD
LTLIAR-HSDREIMTT-T-----LQ-RGLNVVA---SWTKQYFMEVNASKTKYAFFGT--
--------TSANPLA-----------------LLY------NGT----PVTME-------
--RL--------PTLLGITFQNYRGMSSHVARLQ--QQINQRLMQ-LAAVSS-CSWGPKR
-DTLRAFYLALVQAKAMYGIEV-WYWDASST-------------------SRTTLNAGQY
KACKIIAG---IPKGSRTE-DALLEANLQPLSTTVLTRSLK-YMLLCE------------
----TRGGAVRDSARVVYPTEH--P--------VRQLYTTI------------MAPYPEL
HIEARIP---PLAPLTLRWASRALFHTSLEGVTAEDPDEAKLQACTRWIARHFRRKGPTP
PERLHYELWADGSV-ELGVKS---GAAAMI-----------YLNGELIAQAKSGAGPI--
-ACSYRAESIALQVGLQK----LL-DIIPRR-------NTRPCRVSVFTDSLSLLMALQT
G----PLTVTDPIL----RLLWNLLL-----DL-------QHRK----ARIRLQFIFG--
---HCGIAKNEACDKEAKTASDL----PQRGDTWIPDVVALAKRHIRSQLPKPSTHRSSI
TGHWNPTRNDPSLTREEEAALARFRTGVSHRYGWLLRVLQPTTPNTCRWCNPIEPPPPLK
KPRIETPAANTEAAPLRFRDPVNCPVCQTRYGCRSSAVVHMVNKHGFTRARALWKVKHPT
AEEPPDIPPEPPP-----PAPRPKRTALDTTSDLNPIVKKRREEFACNLCAASFKGQVGL
TRHLRYFHPQQYQNAERKRAREMEEKAKTLPFQCDHCGFGALSKTGLLSHIRAKHRSPQD
P--PRAVKPRPTLFCPICLRPMGNAGGLESHMKYKHPGEQNTRAQDPNTGTPNLPKRGRE
DPSTLHATPIKQEKDEAELPHPKKRMRTEASPPTDDQPKNEGAAPLPPERRREIQCLVCL
--KWF-----A----------------------SLESVRPHCRRYHEGHGVPVTV-----
-KRRRLHEDAPD------------------------------------------------
------------------------------------------------------------
------------------------------------------------------------
------------------------------------------------------------
------------------------------------------------------------
------------------------------------------------------------
------------------------------------------------------------
------------------------------------------------------------
------------------------------------------------------------
------------------------------------------------------------
------------------------------------------------------------
-------------------------------------------DLPLSAFSCPTCGFQCH
SKHGLTRHR------------------IVSHGFRPDVVKPSQRGQCEETSMHLLSCPALK
SLRCHFGVDGGGMGKLCFMQKLAKFLLAVERFCPQ-RPSPT----EPTPPIEV-------
---------------------------------QE-------------------------
--------------
>Trypanosoma__brucei__gambiense__DAL972
------------------------------------------------------------
------------------------------------------------------------
------------------------------------------------------------
------------------------------------------------------------
------------------------------------------------------------
------------------------------------------------------------
------------------------------------------------------------
------------------------------------------------------------
------------------------------------------------------------
------------------------------------------------------------
------------------------------------------------------------
------------------------------------------------------------
------------------------------------------------------------
------------------------------------------------------------
------------------------------------------------------------
------------------------------------------------------------
------------------------------------------------------------
------------------------------------------------------------
------------------------------------------------------------
------------------------------------------------------------
------------------------------------------------------------
------------------------------------------------------------
---------------------------------------MLLSGDVEENPGPSLRGM---
------------------------------KWNCVGLSQG-------KRLALHKTLV---
DERIAFCLLSETRMTP------------GEAACFSVAGYQHHGIARNCKG----------
------GGVSIL-VREDLPV------ETGMAVVGGVEQVHATIHLAR-----GMALTVTS
AYIPPKHTFTA-N----------------DLYTLLTTDGSQVIGADANAHALA--WDRAS
PPN----------TKGETL--TQWCIDNQFL----VCNTGECTRYARHHGE--------S
TPDVTLSRN------CTVYTWTSL---YSPDSDHHHIFFDVIVGDG-TDALSC-------
PRLRKP--------MYAWIKANWRN------FRLKV----DELC--------------RK
------IGREKN-----------VNTLKQ--KLSSAIRIATKVSVPRGC-RATP------
------------------------P-H-WTPEL---AKLDEEI----AGCGPSHR-----
----------------REKLVATRKQILDRTTKKRWSTL-CSG------------L-AVS
DR---CSWHIVKK-VYAP----RP--LTTPAVL-------VDNAAIADYLQAKRFSKLYS
-----SRA-------RRHPDSH-----------------PPAPIKTIASEF---------
--------------------------------------------SPITMAELRRSIK---
LLPSG-SAAGPDCLYNEALQHL---GRT-------ALNVVLRLFNESLRTGV-VPPAWKT
G-VIIPILKAGK---KAEDLDSYR---PVTLTSCLCKVMERI---IAARLRDTVESQ--L
TPQQSGFRPGCSTLEQLLHVRAAL---CRPT---H-----------Q--YR---TGAVFV
DYEKAFDTVDHDKIAREMHI-MKVSPHIVKWCVSFLSNRTGRVRF---KEKLSSSRTFER
GVPQGTVLGPIMFIIVMNSLS--------QRLA--GLP-L--------------------
----------------------------LQ---N--GF------------------FADD
LTILAR-HTERGVINH-T-----LQ-CGLNVVL---QWSKEYFMSVNVAKTKCTLFGC--
--------IERHPLT-----------------LQL------DGE----RIGAN-------
--RT--------PKLLGVTFQCLQGMATHAAETR--RKMDFRLLQ-IAAISA-STWGPRR
-QVLRAFYLALVQAHTMYGIEVLYWDASERS--------------------RDLLASAQH
KASRIIAR---IPHGTRKE-DSLLEANLLPLKTTTLVRSMK-FMLMCE------------
----SRGGCLRRSAEEVYHSKH---------PVRALHSRIM-------------RSYPHL
RIEPRE---HPLETSTLRHSCRSLFHTQMKPVCADDPDDVKREASEKWIERHFARRGKEP
PRREHYELWTDGSV----SLGEMCGAAALL-----------YRNNTLICAPKTGAGEL--
-SCSYRAECVALEIGLQRLLKWLPAYRTTPS------------RLSIFSDSLSMLTALQT
----GPLAVTDPIL----RRLWRLLL------------QVQRRK----IRIRLQFVFG--
---HCGVKRNEVCDE----MAKKAADLPQLRDTWIPDIIAYAKRVLRSEEVHENTHRFGI
TGNHFPTKHKEELTREEETALARFRVGSSRHYGWMLR---KINPSVPPQCRWCNPQHAAI
GPTIQAAPPVATRTVQRTSEPTKCTVCDATYQCRSSAVTHMVNKHGFVRADALRRIKYDD
ATPAVDIPPEPPPVVAIVPLPSSTRVPMRPQVL------------HCTLCTSKFAVPGRL
LHHLRTIHGIGSGSCRVKRGRENEDSVQGDGSVPAAPAPQDTQKLAFQRDLCEASFGTRS
SLSLRKKFKHKSIVTEDGTVVLVQFPRKRAREGNVDVPGKGEVQCGVCQKVLSCRDSLIR
HCKAFHKGEGVELKCSKSTKLCATDSPHTNTSMLV--------------------CPTCG
RQCASKTGLTLHQKKMHGMKVERAVTSQRGDCEETSLHLMSCPGLKELRVRFAVEGVCVQ
DVCFSKRLAQFL------------------------------------------------
------------------------------------------------------------
------------------------------------------------------------
------------------------------------------------------------
------------------------------------------------------------
------------------------------------------------------------
------------------------------------------------------------
------------------------------------------------------------
------------------------------------------------------------
------------------------------------------------------------
------------------------------------------------------------
-----------------------------IAVERSRPQVKSSPKVTIIQPTLPSATSLLI
AESGASRKS------------------TGRRNSTDTLRDRGGMQSTSNRNRKRERE----
------------------------------------------------------------
------------------------------------------------------------
--------------
>Diuraphis__noxia
------------------------------------------------------------
------------------------------------------------------------
------------------------------------------------------------
------------------------------------------------------------
------------------------------------------------------------
------------------------------------------------------------
------------------------------------------------------------
------------------------------------------------------------
------------------------------------------------------------
------------------------------------------------------------
------------------------------------------------------------
------------------------------------------------------------
------------------------------------------------------------
------------------------------------------------------------
------------------------------------------------------------
------------------------------------------------------------
------------------------------------------------------------
------------------------------------------------------------
------------------------------------------------------------
------------------------------------------------------------
------------------------------------------------------------
------------------------------------------------------------
----------------------------------MPTVNGPFKDHLTLNXGEDLRIC---
------------------------------HFNIEGISKA-------KCEVLTKIMN---
KERIDVIALQETHTKD----------DNDLQKRGYIAGYIVIGAIHHKQ-----------
------YGIATY-VKENIDD----TMVVHKANSGNTQVLSTKI----------GSITVTN
VYXPPNNKWEX--------------------NPMKTFEHPAIYVGDFNSHNMA--W----
GYEEND-------ENGDIL--YEWLDTMNMELVFSIKDKGTFRSARWLKE---------Y
TPDLSIIXK-PPNDSKQLASRRIL--CDFPHSQHRPVVLEY------GLKIXII------
RSIPKP--------RWNFRKANWTE------FAKEL----DHLI----------------
------QWIPAK------------AECYD--RFVGAIKMIAKKHIPRGF-RKQF------
-----IPG--------------------WDETC--------------NELYAEFX-----
-------------RSKXNNIXDELINNLNSIRKQRWHEK-TEN--------------LDF
THSSHKAWSLMKK-LGTS----------------------NSTTKGQHTLRPNSVATRLK
SVGKLPVD-------KEHKRLIK----------------TELRNHRKXLMP---------
---------------------------------------HPTLDAAFTQNDXCNAIK---
KTKIN-KAAGFDGIYSEFFKFA---GPR-------TYTWLTVFYNDIIDTAK-LLKQFKR
A-KVIALLKPGK---DGHEAADYR---PISLLSVTYKILERI---FLERIQPYIED--VI
PIEQAGFREYRGCEEQVLALTTLI---ESGF---Q-----------R--KF--KTSVAFI
DLSAAYDTVWRDGLLNKFAK-VIPCKKLFTLLDRMLTNRXFKVFL---GNKESNWRTVLN
GLPQGSVLAPTLFNLYIYELP--------VTKG---------------------------
----------------------------LK------FQ------------------YADD
IAIAYQ-STDLEDGGK-A-----LT-EXLNTMN---KYFSKWRLKPNPTKTEVCAFHL-N
----NKKARE--ELK-----------------VTF------QGV----QLKHN-------
--FT--------PKYLGITLDRTLTFKEHLVKTG--KKVRSRVNL-IQKLAG-TGWGASA
-KTLRTAALALTYSAAEYGAQV-WCXSAHVK----------------------KXDTQLY
SVMRVISG---TVKSTQLQ-WLPVLTNIAPPDLRRKHKLIN-TIRKAE----DR------
----RNSLLAERLEEIPALRLK--------------------------------------
---------SRKPP-WKTAKX---------------------------------------
-------LIRSGFE----------TKKCWY-----------------------------D
EWTNSTLPIKNKNLVMDP------------------------------------------
------------------------------------------------------------
---NQGVMGME-------------------------------------------------
------------------------------------------------------------
------------------------------------------------------------
----------------------------------------------------LPRHEWSV
LNRLRTGHG------------RCAD----------------------------------M
MFKWRLQDSP--------------------------------------------------
-------------------------------------------------------TCDCG
-NDRQ----------------------------TINHIIKECQIRKFNQGIEGIH-----
------------------------------------------------------------
------------------------------------------------------------
------------------------------------------------------------
------------------------------------------------------------
------------------------------------------------------------
------------------------------------------------------------
------------------------------------------------------------
------------------------------------------------------------
------------------------------------------------------------
------------------------------------------------------------
------------------------------------------------------------
--------------------------------------------------AITPEAVKWI
RELDVHL-----------------------------------------------------
------------------------------------------------------------
------------------------------------------------------------
--------------
>Strongylocentrotus__purpuratus
------------------------------------------------------------
------------------------------------------------------------
------------------------------------------------------------
------------------------------------------------------------
------------------------------------------------------------
------------------------------------------------------------
------------------------------------------------------------
------------------------------------------------------------
------------------------------------------------------------
------------------------------------------------------------
------------------------------------------------------------
------------------------------------------------------------
------------------------------------------------------------
------------------------------------------------------------
------------------------------------------------------------
------------------------------------------------------------
------------------------------------------------------------
------------------------------------------------------------
------------------------------------------------------------
------------------------------------------------------------
------------------------------------------------------------
------------------------------------------------------------
---------------------------------MPNRAASQSNSAEGPLSRPALTVL---
------------------------------SWNAEGISDA-------KEEVLAHMCK---
QMNCDVLCLQETHRGS-------------DNPRPKIKGMKLAIERPHRQ-----------
------YGSAIF-MNEKIRP-----DSTSYTHNNDIEVLNVTI----------KGLTISS
IYKPPNISFSY----------------------PSTTTNRHIVIGDYNSHSTQ--W----
GYDTTG-------DDGALV--ETWAQNNDLKL---IHDPKLPKSFASARWKRR------Y
NPDLVFCSR------LLAPTSRKFVAEPIPRSQHRPIGIQL-----TAVITPN-------
KTPFKR--------RFNFAKADWPA------FTEHL----DHAL----------------
------THLPAD------------PKNYE--SFIDIVKKVSRTHIPRGC-RTTY------
-----IPG--------------------IDEES---SQLLANY----TTAY---------
--------DTDAFSEDTINLGEELISRISQRHRQMWQHM-IET--------------TDL
RHSSRKAWATIRK-------------LGIDSTR------AQQHYNVTADEVANQLLKN--
-----GKA-------PKTTNSHR----------------HKLPGVDQNMSL---------
------------------------------------------FTRPISEEELQKGIS---
TLHVN-KAAGIDDIRSEQIKHM---GSV-------AQKWLLDMFNNCIENTC-VPKQWLR
T-KVVAILKPGK---DSNEAKNFR---PISLLCQTYKLLERL---ILNRIGPHVDSQ--L
NCEQAGFRPGKSTTGQLLNLTQHI---EDGF---Q-----------N--NL--ITGAVFV
DLSAAYDTVNHRRLQTKLHD-ITNDLKLTRFIQKMMQNRRFFVEL---DGQKSRWRKQKN
GLPQGGVLAPTLYNIYTADIP--------STEN---------------------------
----------------------------TR---N--FI------------------YADD
TCITAQ-HSTFEAVEL-H-----LN-TALASLS---EYYRANYLRANPSKTQVCVFHLKN
--------REAKREL----------------KLKW------NNV----QLNHC-------
--EH--------PVYLGVKLDRTLSFKKHIEKTI--GKVESRNAI-IGKLVS-SHYGADP
-KTVQSAAVALCMSSAEYACPV-WSRSAHVK----------------------KLDTTLN
NTYRKITG---CLKPTKVE-EIYHLAGIGSPNQRRTNTCLK-ERMKQA----TD------
----DRHMLHGYLQPHKRLISR------------------------------HSFLDSVP
PPEQNPP--PSVKP----------------------------------------------
-------VLIKGKR----------------------------------------------
---------LYLCGSMRK------------------------------------------
------------------------------------------------------------
-------------------LSKH-------------------------------------
------------------------------------------------------------
------------------------------------------------------------
------------------------------------------------------------
------------------------------------------------------------
------------------------------------------------------------
------------------------------------------------------------
------------------------------------------------------------
------------------------------------------------------------
------------------------------------------------------------
------------------------------------------------------------
------------------------------------------------------------
------------------------------------------------------------
------------------------------------------------------------
------------------------------------------------------------
------------------------------------------------------------
------------------------------------------------------------
------------------------------------------------------------
------------------------------------------------------------
------------------------------------------------------------
------------------------------------------------------------
------------------------------------------------------------
------------------------------------------------------------
--------------
>Harpegnathos__saltator
------------------------------------------------------------
------------------------------------------------------------
------------------------------------------------------------
------------------------------------------------------------
------------------------------------------------------------
------------------------------------------------------------
------------------------------------------------------------
------------------------------------------------------------
------------------------------------------------------------
------------------------------------------------------------
------------------------------------------------------------
------------------------------------------------------------
------------------------------------------------------------
------------------------------------------------------------
------------------------------------------------------------
------------------------------------------------------------
------------------------------------------------------------
------------------------------------------------------------
------------------------------------------------------------
------------------------------------------------------------
------------------------------------------------------------
------------------------------------------------------------
------------------------------------------------------------
-------------------------------------------------MDKEKDSI---
LLDIDMDSTIEQNSNT--------------------------------------------
-------------LSEDLSA--HATKNTDTLECRHLKMIMAKI--------GLGPSDALN
FHKQVGSRLPD-D----------------WYKIDIDRRNDLPTFGNF-------------
---------------------IPWFTEQTLGRT--LENEGN------------------A
IPQIAVNAL---------------------DRDKSYISSEP----NRSKQPTG-------
RKRKRP--------HFSIAKIDWKT------SDAHI----NNSS---IHEDF--------
------MQEGGN-----------ISPVSAYEDLVKLTQDSLCASGARVK-RESE------
-----YLRRPPS------------P-W-WDENC---AKIAKPK----IDAFHEYK---EH
--------PIGENLTKYNAICKSVKKQLRLIRNQKYKEF-CSF--------------LNK
DMDIKKVWNLVSAFKRKKSISNNNLEQSDKCLE----ITNKTFQDTVTRQHSSIVTSSFT
---------------RDNIKNKD----------------LNCSSLHINHHH---------
--------------------------------------DCQVLQENFGEDEFSLAVQHNL
KKKKN-KAPGPNFLSFRILSHL---PQW-------CFDAIFRIFNEFFIKGI-YPPSWKL
F-YMVFIPKTHS--------VKLR---PISLSNSFLKIFESL---IKNRLEWWSEARGVL
PHYQNGFRRGRSCAKSVLALKAFI---SNAF---L-----------N--KM--MIGTVFI
DLKGAFDNVNPYKLLNILED-LGIPYKIIIFISHLLLNRNILGYF---GGHFLGSRIGSL
GVPQGSVLSPLLFDLYIANIH--------SGLD--DSV----------------------
----------------------------EI------MA------------------YADD
LVIFTK-NKDTHSISS-Y-----LN-ANLRILN---S---------------IVNFDR--
-------------LW-----------------LQL------GES----IIPLV-------
--PC--------ITFLGFVFDSNLSWKLHIKKIK--DEGQKRINL-IKSFAG-IKWGAHP
-ATLLTVYKSSVRSMLDWGGIV-LTEVPRNL--------------------IVQLNRIQY
SCVRIILG---LMRSTPTN-ILLDQTAEWPLVFRWRFLEMK-TFVKSC----TL------
----SDNPLTRFVDDWCVSVSDRCNARNELTPVPTFLSKVLTNQDSLKIMRNHSFPSSFE
YPFKLRFFRPNINVNFFDEIKRFNRSNGNLWFDSNNKWSVGGLHRRACGIIRDLNISTE-
-------MYTDGSV-LESGKA---GFGVYV---------------PSPEFRESIHSYD--
-SSIFYVEALAVLWAVNI----VSGENFIKT--------------GIFTDSLSTINAIGS
D---NFKEKAASIILTIKFALWKASA----------------NG----LDITLFWTPG--
---HRGIPGNELAGA----LAGL-------------------------------------
----------------------------------------GARSTEPPNELRTPPFLGDF
IDGFK-----------KNLHEN-----------------ALELLENEFLHKGIK------
--------------YITEVSQLATKPWFANLIH-------------------VKRRTITL
MARLRSRHI-----------------------------------------------STTE
HLTKKLNIEDA-------------------------------------------------
-------------------------------------------------------ACPCG
-WNNR----------------------------DVDHILFKCPLFAEKSDQLFLKLYHKG
DIVNSNEIVNSA------------------------------------------------
------------------------------------------------------------
------------------------------------------------------------
------------------------------------------------------------
------------------------------------------------------------
------------------------------------------------------------
------------------------------------------------------------
------------------------------------------------------------
------------------------------------------------------------
------------------------------------------------------------
------------------------------------------------------------
--------------------------------------------FNNKFIPSYTEIAKFL
KETSQTLWP------------------TYTVSYITYIERVALEQYPICSEPSIELN----
------------------------------------------------------------
------------------------------------------------------------
--------------
>Nuttalliella__namaqua
------------------------------------------------------------
------------------------------------------------------------
------------------------------------------------------------
------------------------------------------------------------
------------------------------------------------------------
------------------------------------------------------------
------------------------------------------------------------
------------------------------------------------------------
------------------------------------------------------------
------------------------------------------------------------
------------------------------------------------------------
------------------------------------------------------------
------------------------------------------------------------
------------------------------------------------------------
------------------------------------------------------------
------------------------------------------------------------
------------------------------------------------------------
------------------------------------------------------------
------------------------------------------------------------
------------------------------------------------------------
------------------------------------------------------------
------------------------------------------------------------
-----------------------------------------------MDNCRNCTIL---
------------------------------QWNCRGLLN--------KLPEITLLAN---
KFHFPILALSEVNLPQ----------------CRSLSGYAKITSPSIPSFPN--------
------GSAALF-IRKSLPY---SALDTQICCSADFELAAARI------RLGRRQYVIAS
AYAKSGNNRLPTSN---------------LKQWIESQPDPIILCGDFNCHHPL--W----
STHRCT-------KRGKAL--FNLTQDTHLI----IANNKAPTFIRPPSTA--------T
SPDVTAHSE------SVRLSWSPA--GDTWGSDHLPIFITV-------------------
PGSKQQ-------AKSLHKVIFWDK------FRAAL------------------------
------DLSNPD-----------ISSTII--DASNLASHSITIPDSMPK-PDLK------
--------------------------F---------LRLHAAR----TRAQRQYR-----
------LTGAPELRSEFNKISAALRRHSKRLWLQAWACT-CEN--------------AAK
RPGLARLHRLINA-----------ASGQKVPIK------SFSSLAVAKRTDERTLAENFA
-----NHF-------APAGAQED----------------LPPPNSTANPMD---------
--------------------------------------------APFSLPELSSALQ---
RCRAK-TAPGPDGLSYQALRNL---PRP-------FLIKLLDHFNHIWSTGA-VPNSWKI
S-WIAPLRKPNK---SPTDLGFYR---PISLTSSLAKLFERM---VQTRITWLLEEKNIL
PPWLTSFRSALSTHDNMNDFISDI---ADKR---H-----------N--RR--HSLAIFF
DIEKAFDCVPVRVVLEQLTA-IGITGRLQTFLKNFLVDRQLAMKL---NSTLSSVRTLHR
GLPQGCVLSPILFNILTARLF--------TNLP--RTPCP--------------------
----------------------------IN---A--SA------------------YADD
LCIWTS-SLKIAKLRS-S-----IQ-TAIDTTL---KHLECIGLNISESKTAGMFFRA-K
----RR--RRPKDPF-----------------IHI------NGH----RVVMT-------
--SS--------HRLLGVHITNTLRWNIALTTAT--KTTSTAINA-IRRVTS-TTWGANT
-KALLSAHSALVLPRLTYSLPL-LDLTRSQH---------------------TKAEQLHL
RGLKIALG---IPASSHTS-SVFATAGTSPLAEIWQKLRLS----RTS------------
----AGKWLLDRLESRKPGPGS--------INITDLRDSIP------------------G
LRETTTPTSTSLPPWAAPDIQTQPFIPGLHSKKQVSDTVARAIAVAHLEENYQNHLW---
-------IYTDGSL----------------------------------------------
------------------------------------------------------------
----NKSGSSSSAA---------------------------------------FYIPA--
-------------------YKFE-------------------------------------
------------------------------------------------------------
------------------------------------------------------------
------------------------------------------------------------
------------------------------------------------------------
------------------------------------------------------------
------------------------------------------------------------
------------------------------------------------------------
------------------------------------------------------------
------------------------------------------------------------
------------------------------------------------------------
------------------------------------------------------------
------------------------------------------------------------
------------------------------------------------------------
------------------------------------------------------------
------------------------------------------------------------
------------------------------------------------------------
------------------------------------------------------------
------------------------------------------------------------
------------------------------------------------------------
------------------------------------------------------------
------------------------------------------------------------
------------------------------------------------------------
--------------
>Vollenhovia__emeryi
------------------------------------------------------------
------------------------------------------------------------
------------------------------------------------------------
------------------------------------------------------------
------------------------------------------------------------
------------------------------------------------------------
------------------------------------------------------------
------------------------------------------------------------
------------------------------------------------------------
------------------------------------------------------------
------------------------------------------------------------
------------------------------------------------------------
------------MIPSEKNLDLLMKEETLMKKNTGQGLTSPQINSLASANPNRIASSPVI
GGDHADEMDCETLPEQAETTSLNKRSPKPTNDGKSPTIISTPI-----------------
------LEKHTNTDQPPFMVHIKDLNTTPMHLLHISRILTSQFPKGMGEVTKIGRGHVAV
AMNTLTDANKLIGDRMLEAKGLHAYAPSYRLYRIGTIKGIPQDLDIPTLKSNIKSTHKIK
DINRLNKRTNTDGKISYEPSRTLSIKFSGQTLPRNIFIYNIKYSVFPFIPKIKICYACFR
VGHISAQCKGKARCIHCGAEKHPDKSYKCPASLNPPICINCKRNHLPTSHECTIITNIKK
YRHYKKETKDSRSPIRNHPGPEIRLQRFPPPETISRKRSQPISPISAPSSTTNPPRQSSS
QPTHLG------------------------------------------------------
------------------------------------------------------------
------------------------------------------------------------
------------------------RIHRFLLTTTKSQRIIRIPFNPKRRNSIGLSIT---
------------------------------QWNCKGLSS--------KLPEFSNNTS---
--APDVWCEQETLLKN--------------NKYLNLPGYSVLRNDADDAGS---------
------LGIAFL-IKKGLDF---NTQPVAIPRHSSCEIAAISL------KTNKEPLLIIN
IYRHTNQDTPL-DYIQS------------VVATLTITTKYFLVVGDINAHHPA--W----
GDSRTD-------AAGKRF--QEAFDEENLV----ILSTSGNTFMSLSTGSF-------S
SIDVAVASP------ALAPYCVTVVDTDLRGSDHFPVHTIA------RHANP--------
KRTFRH--------RIRLSATELRE------LKARMEASEHDFS----------------
------REFPLDPIQGYEHIVKFVQKEIR--ELIGDKRSACGPKIPNKT-LNHE------
-----PAL------------------W-WTDEC---TDSCRVR----RAALQTYR---RD
--------PTAGHLAAYKDTAAICSKTLRTHKRKGWKDL-CAS--------------FNG
NTPSSQMWGFLRS-YKNKMLGMVTPRSVRPPES------LETQQARAKDNLCPPSCEYRT
---------------DIDTLLKE----------------FNTRRQMPTATT---------
------------------------------------------LGAPITLEEINWAFE---
STRKGKTAPGLDQIDFGILSSF---PPF-------LIQSLLNIYNKILERGI-SPPDWSR
A-MVILIPKPHG--------GGFR---PISLLPCLLKIMEKC---LYLRLSWYVEKFKLL
PDAQHGFRRGRSCGDSLAILATSV---KSFI---A-----------R--GE--RPSAVFL
DIAAAFDNIDPIELMRSLIG-MGVPINLCKFIFSYLASREVRFVE--DG-ELSGPRWIYK
GTPQGSILSNLLFSIYLRELP--------DCIP----H-G--------------------
----------------------------VN---I--LQ------------------YADD
LAIWAS-GRDRRSVVD-L-----LS-TTTGRID---RFLRGRGLELSVSKSTSINFGK-S
----TRQAED--VER-----------------VSL------NGS----ELPLT-------
--GE--------HRFLGINIDYAFSGKIHLVWLT--KKCRVITNV-ISSLAG-VWWGSHP
-ALLINIYRAVMRSTIKYDYQISFFRENLTR-------------------L-GVLLRLRN
RALRSAMG---YRKSTPIN-VLLSETKEPPLHARLDLLNIR-FLYRNL----TR------
----SDGLLANSLEETGARLSC--------------------------------------
---------YKERT-WILQNNPIMRTYIKIREDL--------------------------
-------TDIDGSR-TEGPDRNLVGAGIFS---------------PELQQHISQRLPD--
SASIFFAEAWAIVGALKM----CLSEGAHFT------------KAIILSDSRSVPDAINS
L---DPHHRGHLVPLIRNLAHKTKKG----------------------IEVTCVWIPS--
---HKGIDGNEEAGR----LARN-------------------------------------
----------------------------------------------------AASDEEAA
RPDFR------------APYSD-----------------FYTLAREGARSISDE------
----------------------------------------------------YFRREFEV
KGKLYHQYV---------------------------------------------------
------------------------------------------------------------
------------------------------------------------------------
---------------------------------CIFIITFGLSALIPGLGLHQIP-----
------------------------------------------------------------
------------------------------------------------------------
------------------------------------------------------------
------------------------------------------------------------
------------------------------------------------------------
------------------------------------------------------------
------------------------------------------------------------
------------------------------------------------------------
------------------------------------------------------------
------------------------------------------------------------
------------------------------------------------------------
------------------------------------------------------------
------------------------------------------------------------
------------------------------------------------------------
------------------------------------------------------------
--------------
>Drosophila__melanogaster
------------------------------------------------------------
------------------------------------------------------------
------------------------------------------------------------
------------------------------------------------------------
------------------------------------------------------------
------------------------------------------------------------
------------------------------------------------------------
------------------------------------------------------------
------------------------------------------------------------
------------------------------------------------------------
------------------------------------------------------------
------------------------------------------------------------
------------------------------------------------------------
------------------------------------------------------------
------------------------------------------------------------
------------------------------------------------------------
------------------------------------------------------------
------------------------------------------------------------
------------------------------------------------------------
------------------------------------------------------------
------------------------------------------------------------
------------------------------------------------------------
---------------------------------------------------MTITIL---
------------------------------QWNIHGIFN--------NYNELTLLIK---
DHAPDIVFLQETKLPC------------NSTNFICPKEYSGYFHNFSYNTSAK-------
------QGIGVL-IKRNVPH-------TYRNINSSILCSALQL-------NFEQVINIVN
AYIPPSQIFSS-SD---------------ISEILQNLNGSTILLGDLNSWSPL--W----
GSPRTN-------TRGKKI--ETVILENSLI----VLNDGSPTHLSTHNTF--------T
HIDISLISP----QIAHMCSWSIS--DNLHGSDHFPITIHI------NTPTRPD------
NTLPLP--------KYKTDQANWKR------FNESC----EKSA-----AYW--------
--------TVGC-----------LNQQVA--QMTKVIRSAANYSIPQTK-RVIH------
-----KAKV---------------P-W-WNANL---QQLRDQK----QRLFSSYK---AN
--------TNDTNLIRYKKANALFKKAVLSAKRNSLEKF-TSK------------I-SPV
SS-TKKVWSDIKR-LAG---------IPPTPFK---YIKSNSGTLTGSFDIAEEFALSWS
KYSSDQNF---SAEYIRVKNRYLLEP-------------YAIDSLSPSATS---------
------------------------------------------LDSNFTLLEIENSVA---
KAKG--KSPGADRVSYPMLKNL---SPH-------LKTKLLDIFNQILTTGK-YPHTWRS
A-IIIPISKPNK---PPSDINSYR---PISLLSCLGKTLEKI---IAQRLTWFIKRHNLI
SHNQVAFKSNHSTMDALLRIQHFA---SNAL---S-----------T--KN--HVSILAT
DFERAFDRVGIHAVLCRLER-WGIGPRLYNLIKAFMTNRSFRVRI---NNVTSNSHILHN
GIPQGSPLSVVLFMIAIEDIN--------DIVT--RHK-D--------------------
----------------------------IY---I--SL------------------YADD
AIIFTK-IKNINTVRE-K-----FL-EILQEIN---SWGATSGASLAIEKCQTLHICR--
--------KQRCNLS----------------DIVF------NSR----TIKDV-------
--NF--------LKILGITFDPKLLFKQHCQTLR--KQLETRFNI-IKFLSS-KYSYIHI
-KTLIDITRALMLSKIDYGLPI-FGWCAKSH--------------------LKKLQVPYH
GAVRRAIH---AFPTSPVA-CTLAESGLPSIQSRVEETTLM-LIPKLY----TT------
----SNCLLTKDFGAIFKQKRK--------FKCISTLRRCA----------NYIKLLDLP
LPKPRRP--FKSPALWGSKQPNINLQIYNAAKKDTGRLEYQKRFMSAQEDLGVKNW----
-------IYTDGSK-----VTGATTFAVVD---------------SNRKIIAGGRLPS--
YNSIFTAEAFAILKACQF-------ASKNAG------------KSVICTDSLSSLSAIRN
W---NHNDPTTQEV----RHILSSHP----------------------KKITLLWVPS--
---HQGIHGNELADK----AAQE-------------------------------------
-------------------------------------------MRLTPSILFTPFNSKDL
KSRIK-----------LYLKEK-----------------KLSEWALFMHRYQSI------
---------------------NPNCIMFKPPTN-------------------VHKRECAT
FIRLRIGHT------------QSTH----------------------------------Q
HLLMRSARPT--------------------------------------------------
-------------------------------------------------------CQLCG
--DEL----------------------------TVDHILNACSQLHSIRSHLFGT-----
-HSLSNCLSIPS------------------------------------------------
------------------------------------------------------------
------------------------------------------------------------
------------------------------------------------------------
------------------------------------------------------------
------------------------------------------------------------
------------------------------------------------------------
------------------------------------------------------------
------------------------------------------------------------
------------------------------------------------------------
------------------------------------------------------------
-------------------------------------------------CENISKIYKFV
QKAKFII-----------------------------------------------------
------------------------------------------------------------
------------------------------------------------------------
--------------
>Drosophila__teissieri
------------------------------------------------------------
------------------------------------------------------------
------------------------------------------------------------
------------------------------------------------------------
------------------------------------------------------------
------------------------------------------------------------
------------------------------------------------------------
------------------------------------------------------------
------------------------------------------------------------
------------------------------------------------------------
------------------------------------------------------------
------------------------------------------------------------
------------------------------------------------------------
------------------------------------------------------------
------------------------------------------------------------
------------------------------------------------------------
------------------------------------------------------------
------------------------------------------------------------
------------------------------------------------------------
------------------------------------------------------------
------------------------------------------------------------
------------------------------------------------------------
---------------------------------------------------MSLTVI---
------------------------------QWNLKGYVN--------NYSQLLILIK---
KYSPHIISLQETHIQH-------------TNTIPTPINYKLLTNIATNRF----------
------GGVRIL-VHKSIQY-------TTLNITSDPEAIAINI-------QSKIKLNIFS
TYISPTKNISD-QT---------------LQNTFNIQQTPSLITGDFNGWHPS--W----
GSPTTN-------TRGKIT--QRFIDNTHLI----LLNDKSPTHFSTHNTY--------S
HIDLTLCSP----ILAPHANWKIL--NDLHGSDHFPIITTL------FPTTNT-------
QKFNRP--------FFKLKEANWDQ------YSAHT----QQIN--------------EK
------YPTSQN-----------VNKEAA--QINRIILYSANLSIPQTS-PNAH------
-----PTG--------------------FHGGT---STSTNCE----SKNNLRWK-KLNR
-------TITLENIIDYRRKNAKFRYELKKRKKEASSSF-TST--------------IHP
TTPSSKIWTNIRR-FCGL--------NPIKQIH-AISSPENNETTLASNEIANIFAQHLS
ELSGDWNF---SEEFRNNKYRNN----------------LHNYTPSPIAQT---------
------------------------------------------IEKNITYLELISALQ---
TLKG--SAPGLNRISYQMIKNS---SPT-------TKHRITKLFNEIFNS-H-IPQAYKT
S-LIIPILKPNT---DKTKTTSYR---PISLNCCIAKKLDKI---IAKRLWWLVTHSNLL
SENQFGFKKGKSTSDCLLYVDYLI---TKSK---M-----------H-------TSLVTL
DFSRAFDRVGVHSIIHQLQE-WKTGPKIINYIQNFMINRKIIVRV---GPHTSSPLPLSN
GIPLGSPISVILFLIAFNKLS--------NIIS--LYK-E--------------------
----------------------------IK---F--NA------------------YADD
FFLIIN-FKKNTNI---S-----LD-NLLNDIG---NWGSYSGASLSLSKCQHLHICK--
--------KHHCT-S----------------KISC------NNI----QIPTV-------
--TS--------LKILGITINNKYKWNTHIYSLL--PKLYNKLNI-IKCLSS-PKFNCNT
-LSLLNVAKATVIAKLEYGLFL-YGHAPKSI--------------------LNKLKTPFN
SAIRLALG---AYRSTPIN-NLLYESNIPSLEMKRDLQIAK-LSQNLS----FC------
----KNRPIHKFVRHKKYKKKT-----------LSIIDQTI-----------KLSLELNL
PYKPIKL--HKYKPSWDLPNLIDTSLRGHKKQETSPESYRKLFEHTKNKLKPHSF-----
-------IFTDGSK-----INCIITFAITT----------------DTNILKQGILPP--
YSSVLTSETIAILEAIEL-------IKTRRG------------KFGIWFDSLSAIDSI--
-----KNPNNNSFYPNRIRSLITQLA----------------------PKIKIMWIPG--
---HSGIIGNELADQ----AAKL-------------------------------------
-------------------------------------------ASNMPLIVTPNINNTDI
KRHLK-----------AELATK--------QKENIINCNQWYQSLNTNNTHTCD------
-------------------------YLKQTHQN-------------------WTRLDQIK
IIRLRLGHT------------NITH----------------------------------Q
HYLNPNPITV--------------------------------------------------
-------------------------------------------------------CPFCQ
--GDL----------------------------SISHILNSCPSLIQTKQAIFRT-----
LPLDLLSKPNPE------------------------------------------------
------------------------------------------------------------
------------------------------------------------------------
------------------------------------------------------------
------------------------------------------------------------
------------------------------------------------------------
------------------------------------------------------------
------------------------------------------------------------
------------------------------------------------------------
------------------------------------------------------------
------------------------------------------------------------
---------------------------------------------------NIQKILVFL
KKTRIIPPN------------------FKKKKQMYNNKHSNHLTN---------------
------------------------------------------------------------
------------------------------------------------------------
--------------
>Aedes__albopictus
------------------------------------------------------------
------------------------------------------------------------
------------------------------------------------------------
------------------------------------------------------------
------------------------------------------------------------
------------------------------------------------------------
------------------------------------------------------------
------------------------------------------------------------
------------------------------------------------------------
------------------------------------------------------------
------------------------------------------------------------
-----------------------------------------------------------M
PTSKKSKPPTNLTQTIHHMQHPTTQIETNADRFGSGESVVPLPLPQEGAQLSGGPVREVI
PQPVDGKSLSAAYEVQRKVNKNNHSCPSISPAISNISTNPDFNIIDVSMGLGNPRPFPAP
TLTVDVPQPCDEPTAAVGVGGLLSQASTCVDSPTPPYMCPPNVSDAAHSRRHRQNETRTS
RKQPLPASVLSNARAYDRLYRRQQKPSSSRPTSIDIATPPNTEPALPNRATFVNSPHSNI
INVSMGLGNPRPFPAPTLTVDVPQPCDEPTAAVGVGGLLSQASTCVDSPTPPYMCPPNVS
DAAHSRRHRQNETRTSRKQPLPASVLSNAQAYDRLYRRQQIPLSSRPTSTVIATPPDTES
ALPDRQTFVNTQHS----------------------------------------------
------------------------------------------------------------
------------------------------------------------------------
------------------------------------------------------------
-------------------------------------PCSSDSVSLVEQLKTTRIAL---
------------------------------QWNINGLFN--------NLNDLQLLTR---
GNPPQTLALQEVHRRD-----------SEGLSRILHGQYCWYVKPGAIRY----------
------QNVAIA-VLQTIPH-------TPVPLDTPLIALAAKI-------DLPFQHTVVS
IYLSQNGTNSLEND---------------LQNLIEQLEKPYIILGDLNSHHYA--W----
GSAKTD-------KRGIAI--LNFAEKNDLI----VLNDGSSTFVRGSQT---------S
HIDVSLVSS----EIISRLKWTIH--ADLMGSDHYPIEIES------SHSPP--------
ETTRRP--------RWRLEESNWEG------FENDI------------------------
-------LSSVN-----------LEHVYEPDELCKLIYDAAKTNIPRTS-SKPG------
-----TKALH----------------W-WNEAT---KAAVKAR----RKALRKLK-----
-RTPLNHPDWNETHVCYQRLRNQCRDIVRSEKNKSWEEF-LDG--------------FDS
SQSSTEMWRRVNA-LSGK------RRAQGIGIQ------KNGVVSRDPIFVSDALGQYFS
ELSSHAAYDQKFLLAQAKSQCTT----------------TRFAIPDDVDDM---------
-----------------------------------------DFNKPFTLPELLYAMD---
SAKG--KSAGANDISYPLLKHL---PLS-------VKISFLDSINKTWTNGT-FPKTWRH
S-LVVPVPKKKI---GSTDPRDYR---PIALTSCASKIMERM---VNRRLVTVLSEHNLL
DQRQHAFLKGRGTGSYLAALGQTI---DDAL---T-----------N--DL--HVDIAAL
DLSKAYNRVWRPAVLRKLID-WGFIGNMGKFVQNFLQDRTFQVLI--GN-SRSKVFAEES
GVPQGSVLAVTLFLIAMNSVF--------DNLP----K-G--------------------
----------------------------IF---I--YV------------------YADD
IIIVVV-GKKPKLIRR-K-----LQ-AAVRAVA---KWADKVGFTMAAEKCSISHCCTAK
--------HHPWNNP-----------------VTV------AGK----QIPFK-------
--KE--------LRILGVTFDRRCNFRSHFSLTK--KETECRLRL-LKAISG-RHKTNNR
-RSLHTVGSSIVVSKLLYGLEI-TIRAYSDM--------------------ILALSPVYN
KVIRITSG---LLPSSPSL-ATCVEAGLLPFPFVLTIAAASRTISYLE------------
----KTYGDSENVFILEKAKNL-------------------------------VREYASI
DFPPVAQVYRVGDRRWNQTGPKIDWTMKRAVRAGDTPAKVSAELNNLLNNKYSAHEK---
-------IFTDGSR-----ANETVGIGVYS-----------------TTLHIARAIPN--
EFSVFSAEAAAIYLALRQ-------INDPDR------------HTIILSDSASVLSSL--
----ENPRQTHPLI----QLIEDLTP----------------------ANTTLCWIPG--
---HCGIKGNEAADN----LACL-------------------------------------
--------------------------------------------GRNSAMWNLHVPGHDV
RSAII-----------RGIHRT--------WLQ------QWLTNRDIFLRKIKA------
--------------------------DIGQWND------------------RKDRKEQKT
LSRLRVGHT------------RTTH----------------------------------P
HYISANPRPT--------------------------------------------------
-------------------------------------------------------CPICV
--VPL----------------------------TVEHILVNCPQYEEARISINLH-----
TSIFSILQNDPV------------------------------------------------
------------------------------------------------------------
------------------------------------------------------------
------------------------------------------------------------
------------------------------------------------------------
------------------------------------------------------------
------------------------------------------------------------
------------------------------------------------------------
------------------------------------------------------------
------------------------------------------------------------
------------------------------------------------------------
---------------------------------------------------EETKLIHFL
KNTNLYSRI---------------------------------------------------
------------------------------------------------------------
------------------------------------------------------------
--------------
>Aedes__aegypti
------------------------------------------------------------
------------------------------------------------------------
------------------------------------------------------------
------------------------------------------------------------
------------------------------------------------------------
------------------------------------------------------------
------------------------------------------------------------
------------------------------------------------------------
------------------------------------------------------------
------------------------------------------------------------
------------------------------------------------------------
------------------------------------------------------------
------------------------------------------------------------
------------------------------------------------------------
------------------------------------------------------------
------------------------------------------------------------
------------------------------------------------------------
------------------------------------------------------------
------------------------------------------------------------
------------------------------------------------------------
------------------------------------------------------------
------------------------------------------------------------
-----------------------------------------------MPSVSTLFAI---
------------------------------QWNMNGNIN--------NLPDLELLVR---
DQQPIILAIQETHRIN---------TNRLNHSLQKRYSWTLKCNENIYHS----------
------AAIGVL----------PTVPFSPLPLNTDLPIVAVKL-------EYPFPMTVIS
GYLPNGNIPDL-KLR--------------LFNALQSLSSPILVMWDVNGHHPE--W----
GSVSPN-------DRGSLI--MDVAEKLDLV----ILNDGATTFTRGQRN---------S
AIDVSLCSP----SIVNRLLWTAK--EDPMGSDHHPIFIHI------DEQPQ--------
ATSRRP--------RWKYDQADWSH------FQTLI----DTEV----------------
------SDKPPD--------------NIE--GFLSVLHQAASTSIPRTT-PNPG------
-----RRSL---------------P-W-WSPDI---KKVIKER----RKALRAAK-RLAD
-----DHPEKSKLTEIYRSKRNECRQRIRDAKKKTWEDF-LEG--------------INA
NQTASELWNRVNA-LNGK--------RRATGMT----LRLPGGLTRDPLLIANALADHFA
SLSSLDRY---GRNFILKNQASIDS--------------ITNLVIPEDNTP---------
----------------------------------------LRINSPFRMEELNFALR---
HCKS--KSAGPDDLGYPLFQHL---SIV-------SKATLLDLLNKTWIENT-LPKSWTH
S-LVVPIPKHGK---AATSPGDFR---PISLTCCASKILERM---VNRRLIRFLEDNQFL
DHRQHAFRPGHGAETYFTGLGDVL---QDAM---G-----------K--GL--HADMASL
DLAKAYNRAWTPHAIRRLAD-WGLCGHILHFLKNFLKGRTFQVII---GNNHSSIRAEET
GVPQGSVIAVTIFLVLMNNIF--------EALP----K-E--------------------
----------------------------IY---I--FV------------------YADD
ILLVVI-GRTLKFIRR-K-----LQ-AAVSAVA---RWAANSGFDLSAEKSVISHVCRSR
--------HRVLQTP-----------------VMV------NGC----PIPCR-------
--KT--------MVILGVQLDRELRFDAHLNAIK--RNYQTRINL-LRTLSK-PHKSSNR
-DILVRIAKSIINSRLFYGIEL-FGLAGDTL--------------------ITRLAPTYN
QSIRIIAG---LLPSTPAD-AACVELGVLPFRYQATETLCC-RTIAYL------------
----EKTTGDHEVFLLREGNRA-------------------------------LDSLAHQ
ELPPVEQVHWVGARRWDAPDFLVDTSVSKRFRAGDNSPAMRSHVTELLASKYRNYHH---
-------RFTDGSKYLDRT-----GFGVTD-----------------IDKSYFYRLPD--
QCSVFSAEAAAILLASTT---------------------PAPKPICVISDSASVLATI--
----NSSSTRHPWI----QAVQKNSP----------------------SQTVFLWVPG--
---HCGIRGNVEADH----LASK-------------------------------------
--------------------------------------------GRSGRLFTRLTPGMDL
KNWTK-----------SQIRSS--------WAL------EWVNLRDKFIRKIKG------
--------------------------ETKRWID------------------TNNRRDQQV
LSRLRTGHT--------------------------------------------------H
ATHNMGNERPFRKK----------------------------------------------
-------------------------------------------------------CIVCN
--TTM----------------------------SVEHMIINCPCFQAPRERHNIP-----
DSIRDALSNEAS------------------------------------------------
------------------------------------------------------------
------------------------------------------------------------
------------------------------------------------------------
------------------------------------------------------------
------------------------------------------------------------
------------------------------------------------------------
------------------------------------------------------------
------------------------------------------------------------
------------------------------------------------------------
------------------------------------------------------------
---------------------------------------------------SEAAIISFF
KDAGLYNKI---------------------------------------------------
------------------------------------------------------------
------------------------------------------------------------
--------------
>Diaphorina__citri
------------------------------------------------------------
------------------------------------------------------------
------------------------------------------------------------
------------------------------------------------------------
------------------------------------------------------------
------------------------------------------------------------
------------------------------------------------------------
------------------------------------------------------------
------------------------------------------------------------
------------------------------------------------------------
------------------------------------------------------------
------------------------------------------------------------
------------------------------------------------------------
------------------------------------------------------------
------------------------------------------------------------
------------------------------------------------------------
------------------------------------------------------------
------------------------------------------------------------
------------------------------------------------------------
------------------------------------------------------------
------------------------------------------------------------
------------------------------------------------------------
------------------------------------------------------------
------------------------------------------------MEEIKMLLS---
KYNPSILCIQETRLLQ--------------SLVVNFNNYSVFRYDHTGGETAS-------
------QGLITL-VK-------KCHYVNRINIQSTLQALAIQI-----KHPIYNFLTICN
IYIHPSHRLQQ-TE---------------ISNLIEQLPTPFLLIGDFNAHNPI--WGSIN
RC-----------NKGKII--ENILYQTEQIC---CLNNGSPTHLSTQGTL--------T
CIDISLCSA----SIYQDTTWQVL---DPQSADHFPILIST----KNFNPTTV-------
TDDNHGNSIDPSNLLWSYKKADWIK------FRETI---------------------EWD
------HSQTDD-----------INTSIT--QFNQAILTAAKEAIPTVQ-LNQL------
-----KKFV---------------P-W-WCKEV---KDALKDR----NRAYRLFK---QH
--------PSTTNLIDFKKKRAIARNTIHNKKKESWHNF-MST------------I-STT
KN-PRLLWSHINK-IRGNFKSKRIAAIQPSPHC---------NITIDRRSIAETLASHFQ
LISSTANY---TQEFQKYKEEMECVI-------------QQQLSITDTQDH---------
------------------------------------------LNINFSIDELETALM---
--KKTSAATGPDGISYNMLTNL---PKN-------IREGLLNTFNRIWTQRS-YPDTWRQ
A-TIIPIVKPNK---DPLKPDSYR---PISLLSCTSKLLEKM---VNSRINWHLDQQSLL
NPHQCGGRKHLATTDLLTYLEKEI---ATGI---A-----------L--KQ--HTIAVFL
DIQKAFDLTWRAKVLYKASQ-MGIQGNMLAYLSNFLTNRSFRVKV--DR-TFSSPKHHEN
GISQGSPLSCTLFNIAVSDIS--------SCIP----E-G--------------------
----------------------------VS---H--GL------------------YVDD
LFLVAR-HHDILHVQI-I-----LQ-DALNNLG---TWSEQNGLRFSPEKSSCINFKR-G
--------RKLQNDP----------------PLSL------YGQ----LIEYK-------
--TS--------HKLLGITLDTEFSFKIHLENIK--SKAHKALNC-IKILNG-KRYGVNR
-NILARIYKATIRPILDYGSTI-YDGAKESD--------------------LNKLEVIQN
SALRIISG---ALRTSPVI-SLRADNGIPPLSLRRKILIGN-YICRIL----QN------
----PKNPGYEATIQHPPQSNI------NFNRKHKPTSTRF----------KQYFTDANI
NLTNTAYMKQSIPP-WTITLPETQLLLKEKKTNISPNEIKSKFNQLLNKVNRKET-----
-------FYCDGSK-----SPQHCGSAFVH-----------------EGNTITFKLPN--
ISSSHTAEIIALQKCIQF----ITQNKYSNP--------------TIFTDSKSLILAI--
----KQRNTSNPLIKNIQEVLHQSKL--------------------AGTTTNIVWIPG--
---HSGIAGNELADA----GAKN-------------------------------------
---------------------------------------------INAQSQCQTICAQDL
KNVFK-----------NICASN--------WTR------EWQQTDKQLRKIKPE------
------------------------------------------------------------
------------------------------------------------------------
------------------------------------------------------------
-------------------------------------------------------TQYCC
---------------------------------TNSARFLPPVNLEQPASKVKYPL----
------------------------------------------------------------
------------------------------------------------------------
------------------------------------------------------------
------------------------------------------------------------
------------------------------------------------------------
------------------------------------------------------------
------------------------------------------------------------
------------------------------------------------------------
------------------------------------------------------------
------------------------------------------------------------
------------------------------------------------------------
------------------------------------------------------------
------------------------------------------------------------
------------------------------------------------------------
------------------------------------------------------------
--------------
>Cimex__lectularius
------------------------------------------------------------
------------------------------------------------------------
------------------------------------------------------------
------------------------------------------------------------
------------------------------------------------------------
------------------------------------------------------------
------------------------------------------------------------
------------------------------------------------------------
------------------------------------------------------------
------------------------------------------------------------
------------------------------------------------------------
------------------------------------------------------------
------------------------------------------------------------
------------------------------------------------------------
------------------------------------------------------------
------------------------------------------------------------
------------------------------------------------------------
------------------------------------------------------------
------------------------------------------------------------
------------------------------------------------------------
------------------------------------------------------------
------------------------------------------------------------
------------------------------------------------------------
------------------------------------------------------------
----MAIVLQETRIRP--------------GGRLELRGFNTFSKEVQPDPGGRA-----H
------GGVAIL-IRENISV-------QEVRLNTDIQAVAVRI-------AAPMHLTLCS
IYLPPGGPWHR-SG---------------VSALVEQLPPPTLVLGDFNSHNTW--W----
GSLRTD-------ARGREM--GDLIGESNLV----LLNTGAATHIDFRTGNY-------S
AIDLSLASP----SLTNRIEWAPL--EDPHLSDHFPIVLRS------SVLRGM-------
YHAPM---------KWSLKRADWEL------FSASV----SA------------------
------PDLTGN-----------VDNDLL--LFEREINRAAGGSIPRTG-GSIC------
-----RPRV---------------P-W-WSAAC---GRAHAEK----KRAFRRFR---RH
--------PTEENLDNFKVKRARERRILSQAKKESLARY-VSE------------M-THH
TS-ARKVWDRVRA-LSGR--------SKPPSVP---ILSTDHGSVTEASEVAEELAQHFA
-----AVS-------SSEAYSDS----------------FRQRKTEAERMT---------
------------------IDFDGGTSEA--------------YNVPLTMGEFESALG---
RTRN--SSPGCDGIPYEMLHHL---PQG-------VKRRLLDLFNNIWESGS-YPDRWRE
A-LIIPILKEGR---DPSLASSYR---PISLTTCLSKILESI---VNGRLTWYLETKGFY
SQYQAGFRRHRSAVDHACLLEGDL---QDTF---L-----------N--RE--HALAVFF
DLEKAYDTTWRYAILRKCHD-FGLRGQLPRFLRGFLENRRFRVRL--GT-VLSGDHVQEN
GIPQGSVMSVALFLVAVNGIA--------DGIP----P-Q--------------------
----------------------------IK---R--ML------------------FVDD
LCFYHS-GKDLAEVGG-R-----VQ-SAIDVVA---ARAEETGFSFSSSKTVCVHFCR-L
--------RRTHRPP----------------QLCL------LGA----PLRYV-------
--ET--------VRFLGLIFDKQLRWQPHIDAVE--VRGRKILTL-LKFIGH-FRWGADR
-ETLLKMFDSLLCSRIFYGCMA-YSSARKTR--------------------LRKLDRLYY
QGLRAISG---AFRTSPLA-SLCCELGVLPPELRREQLTLS-YAAGYL----AK------
----PWHPLARTILECPYRAVY--DMLRSRTRPLGIRFGEA-------------LGRAGL
ALGTVLRLGDRPTPPWTLPAVLVRDDLASLPKSCTPPHLYKTKFLELRNKYAGFGL----
-------VFTDGSKTGDGVACAVYSEGVAT----------------------SWSLPP--
HCSIYTAELYAIWHALEA-------VRTEEG-----------SAFLVCTDSLSAVWAL--
----RGGFSLDPLVVLLLEKIAEL------------------------KRFGKTWDKSSN
ISLHTGPKRG--------------------------------------------------
------------------------------------------------------------
---------------------------------------HWLKSKCSGVNLAYS------
------------------------------------------------------------
------------------------------------------------------------
------------------------------------------------------------
---------------------------------------------------------SSG
EDDPS----------------------------STSHILRGPPIDSALDK----------
------------------------------------------------------------
------------------------------------------------------------
------------------------------------------------------------
------------------------------------------------------------
------------------------------------------------------------
------------------------------------------------------------
------------------------------------------------------------
------------------------------------------------------------
------------------------------------------------------------
------------------------------------------------------------
------------------------------------------------------------
------------------------------------------------------------
------------------------------------------------------------
------------------------------------------------------------
------------------------------------------------------------
--------------
>Nimb-1_LVa
------------------------------------------------------------
------------------------------------------------------------
------------------------------------------------------------
------------------------------------------------------------
------------------------------------------------------------
------------------------------------------------------------
------------------------------------------------------------
------------------------------------------------------------
------------------------------------------------------------
------------------------------------------------------------
------------------------------------------------------------
------------------------------------------------------------
------------------------------------------------------------
------------------------------------------------------------
------------------------------------------------------------
------------------------------------------------------------
------------------------------------------------------------
------------------------------------------------------------
------------------------------------------------------------
------------------------------------------------------------
------------------------------------------------------------
------------------------------------------------------------
---------------------------MPFSRTPYLLISLLTPPSSSLQIPQHVNVL---
------------------------------SFIITRILSYIGIRGF-ALIDQDLPPNTPP
YYNPSIICLQETFLTH---------------PPIPIPNYHFISSSHSLYV----------
------SSILIH----------HKTPYVIPPIQTSVPCTAIRI-------FLRRWITVIS
VYFSPSHPIDF-TA---------------FDTLISQLQPPFLIVGDFNCRHTL--W----
GDSTTN-------SRGRSL--ERFLFTNNLI----ILNSDRPTHFDMRTQSF-------S
CLDLSLCSP----TLHLDFHWSVL--DHFPYSDHFPILLSP------TSYV---------
PLPNPP--------RWCFDRADWHT------FTSLS-------------------TIPIP
------PPPLLS-----------ISDMLH--CFTTTILRAAYTAIPRTS-RPYT------
-----SKCV---------------P-W-WNSDC---SKALRLK----RAAWNSYR-YKRG
------TPHQLSALISFKRASAHLRRTIKNSKTNSWQNY-VSS------------I-TSS
TS-ISAVWRRIHK-LSGK-----HPPHPAPVLH------IRDILISEPVEVANELGNYFS
-----QVS-------SGSHLSPH----------------FSSIKTIKERTP---------
------------------ITFTLSSDES--------------YNAPFS-SELNAALQ---
SCRN--THEGPDGIHYRMLRHL---PSS-------SLSFLLTIFNHIWTTGN-FPSHWRD
A-LILPFLKPNK---SGTLPQDYR---PIALTSCLCKLLERM---VNFRLMWYLESHNLL
SPSQFGFRRARSTADPLAHFETYI---TSAF---A-----------R--HE--SVLAIFF
DLEKAYDTTWRYHILQQLSS-LGLRGNMGVFIKSFLSKRTFQVKI---ASSTSSSFPQFE
GVPQGSVLSTTLFLLAVNDIV--------SVLP----P-G--------------------
----------------------------AR---A--SL------------------YVDD
LTIYAS-GTSIPDLCQ-F-----LQ-SAITSVT---SWATNHGFRFSTSKSFPILFSR--
--------LRTVPKP----------------PLFL------YNA----PLQYR-------
--SS--------GKFLGVIFDSKLSWRDHILYIK--EKAQRRLRI-LQTLSH-ISWGSDR
-KTLLHLHVTLILSTLDYGCHI-YSSASTSL-------------------L-AHLDTVHH
SGLRLALG---AFRSSPVE-SLYTESGMPSLSRRRALLSLR-CYARFH------------
-----QFSLTKLTIPQSLLHTF--TSSPRLPTPLPVRMDTL----------LSHSPFPHL
RPLPLSV--HSIPP---------WLIPNPCICSSVFPDPPKSDIPPSILLAHFLDHVSIH
SSSIH--VYTDGSK-SIS------GAGFAV---------------TFPNCTFKYTLPP--
ESSVLTTELYALLFALRR-------IYSSTS-----------SSFTIFTDSRNSLTLI--
----KSMHSTNPLVCKIQNWLFYLST-----RH---------------KSVRFCWVPS--
---HVGIPGNEQADT----LARY-------------------------------------
-----------------------------------------AAMSTSPQLRFSHIPATDY
YPHFK-----------TFLYSR--------WQS------FWSRLHNNKLHTVNL------
--------------------NLLLVSSISQKQD-------------------VGRLALAR
LRVLATLAC---------------------------------------------------
---HAQTPPL--------------------------------------------------
-------------------------------------------------------CPLCN
--IPL------S---------------------VPTHSLVLAHGFNTARTSAFPHLSSLH
RPPNISDILTES------------------------------------------------
------------------------------------------------------------
------------------------------------------------------------
------------------------------------------------------------
------------------------------------------------------------
------------------------------------------------------------
------------------------------------------------------------
------------------------------------------------------------
------------------------------------------------------------
------------------------------------------------------------
------------------------------------------------------------
---------------------------------------------HKLLPRQPVLLLRHI
NIPSLGLTP------------------LPKPHHNLFPSSSTSPTLF--------------
------------------------------------------------------------
------------------------------------------------------------
--------------
>Stegodyphus__mimosarum
------------------------------------------------------------
------------------------------------------------------------
------------------------------------------------------------
------------------------------------------------------------
------------------------------------------------------------
------------------------------------------------------------
------------------------------------------------------------
------------------------------------------------------------
------------------------------------------------------------
------------------------------------------------------------
------------------------------------------------------------
------------------------------------------------------------
------------------------------------------------------------
-------------------MATHNIFIIPKSTETTKVLQSTES--------------CET
STVKKLRTDANANNPKNCPRFLVISSTSGELQKLSPFVISKYIQSCIGEPKNIKRLRSGD
LLIDTTSATQSASLLQVTKLGQVTVKVTPHKTLNYRRGVISEIDLLYVSEEEIESELADQ
NVCGARRIKMRREGQLINTKHVILTFNSPDLPKNIKAGYLNIPVRPYIPNPMRCFQCQRF
GHTKNSCRGKLTCARCSLVGHESENCSAVPLCINCKGDHAAFSRSCPKWKLEKEVQAAKV
NNNISYAEARRLVQTNQIRPNTSFAAAVKSTKSIAVQVSVGTQTLPIKTQDTNSKNKKEK
PTHSIQ---------------------------NKET-----------------------
------------------------------------------------------------
------------------------------------------------------------
-----------------------------------------------VVESRPKNKT---
------------------------------QHKNDKIRS--------HSNNSDEGMI---
SESGDSDSMEETNLKP--------------EKPAKLRRFSFVRKDNIAGERAS-------
------GGVGLL-TSLDYPS--HALSLTT-----SLQVVAVQI-------NLNIVLSVVS
LYLPPNKHIDQ-QH---------------LNELLEQLPEPFMLIGDFNGHSPL--W----
GNKDTN-------SRGRQI--EQLIEDHNLC----LLNNGQDTYFHQPTRTF-------H
ALDLAICSP------SLLPFCTFSVGNDIHNSDHYPIFVSL------SRRGAN-------
PMSRSP--------RFIYERADWEL------FSSVA----ELTA---------------K
------MVEDVH-----------IDEAVE--AITYAILQAATLSIPKTS-GKLP------
-----KYPK---------------P-W-WNRDC---QDAVRKQ----RKAWGIFR---RY
--------PTVRNLITFKRAKANARKVRRQSQRDSWISY-VSS------------I-TCS
TP-SNRVWERVRK-ACGI--------YKDHSLS---FLEKDDRVISSIEEIANTIGEAFA
-----AVS-------SCRNYSPA----------------FLSIKQRSEKNP---------
------------------IAFNSSNSEP--------------YNRDLTMFEFKRALF---
QTHK--SCPGLDGVSYEMLKHL---SYK-------SLSALLTLYNRMWNEHT-FPSAWKK
A-VVIPIAKPGK---DPRSPSNYR---PIALTSCVCKVFEKM---VNTRLVYYLEKNNII
SPYQSGFRKGRTTVDNMLLLETSI---RKAF---L-----------R--RN--HLVAIFF
DIEKAYDKAWRYGILRDLHD-SGLRGNLPFLIQNFLMDRTFQVRI---GSVMSEIFKQEE
GVPQGCVLSVTLFSLKINSIL--------KELP--PTI----------------------
----------------------------LG------SL------------------YVDD
LQISCR-GADMRHIER-Q-----LQ-IALNRIQ---EWSNKQGFTFSEQKTVCVHFCR-K
--------RGLHPEP----------------ELYL------NGS----AIPVA-------
--PE--------AKFLGLTFDRKLTFLPHISNLR--KKCMKILNI-LKVLAN-TSWGADR
-CSMLRIYRALVRSRLDYGSVI-YGSARSSV--------------------LIKLDPVHH
QALRICSG---AFRTSPIQ-SLYVDSYEPSLNLRREQLSLL-QYFNIL----SQ------
----PDNPNRLALLDSSYETLF--EARPSCVPTFSLRVCPL------------IEELSLS
DMVPQAVQHFEIPP-WENAQIQLLDIFNNYNKTTTNDTIYRQIFAEHRYKYRNYLS----
-------VYTDGSK-----STCHVGMSVIS-----------------GDHVEGRRLHD--
ASSVLTSELTAIYYALLY-------ISTVGH-----------KKFIIYTDSYSALKALE-
----SFSSTENPVVVDVLKLNIKLTS--------------------RGYEILYCWVPG--
---HTGIKGNELADI----TAKS-------------------------------------
----------------------------------------------AAGVSDRLIPLKDI
GHVIK-----------HKLLIK--------WQQ------VWDSQSYNKLRSVKP------
--------------------------KIEIWNS------------------TRNRKEEVL
LTRLRLGHT------------RLTH----------------------------------S
YLLKADNEPL--------------------------------------------------
-------------------------------------------------------CSKCG
----------------------------------------VCLTISTSSNPYQNP-----
------------------------------------------------------------
------------------------------------------------------------
------------------------------------------------------------
------------------------------------------------------------
------------------------------------------------------------
------------------------------------------------------------
------------------------------------------------------------
------------------------------------------------------------
------------------------------------------------------------
------------------------------------------------------------
------------------------------------------------------------
------------------------------------------------------------
------------------------------------------------------------
------------------------------------------------------------
------------------------------------------------------------
--------------
>Solemya__velum__gill__symbiont
------------------------------------------------------------
------------------------------------------------------------
------------------------------------------------------------
------------------------------------------------------------
------------------------------------------------------------
------------------------------------------------------------
------------------------------------------------------------
------------------------------------------------------------
------------------------------------------------------------
------------------------------------------------------------
------------------------------------------------------------
------------------------------------------------------------
------------------------------------------------------------
------------------------------------------------------------
------------------------------------------------------------
------------------------------------------------------------
------------------------------------------------------------
------------------------------------------------------------
------------------------------------------------------------
------------------------------------------------------------
------------------------------------------------------------
------------------------------------------------------------
---------------------------------MYNILSIIFIIFLSFSIMATHNIL---
------------------------------QWNCRGFRA--------NYEELGLLVQ---
KYNPKVICLQETFLPL--------------NSSFRLKNYTAYHD----------------
------ASTSIF-IHSTVHH--TPISLNTPL---SVTAVRVTL---------HKVITICS
VYLPPKQQFQL-SD---------------LDTLFLQLPSPQLLLGDFNGANQL--W----
GSASNN-------PRGDLI--ENFLTINNLC----LFNDKSPTFLHSGHGTF-------S
SIDLSISDP----SLFLDFEWSVE--NDLHGSDHFPLILKN------TELE---------
NTAHPP--------KWKMSKANWTQ------FESLC----LEKL----------------
------TKTSVN------------STTID--DYTSILLTIADDSIPKTS-GKSI------
-----ARRN---------------P-W-FNDDC---KEAIAKR----KRDLRHFK---QE
--------PTSANLGAFKISRAQARRTVRQTRKNSWRDY-VSR------------L-NNR
TS-PKSVWRTIRS-MNGK---GGGSKGAPTHLS------EQNTPITDKLHIANTLGDKFS
-----QNS-------SSSNCSDA----------------FSAHRAKLEQHP---------
------------------LNFKSSNFED--------------YNTVFSLNELQISLS---
--KSHNSAPGPDGIHYELLKHL---PSQ-------SLELLLDIFNYIWTSGS-LPSSWKE
A-TVIPITKPGK---DSTDPANYR---PISLTSCLCKTMERM---INDRLVWFLESNNLL
TNLQCGFRQGRSTIDHLVRLESYI---RDAF---L-----------K--KE--HVVTVFF
DLEKAYETTWQYGILKDLFD-FGLKGRLPVFIQNFLNDRHFRVRL---GSTLSDTFSQEM
GVPQGSILSVTLFSIKINSIV--------SCMK--TDT----------------------
----------------------------EG------SL------------------YVDD
FSISYR-SKHMCTMER-H-----LQ-QCLNKLD---EWANTNGFKFSKTKTVCMHFCQ-L
--------RGLHPDP----------------TLLL------AKA----PIPVV-------
--KE--------FKFLGLLLDPKLTFIPHIRYLR--VKCRKSLDI-LKVLSS-TDWGSDR
-DTLLMLYKSVILSKLDYASII-YGSARPSY--------------------LRPLDSIHH
QGLRLCLG---AYRTSPVE-SLYVESNVPSLSLRRTKLSLD-YATKMT----AY------
----PSNPAYDCVFHAQHENLY--EQHQRFIPSFGIRTIPN------------FEAAEIP
STDILLNKLSSKPP-WSLKIPSILYTMHNKSKSTTHPLAFQSLFAEIRHTYSTHQP----
-------IYTDGSKDQEKVSAAMYAPPSVD----------------------TARLPN--
NSSIFSAELYALLLALQS-------IQSHKA-----------SKFIVFTDSLSSLQSL--
----SSFKITHPLVLQLLEFYNLLLQ--------------------KGKTIVFCWIPS--
---HMGIRGNEKVDS----IAKT-------------------------------------
--------------------------------------------ALNSDMSSFKVPYSDF
KPLSR-----------KYINYF--------WQL------EWDTLDGNKLHRIQS------
-----------------------SLKQNKHHPG-------------------LGRRDNVV
LTRLRIGHS------------HITH----------------------------------S
YLLKKEPRPV--------------------------------------------------
-------------------------------------------------------CDVCD
--VPL----------------------------TVEHFLLTCSVFTSSRLSFFNV-----
TSLKMLFETVAP------------------------------------------------
------------------------------------------------------------
------------------------------------------------------------
------------------------------------------------------------
------------------------------------------------------------
------------------------------------------------------------
------------------------------------------------------------
------------------------------------------------------------
------------------------------------------------------------
------------------------------------------------------------
------------------------------------------------------------
-----------------------------------------------------EHILSYL
RSINFYRKI---------------------------------------------------
------------------------------------------------------------
------------------------------------------------------------
--------------
>Biomphalaria__glabrata
------------------------------------------------------------
------------------------------------------------------------
------------------------------------------------------------
------------------------------------------------------------
------------------------------------------------------------
------------------------------------------------------------
------------------------------------------------------------
------------------------------------------------------------
------------------------------------------------------------
------------------------------------------------------------
------------------------------------------------------------
------------------------------------------------------------
------------------------------------------------------------
------------------------------------------------------------
------------------------------------------------------------
------------------------------------------------------------
------------------------------------------------------------
------------------------------------------------------------
------------------------------------------------------------
------------------------------------------------------------
------------------------------------------------------------
------------------------------------------------------------
---------------------------------------------------MDSRIV---
------------------------------QWNCRGLKA--------NYEEMQLLMD---
SETPVAVCLQETFLKD----------------CISFRSYRAYTKNVEDAERAS-------
------GGVCIL-VKDSIPH-------ERVELQTTLQAVAARI-------TLHKVITCCS
LYLPPGAPLNR-TD---------------MEDLLKQLPRPYLILGDFNAHNTM--W----
GSNNTD-------TRGRML--EDIFLQHDLC----ILNDASPTYLHPGTGSF-------T
CIDLTVCVP----GLLDDFKWSVS--NDLRGSDHFPIIITN------NLP----------
SLGRPQ--------RWKLKKADWEQ------FQKRC----SEDI----------------
------TENILH-----------EQNPAD--TFASKLLSIARKVVPLTS-ANPK------
-----RPSK---------------P-W-FDTAC---KSAIGDR----KKRLAAFI---KN
--------PSQENLKLFRIARAKARQTIRSAKRNSWRSF-VGS--------------LDA
KTSARTVWKAVRR-IKGK------ESNAIGHLK------NQGRTVTSPREIADCLASSIA
-----EKS-------STAHYTPE----------------FQKVKTREERHP---------
------------------IDFRSENNED--------------YNKPFSLEELRESLD---
--KSHDTAPGEDEIHYQFLKHL---PEP-------SLAVLLGVYICVWQTGA-FPNSWRK
A-TVIPIPKPGR---DGSDPANYR---PIALTSCICKTMERM---INSRLVWYLESNKVI
SNYQCGFRQGRTTTDHLVRLEAYI---RNAL---L-----------R--RE--HLVAVFF
DIEKAYDTTWKHGILRDLAL-MGLKGHLPRFVEEFLKDRKFQVRV---GNSASDTHDQEM
GVPQGSILSVTLFNIKINSII--------NALS----P-G--------------------
----------------------------IE---C--SL------------------YVDD
FVILTY-GKNMNTLER-K-----LQ-LCLNKIQ---GWANYNGFKFSDSKTVSMHFCN-L
--------RGLHPDP----------------ELFI------HKK----KIPVV-------
--KT--------TKFLGLTLDSKFNFLPHIKELK--KKCQKSLNI-LRVLSH-TDWGADR
-DTLLLLYRSLIRSKLDYGSII-YGAARKSY--------------------LKILEPIQN
AALRLCLG---AFRTSPIP-SLHVEAGELPMDIRMKKLAMQ-YIVKLK----SN------
----PTNPAFDSIFNPTEVELY--NRRPNVIQPLGLRMREP-------------IQNLTQ
PIDQISKIETPQNPPWLMNKPKLNLSLLNFKKENTDPSILQVHFRELQESYGDCGT----
-------IYTDGSK-MEGKVACACSFRNKT---------------------ISRRLPD--
GCSIFTAELHAILLALMA-------VKASER-----------SKFIICSDSKSALQAL--
----GRMKTDIPLVHKSLKLLDLITA--------------------DRRDVTFIWVPS--
---HVGIEGNEAADR----EAKR-------------------------------------
--------------------------------------------ALNHAVSGTQIPYSDL
RQSIA-----------SATYRE--------WQN------RWEAETHSKLRQIVA------
-----------------------DVRWRPTSKG-------------------LTRRGSTT
MSRLRIGHT------------YITH----------------------------------S
FVLKREEPPL--------------------------------------------------
-------------------------------------------------------CEYCD
--SRL----------------------------TVEHILVDCPRYQDVRAKHFRA-----
TNLKTLFNNVDP------------------------------------------------
------------------------------------------------------------
------------------------------------------------------------
------------------------------------------------------------
------------------------------------------------------------
------------------------------------------------------------
------------------------------------------------------------
------------------------------------------------------------
------------------------------------------------------------
------------------------------------------------------------
------------------------------------------------------------
-----------------------------------------------------GKVLGFI
LEVGLSTKI---------------------------------------------------
------------------------------------------------------------
------------------------------------------------------------
--------------
>Dufourea__novaeangliae
------------------------------------------------------------
------------------------------------------------------------
------------------------------------------------------------
------------------------------------------------------------
------------------------------------------------------------
------------------------------------------------------------
------------------------------------------------------------
------------------------------------------------------------
------------------------------------------------------------
------------------------------------------------------------
------------------------------------------------------------
------------------------------------------------------------
------------------------------------------------------------
------------------------------------------------------------
------------------------------------------------------------
------------------------------------------------------------
------------------------------------------------------------
------------------------------------------------------------
------------------------------------------------------------
------------------------------------------------------------
------------------------------------------------------------
------------------------------------------------------------
----------------------------------------------------MFDII---
------------------------------QWNVNGFLP--------RIDSIKILTN---
ELNPSVLCVQETNFKN--------------ESKIDLRNYTLFHKNRTQCSHAS-------
------GGVAIY-VKNKFHC-------EEIPIATNLEAVAVKA-------YLPRKIHIVN
VYLPNSQNFTM-DD---------------LLNLISQIPKPFIIGGDFNSHNPL--W----
GSERIN-------SRGKII--ERFLEHSNLI----LLNAKVNTHYNLASNSY-------S
AIDLTFCSD----DIFHLTNWQVL--DTAWDSDHFPINIHI----DNPNSTQP-------
TNYNQP--------KWNLKKTNWKL------YREEI----QNRT-----LNY------RT
------LDEEPD-----------INDHLE--KFIQIITESTDATTPKIP-HKVW------
-----NRKV---------------P-W-WNDKC---SSSRRDF----RHALNIFK---KN
--------PTIENKINLKKLRAIFRKTIKLSRRKSWINY-VSN------------I-NTK
SD-PKLAWSKIQK-INGN--------YRRTDIT--TITTTNNNLETNPKDIANCLATNFA
-----KNS-------SDDNYSPEFRKIKAGVKEL-----TLQDIPPPSKSP---------
------------------------------------------IEDPFILPELISALK---
SVKM--SSPGPDGIPNLLLKHL---PPS-------GTLALLNLFNRIWTQRT-FPTAWRL
A-TVIPILKPNK---NKLDCSSYR---PIALTNNLCKLLEKM---VNNRLVWSLESRNLL
SNSQFGFRKSRSAMDHLTVLHSSI---CNAF---A-----------N--NK--HLTAISL
DIEKAYDMVWRTRILHILQK-RKIGNNTIAFILNLLTDRHIQVRV---QNSMSDLTYIQN
GVPQGSVISVTLFLVAIDEIV--------TYLT---PP----------------------
----------------------------IK---G--CL------------------FADD
FTFFCY-GKNTATTQK-L-----LQ-TTLDNLS---SWAAHSGFLFSKSKSKQITFWKGR
--------KKLPDIN-----------------LTL------DSN----TISSV-------
--DN--------MKILGITFDKKLTWAQHVKNLK--NSCLKRSNI-LKSLAC-KSWGADR
-DSLITTYKALVRSKIDYGSTI-YGSANKSI--------------------LNILNSIQS
SCLRIISG---AFRTTPTS-SLQSELNEPPLHIRRKLLDVT-YALTVL----ST------
----PNNPTSKYVLPKNRSNNTNKKKHCPKPISSRIQKTLH------------ELNMTLP
NVENRNP--FPYPP-WISINTPTLSLFEKYKKKDTNSETLNTILHDYINQNNSIP-----
-------VYTDGAK-----TNTSCGCAFVT-----------------ENNVFTKRLPS--
SFSPLSCETQAILHALTY-------ILESDK-----------DRFTIFTDSEAAIENISK
WSQYYTIQSIQKMI----IEIQNKEK-----------------------YFKLIWIPS--
---HSGLVGNEAADK----AAKE-------------------------------------
------------------------------------------ACNIPYWDDRCKINLPDV
KTLVK-----------KLIMNL--------WNT------NWNTGTPTKLHKIKS------
-----------------------NVHEIPKYPP-------------------MSRKEQVA
ITRIRTGHS------------RYTH----------------------------------G
FLIRKDNPPE--------------------------------------------------
-------------------------------------------------------CNLCN
--TQI----------------------------TIQHIILECPKFSPERNRYSIK-----
-SDLKTNLNEAN------------------------------------------------
------------------------------------------------------------
------------------------------------------------------------
------------------------------------------------------------
------------------------------------------------------------
------------------------------------------------------------
------------------------------------------------------------
------------------------------------------------------------
------------------------------------------------------------
------------------------------------------------------------
------------------------------------------------------------
---------------------------------------------------NIGNVLLFF
KDINLLDEL---------------------------------------------------
------------------------------------------------------------
------------------------------------------------------------
--------------
>Acyrthosiphon__pisum
------------------------------------------------------------
------------------------------------------------------------
------------------------------------------------------------
------------------------------------------------------------
------------------------------------------------------------
------------------------------------------------------------
------------------------------------------------------------
------------------------------------------------------------
------------------------------------------------------------
------------------------------------------------------------
------------------------------------------------------------
------------------------------------------------------------
------------------------------------------------------------
------------------------------------------------------------
------------------------------------------------------------
------------------------------------------------------------
------------------------------------------------------------
------------------------------------------------------------
------------------------------------------------------------
------------------------------------------------------------
------------------------------------------------------------
------------------------------------------------------------
------------------------------------------------------------
------------------------------------------------------------
------------------------------------------------------------
------------------------------------------------------------
----------------------------------------------------M--W----
-------------NKIKSI-----------------------------------------
-----------------------------KGINHQPLPPNL-------------------
----------------HFNDDTLSL-----------------------------------
------PSDIAE-------------------AFAQQFKKNSDCSN---------------
----------------------------YDPEF---------------------------
---------------------IKFKNTVEDNLKKELEIN----------------FHEED
NH----------------------------------------------------------
------------------------------------------------------------
------------------------------------------LNMPFSRNELYTALS---
ECKS--KSPGPDGIPFYFIQNL---PTI-------GHDILLQIFNIIWNTGT-YPDKWHN
T-IIIPIPKPNK---NKFDIINYR---PISLINTIAKTMEKM---VNKRLIWHLETSNLI
IKEQSGFRKNHSTIDILATLHTDI---CNAK---N-----------K--KH--HLILISL
DLEKAYDMVWRNRVLKIIQN-SGINGKMFLFLQNFLKNRKIQVRA---LSELSKIHQTEN
GLPQGSVISVTMFLLAINDIF--------KNIP---KP----------------------
----------------------------TK---H--LL------------------FADD
CHIYCS-GQNTKTTVD-I-----LQ-DALNILQ---DWSHKTGFKFSAGKSQCISFHT-N
----PR--A---NIQ-----------------FHL------KNS----PIPIC-------
--EN--------LRVLGMIFDNKLRWCSHIKKLK--STCKVRMNI-IKTLSH-HTWGAKT
-KSLITVYKSLILSQIQYGAQI-YITAKEKL--------------------LKTLDPIHN
EGIRLSIG---AFRTSPID-SILCYAGELPLNLLREKELLN-YGIKRK----ST------
----PNHMGYNNFFNDKTTKLI-FPIKNPVLSIHDIFFQLI------------NKLTIHT
SVKNKIT--YPSHPTWIWKIKVNTELLQLNKHDTNPNIITLQFYEIIQDKYSHFEK----
-------IYTDASK-----STQGVGFSIIL-----------------KNITFLHKLPP--
ETCIFSAESQAIYEAIIL-------ANTINS-----------NHILILSDSLSALLALQN
PL--PSNETTQNI-----QIIFKSTT----------------------KNIEFMWVPS--
---HIGITGNEMADK----AADL-------------------------------------
------------------------------------------ATKIILHPTISDLPTNDI
KSSIK-----------RKIYAR--------WQN------HWDAIPPTNKLKSVK------
---------------------KDTKKWNPPYF--------------------LNRRQEVA
ITRCRIGHS------------FTTH----------------------------------S
FLINKNPPPT--------------------------------------------------
-------------------------------------------------------CDECH
--ADL----------------------------SIQHIFQDCSKYRDARNNLAIP-----
-PNMDEALNENN------------------------------------------------
------------------------------------------------------------
------------------------------------------------------------
------------------------------------------------------------
------------------------------------------------------------
------------------------------------------------------------
------------------------------------------------------------
------------------------------------------------------------
------------------------------------------------------------
------------------------------------------------------------
------------------------------------------------------------
----------------------------------------------------IIKIISFL
TQIHLINKL---------------------------------------------------
------------------------------------------------------------
------------------------------------------------------------
--------------
>Pogonomyrmex__barbatus
------------------------------------------------------------
------------------------------------------------------------
------------------------------------------------------------
------------------------------------------------------------
------------------------------------------------------------
------------------------------------------------------------
------------------------------------------------------------
------------------------------------------------------------
------------------------------------------------------------
------------------------------------------------------------
------------------------------------------------------------
------------------------------------------------------------
------------------------------------------------------------
------------------------------------------------------------
------------------------------------------------------------
------------------------------------------------------------
------------------------------------------------------------
------------------------------------------------------------
------------------------------------------------------------
------------------------------------------------------------
------------------------------------------------------------
------------------------------------------------------------
--------------------------------------------------MAPVTIL---
------------------------------VWNCRGIRN--------KKEELARRIG---
--NYDIAVITEVKQPK--------------NIPIYFTGYKTYRTDNLDSK----------
------GGIAMV-IHNRLEF---DILNFQKETHESVERLGIMI------KNLPERVNIVA
VYRRPGINLSK-TTWR-------------KMLTNEVNKYKTYYVGDFNAHNTI--W----
NCGDTD-------RNGENM--CEIMEEKNLV----CYNDDTKSRMGM-------------
---------------------------DSWGSDHYPIIMEM------DYEIAN-------
YIKKTN--------RITSNKTKWDE------YSGRI----TEIW-----ERIKKALNL--
------DLGVRD-----------MRIRYN--LLCESMKTAIREITPRGR-GNKK------
-----ENKKNKINNERANPVK-----W-WDEEC---EEVIRNR----KKAQKKFV---RR
--------GTMHAYIEYKRCRAIARKVIKLKKTQSFELF-CTS------------I-NKN
IS-MNYVWNTMRI-FR----------NCKAKIE------WNKWKSRNREESIKEMIEKLA
---------------PPSAENPP----------------MDLGREREEGLR---------
------------------------------------------WKDNFTAAELERALR---
MIRKN-SAPGRDGIEYDMIKRL---PDR-------MQQEMLMVLNDIWKRNQ-LPKSWQE
Y-QVIFIDKPGQ--------EKVR---PIALASCIGKVMERMGEGINERLIWWVEKNNLL
NRDQNGFRRGRSCADNLTQITSDI---RNGF---S-----------R--GE--YTTALFV
DVTAAYDNVDLNILIEKLEE-IRCPRDIVRFVYAWSRVRYTQFIV--SGEETID-RRVYK
GLPQGAVLSPLLYSIYTRNIT--------EELG----R-G--------------------
----------------------------IQ---T--IQ------------------FADD
IAMYTT-STNREANTL-A-----IQ-EAANQLD---NRLEKLGLELEPRKTVLVEFNK--
--------QGVRDKK---------------VKIRL------GKV----DIHNN-------
--VG--------AKFLGLWFDNRVNFQHQIDLVR--DKVKKANGL-MKYLNK-KRRGMEV
-NTALLLYKSMVRSVVDYGLFI-YFPREANQ-------------------R-LKMERTQY
AGLRTALG---YRNSTPNN-VIIAESKVMLLQDRAEMLARN-FLLKIM----IY------
----GSEEMKLRMDQLEANENY--ECYIRPTSNRSCLGNAW---------------SRIK
WLKKQAG--EGRKFEIFETDYEEITEEIETDKHTAKQWKRKIHTDKQLIENIIENNKIRG
TIKV---MYTDGSR---GRKSKSTGAGLVI---------------EEQETAYNISLPK--
ECSSFTAEAFAVKTMLEL----IY-QEKIEE----------RRNYIILTDSMSTIQALEN
----NLLQVYKNMYIIKARSLYRKII--------------KNKK----CRIIIGWVPA--
---HEGIRGNEMADK----LAKE----VSQEPASEE------------------------
----------------------------------------------------IKVPYSDF
RTRK------------GYIEDA--------------------------------------
------------------------------------------------------------
------------------------------------------------------------
------------------------------------------------------------
-------------------------------------------------------RCDCG
--NES-----E----------------------SLEHVVWKCVRYDEERVGMDLE-----
LRGMGDTEKPKK------------------------------------------------
------------------------------------------------------------
------------------------------------------------------------
------------------------------------------------------------
------------------------------------------------------------
------------------------------------------------------------
------------------------------------------------------------
------------------------------------------------------------
------------------------------------------------------------
------------------------------------------------------------
------------------------------------------------------------
---------------------------------------------------ESDKPVSYN
LRVEDT------------------------------------------------------
------------------------------------------------------------
------------------------------------------------------------
--------------
>Monomorium__pharaonis
------------------------------------------------------------
------------------------------------------------------------
------------------------------------------------------------
------------------------------------------------------------
------------------------------------------------------------
------------------------------------------------------------
------------------------------------------------------------
------------------------------------------------------------
------------------------------------------------------------
------------------------------------------------------------
------------------------------------------------------------
------------------------------------------------------------
------------------------------------------------------------
------------------------------------------------------------
------------------------------------------------------------
------------------------------------------------------------
------------------------------------------------------------
------------------------------------------------------------
------------------------------------------------------------
------------------------------------------------------------
------------------------------------------------------------
------------------------------------------------------------
------------------------------------------------------------
------------------------------------------------------------
---MDM-NIKPSHCEA--------------------------------------------
------TAIELE-LRNQVEM-----------------------------------LTLIV
IYRKPGQPIRK-YEWR-------------QFLAQFANRKNVILTGDFNAHNMA--W----
NCK--NTD-----VNGTLL--ADAMWKADLI----VINTDTKSYTGDYKKPR-------S
NLDLIIASL------------------NMVDKIEYEITKKI-------------------
--------------------TDWKD------FGKKM-------------TEW---LKAKP
------NWKKED-----------PMHLYN--SLVEGMINAVRKEKPQSN-SQRK------
-----TKEKEKNKDRKKNRSSQK-P-W-WDEEC---KESVEER----KRALKQFY---RS
--------QSLQSFIEFQRAKAKVKKITNQKKRTALYQF-IES------------I-NKN
TN-MKYVWNKLRI-LRNP--------SKTINWN----------------KWQNKNRNVTI
-----------------------------------------LNKIQEYAPC---------
------------------------------------------WAEVKKIDKVKEH-----
KKEELNETPGLDHIEYAMLKEL---PSE-------LEEVLTFIFNRIFEGDMDVPEEWKM
F-QVIFIDKQDK--------EDVR---PISLSSCLRKTYERV---IAERLNWWAEAKGIY
DKQQAGFRRGKSCLNNLMKLSAII---NMNK---L-----------R--NR--NTMVALV
DISSAYDNVLYDVMIEKLLK-EGCPSKLTNTINELLYERTVDFTM--ENGTLLR-RKVNK
GLSQGAVLSPILYNIYTNKIM--------RTIP----K-E--------------------
----------------------------VK---Q--VQ------------------FADD
VAIVCS-EKYLTNRVK-L-----IE-SALEDTQ---EELDIIGLKINPRKTKIMEFNKHG
--------TIDKTVK-----------------IKF------ENE----DIRLS-------
--TE--------AKFLGIWLDTRLACDRQCNAVR--DKARNANNI-LKYANK-VTRGMEV
-NTALLLYKSLVRATIEYGIIM-YLPTNREE-------------------STMKIEKAQY
MGVRTAMG---YRNSTPTN-VMLAESKFLSMKNRARFLARN-HIVKVVSESTTT------
----GNDEIEAIMELEKEEMNYRLTSPCYKRSIAVEAWKQV--------------KKDIE
SIKTNLREELFTTSYWDVTDNIIVDTEIGNLYSVKDKIIEKELLKDIQEKYELNQDTTR-
-------IYTDGSK---QEKEPSVGCAFIV-----------------ENEERGYFLSLNK
AASIFTAEACAVAKAMEW----VYHQKWKQN-------------VLILTDSLSTVNALSN
NEISTTCNIYILEARKWYSKIIKELK----------------------IKILIAWIPA--
---HKGIWGNEEADK----LAKE-------------------------------------
-------------------------------------------ATKEEHTIELKIANRDL
RNKHK-----------EELAQR--------NNS------ELETQAEIKGKFYFA------
--------------------NFYKKEERSPWFK----------------GTNLPRRATVL
FNRLRANHF------------NLNS----------------------------------S
LARKGYIISE--------------------------------------------------
-------------------------------------------------------RCQCG
SEREE-----------------------------LDHFTFSCNIHDETRMNMNLTEELNR
VGASKPDSVWSW------------------------------------------------
------------------------------------------------------------
------------------------------------------------------------
------------------------------------------------------------
------------------------------------------------------------
------------------------------------------------------------
------------------------------------------------------------
------------------------------------------------------------
------------------------------------------------------------
------------------------------------------------------------
------------------------------------------------------------
--------------------------------------------LRKEELSTLKVIYQFI
KATGRVI-----------------------------------------------------
------------------------------------------------------------
------------------------------------------------------------
--------------
>Amyelois__transitella
------------------------------------------------------------
------------------------------------------------------------
------------------------------------------------------------
------------------------------------------------------------
------------------------------------------------------------
------------------------------------------------------------
------------------------------------------------------------
------------------------------------------------------------
------------------------------------------------------------
------------------------------------------------------------
------------------------------------------------------------
------------------------------------------------------------
----------------------------------------------MSSNENSFAILSDE
EINGEDVIETRECEMTRDLHTVSRWSSTENLVEMSSGRPSKRNRVMSTEEVWTTVGKKAK
KPVSSDENDLTNKAEEKIEICLTCPEKLPKQFGLAKMMKAENIKNVIKIKYINAYKVLIH
FSQEESAEEFLLSKLFNENGFKC---QRTLEVNQSYGVIKDVDLHLSDDEICEELRCETE
ILGIKRLKRKNTNDGLWETSESVRICFKGSLLPSYVYICDTRAQVHPYTFPVTQCSRCWR
FGHT--------------------------------------------------------
------------------------------------------------------------
------------------------------------------------------------
------------------------------------------------------------
------------------------------------------------------------
-----------------------------------------------IKMCPSLKVI---
------------------------------CPKCTKSHVNCETTEFKCNNCTGRHMA---
MAKICPVFLKEKRIRE----------IMSEFNCSYKKALTMFPPSAAHH-----------
------GGQTQD-LNKVIGK------------DTSEDIIEESR------NTPSTPKNVIS
VYCPPSTNTTLSD----------------WNEVLKLGEMRSIVAGDFNAHHTN--W----
-STKID-------TRGGQI--YDSIIENDYC----SLNNGTNTRVKLVNGLVQR-----S
SPDISLIST----DIALGFDWQVL--NENLGSDHLAIKLRT------NISA---------
NPNYKK--------KFNLKKANWIK------YKENI----ESLFLN--------------
------FNLPQD-----------NQTAYD--EFTNMVLIAAKESIPYIKICNNP----VR
AQNFKPKP------------------Y-WNKEV---SKAVAER----RRALAIFR-----
------RNPTPDNLELLQTKIRTAQSVIRSNKCKSWRGW-CDS--------------LDG
VSSSTEMWNKMRW-LKGY--------SAPTRYV--------------SSDVADKLLCDLA
------------------PDFVT----------------PPPPKFHSKNQL---------
------------------------------------------LSSPITLQELTN------
NLKQSDTAPGLDDISYSMINHL---PDM-------AKSILVCLYNRFLNTGF-APSQWKE
I-KIVPIPKSGA--DSSGSSSGMR---PIALISCTCKIFHSI---ITRRLEWYFEKNKLF
SDETIGFRRTRSCMDNLSRLVSRI---QIGF---S-----------E--GL--VTVGCFI
DINNAYNNVDISCLLLSLDK-IGVGASVCNYLWQFLSGRSLFIEL----DNNKIIRTTGT
GIAQGDPLSPFLFNAATLSIC--------KELS--GLL----------------------
----------------------------FV------SQ------------------YADD
FVLYAT-HKDISEAVS-I-----VQ-RALDMFN---DMIDDIGLSVSHRKTKMCIFSR-G
----QRKRLSADDTA-----------------LRV------KEF----KIEIV-------
--DS--------VKYLGMWFDRGLKWGKHINYTY--EKTCKFLNI-FKVLAG-SKWGIHP
-KHLRRLYIAIIRSRLDYGSFL-YDTSVKSH-------------------L-YKLDKVQN
QAMRVIGG---FIRTSPVH-VMESELCLPPLSIRRRFLATK-FWFKSI----SL------
----NKNSILEIIDELNCLCEW--R--------YWSRKRLP----------LLVDTYRKY
KYNKLQS--FDNLPMYNLEYWVTYYDLSKNIIVSIDGFEKAKRQVSALELSNTCCEYLNR
HYNSYYKLYTDGSK-----NKMGCGAAFYD---------------SNMITSVKFSISG--
DISIMHAELIAISEALQY----AI-TLQSTL-------------IVIFTDSKSALLHLAR
I---PSNSRGCPIA----YTILETMN-----KL-------RHLD----KNVLLQWIPS--
---HIGIRGNEEADL----AAKQ----AISEGISYE------------------------
----------------------------------------------------CKPLQNEA
LNLSK-----------VDCRRL--------WHE------YFNERSRYKGIWYKT------
---------------------IQCQPPLYPWFD----------------DHHGNRVTIVT
LLRLRCGHI------------PSNK----------------------------------F
K--YLMGISD--------------------------------------TPD---------
-------------------------------------------------------CPECN
--KVD----------------------------DVQHVLMECVRNEALRRELRLS-----
GGNAVGRCNSLL------------------------------------------------
------------------------------------------------------------
------------------------------------------------------------
------------------------------------------------------------
------------------------------------------------------------
------------------------------------------------------------
------------------------------------------------------------
------------------------------------------------------------
------------------------------------------------------------
------------------------------------------------------------
------------------------------------------------------------
---------------------------------------------ADPLSECAKCLVKLC
HEIII-------------------------------------------------------
------------------------------------------------------------
------------------------------------------------------------
--------------
>Athetis__dissimilis
------------------------------------------------------------
------------------------------------------------------------
------------------------------------------------------------
------------------------------------------------------------
------------------------------------------------------------
------------------------------------------------------------
------------------------------------------------------------
------------------------------------------------------------
------------------------------------------------------------
------------------------------------------------------------
------------------------------------------------------------
------------------------------------------------------------
------------------------------------------------------------
------------------------------------------------------------
------------------------------------------------------------
------------------------------------------------------------
------------------------------------------------------------
------------------------------------------------------------
------------------------------------------------------------
------------------------------------------------------------
------------------------------------------------------------
------------------------------------------------------------
------------------------------------------------------------
------------------------------------------------------------
------------------------------------------------------------
------------------------------------------------------------
------------------------------------------------------------
------------------------------------------------------------
------------------------------------------------------------
---------------------DWKL------YKEML----HTAF--------------IN
------PVSINN-----------IQEKYD--FFINTINVAANHSIPAIK-ICTD------
-----PTSKFKPK-----------H-Y-WNPEI---SRSIAQR----RLALKVFR---HN
--------PTPENLTLLELKICETKRLICKYKSQGWNQF-CNS------------I-DES
TS-LSEMWRRMRW-MKGY---------RKCQFQ------------ASDEQKAEMLC----
---------------SLAPDSVV----------------PQMPSFNSMNMC---------
------------------------------------------LETDFNMDEMTKCMK---
--KKD-TAPGNDLITYSMLYNL---PTN-------AKTYLLDIYNDILNQGS-VPLQWRY
V-KIYPIPKANNTHGNVSQTPKLR---PIALMSCVNKIFHVM---ITKRLEWYVEKNKIL
SHKTTGFRRAQSTTDNLVRLISYI---QVGF---S-----------K--KR--STLACFL
DIDNAYNNISINKVANTLEE-LNVGSKLSRYIWTYLSERRLLIDIDYGSDSRSLCRWTSK
GIGQGDPLSPLLFNIVTHKIC--------HNIT--DVI----------------------
-----------------------------M------SQ------------------YADD
FVLYTS-SNRLCDSAD-I-----MQ-NALNSIF---TILQDIGLQLSGSKSKYFIFSR--
--------GYRQQEV----------------QLQI------NNV----ILGSA-------
--EN--------IKYLGVWLDRALRWRKHVNEVV--QKTQKFMNL-LKLLSG-PSWGIHP
-NHLRRLYIALIRSRIDYCSFL-FDNSAKMH--------------------VHKLDIVQN
QGLRIIGG---FLRSTPVH-VMECELSAPPLFVRRYYLAAK-YISKAK----SW------
----TNNETINVVNELSTLCTN-----RYWHNKKKPLLAIV------------YNDTKDD
CIDNSNPLKMFTLDTWVTKIQTLETININLDCISSSKSKYHADILKNSVLEELSNKYNGW
HK-----IYTDGSK-----SANGIGAAFFD---------------PCFNNSGSYKIND-M
NICIMTAELTAILEALWY------------------------------------------
------------------------------------------------------------
------IKGRN-------------------------------------------------
------------------------------------------------------------
------------------------------------------------------------
------------------------------------------------------------
------------------------------------------------------------
------------------------------------------------------------
------------------------------------------------------------
------------------------------------------------------------
------------------------------------------------------------
------------------------------------------------------------
------------------------------------------------------------
------------------------------------------------------------
------------------------------------------------------------
------------------------------------------------------------
------------------------------------------------------------
------------------------------------------------------------
------------------------------------------------------------
------------------------------------------------------------
------------------------------------------------------------
------------------------------------------------------------
------------------------------------------------------------
------------------------------------------------------------
------------------------------------------------------------
--------------
>Copidosoma__floridanum
------------------------------------------------------------
------------------------------------------------------------
------------------------------------------------------------
------------------------------------------------------------
------------------------------------------------------------
------------------------------------------------------------
------------------------------------------------------------
------------------------------------------------------------
------------------------------------------------------------
------------------------------------------------------------
------------------------------------------------------------
------------------------------------------MPFRIEAMDISDQEVRKN
EKMCTKCPITNGSIDNVALKHQRTTVIDAEEKQAAEQLILLASTQDGNKKAETVATSTIK
NNGKEANKLLEDKEILDKSCNIFIPNHRLIRRGVIRGVDTDVEEDDILNNLKCSMEINNV
KRITKRNLQYKEGEDMPRRLPTTTVIVSFVGQDLPVHAYLYGISHEVSAYIAAPRICISC
YKPGHNSSDCGTSPKCKKCSEIRHDGECINPSPKCPSCQGDHFAMDKRCPVIIREQYVQY
IVAMESKTIEDARKIDTGAFTSHNVALTKEAFPPLTEKQHTNYQNCPRPVQRRQNFTANV
PKHVAIRTVPPRTNWYKFQEENCPDFLGRTELHGYQPRFTNLAAYNKTMEKAGDNININL
QPTQERDQATIEKNYSPSRKEATDHYGFHRTHPDNPCYQTKYSEDLFTQETQE-------
------------------------------------------------------------
------------------------------------------------------------
------------------------------------------------------------
-----------------------------------------------DLDNTLLRIM---
------------------------------LWNARSYRN--------KVTAVRKN-----
SSNFDVIVIVESWLTP--------------DETYEIQGFCTYRHDRIHADG---------
------GGILIF-IREDLAF----SELPVVSPLQTVEMCGIKI------NNVEPNINLYA
CYRAPECVLTQ-SEWH-------------EIVGCVDIDGYSLFLGDFNAKNIN--W----
NCNSND-------DNGLRL--EVAYRHRNLY----LHNFDTQTYIKLSTNYR-------S
NLDLIFLTQ----NLSDWVNYEMC--DVTYESDHFPLYISV------NAQKYY-------
YSRKTF--------KCSSTRTDWNK------VEQTL----QEAY-----SQFFTI-----
------DYELSS-----------PVEKYN--MLTAIITESVKLSTPAQK-QVSK------
-----RKHRNPVV-------------W-WDAEC---DRAVRLK----TAAFKKYL---YS
--------LKLNDFIEYKKQCASAKNLFKIKQKNSYQQF-TAS------------L-NFR
TN-PTYVWNRLKA-MKNR-------WVKARPSY------ITENLQNNESELETALKKICP
---------------------------------------PWAQTNPESLPH---------
----------------------AEPNAF--------------FDNPFSFAEFNHAL----
DSKNLKSAPGMDGIDFGLIYRL---PIQ-------YKLLLLDVFNSMYITNS-YPDTWGD
V-YIHFVKKPNG--------KGYR---PLSLTPCLCKLLETL---IKNRMQWWAENNNIL
PGSQHGFRRGNSCIDDLMQLTLTI---EEAF---R-----------E--KS--EAYVVFL
DVESAFDQVNIDILLRKLAY-MGFSSQIVNFVNFITRERHVYSNQ--DS---HNYRSSYK
GVPQGAVLSPLLYALYTASII--------SDLP----D-N--------------------
----------------------------IH---V--SQ------------------FADD
LSLYVKSNPTNDELDN-------LK-RAIDIIN---FNLHNIGLNTSLSETKLLHANK--
--------RGIKPGQ---------------TVIEI------NNV----SIKSS-------
--EW--------VKFLGVVLDYRLSFQEHITQVH--RRCTLGLKV-LKYLRG-TWWGTHP
-ETLLILYKSYVRSLIDYACFV-YLPNNANM--------------------INKLEKIQY
AAIRYAMG---YRMSTPTN-ILLAETGLISIRDRASYLCQC-YLVKIL----SNI-----
----KSESATHILTLHNKLKGN--------PRFLKLASRCI------------VEVLNLQ
NGYNIAI--NNNYNIFCHHYFTALVSIPTDLTFGIFLQNHTHPNQALCESVNAIDAIP--
-------IYTDGSKIKNSPSV---GSACII---------------PAYEFIDANSLNN--
RSSIFSAECYAINSAFNF-------ILTQHN-----------KNFVIFSDSLSALKSLST
T---KHNIKTNILILDIKLKYQKYLL------------------VNPNNSVRLVWVRA--
---HTGIYGNESADS----IANQ-------------------------------------
----------------------------------------VLSSFLHPVLPSYPRVSTSI
PSGSQIGDPNVSGISDDRAKND-----------------LVVASLEAATVNELL------
-------------------DVLEHLPTENLYGV-------------------LKEAILSR
LTDSQDKRL--------------------------------------------------D
QLFNKLGLGDKRPLQLLRSM----------------------------------------
-------------------------------------------------------RSLSD
NKVTEEVL-------------------------KVKWLHLLSPQVTRILKIIKTTSLEEL
GSTADDLIETNP------------------------------------------------
------------------------------------------------------------
------------------------------------------------------------
------------------------------------------------------------
------------------------------------------------------------
------------------------------------------------------------
------------------------------------------------------------
------------------------------------------------------------
------------------------------------------------------------
------------------------------------------------------------
------------------------------------------------------------
------------------------------GVFAVSSTTRPPSSTQALNDSSLTSVSTDH
QTTRRISGT---------------------------------------------------
------------------------------------------------------------
------------------------------------------------------------
--------------
>Danaus__plexippus
------------------------------------------------------------
------------------------------------------------------------
------------------------------------------------------------
------------------------------------------------------------
------------------------------------------------------------
------------------------------------------------------------
------------------------------------------------------------
------------------------------------------------------------
------------------------------------------------------------
------------------------------------------------------------
------------------------------------------------------------
------------------------------------------------------------
------------------------------------------------------------
------------------------------------------------------------
------------------------------------------------------------
------------------------------------------------------------
------------------------------------------------------------
------------------------------------------------------------
------------------------------------------------------------
------------------------------------------------------------
------------------------------------------------------------
------------------------------------------------------------
------------------------------------------------------------
------------------------------------------------------------
------------------------------------------------------------
------------------------------------------------------------
------------------------------------------------------------
---------------------MDSMDDNDLI----LLNNGQPTTIGSHIWKP-------N
SLDLTMVSS----SLFLSCEWQVH--QESLGSYHLPTITRFTLVRDEHEPSIS-------
SNNIPF--------HSNLKLVNWDN------YEQIV----NEML-----MNF--------
------EIDNCD-----------LLDSYR--KFCAIILSAIEFSGPSLN-HNTT------
-----DSSNNRPRKRRQV------P-R-WNAKC---SKVVEDC----KNAYINFK---TS
--------LNSQNYIIFKRAQAFKKRTLKEERRKSWSEF-CSS------------I-NRL
TS-ISRIWAKMRK-FKKS--------FSSFNLF-------------SDLNWVQTFLYKYT
-----PDT--------VSQQISI----------------DNVLGVNSDNSY---------
------------------------------------------MIGRFTLQELKSALA---
SRKD--SSCGLDWLSYRMFKLL---NVQ-------NLSIFLSLLNSLWSSSI-IPEDWKT
D-CLVPILKPGK---GSNLADSYR---PITLSSCVGKIFEQL---IKQRLIFHIESNNLL
PHNQFGFRCGRSACESLRHLCLDI---HDAR---S-----------E--NK--VLVGVFL
DIVGAFNNVNLEKLSSILLS-LQVPGKVVNWIFNFLNYRKVFVKV---NNRLFGPRYSCR
GVSQGGVLSPLLFILFIHQLN--------SILG--SEV----------------------
----------------------------SN------LQ------------------FADD
LVVYCS-DTSLLHVQS-V-----LN-VALQKLK---NYFDSLGLEVSIDKSKVVVFSK--
--------KAIRNRN---------------VNILF------NNN----VMSVD-------
--RS--------VKFLGVIFSNNSRWNKYAEILE--ARALNACNV-LKSLTG-TYWGADP
-RILLTLYKSLVRSHFEYAYFC-FAGVGTIV---------------------DKLEKIQN
KCLRIIMG---AMRTTPIV-SMQVECNIPPLALRFKYLQSK-FFARLL----SI------
----SNHPLLVKLRHTNNRTAN----------INSYLLQGF------------SETEQIF
NEHNIFS--SIVWPCY-----SGSYKSKFIQIKIVVKKFLKYKEDIYRELDRWQGYHQ--
-------IYTDGSR-NNE------AVSIAV-------------YDSQVKSGFGHRLNP--
LTSIYSAEFK--------------------------------------------------
------------------------------------------------------------
------------------------------------------------------------
------------------------------------------------------------
------------------------------------------------------------
------------------------------------------------------------
------------------------------------------------------------
------------------------------------------------------------
------------------------------------------------------------
------------------------------------------------------------
------------------------------------------------------------
------------------------------------------------------------
------------------------------------------------------------
------------------------------------------------------------
------------------------------------------------------------
------------------------------------------------------------
------------------------------------------------------------
------------------------------------------------------------
------------------------------------------------------------
------------------------------------------------------------
------------------------------------------------------------
------------------------------------------------------------
------------------------------------------------------------
------------------------------------------------------------
------------------------------------------------------------
--------------
>Trichogramma__pretiosum
------------------------------------------------------------
------------------------------------------------------------
------------------------------------------------------------
------------------------------------------------------------
------------------------------------------------------------
------------------------------------------------------------
------------------------------------------------------------
------------------------------------------------------------
------------------------------------------------------------
------------------------------------------------------------
------------------------------------------------------------
------------------------------------------------------------
------------------------------------------------------------
------------------------------------------------------------
------------------------------------------------------------
------------------------------------------------------------
------------------------------------------------------------
------------------------------------------------------------
------------------------------------------------------------
------------------------------------------------------------
------------------------------------------------------------
------------------------------------------------------------
----------------------------------------------MAQNRKSLKIL---
------------------------------QWNCRS-----------VTNKLILQNE---
AHNYDIIILIETWLNE--------------SKSFRLRGFNIIRYDRHSGEG---------
------GGLAIC-IRDNLFF--EKTGINFTCKSMEIGSAIVRL-----DSEKPENILITA
CYRLPTIDNKP-NNISSSDWNKL------INSIMNHNSKHFILAGDFNAHHPY--W----
GSKKYC-------ANGNTI--AENLDFNSIM----LLNNGNPTHFDLSYSGFSE-----S
SIDLTFCSS----DLFPKCDWCVL--DDGWKSDHYPIVIEL------SVKPFY-------
KHRVNY--------RYDLKKLDWNQ------FCDCL----DESK--SLFSSL--------
------EFINRN-----------VLARYT--IFIDYINNAIADSIPNSN-KSNN------
-----KSQSISLNTDVTGRRSGNI--W-WNENC---TRVVRQR----KAALKSVR---YR
--------YTIERFIEVKRLEALTTKTLREEKLKSFQSF-CNK------------V-NYR
TN-TCEFWKVIKR-FNNS--------FKQPD--------GNSGSIKIEKNMQEAITNLSS
-----PKT---IHTNAINNLLRL----------------SNDAMIIRDYNV---------
------------------------------------------LNDTFTFEELQHAMG---
SVDMK-SAPGIDKISYEIIVNL---PEF-------FKRILLDLYNDIFHSQK-FPAAWSE
Y-LVIFIPKNNS--------DKVR---PISLASCVLKIMEKM---VKARLEWWLEKHDVL
AKTQLGFRKNKSCIDNLSILTSDI---QKNF---Y-----------T--KN--SVSALFL
DIKDAFDNVVPDVLIDDLME-LGLPKSIIMFIKNLIFERYTTFCT----LTEICKKTVNK
GLPQGSVLSPLLYAIYTRKID--------KILDKSV-S----------------------
----------------------------N-------LP------------------FADD
LVIYNKNKSNHSDQID-Q-----LK-CENDKLL---EHLKNRGLDIAPEKCVLVIFDR--
----SAKRTKTQTIS-----------------IEI------NNC----IVKPS-------
--DH--------VKFLGMILDRRLTWNEHSKKLL--TSCKSRLKI-ISFLRS-TWWGADP
-ESLLTLYKALIRSKIEYGGFL-MYPNDSSC--------------------FDKLQKIQN
AAIRIAMG---YRCSTPIN-VMVAETKIPYLSSRIRFACYK-YDLKCL----AA------
----DRTNVVANLEDLLGLSES--------FIYSHNYSPSL---------LVECFNNTWF
LKDSIIS--SNKHVNYCIDFNSILFRPNVSLDFGGELSNQTSPNSTCSLLLDNVSSTP--
-------IFTDGSK-IELPDRSLVGYASWS---------------PSADFCISQKIKD--
SASIFTAECSALLSVVEK------------------------------------IIDIGQ
A-----------------------------------------------------------
---HKGIQGNENADS----AAKS----AAMDGPFPD------------------------
----------------------------------------------------NPIPVSDY
YAKFK-----------KECKKE--------------------------------------
------------------------------------------------------------
------------------------------------------------------------
------------------------------------------------------------
------------------------------------------------------------
----------SD---------------------VLAISLTKCDF----------------
------------------------------------------------------------
------------------------------------------------------------
------------------------------------------------------------
------------------------------------------------------------
------------------------------------------------------------
------------------------------------------------------------
------------------------------------------------------------
------------------------------------------------------------
------------------------------------------------------------
------------------------------------------------------------
------------------------------------------------------------
------------------------------------------------------------
------------------------------------------------------------
------------------------------------------------------------
------------------------------------------------------------
--------------
>Lasius__niger
------------------------------------------------------------
------------------------------------------------------------
------------------------------------------------------------
------------------------------------------------------------
------------------------------------------------------------
------------------------------------------------------------
------------------------------------------------------------
------------------------------------------------------------
------------------------------------------------------------
------------------------------------------------------------
------------------------------------------------------------
------------------------------------------------------------
------------------------------------------------------------
------------------------------------------------------------
------------------------------------------------------------
------------------------------------------------------------
------------------------------------------------------------
------------------------------------------------------------
------------------------------------------------------------
------------------------------------------------------------
------------------------------------------------------------
------------------------------------------------------------
-----------------------------------------------MEDSGIIEDF---
------------------------------LVKLSAAPD--------KDTLWMRLNK---
TIDLHIKNCGETWLEP--------------QDNIRLKGFDVIRNDRIGRR----------
------GEVSSSLSARDLNT--PSWRISTMD---------------------------TV
FWRPPDLPNLS-IQQ--------------WLNFFSQFQGDFLVGGDFNLPNNC-------
---------------IVPL--LESIEDLDVC----LLNDNSPTYFEMERNYS-------S
SLDLSFANS----SLCLKIDWVVE--DDLWGSDHTPIWINM------NARVPLKN-----
RFSKRE--------RLHSSGTDWGI------FRSSL----EDRIEDVGEALL--------
------RDGNLD-----------VQSIYS--SFTSMIFDCLSFALPKNN-TSRTLSSPRP
VYYRNPLSSSSQSSYYLKKRSSHCP-W-WSEEC---DKLVAGR----KIALDNFK---KS
--------GTRDDFLLYKRECAKVRIGLKNIKKENFRRF-CES--------------LRK
DSNPTYIWKKVKS-FQNY-------------LN------SSDSPNKYNQAVVDAIKNQIS
-----SLF-------PPWARCAQ----------------IPLPVNGFDHIL---------
-------------------------------------------DLPFVVEELNAVLN---
NLKLK-SSPGLDNIDYKIISNL---PNS-------ARSFLLKLYNRIFANQI-IPLEWTQ
Y-LVFFILKDAE-------ALKFR---PISLASCLFKIMERL---IANRLDWFVEYKEIL
PRSQFGFRKNKSCIDNLAILHSEI---LIAF---K-----------K--ER--ALPAAFL
DIKSAYDNVLPNILIPKLID-LGVSPNVIAFIQNATYTRQVHCRF----EDIDEIFLTSK
GLPQRSVLSPLLYNIYVSEIE--------SKCV---------------------------
----------------------------GD---CKIIQ------------------FADD
IAIFWATGNLRQDINQ-------LN-LSLENVS---EELSSIGLDLSTEKTKFCLFKR--
-----SFRSCMERNP----------------QLFL------NGG----VIRPS-------
--PK--------VKFLGLLFSPNLSWGAHVDNLW--RKCQCPLKI-LSCLTH-TWWGADP
-HLLKIIYNALVKSRLDYGCFILNGLSRNQR---------------------IKLDRIQY
KALRIVLG---LRKSTPTN-FILAEAKEPPLFLRSKFLCSN-YISRVY----SQ------
----SDHPIIPTLNSLQNLLEN--PTQVDCVGSSLILDSYI----------EVSYLSLFI
ESKSRPL--CYNFPYSSLIFSPETNLEDGIKFDRSVNGQRLFCDIFEEERASSYC-----
-------LYTDGSR-NDESDHS--GFSVVS---------------EDGSLVRKFRSLG--
FVSIFTLEAMAILCAVKE----IE-RVEGER-------------FTIFSDSKSVIVALAN
P---KLSGRTSFLI----LEIKHCTA-----DL-------LKAG----KRVKFIWIPS--
---HCGIVGNERADV----AAKE----AICSGTDSP------------------------
----------------------------------------------------FNVSSRDL
RIK---------------------------WKK---------------------------
------------------------------------------------------------
------------------------------------------------------------
------------------------------------------------------------
------------------------------------------------------------
--------------------------------------PLFCFL----------------
------------------------------------------------------------
------------------------------------------------------------
------------------------------------------------------------
------------------------------------------------------------
------------------------------------------------------------
------------------------------------------------------------
------------------------------------------------------------
------------------------------------------------------------
------------------------------------------------------------
------------------------------------------------------------
------------------------------------------------------------
------------------------------------------------------------
------------------------------------------------------------
------------------------------------------------------------
------------------------------------------------------------
--------------
>Papilio__xuthus
------------------------------------------------------------
------------------------------------------------------------
------------------------------------------------------------
------------------------------------------------------------
------------------------------------------------------------
------------------------------------------------------------
------------------------------------------------------------
------------------------------------------------------------
------------------------------------------------------------
------------------------------------------------------------
------------------------------------------------------------
------------------------------------------------------------
------------------------------------------------------------
------------------------------------------------------------
------------------------------------------------------------
------------------------------------------------------------
------------------------------------------------------------
------------------------------------------------------------
------------------------------------------------------------
------------------------------------------------------------
------------------------------------------------------------
------------------------------------------------------------
------------------------------------------------------------
------------------------------------------------------------
------------------------------------------------------------
------------------------------------------------------------
------------------------------------------MLGDFNCHHTM--W----
GSHYND-------PYSSFL--IDLMDDVGLC----VLNDGTPTRRVSPLQNI-------S
VPDLSLSSP----SLAPNLDWSVL--HHTYGSDHFPILVSI----LQASIPSI-------
PFNPLQ--------KYRTSKANWNM------YSDII----NKEI-----SSLP-------
------EVTPYN-----------FLALYN--DYVSILLKAADNSIPLKN-SARK------
--VIGSPP------------------W-WDSEC---SESIRLR----NEAEKKYE-----
------SNFTMENFLSLRRITARTRRLLFKKKRLGWQRF-CES--------------LSP
RSPPALIWKKIRA-YRMS-------------LR------DSNISSNDSIPWLENFFNNLA
-----PPF---------VPEFGN----------------FPPLLSPSSDRL---------
-------------------------------------------NDPFSLTELSCALD---
HLRD--SSPGIDGIPYSFVCKS---PGL-------SKSLLLKIINTIFITGT-VPDSWLI
Q-IIIPILKPGK---DPQDYSSYR---PIALSNVLAKIMELL---VKNRLEWLLENRNIL
SNTQFGFRRGKGCLDSLSILTSEI---RIAF---T-----------K--NE--NVLGVFL
DISSAYDSVSLPLLRQKMLQ-LSIPERLINFICSLLMSRSISVRH---CNTLLPSRSVWK
GLPQGSVLSPLLYNIYTFDLD--------CSVN---------------------------
----------------------------QF---CKILQ------------------YADD
IALYST-SPSINVATI-C-----IN-TALHHLN---EYLLSHNLSLSITKCSAVLFSR--
--------KRNVPSV----------------AVRV------NNT----PINRY-------
--DS--------VKFLGVTLDSKLSGRQHLEHVI--KKCEKGVNI-LRALTG-VRWGSHP
-ATLKLLYDAVIRSHFDYGGFL-LDPCNKIA-------------------L-SKLDKIQS
RCLRLITG---AMRCSPVN-ALQVECLDPPLYLRRQFLSDR-FFCGVV----QI------
----KSHPLLRLLKTLSQTIPT--A--------NYWSHKDP-------PLLTNSFDKYTS
HSSPIEQ--SVLYPIYETQFDVLIFCPRIILNFGVDKDSPGANLKFNSILESDWPQWNT-
-------IYTDASK-SSPDST--VGSAVWI---------------PKFKIILSFKCPP--
STSIFTGEAIALLEAISF----VE-SHKLNQ-------------TLIFSDSLSCLTDILK
TP--FRARDNSSVT----LKIKQLLY-----KC-------HCSD----IEVILAWIPS--
---HTGISGNETVDS----CAKV----AVHSGCDTY------------------------
----------------------------------------------------KFSLPRDL
RISAK-----------SSMLIN--------WNN------TWQRSNQSKESQPSP------
---------------------------------------------------STDHLSNRS
ILRL--------------------------------------------------------
------------------------------------------------------------
------------------------------------------------------------
---------------------------------SLCSLLLNLLIF---------------
------------------------------------------------------------
------------------------------------------------------------
------------------------------------------------------------
------------------------------------------------------------
------------------------------------------------------------
------------------------------------------------------------
------------------------------------------------------------
------------------------------------------------------------
------------------------------------------------------------
------------------------------------------------------------
------------------------------------------------------------
------------------------------------------------------------
------------------------------------------------------------
------------------------------------------------------------
------------------------------------------------------------
--------------
>Papilio__machaon
------------------------------------------------------------
------------------------------------------------------------
------------------------------------------------------------
------------------------------------------------------------
------------------------------------------------------------
------------------------------------------------------------
------------------------------------------------------------
------------------------------------------------------------
------------------------------------------------------------
------------------------------------------------------------
------------------------------------------------------------
------------------------------------------------------------
------------------------------------------------------------
------------------------------------------------------------
------------------------------------------------------------
------------------------------------------------------------
------------------------------------------------------------
------------------------------------------------------------
------------------------------------------------------------
------------------------------------------------------------
------------------------------------------------------------
------------------------------------------------------------
--------------------------------------------------MAPTTIL---
------------------------------QWNSKSLRP--------KKHELCSLIN---
LHKPVIVAISETWLMP--------------GSRFRVPGFSCLRDDRNDGY----------
------AGSAIL-VRHSLPF----SQIPLPPHSQQINAVAVRA----------LDISFVS
VYIPHPTPSLLPE----------------LQSILSSVPSPIIALGDLNTHHTM--W----
GCYGCD-------GFAPLL--IDILDDVGLC----ILNDGSPTRRVFPNQNPK------T
AVDLSLCSP----NLASQITWKTL--PSSYGSDHFPIILSL------NNRSFL-------
PSSHDP------LLKYQLKKAKWTE------YARSV----DFLI-----DSLPD------
------PVSDGN-----------ILACYD--LFLKSLISSADSHIPKKHPPKNH------
---LLSSP------------------W-WDDEC---NDLFAQR----TSAEKTYS-----
------NCMSQENFIKYQRLDSKVKKLVTRKKRSSWTRF-CES--------------LSP
RSPSSIVWTNIRK-FRRS-------------LN------HTDPSSNNPLDWLNDFADKLA
-----PPY---------VPNIDS----------------FPNFTPTPSSDD---------
------------------------------------------MDAPFSFSELQIALN---
GLKD--STPGEDGVPYSFLTNL---NDK-------AKIHFLNIINKFFETGT-VPHSWKS
Q-IVIPVIKPGK---NPLDSNSYR---PIALSTTLAKITEHL---LKNRLEWIIESKNIL
PSSQFGFRKGLSTTDSLGILTTDI---RIAF---T-----------K--GE--YLAGVFL
DIASAYDNVQLPVLRQKLQS-LSIPPKLTHFICSLLFCRSIVVKH---QSSSLPPRLVWK
GLPQGSVLSPLLYSIYTHDLE--------LSVS---------------------------
----------------------------SF---CNILQ------------------YADD
IALYHS-SGSVEEISC-R-----IN-SALYYLG---QWLSDHGLSLSVGKCQAVVFTR--
--------KRSLPSF----------------QFSI------EDQ----LIHLS-------
--DK--------IKFLGIYLDNRLSGIAHSEHII--KKCEKGINV-IRAVAG-VWWGAHP
-YSLKLLYNALVRSHMDYCMFI-LEPFNKSA--------------------VQKLNNIQF
RCLRIILG---AMKSSPTN-ALQVECVDPPLTIRRQYLCDR-FVSKML----QL------
----SSHPLWPRLTQLSSAPQS----------RNSSSYLVD------------SFLKYTN
LPHPVST--FPLNPLFSTPYNALVYNPLIITDIGLVKGAPDTNNKFQNYIHQNWSNHIL-
-------IYTDASKLSPDGCV---GAACWV---------------PRYKIILKFKCPP--
ESSVFTGEATALLEAILF-------AHSHNL-----------KQTVILTDSLSCLMSIKE
NP--FRSKSRFPIILKIREALLSCNQ--------------------KGLTIILVWIPS--
---HSGIPGNETVDS----CAKL-------------------------------------
-------------------------------------------AVISGSLDHFQNSAQDL
CGLAK-----------TYLNRS--------WNT------LWNESKSIKGKYYAS------
-----------------IQPDIPTRPWFFKYRN-------------------ADRWVTST
ISRLRLGHS----------------------------------------------CTPVF
LAKLRIRNSS--------------------------------------------------
-------------------------------------------------------ICECG
LDEG-----------------------------TVSHILFNCPKLLHPLYDVLPP-----
----NIPRPVNV------------------------------------------------
------------------------------------------------------------
------------------------------------------------------------
------------------------------------------------------------
------------------------------------------------------------
------------------------------------------------------------
------------------------------------------------------------
------------------------------------------------------------
------------------------------------------------------------
------------------------------------------------------------
------------------------------------------------------------
------------------------------------------------------------
------------------------------------------------------------
------------------------------------------------------------
------------------------------------------------------------
--------------
>Plutella__xylostella
------------------------------------------------------------
------------------------------------------------------------
------------------------------------------------------------
------------------------------------------------------------
------------------------------------------------------------
------------------------------------------------------------
------------------------------------------------------------
------------------------------------------------------------
------------------------------------------------------------
------------------------------------------------------------
------------------------------------------------------------
------------------------------------------------------------
------------------------------------------------------------
------------------------------------------------------------
------------------------------------------------------------
------------------------------------------------------------
------------------------------------------------------------
------------------------------------------------------------
------------------------------------------------------------
------------------------------------------------------------
------------------------------------------------------------
------------------------------------------------------------
------------------------------------------------------------
------------------------------------------------------------
------------------------------------------------------------
------------------------------------------------------------
-------------------------------------------MGDFNAHHTS--W----
GSYHTD-------AFAIAL--LDMLDTLDVC----ILNDGSPTRRVLPRQNPK------S
AVDLTFSSP----LLSTSIFWRVL--PNTFGSDHFPISITI----PNRTSVPA-------
DSCAFP--------RYMIGRNDWST------FITSV----EDKL-----DLIQ-------
------PCSSDN-----------FLGNYE--LFEKALTSSAKNKKSRKG-LRVS------
------------------------PPW-WDSDC---TSAIEDR----KNAEDVYL-----
------ANMSMENFISYKRIAARTKRLLKKKKKQGWIRF-CEN--------------LSP
RSPSSLVWRYIRR-YRGS-------------LN------VEDIFCNDPSLWLEGFSDKLA
-----PPY-------VPHSSALR----------------PPPAPLPSSDRL---------
-------------------------------------------DSPFSMDELQSALS---
GLTD--SSPGIDGIPYSFLSKS---SLK-------VKCFYLELINYFLEYGV-TPCSWSK
Q-IVVPILKAGK---DPRDPNSRR---PIALSSALSKILEHM---IKCRLEWLVENRGIL
AKTQFGFRKGMSTLDSLAILTTDI---HIAF---K-----------R--KE--YLVGVFL
DIASAYDNVLLPVLRQKMRQ-LSIPVKLTRLVCSLFMERSIYIKS---PSTLDSPKFVWK
GLPQGSVLSPLLYSLYTYDLD--------KSVD--CFC----------------------
----------------------------DI------LQ------------------YADD
LALYYA-SPSLEETNV-Q-----LN-LALRYLT---DWLVGHGLSLSPPKCTAVVFTR-K
--------RHIPDVD-----------------LVI------GED----TIAVA-------
--NK--------VKFLGVILDSRLSGTHHMNYVA--QKCERGVNV-LRSLSG-VWWGSHP
-YSQKLLYNAIVRSHFDYASFV-LDPCNKAA--------------------LEKLDKIQY
KCLRIISG---AMRSSPTN-ALQVECVDPPLSLRRQYLCDR-FFFKIW----QS------
----DSHPLLAKLDTLRRLCNS---------QENHGLSFLL-----------KTFIFCTN
LPHPTVK--FKTNPLFEVPYDTLVFQPNIALDLGIRKDSPGADRALNEKLNTEWPDWLP-
-------IYTDASKLSEDGNV---GLAVWL---------------PRYRVVLSFKCPP--
ETSVFTGEATAILEALLY-------TESHKL-----------NKTIILSDSASCLQAIIA
YP--FKSKSKFPIILKIRETLHRCVT----------------QG----IEVAIAWIPG--
---HSGIIGNECADS----FAKE----AVSLGLDTH------------------------
----------------------------------------------------YQNFAHDL
ASLAG-----------PRLDRS--------WKV------SWDTSRNLKGINPVN------
----------------------------------------------------ISKLP---
------------------------------------------------------------
------------------------------------------------------------
------------------------------------------------------------
------------------------------------------------------------
------------------------------------------------------------
------------------------------------------------------------
------------------------------------------------------------
------------------------------------------------------------
------------------------------------------------------------
------------------------------------------------------------
------------------------------------------------------------
------------------------------------------------------------
------------------------------------------------------------
------------------------------------------------------------
------------------------------------------------------------
------------------------------------------------------------
------------------------------------------------------------
------------------------------------------------------------
------------------------------------------------------------
--------------
>Tetranychus__urticae
------------------------------------------------------------
------------------------------------------------------------
------------------------------------------------------------
------------------------------------------------------------
------------------------------------------------------------
------------------------------------------------------------
------------------------------------------------------------
------------------------------------------------------------
------------------------------------------------------------
------------------------------------------------------------
------------------------------------------------------------
------------------------------------------------------------
------------------------------------------------------------
------------------------------------------------------------
------------------------------------------------------------
------------------------------------------------------------
------------------------------------------------------------
------------------------------------------------------------
------------------------------------------------------------
------------------------------------------------------------
------------------------------------------------------------
------------------------------------------------------------
------------------------------------------------------------
-------------------------------------------------------MD---
------------------------------------------------------------
------------------------------------------------------------
-----------------------------ELQNKFSSPLDIMLDG---------------
GTSKID-------EVTKEL--EEYCQQA-------LINSGAEELGGV-------------
------------------------------------------------------------
KPKPFP-----------W----WNS-----------------------------------
------VIQETQ-------------------YLLKKATKRLSNSSPRSNKHFLR------
----------------------------WVESL---------------------------
--------------------RCKLKIQIRDARKSYWVNL-YET--------------CGK
DH----VWDVYYKLMKSR-----SKTAISSKFL------HDGNHIEKSEDIAKILAEHFY
GDTNTDQD-------THINMQQN----------------TAPLVGPSSHSP---------
-------------------------------------------FEALSPIEVKYAID---
DFSDN-KAPGFDGLKPVVLKNF---SDLT------VSKVIAPLLNACLKAGY-FPLQWKW
C-KTVLIPKKSD---GHATVKSFR---PIGLLPIMGKIFEKC---LLLKMKSKLTE--IL
SPLQFGFRPGRSTIDALYTIREKI---KEFK---R-----------T--GG--LTIMITF
DIKGAFDTVQWKDINNIIES-SGFDEHLRKTVRSYLSGRKTTLIY----NDASYEIINTR
GTIQGSCLGPTLWNLIMNELL--------KAGG--HQD----------------------
----------------------------VY---I--QA------------------YADD
LTVVANLPRANKEYKKDT-----LL-SELKRIS---DWAKRHNLRFAAEKTQAVRFGK-G
------------PLP----------------VIHF------EDK----QIQFT-------
--SS--------VKILGLNFDETLNWNAHINSTI--KNIRKTLQ---GTNNA-LGWPRPR
LQVLQVIYQGVILPKITYGCEI-YANGIIKE-------------------GIRKLNSLIC
TILRRMSS---MYRTTPNV-TVLTLTDSSPIEKLLEFNRLK-YEVLNS----KA------
----SSSDLSAIIPGDRPLEDK---------------------------------IGRGF
SENSISC------------------LQIKGQKYFNEPMDIQTVNESAWQ-----------
-------IFTDGSK-----TPDGVGYGFCV-------------IDSRGKIVKKHNGPLFG
YATIFQAECYAITRALNF----LMIKHRTAP-----------KVIHVLTDSESLFSAY--
----HTCTTQHELIEDIRIQISELKT--------------------HGFQVTLNWVKA--
---HVGIRGNEQADE----LAKK-------------------------------------
------------------------------------------GVKSKRNITYDKVPRSFV
KKHLKHQLKSRRLYSAEKQLKS--------SKDHLYKKIGWLSCANLTKDIDTT------
------------------INVEDIQQCQSASSS-------------------KNKGPPSE
VSSKKDGKK--------------------------------------------------Q
LDKVPERTDD--------------------------------------------------
-------------------------------------------------------ADDQD
TDNYV----------------------------IQVCAVQYCNFVVEVTKGYDFNSHYDM
YHPTEDRTVMYV------------------------------------------------
------------------------------------------------------------
------------------------------------------------------------
------------------------------------------------------------
------------------------------------------------------------
------------------------------------------------------------
------------------------------------------------------------
------------------------------------------------------------
------------------------------------------------------------
------------------------------------------------------------
------------------------------------------------------------
--------------------------------------------ADNVKYHEFSKLKKLW
REQRNQKKVNA-------------------------------------------------
------------------------------------------------------------
------------------------------------------------------------
--------------
>Blattella__germanica
------------------------------------------------------------
------------------------------------------------------------
------------------------------------------------------------
------------------------------------------------------------
------------------------------------------------------------
------------------------------------------------------------
------------------------------------------------------------
------------------------------------------------------------
------------------------------------------------------------
------------------------------------------------------------
------------------------------------------------------------
------------------------------------------------------------
------------------------------------------------------------
------------------------------------------------------------
------------------------------------------------------------
------------------------------------------------------------
------------------------------------------------------------
------------------------------------------------------------
------------------------------------------------------------
------------------------------------------------------------
------------------------------------------------------------
------------------------------------------------------------
----------------------------------------------MAHTPNTLICL---
------------------------------QFNLQHSRP--------ATYNLTQLVT---
ELKTVIALLQEPYLFN-------------NKPTGFPSKHRLFFSGKGK------------
------CRSAILVLNRIIDA-------LLIHQLSDEDTTVLEI------KHGKTSLVVAS
LYFDIKRNTVIEIDLYKL-----------TKIIQFAKGRGLIIGVDTNARSRL--WYDTI
TN-----------IRGRIL--EEFIIENKLFIM--NEDNGRPTFQSNQGA---------S
KIDLTISNQ---TLLKEIRNWDND--IEESCSDHSVITFTV----GHSDGTQH-------
VNFQGP--------RYIVKEEDYFR------FDANCIKEVKKQM-NCEGKDLCQLDRNME
NL----VIQQLD-----------VEEMVN--KLQTTIIESCKQSFKCRSQNKLI------
-----NTK--------------SVP-W-WSTEL---TIMRKHV----NAHRRRFQ-----
-RTTGGNELRQTRKIKYQEAKRQYQNVIKHEKFKSWKYY-CNV--------------TTT
SN---P-WNAVYKLAAGK----TRKNTTSSTLK-----KTDGTYTTDLAETMNYVIDQFT
-----QED-------TEITDNEY----------------HKRIRNKVTQPP---------
---------------------------------------STIDDRPFTSNEIGEIIKTWM
ATKLQ----VRTESQQIVLLHV---FHM-------VPSYLTAVYNKCLAAGT-FPSHGKE
PRTIVLIVKPGK--ESSEEPSKYR---PISLINVAAKVLEKL---FINRIMYHTYSNQLH
NQNQFGFTPQTSTIDAIMAMKDLI---EESL---N-----------D--KR--SVAMISL
DVEGAFNSAWWPGILHALKE-FRCPKNLYNLTRSYLADRLCSLTL----NNIKVERKVSK
GCPQGSCCGPGLWSIQYDSLL--------NLNY--KAD----------------------
----------------------------TK---V--IA------------------FADD
VLVLVK-GQSVLEIEN-K-----VN-IEMNKIS---YWAKENKMSFNANKTRAMLISR--
-----KNPKTPQLLN-----------------IYL------NNG----RIRQT-------
--DS--------MKYLGILIDKRFRFAQHVEYIT--DKSITLVHA-LAKSAK-INWGLNS
-DVTKILYKGAILPILSYGIPV-WIEALRSQ------------------HNIRKLKRAQR
MINIKIAK---AFRSTSHE-ALCILTGMTPIVYELTAISKF-YSV---------------
----TKGRIGDSVGNASLDTPV--------------------------------------
-----------NYRDWPHPSLKVKVVEKSEEEYYSVQ-----------------------
-------IYTDGSK-----TDKGVGAGVVI-----------YHQEGAPQELRFRLGSR--
-CSNNQAEQVAILRALEA-----LKNYNTPI-----------KSAAIHTDSKITLDLI--
----SNNSSHCFLIEEIKQNLQILTQ--------------------QTWKIHFQWVKA--
---HAGNEGNERADQ----LAKQ-------------------------------------
-----------------------------------------AAGCLQLQPTFELVPFSTV
KRDLR-----------EEANNA--------WDE------GWSTTTNGGTIKSYF------
-------------------------PTVRSRQQ-------------------PNIKLTHN
ITAVTTGHG------------KFGE----------------------------------Y
FYRFRISDDP--------------------------------------------------
-------------------------------------------------------TCVCG
VTSQ-----------------------------TVDHILWECSLLQNDREAFRRQLLTSG
GQWPPNKSDLVL------------------------------------------------
------------------------------------------------------------
------------------------------------------------------------
------------------------------------------------------------
------------------------------------------------------------
------------------------------------------------------------
------------------------------------------------------------
------------------------------------------------------------
------------------------------------------------------------
------------------------------------------------------------
------------------------------------------------------------
--------------------------------------------------KHLKEFKNFV
NSINFDKIQTVN------------------------------------------------
------------------------------------------------------------
------------------------------------------------------------
--------------
>Bombyx__mori
------------------------------------------------------------
------------------------------------------------------------
------------------------------------------------------------
------------------------------------------------------------
------------------------------------------------------------
------------------------------------------------------------
------------------------------------------------------------
------------------------------------------------------------
------------------------------------------------------------
------------------------------------------------------------
------------------------------------------------------------
------------------------------------------------------------
------------------------------------------------------------
------------------------------------------------------------
------------------------------------------------------------
------------------------------------------------------------
------------------------------------------------------------
------------------------------------------------------------
------------------------------------------------------------
------------------------------------------------------------
------------------------------------------------------------
------------------------------------------------------------
-----------------------------------------------MKGFRGVRVF---
------------------------------QSTAQGDGT--------VKAAIA-------
VFDHDLDVIQYPQLTT--------------------------------------------
------NNIVVVGIRTRAWE-----------------------------------ITLVS
YYFEPDKPIESYLEQI-------------KRVERKMGPKRLIFGGDANAKSTW--W----
GCKEDD-------ARGDQL--MGTLGELGLHI---LNEGDVPTFDTIRGGKRYQ-----S
RVDVTFCTE---DMLDLIDGWRVD--EDLVSSDHNGMVFNIRLQKSKSIKIER-------
---TTR--------IFNTKKANWSL------FHEKM----AQLL-LDNNMTTLIDT----
------IDNKTK-----------VESAIN--TYTNIITKTCEQSIPKKTSREIL------
-----TI-----------------P-W-WSEKL---AEMRKET----NTMRRRIR-----
---NAAQDRRQHVVDEYLKQKEKYESEVREAQAGSWKEF-CGK---------------QD
RE---GVWEGIYRVMSR-----ARTREEDCPLT------DVNGAPLDPEKSAKLLAETFY
-----PED-------REEEDNDE----------------HAEIRRRAKISE---------
--------------------------------GVHDE-----YVPSFTVNELKHALK---
SFNPK-KAPGADGLTSDICTHA---VDL-------DQKLFLGLINKCLEHRY-FPKIWKA
A-TVVILRKSGK--DSYTEPKSHR---PIGLLPVLGKLYEKM---LVARLKYHLLPR--M
STRQFGFMPQRSTEDSLYTLMQHV---KEKL---K-----------E--KR--IITIVSL
DIEGAFDSAWWPALEVRLAE-EKCPEYLRRVISSYLSDRRVSVRY----AGAEYERATSK
GCVQGSIGGPILWNLLLDPLI--------HQLQ--ARG----------------------
----------------------------EY---I--QA------------------FADD
VVLVFD-GDSALQIER-Q-----AN-TSLEHVQ---AWGVRNKLKFAPHKTCAMTITR--
--------RLKYDTP----------------RLNM------GGT----EIATY-------
--KE--------LRILGLTIDDKLTFNTHVRNVC--KKAIGMYKI-LARTAR-VGWGLSP
-EVIRVIYVAVVEPTVLYAAAV-WHESVYKL------------------GVQKQLNVIQR
GFAQKLCR---AYRTVSLN-SALLMAGILPLDLRVREAASL-FEAKKG----VC------
----QSWLGDREIERMSSAMDA--------------------------------------
------------------PHPAEQQSLEFGNLVDEEQYNNLNHLDVR-------------
-------IFTDGSK-----IEGRVGAALSI-----------WDGEVEIRSLKLALAPY--
-CTVYQAELLALSYAVKE-------AQLRNG-----------STFGVFSDSKAALLTV--
----INHGSLHPLAVDIRKMLKQCAL--------------------QNKTVALYWIKA--
---HAGLEGNERADQ----LAKE-------------------------------------
-----------------------------------------AALLSKKSPNYDLCPVSYV
KRIIR-----------SGSLDE--------WNR------RYRDSDRASVTKMFF------
------------------------PDAVAAYST------------------VRKMRITGH
ITQFTTGHG------------GFSE----------------------------------Y
LARFKCKGDP--------------------------------------------------
-------------------------------------------------------SCACE
PGMPE----------------------------TVEHLLTSCPIFGKQRFELENK-----
INKIVNKENLCK------------------------------------------------
------------------------------------------------------------
------------------------------------------------------------
------------------------------------------------------------
------------------------------------------------------------
------------------------------------------------------------
------------------------------------------------------------
------------------------------------------------------------
------------------------------------------------------------
------------------------------------------------------------
------------------------------------------------------------
--------------------------------------------------LIVEKYTKEL
FIVMLYK-----------------------------------------------------
------------------------------------------------------------
------------------------------------------------------------
--------------
>Pyrus__x__bretschneideri
------------------------------------------------------------
------------------------------------------------------------
------------------------------------------------------------
------------------------------------------------------------
------------------------------------------------------------
------------------------------------------------------------
------------------------------------------------------------
------------------------------------------------------------
------------------------------------------------------------
------------------------------------------------------------
------------------------------------------------------------
------------------------------------------------------------
------------------------------------------------------------
------------------------------------------------------------
------------------------------------------------------------
------------------------------------------------------------
------------------------------------------------------------
------------------------------------------------------------
------------------------------------------------------------
------------------------------------------------------------
------------------------------------------------------------
------------------------------------------------------------
------------------------------------------------------------
------------------------------------------------------------
------------------------------------------------------------
------------------------------------------------------------
------------------------------------------------------------
------------------------------------------------------------
-VDVTACST---SLLGKIEEWKVD--ANHITSDHNAITFAM------RTGKALEHL----
KPITTR--------IYNTRKANWSK------FASKL----KLLLVEKNITISSVKE----
------CDNPED-----------LEKMIS--AYTEAIHAACEKTIPTAG-KWNG------
-----ELK----------------PPW-WSKSL---EDLKKDV----LRKKRRIR-----
---NAAASRMPHVIEKYQKAKVEYSEQAEKAQTQSWKEF-CTT--------------QEK
ES----MWDKIYRVIKKT-----SGKQEDMLLR------DPAGNTLSPQESAELLAKTFY
-----PDD-------SVSTDQLF----------------HAELREKTKNIP---------
-------------------------------------QDLKDDDPPFTAAEIDLVLQ---
AMNAK-KAPGSDGFTADICGAA---IQC-------DREVFMAIANKCLSFKH-FPSQWKT
A-HVXILRKAGK--EDYTHPKSYRPIGPIGLLSVLGKIVEKL---MVSRLQWHI--FPTL
NIKQYGFMPQRGTEDALYDLVEHL---REGI---N-----------S--KN--IVILISL
DIEGAFDNAWWPALKHQLTK-KRCPRNLYEMVCSYLSDRKIKVNY----ARAACEKGTTK
GCVQGSIGGPTFWNIILDSLL--------HKLE--AEG----------------------
----------------------------VY---C--QA------------------FADD
VALVFT-GQAVNTLEE-S-----AN-KVLNGIV---EWGTRNKLNFAPHKTNAMLLTK--
--------KMKYDLP----------------QLSM------AGT----KINLV-------
--EE--------IKLLGLIIDRRLTFKAHITAQC--KKAADIYKQ-LARAAK-VTWGLNG
-EIVRTIYIAVVEPIMTYAASV-WSEAVELE-----------------MNK-KQLFSLQR
GFAQKICK---AYRTVSLT-SALALSGLLPLDLRIQEAANL-YKSKKL----LSTDY---
--LPPGKELERKVG----------------------------------------------
---------YLDLP------------------HPSTLTSTN---Y------EFFENTNPL
HTGSQ--IFTDGSK-IEG-KV---GAALSW-----WE-----DGKEKLSETLG-LHPS--
-CTVFQSELYALHRATR------L-VSSSTD-----------NKVNILSDSRSSLDLL--
----RNPKLSHPLA----RSIKENIA-----RV-------VCEG----REIKMFWLRA--
---HIGTAGNERADE----LAKT--------AALQS------------------------
-----------------------------------------TSHDY------DKVPLSYV
RKKIR-----------EESVRK--------WQD------RYATSST--GAVTRK------
----------------------FLPDVNQAYRI------------------TRSAKLTPA
HVQMLTGHG------------GIGE----------------------------------Y
L--YRFKLKE--------------------------------------SPE---------
-------------------------------------------------------CE-CD
--PNI----IE----------------------SVWHIILDCPRFLAARQDLETL-----
IDRNLVESELKDILADTKHRPHFLSYSDRVFRVAARRNSTIPRPDPQSIPVYQASVTTIT
APPQATPKETATHQLLDCGEKGEARLRLRSVALFMDGSSERLGISFCISGARKSVAISPG
LASLLNGSTSKATMKRKAYDALPVTLVGNQPCRLVRWRNKTIALFEWADDTPFVQACSWL
SKLGEIALDSNVPRIISVDAMVIEYRKGEIVDQLGCLKASKHHEIVVYEDRGEDLSFLKG
HILARGIDNCHQQAEYLVTGSERLQERMTAGAVAASEQRNMERRMHNLTSQGRVQGFLQA
FKAAASSLIGKPQRTPERRQISREPKTGKRLAQRKITRADMGQVVPPKLKTATTSNDHLE
NAAIEFMAITTATKQVNLLSCKTIMQTYRQENESRLKVLLEEAEACIYDNSSCQVLRGKM
TGAYMAAYSEECGFVPWERNIPKLTLPHNNQMVVVAQCTRIMLEDKILAKAETINATWNS
WTMPTIAWVNGVPGCGKTTWVVNNFDVSKDTIITTTTEAAVDIRNRLAHRIGDMVRTRVR
TMASVLVNGFREHVGCLSKDTIITTTTEVAVDIRNRLAHRIGDMVRTRVRTMASVLVNGF
REHVGCQRLIIDEALMNHFGAIVIAARLSRASDIALIGDINQLPYIDRENLFELRYSRPT
LVANITQELLCSYRNPMDVAYALREVYSGIYAATTRIQSLQLKRFTDAAIPKSQTNTLFL
THTQEEKET------------------LTSQGFGEGTGSRVLTIHEAQGLTYESVIIIKT
KDKIKLHDSIPHAVVALSRHTSACTYYADDTEDAIGNLAKTAITAPKKRILEYNLKMAIK
NRDKEVVAQQSRLLATQNGAE---------------------------------------
--------------
>Caenorhabditis__remanei
------------------------------------------------------------
------------------------------------------------------------
------------------------------------------------------------
------------------------------------------------------------
------------------------------------------------------------
------------------------------------------------------------
------------------------------------------------------------
------------------------------------------------------------
------------------------------------------------------------
------------------------------------------------------------
------------------------------------------------------------
------------------------------------------------------------
------------------------------------------------------------
------------------------------------------------------------
------------------------------------------------------------
------------------------------------------------------------
------------------------------------------------------------
------------------------------------------------------------
------------------------------------------------------------
------------------------------------------------------------
------------------------------------------------------------
------------------------------------------------------------
------------------------------------------------------------
------------------------------MLNL-------------KHSIICSQIN---
------------------------------------------------------------
-------------IPDQFKR---------------VELVGVDL------IIRNTSTRIIV
CYHPCHNDDMS-LLIE-------------ALKYLLSSHTNVFLCGDFNMPHVN--WESLS
ASD----------KKCNEF--LTFVLNSGL-----TQYVHEPTRLHPD-----------H
ILDLVLTNT---PIIHDVVVGELF-------SDHRLIKTTL------TLQFET-------
PNENKS--------LLNYWKGDYTM------INYII----ANIN-----WNN--------
------LLADIP-----------VERMYN--VFLDILKKLIALYIPKSN-PKKH------
-----TKK--------------------YPPYI---KRLQHDK-------LYIWR-----
---------LEGNSTLYKNLCASLKTALRDLEKDKLERNLVSG--------------SSK
KC-----FTYIKNQMGTK--------NEIGILK------NGNNACLTDTQKSSFLAESFS
-----NVF-------TQDDGIN-----------------PHIPAKTKSITD---------
----------------------------------------NVVIEPFMVEALLLKLK---
DRINT----TPDELPALFLKKV---ATS-------IALPLSLIFNESLKTGA-IPSLWKE
A-IILPLFKKGS----RSDASNYR---PISLTSSVCKTMEKL---VRNAIVGHLKSAKLL
VNNQYGFRDKKSCESQLIRYSGDL---LFDS---S-----------S--KK--PIWAVYV
DFKKAFDTVSHSKLVSKLGS-CGIAGNLLNWLESFLTGRSQKVMV---NKTMSKPMAVSS
GVPQGSVLGPLLFLIFINDIG--------DKYI---------------------------
----------------------------SN---Y--LL------------------YADD
LKLYGT-DETT------------LQ-SDLFKLE---SWCKTWQMSVAPNKCEVIKFSL-S
----KRKSSYTHVSS----------------KFTL------NGL----SLPTT-------
--ST--------IRDLGVYFSQDLTFSRHIEITI--RKCHMRINI-LFRILT----HSSF
-EVILKCFLIYVRPIIEYGTVV-FSPITKVM--------------------IRKLESLQK
SFLYRCYK---KFNMSYIS-YFDCLETWKLESLEYRRLIND-LLCIYK------------
------SLISKEICTYDNLRMY--------------------------------------
------------------------------------------------------------
--------FPDVAN----------------------------------------------
----LRRHKYYIRCALKN------------------------------------------
----TSNQRSQFIG----------------------------------NRALNCWNEL--
---PEHVFPVKISSR----CFKS-------------------------------------
------------------------------------------------------------
------------------------------------------------------------
---------------------------------------------------NIAKLNLTK
YLTLNTHTI---------------------------------------------------
------------------------------------------------------------
------------------------------------------------------------
------------------------------------------------------------
------------------------------------------------------------
------------------------------------------------------------
------------------------------------------------------------
------------------------------------------------------------
------------------------------------------------------------
------------------------------------------------------------
------------------------------------------------------------
------------------------------------------------------------
------------------------------------------------------------
------------------------------------------------------------
------------------------------------------------------------
------------------------------------------------------------
------------------------------------------------------------
------------------------------------------------------------
------------------------------------------------------------
--------------
>Amphimedon__queenslandica
------------------------------------------------------------
------------------------------------------------------------
------------------------------------------------------------
------------------------------------------------------------
------------------------------------------------------------
------------------------------------------------------------
------------------------------------------------------------
------------------------------------------------------------
------------------------------------------------------------
------------------------------------------------------------
------------------------------------------------------------
------------------------------------------------------------
------------------------------------------------------------
------------------------------------------------------------
------------------------------------------------------------
------------------------------------------------------------
------------------------------------------------------------
------------------------------------------------------------
------------------------------------------------------------
------------------------------------------------------------
------------------------------------------------------------
------------------------------------------------------------
------------------------------------------------------MIY---
------------------------------------------------------------
ARSFGIVCVTETWLSK-----------YILDKEILPHGYTIYRHDRDSRG----------
------GGVMIA-VANSIPS-------KLVPMNSNIEMVTVAL--------FNSTVLLSC
LYIAPNCSEQY-HSDVLT-----------CIESVASGNSRVIFVGDFNSPDVN--WHSLS
ATA----------SFSHSL--CDLTFSLNLNQ---LITH--PTHIHG------------N
TLDLVLTNQ-----DSLVDGLQVDSATCSNISDHFLVTFSI------NIANQYV------
KPLKHT--------IYHYSKADLDG------LCSYL-------------VSL--------
------SLPPVN-----------INSMWS--VLRDTLLNARSKFIPSTR-SLSR------
-----NVP----------------P-W-FTSDI---SHSLKCI----RTLRRRYH---LH
--------PTDSLLSRITQRESHLAMRIASAKSEYEATL-VTA------------F-YHS
PQ---LLYRHLRRFTSSP--------PIPESVS------YNGITSVDACSKVNLFNLYFN
-----SVF-------TSTDFLL-----------------PPMDQLPTPSKQ---------
-----------------------------------------LSSINISCEDVYLALM---
SLNPS-KAFGCDQLSPCFIKLC---AGS-------IVQSVTSLFQESTMYGH-VPDEWKI
H-KITPVFKAG----DRHCVSNYR---PISLLCILSKVLESI---IYNKVIPFI--RGLL
CRNQFGFLSNRSAVSQLLSSFSTI---MSHC---E-----------K--GN--SVDQVYF
DFRKAFDSVPHSILLFKLWR-LGITGPLWCWFRDYLAHRQHYVCI---DGCSSSLLPVRS
GVPQGSILGPLLFLVFINDVP--------SVIN----H----------------------
----------------------------SD---L--YL------------------FADD
SKLQQV-SSSSYHLQE-----------DINSLA---AWSEDNSLLLNSRKCAVVRFSF--
--------STVTSLP----------------LYEI------DGT----TIPTL-------
--ES--------HRDLGLMVRSDLSWSDHYRHIS--SKAYASLYL-IKRSFS----TVDV
-TVKKRLYISLVRSKLAYCSQL-WRPNLKKD--------------------IMLLERIQR
RATKYILG---DYSSSYKE--RLQLLDMLPLMYWLELNDIM-YFINAI------------
-----KYPSDNVSIQQYVSFSN--------------------------------------
------------------------------------------------------------
-------LSTRSSV-----------------------------------KHKLKHNFC--
------------------------------------------------------------
----RTTKSHHFYF----------------------------------NRLVRLWNKL--
-------------------PAID-------------------------------------
----------------------------------------------------ITRSLPSI
KREIT-----------NHLRNH--------FQY------NFDSNNSCSFHFLCP------
------------------------------------------------------------
------------------------------------------------------------
------------------------------------------------------------
-------------------------------------------------------CCSCN
------------------------------------------------------------
------------------------------------------------------------
------------------------------------------------------------
------------------------------------------------------------
------------------------------------------------------------
------------------------------------------------------------
------------------------------------------------------------
------------------------------------------------------------
------------------------------------------------------------
------------------------------------------------------------
------------------------------------------------------------
------------------------------------------------------------
------------------------------------------------------------
------------------------------------------------------------
------------------------------------------------------------
------------------------------------------------------------
--------------
>Ancylostoma__ceylanicum
------------------------------------------------------------
------------------------------------------------------------
------------------------------------------------------------
------------------------------------------------------------
------------------------------------------------------------
------------------------------------------------------------
------------------------------------------------------------
------------------------------------------------------------
------------------------------------------------------------
------------------------------------------------------------
------------------------------------------------------------
------------------------------------------------------------
------------------------------------------------------------
------------------------------------------------------------
------------------------------------------------------------
------------------------------------------------------------
------------------------------------------------------------
------------------------------------------------------------
------------------------------------------------------------
------------------------------------------------------------
------------------------------------------------------------
------------------------------------------------------------
------------------------------------------------------------
------------------------------------------------------------
-----MIFITETWCKP---------DAILDATLCNGFGYEIHRCDREGSTAG--------
------GGVLIM-VRNGITH----HLIASRNFSPYCQIAALNV------INCDKKITFVL
MYRSPSCDLES-FSQSLR-----------FVGEFFESGTDCVLLGDFNLPAIN--WRDFT
WNNRSIQ------PPGRKF--LQFCTEFSL-----AQLVTEPTHND-------------N
TLDLLLTNS-----QSIIKYVRVL--PPFSSSDHRMILFKL------NAVKYK-------
IKSKSC--------YLDFAHGDYNA------INECL----MNIN-----WRKV-------
------ISESKP-----------ADDCYQ--YYVECCLDLISKYIPVRP-VSTI------
-----S----------------------YPYRI---RRLQSFV----NALYRMRH-----
----------QRGLQKFLRYSRKLNRDLARYKLLEENRI------------------ASS
RN-PKIFYRFVNKRLKNS--------SSIGPIF-----NGDGVLCRSDIEKAEVFAAHFR
-----TFY-------NNSSGDID----------------VFCSQFTSARLD---------
-------------------------------------------FLDINSEVVYRTLS---
MLPSR-GSFSPDNIPYFFLKKA---ALG-------LTAALTLMFNRFVLKGV-VPAVWRL
G-IVKPIFKKGS----KFEVSNYR---PICLTSCTGKVLERI---ACKQIGCYLSSNQLL
SKAQHGFCHRKSTNTALMTTIPIW---QKVL---D-----------D--KG--YVTACYI
DYSKAFDSIPLRLLYVKLEA-FGITGSLLKFIKSFLSARIQKVYV--N-GSYSSSYSTPS
GVPQGTCLGPLMFLLYINDLP--------NVLP----A-G--------------------
----------------------------VN---C--TI------------------YADD
CKIFTI---NCHEAIQ----------PALNALQ---EWSRRWQLSISKTKTTLMLIGQ--
--------THPRDCH-----------------FYL------DNQ----ELRVS-------
--HS--------VSDLGVTYTDALSFEDYINKCA--RVAFARSNC-ILRAFS----TRNL
-DTLSRLFATYVRPLLEYCSML-WSPSKKLI--------------------IDALENVQK
RY---------TWRIFARN-GLLR----VPYKERLSRLQS--------------------
----DSLQLRRCILDQCFVYKV--------------------------------------
------------------------------------------------------------
-------VFGEVDM----------DISTLF------------------------------
SFSEFSGRTRGHRFRFVL------------------------------------------
----PKAHS---------QQFRSCFM----------------------ARVVKIWNEL--
---PVSIVQSSSAAV----FNSR-------------------------------------
------------------------------------------------------------
------------------------------------------------------------
------------------------------------------------------------
------------------------------------------------------------
------------------------------------------------------------
------------------------------------------------------------
------------------------------------------------------------
------------------------------------------------------------
------------------------------------------------------------
------------------------------------------------------------
------------------------------------------------------------
------------------------------------------------------------
------------------------------------------------------------
------------------------------------------------------------
------------------------------------------------------------
------------------------------------------------------------
------------------------------------------------------------
------------------------------------------------------------
-------------------------------------------------------ITKYL
KDRGFY------------------------------------------------------
------------------------------------------------------------
------------------------------------------------------------
--------------
>Gallus__gallus
------------------------------------------------------------
------------------------------------------------------------
------------------------------------------------------------
------------------------------------------------------------
------------------------------------------------------------
------------------------------------------------------------
------------------------------------------------------------
------------------------------------------------------------
------------------------------------------------------------
------------------------------------------------------------
------------------------------------------------------------
------------------------------------------------------------
------------------------------------------------------------
------------------------------------------------------------
--------------MKGEGDKTKATGVERVVRGLVPNSMGKDGGVQRNGVGQGDAGNATV
------------------------------------------------------------
------------------------------------------------------------
------------------------------------------------------------
------------------------------------------------------------
------------------------------------------------------------
------------------------------------------------------------
------------------------------------------------------------
-------------------------------------LGDPRSPIKAVRWKAQLKCL---
------------------------------YTNAHSLSN--------KQDELETVMH---
LESYDLVAITETWWDD------------SHNWNTTIDGYRLFRRDRRGRKG---------
------GGVALY-VKEWIDC----EELPLRNSQEQVESLWVRI----RDGTNKGQLVIGV
YYRPPDQGEAVDEAFL-------------LQMWEASCSQALVLVGDFNHPDIC--WKDHT
ASC----------KRSRRL--VECIDDNFL-----VQVVDRPTRGE-------------V
LLDLLLTNA-------EEIIKGVNVGGSLGCSDHALVKFMI------SRDVGL-------
ANGGVR--------TLNFGRENFKL------FNGSL------AM-----IPWNA------
------VIKDKD-----------VEESWL--LFKDALLKAQEVSIPLNRKVGRR------
-----DRK----------------PAW-LGKDL---LGTLRVK----KGAYKLWK-----
--------QGRVTWEEYRDAVRTCRRRIRKAKAQVELNL-ARD--------------VKN
NK--KTFYRYIGQKRQTK--------TGVPSLV-----NLKGELASTDEEKAEVLNEFFA
SVFTGGQD-------SSLSHVPE----------------PCTPKPPGGDQG---------
----------------------------------------GKSPPTLRAEQVRDRLM---
RLDEY-KSSGPDGVHPRVLKEL---AEV-------VAEPLSIIFEKSWLSGE-VPDDWRK
G-YVTPIYKKGS----KEDPGNYR---PVSLTSVPGKIMEQI---LLDDMLDHMRNERVI
RDSQHGFTRGRSCLTNLVAFYDGV---TALV---D-----------E--GK--ATDVIYL
DLTKAFDMVPHHILISKLEG-CGFDGWTTHWIRNWLKGRRQRVVT---NGSMSRWRPVMS
GVPQGSVLGPVLFNIFINDID--------DGIE--CTL----------------------
----------------------------SK--------------------------FADD
TKLSGA-VDTEEGRDA-------IQ-RDLDRLE---RWARVNLMRFNTAKCRVLHLGW--
--------RNPRHLY------------------RL------EGA----VLESS-------
--SA--------EKDLGVLMDDKLNMSQQCALAA--QKANGILGS-IMRGVA----SRDR
-EVIVPLYSALVRPHLEYCVQV-WRPQYKKD--------------------RELLERVQR
RATKMIRG----LEHLPYE-DRLRELGLFSLEKRRLRGDLI-AAFQYL----KGA-----
----YKQEGSKLFERVDNSRTR--------------------------------------
------------------------------------------------------------
------------------------GNGFKL------------------------------
KEGRFRLDVRGKFFT---------------------------------------------
------------------------------------------------RRVVRCWNRL--
--------PREVVDA----LSLE-------------------------------------
------------------------------------------------------------
---------------------------------------VFKARLDGALGNLV-------
------------------------------------------------------------
------------------------------------------------------------
------------------------------------------------------------
------------------------------------------------------------
------------------------------------------------------------
------------------------------------------------------------
------------------------------------------------------------
------------------------------------------------------------
------------------------------------------------------------
------------------------------------------------------------
------------------------------------------------------------
------------------------------------------------------------
------------------------------------------------------------
------------------------------------------------------------
------------------------------------------------------------
------------------------------------------------------------
------------------------------------------------------------
------------------------------------------------------------
------------------------------------------------------------
------------------------------------------------------------
--------------
>Schistosoma__mansoni
------------------------------------------------------------
------------------------------------------------------------
------------------------------------------------------------
------------------------------------------------------------
------------------------------------------------------------
------------------------------------------------------------
------------------------------------------------------------
------------------------------------------------------------
------------------------------------------------------------
------------------------------------------------------------
------------------------------------------------------------
------------------------------------------------------------
------------------------------------------------------------
------------------------------------------------------------
------------------------------------------------------------
------------------------------------------------------------
------------------------------------------------------------
------------------------------------------------------------
------------------------------------------------------------
------------------------------------------------------------
------------------------------------------------------------
------------------------------------------------------------
------------------------------------------------------------
------------------------------------------------MSELSLMVD---
DLNPDIIVITETWLTV------------DIDCSPVISGYICVRSDRVRSRKG--------
------GGIILY-IRDHFRI---NLIISEAHVSGTCEVVCCTI------RSRNGLVTIGG
IYRSPCCLADD-FIL--------------KHVCSWSKAECCLIVGDFNAPHIN--WIELT
APGG---------GFDSVL--LSSIIQCAL-----VQCIVKPTHIDLEHNP--------S
LIDLVLTHH-----CEDIADIQHL--PPLVNSDHVVLSFKF------RIHGIE-------
FASAPP--------RPNIWRANIPA------IRDYA----ISID-----WS---------
------VDADGS-----------IDDARN--RFKSTFESVTQPFIPWSA-RKLS------
-----YCPP-----------------W-INKET---RKLLKRR----KHFWDLFL-----
-------STGQASFKCEYKNRNVCKKTIAKSRTAYERQL----------------A-YDS
RNCPKRLFSYVKRRTKRS--------DGIPSLL---LSENSALLTESDLAKAETFANYFS
-----EVY-------STCSVTTT----------------CPVDNEIPAIGP---------
--------------------------------------------LHVTEDIVLPLIT---
NLKPC-KIPGPDGLHPRLLSSL---ADI-------ISRPLTMLFNMSLSQAQ-LPRDWKD
A-IVSPIFKDGQ----RRIVSNYR---PVSLTSIVVKLLEKL---IRAKLLSHIDSYNLL
TPEQHGFRNKHSCLTNLLIAREDW---IAAL---D-----------N--GQ--SVDVIFI
DFSKAFDKVSHLGLMQKLSS-FGITGAIQEWIGSFLCDRRQGVRV---NGTLSEWKPVKS
GVSRGTILGPLRFLLYINELP--------LLLR---------------------------
----------------------------SS---T--LL------------------FADD
VKIWRT-IRNETDRCY-------LQ-ADLDELV---RWAHDWGLEVNSRKSVFMHIGH--
-----------DISY----------------HYTI------NGT----SLPRV-------
--HE--------HKDLGVIISHDLKTTTHCNAVA--SKGYRALWS-LRRAFK----CFDE
-DMFRILYPTYVRPHLEYCIQA-ASPCLIKD--------------------TKSLERVQR
VGTKLVKG----LSKLPYD-ERLKRLNLFPLSYRRTRGDLI-LAFRIF------------
-----NYDLGVNMSYLFAPSST-----------------------------NNLRGHSKK
VLKPRSN-----------------------------------------------------
-------KLKVGSR----------------------------------------------
----FSHRVVNDWNALPE-------QVVSAP------------SVNIFK-----------
------------------------------------------------KKLDLHW-----
------------------------------------------------------------
------------------------------------------------------------
----------------KEICQD--------------------------------------
------------------------------------------------------------
------------------------------------------------------------
------------------------------------------------------------
------------------------------------------------------------
------------------------------------------------------------
------------------------------------------------------------
------------------------------------------------------------
------------------------------------------------------------
------------------------------------------------------------
------------------------------------------------------------
------------------------------------------------------------
------------------------------------------------------------
------------------------------------------------------------
------------------------------------------------------------
------------------------------------------------------------
------------------------------------------------------------
------------------------------------------------------------
------------------------------------------------------------
------------------------------------------------------------
------------------------------------------------------------
--------------
>Opisthorchis__viverrini
------------------------------------------------------------
------------------------------------------------------------
------------------------------------------------------------
------------------------------------------------------------
------------------------------------------------------------
------------------------------------------------------------
------------------------------------------------------------
------------------------------------------------------------
------------------------------------------------------------
------------------------------------------------------------
------------------------------------------------------------
------------------------------------------------------------
------------------------------------------------------------
------------------------------------------------------------
------------------------------------------------------------
------------------------------------------------------------
------------------------------------------------------------
------------------------------------------------------------
------------------------------------------------------------
------------------------------------------------------------
------------------------------------------------------------
------------------------------------------------------------
------------------------------------------------------------
-------------------------------MNVRSLLS--------KQDDLRQWVS---
DVNPDILGVAETWLDL-----------TVLDQEIKLPGYEHFRCDRQQRLH---------
------GGVLLY-VKSDIRC---RLQNTYLSNDCYCEQIWCEI------ITTKGNFHVGV
LYRSPANISSDWI----------------TRAKNNLCARNVLLMGDFNFPRVN--WSSYT
ALPGCT-------DLETTF--LNTVLEMGL-----IQHVHQPTRSLPYQIP--------S
CLDLLFTQA------EQRLDYLSV-SEPLGTSDHMTLFAYL------RLPHHR-------
TPPRLP--------QRNVWKTDFDA------LLIAA----NSMD-----WT---------
------LPTEGS-----------VDTCWL--SLKDKISWLCDLYTPVRH-CKSN------
-----RCR----------------PPW-FDREL---VTLTKRR----RKLWNRYR-----
------QSRDPVDYATYKQQRNSCNFTKLRKRQAYENSL-AES--------------AKT
TP--KRIFAYVNRNLKSS--------DELPYIQ-----DQDGNTITSDSARATEFACHFS
---------------SVYATNPS----------------RDSLTGSCAVRL---------
------------------------------------------DSLVCCTEKVCSLLL---
SLNTA-KSAGPDDLHPVILKTL---APV-------IAPAVTTLYNKSLAEGV-LPQEWKD
S-VVRPFPKGGD----LSRVTNYR---PICLTPILAKVLEKI---VKQALLHMLDEFQIL
TPAQHGFLRGRSCVTNMLTARHHW---LAAV---D-----------A--GH--AVDVIFV
DFSKAFDRVDHTELIKKLQG-YGIGGDLLRWLKSFLHDRRWKVRV---NDHCTDWYTSPS
GVPQGTVLGPVLFLLHVNDLP--------GVLQ---------------------------
----------------------------SA---S--LL------------------FADD
LKIWKP-IECDEDRVA-------LQ-HDLERLV---AWSSERRLPINPAKSEYICLGK--
--------PTSDRVY------------------HL------NGQ----KLKSV-------
--SS--------IRDLGVQIRYDLKSKDHTSAVY--KKSLRILWT-LKRSFS--MWTE--
-ELVLKLYPTMIRPILEYGAPA-FSPLTKDE--------------------ARKLERVQH
LVTKMVPS----LRSLSYS-ERCRKLKLFTLEYRRLRIDLI-YVFRVL----CL------
----NHFPQLMFLFDIPTTNIT----------------------------RGHRFKLTVT
RMDNVPH-----------------------------------------------------
------------------------GYSFSR------------------------------
------------------------------------------------------------
------------------------------------------------RVVILEFVQS--
--ETVQIFKRNLDEH----LSDL-------------------------------------
------------------------------------------------------------
------------------------------------------------------------
------------------------------------------------------------
------------------------------------------------------------
------------------------------------------------------------
--------------------------------------------------------CFCE
---------------------------------DISSALVPKVSYSTNGPRAYME-----
------------------------------------------------------------
------------------------------------------------------------
------------------------------------------------------------
------------------------------------------------------------
------------------------------------------------------------
------------------------------------------------------------
------------------------------------------------------------
------------------------------------------------------------
------------------------------------------------------------
------------------------------------------------------------
------------------------------------------------------------
------------------------------------------------------------
------------------------------------------------------------
------------------------------------------------------------
------------------------------------------------------------
--------------
>Ceratocystis__platani
------------------------------------------------------------
------------------------------------------------------------
------------------------------------------------------------
------------------------------------------------------------
------------------------------------------------------------
------------------------------------------------------------
------------------------------------------------------------
------------------------------------------------------------
------------------------------------------------------------
------------------------------------------------------------
------------------------------------------------------------
-----------------------------------------------------MEDTDMV
DQTRQPCKAASPHPPEPPSQMPPLRPLTVTAPDHPREEPPNEKEVPLQTPGSVAQQQSPV
ATDAAATTTGTTTADPTPTDNGTKKPKGSFSKLLDTVWKEANKEREAKKRGAAALMLALD
NFEVNPGLDKNDQTARLEVDYLLKEVKELVAKRLRLNLAGTTPSQAKTQSTHKAKSQQTD
TQMTWAQKAASGKETATPAIPAKPTETGKPQAKPLDTTVGNRYL----------------
------------------------------------------------------------
------------------------------------------------------------
------------------------------------------------------------
------------------------------------------------------------
------------------------------------------------------------
------------------------------------------------------------
-----------------------------------------------ATLYEDSKWR---
------------------------------KVNTSVTRQRLNQVIFKGQDKVAKVTE---
TRTGLAITLKDGTLDR--EMKERIGNFLSAAELEMESIWEKFVIPNIPATINT-------
------VENNKL-VSRRTSLEDVRKEVQEAFGGTVKSMVWREY-----ERDPTMKGLRVA
VHKPEKIPRTI-DILGLTR----------VVRSSHGTPRPPPQCDRCGRTHQT-------
KNCNYPLS-----SKAEQL--VEWIERKRLIC---ANDNGLSTHDGG------------G
VLDLTLVAA---NIWNKVKRYQMA-GALECGSDHSPQEISI-------IASHA-------
RGPTYS--------TRRLKDTDKET------FIEAC-RTKARALVDTLPENW--------
------QNHDRS-----------LESTAK--EITRVLQDAFEATTPQKR-VTGS------
-----GYK------------------W-WNESCHDKKRAATET----GKTLRSLQ-WMMK
AGATNLDTELDVARLQHAEAKKDLSRAILKASKEFYQNL------------------TAN
MTSQAAVHKAAKWLSRPQ-------KTRSQAII------VDSVTHTDPQDKIRALREAHL
----------------TGSGLPD----------------LDRPEVQGDRGE---------
------------------------------------------AWQPLSNAEVESAIR---
--KPPNTAPGKDGIQNKLLAMS---WPA-------LGNLITDLFNGCLRRGI-HPTCFKE
A-KLIALPKPGK--RDRSDPKSYR---LISLLPTLGKALERA---IAKRLTHEAMLKGLF
CGNYACALPKRAASDLTLALVNEI---RENM---E-----------R--GE--LTSILSF
DIRGAFDGILPNRMVRRLQG-QGWPGHICKWVQSFLESRTSQITL---DDTTEPPGNTSG
SLPQGSPISPILYMLFMAPLY--------YSWS---------------------------
----------------------------NY---L--RG------------------YMDD
GLWLIK-GETWENCIR-D-----LR-VVMEYTI---GWCTDNGLQLDHKKSQLLHMTR-K
----RT-----QDNP----------------DLEL------TGAPVIKATPRN-------
--GS--------LKWLGVRFDRRLKFTAHVNEIA--GRMEKSVNS-LSILRG-CRHGAPV
-KQLVQVVKSGIMATMTYAAAT-WWKPEQRG----------------NKGKSKKLGKPLR
RALLVALP---AYRTTPTA-LIHMAANCPPAEIALDASVKR-EAVRWH----SLD-----
----TAHPLYDLKDCKHQKEIL------------------------------RLLPKPLP
RYGPL----CVNPP-------PTSVPPDGAKTEGLQKEEAAESHLAWKARCPPTDIW---
-------LYTDGSK-LENGWT---GAGWWA-----------ESEGNCITEGGWSCGRW--
-TEVADAEIRAIKHGLES----LKQWHLTHS-----------RTIWICTDNQAATTRMNS
MQ--RKVGTSQFDVDRARQTAQNLRA--------------QHPS----LEVHCIWVPG--
---HRGIEGNEKADA----LAKS-------------------------------------
---------------------------------------------AAVEVFEYTMSLARA
KRWLR-----------EDLHQA--------HKA------WFKDQKTVVHHATRK------
------------------LMEFPHPDKLGVPEG--------------------PRKHQGK
ILAAMSGHG------------DFAA----------------------------------Y
H--RRMNHPDTRNH----------------------------------------------
-------------------------------------------------------CHRCG
--SDK-----------------------------KETHEWTCRKNSKPWSHTFVQKLLLS
SKGRTSLIGAIA------------------------------------------------
------------------------------------------------------------
------------------------------------------------------------
------------------------------------------------------------
------------------------------------------------------------
------------------------------------------------------------
------------------------------------------------------------
------------------------------------------------------------
------------------------------------------------------------
------------------------------------------------------------
------------------------------------------------------------
------------------------------------------------------------
---KRSSPT---------------------------------------------------
------------------------------------------------------------
------------------------------------------------------------
--------------
>Sclerotinia__sclerotiorum__1980__UF-70
------------------------------------------------------------
------------------------------------------------------------
------------------------------------------------------------
------------------------------------------------------------
------------------------------------------------------------
------------------------------------------------------------
------------------------------------------------------------
------------------------------------------------------------
------------------------------------------------------------
------------------------------------------------------------
------------------------------------------------------------
------------------------------------------------------------
------------------------------------------------------------
------------------------------------------------------------
------------------------------------------------------------
------------------------------------------------------------
------------------------------------------------------------
------------------------------------------------------------
------------------------------------------------------------
------------------------------------------------------------
------------------------------------------------------------
------------------------------------------------------------
------------------------------------------------MLYNNTRIL---
------------------------------QINLNKSPQ--------ATESALQLAL---
ELKIDLIVIQEPWILS------NPEKDFSSTRSIAHSSFSQLLPNNPPNLR---------
------PRTMIY-ISKGFKP----LVALAPNSPNDPDIQIIDI------TQGKHTIQLIN
IYNEADQAKEK-GHTIE------------RCLYNTPLTHHTILVGDFNSHHPW--WDPFS
NKS----------SNADLL--TEWFEDHNLIL---FNEPGTSTFYRTNMTNP-------S
VLDLTLATD---SVSPYITDWQVL---PDLGSDHLSILFEV----KGTSSRTT-------
NISQPA--------RFNTKLADWEK------FANTL----KSKI-----SISTTLNSSEY
LNIATSESNSLDSLLDKSQYIQVLDEAAK--EFTRIITYSAETSIPRIK--STK------
-----RAK----------------P-W-WSPEL---KALRKRL----SNAFENAK-----
-----LYPEDDMFKKIYQSARNHYFQAIKTAKKNHWNEF-LEKEVLTSWDLGSICIYKTQ
QEDTQSIFKAMSY-TKDI------QTERIPNIR-----SNPSKVENSFEGKCSAFRSTLF
-----PPP----------PCTPP----------------PNWESYKQSKKW---------
------------------------------------------ELPDLTESELLNAC----
SAKIKGKTPGPDGITQDIIIQA---YKA-------IPKAFFTLFSHLINLGY-HPSCWKQ
A-TGAILKKPSK--PDYSAPKAYR---VIALLNCLGKISERI---LAQRLSYLAETTQLL
HYSQMGGRQKKSAIDTAILLTTEI---ERNS---R-----------S--KK--KTSTLFL
DVKGAFDHVSMNKLLDICKN-LNLPTSLIAWISSFLKERLLKLSF---DGQIETFKPINT
GIPQGSPISPILFLIYIRDLF--------SANS---------------------------
----------------------------IK---Y--LS------------------YIDD
IALTTF-STSWKKNII-S-----LE-RATKQIY---ALGKENAIQFDLAKTELIHFST--
--------SKDTKTA----------------SIKL------PNE---EIIQPS-------
--TL--------VRWLGIWFDPGLSFKQHVTIRA--TQAKTSFYR-MARLAN-SEKGLSP
-KAMRQLYMACVTSIADYGSIL-WWKGQNQF--------------------KKILQSLQN
LALRKILG---VFKTSPIK-PMEIEAALCPPEVRLNAGIKQ-YAFRLL----KIS-----
----PSHPVNLIATKLATEKENQDVVATPRRKQLKPTQLEK----------IKNSIQKDF
DPLTLEGIHHFYFPPWKKEVPYKVNISKLGKEEAAMIHNLAFKYRCKNTIT---------
-------IYTDASS-TLEGIGIGIGIAVIL---------------PNGRISHQETINIGV
NQLVYNGELLGVTKAIEY----ANSIAQPGN------------KFKIYSDNQAGLFRLKT
----PSDLPGQSCQIKAIKAAEAIQN--------------------KGAEISLNWVPG--
---HTSVQGNELADS----LAKE-------------------------------------
--------------------------------------------ATKIPSSSHETSYASI
GMDIK-----------RMKSEN--------WIAILNTNNFHQPSSTYSRNYPWK------
-----------------------ISSKIRVPGN-------------------IKRSTICA
LFQLKIGHG------------YFKS----------------------------------Y
LKRFGISSND--------------------------------------------------
-------------------------------------------------------NCRCG
--GKE----------------------------SPDHLLLSCPLYKMARKTLNKDNPTVR
PTMKYLLHTKAG------------------------------------------------
------------------------------------------------------------
------------------------------------------------------------
------------------------------------------------------------
------------------------------------------------------------
------------------------------------------------------------
------------------------------------------------------------
------------------------------------------------------------
------------------------------------------------------------
------------------------------------------------------------
------------------------------------------------------------
----------------------------------------------------IIKTLEFI
EATRIATRS------------------WHLNRMHEEEEEEGGEEGGGPEDCD--------
------------------------------------------------------------
------------------------------------------------------------
--------------
>Blumeria__graminis__f.__sp.__hordei__DH14
------------------------------------------------------------
------------------------------------------------------------
------------------------------------------------------------
------------------------------------------------------------
------------------------------------------------------------
------------------------------------------------------------
------------------------------------------------------------
------------------------------------------------------------
------------------------------------------------------------
------------------------------------------------------------
--------------------------------MEGLNQSQAVDSIPFYNPALSDWDTPGS
SQQHDMEIDPINYDDLIEYDDPVDDPFLEPVPAGLMQDTLTKSVKSLTARAKEAETLFGG
ISALIDKHSSAPNYATLPAKQAEAFKSLCNDLAKVTARHFDAYLCDKPVTATNDAAPPSR
NAPKTAQTYANAASRASNKQFAGRHTPTPQTTAKARLQPKPTR--------------TDD
RLFVRIPEGNTLRDHSAYAIQSHLKAKLGNEGQILTNVQSTKTGFALCPKDGDSENLMEK
IKSVSFFGDAPVEKATPWTSYRIKNVPRTYGALEHINEEWKYCLKPVTAEALMDSLATAA
GAVPVAIAASRDNDANPTSSSTTWIVRFPESHQRLPRTLFLFGCRTQTRILPKRQMAVQC
TRCWLWHNTRTCASNLRCRLCGSSRHSEKDHANQCGATGQHICPNRCIHCHGPHPADDVS
CDLRPKPSGPPKTKNQVTAIRQINADARLRKQAEAGCIKATANLKTMH------------
------------------------------------------------------------
------------------------------------------------------------
------------------------------------------------------------
-----------------------------------------------TAAATPAEIS---
------------------------------QTQPVSQRP--------STIVLTPLRRR--
KQNNCPLKIASANVGR----GTQDHDDYARRITKRHPSFETFSPIDDWTSSR--------
------PRVMSY-VRENACL--CSEQGYTAS---SSDMLLLRI-----ISSSGKSISIIN
VYNAPAGPTSN-SVLDS------------LYSLTLPFEGNLLISGDFNLHHTR--WQPSW
TRS------PS--PGAEKF--TEWADKNNLSL---LSPADMATHDRG------------N
VLDLVLGSS----PLVQKTKCTLA-PHLDTTSDHATLLTFV------DWEG---------
YTEPIR--------RLRFDTLDKDL------FLRLL----STNIDGISPIPL--------
------ASTREA-----------LDRCAI--ELTEAIRTAYTGAARRSL-GHGK------
-----GN-----------------P-W-WDISC--------------KQARQRYK-----
---------------------KEYRDTIARAKKAYFTNK-IAA------------A-STG
KD----IFALTKW-HKST------GNFRSTPLK--DPRSPDRPPATSLPEKREILLGNLL
---------------TNLAEVGD----------------IPLDTPTVAKRS---------
-----------------------------------------ISFPPLCQDEVQYSIL---
--RAGNTAPGVDEISTAILRIA---WPL-------IGEHIFSLFKSCLTLGH-HPVCFRQ
A-VLIMLQKPNK--ADLSSPRSYR---PIALLSALGKGLERL---IARRIAWIATRNTIL
TTQQFGALPGRSAVDLTTCLTHDV---ERAL---S-----------E--GR--TASMLTL
DVKGAFDAVLPGRLVRRMRE-QGWPEFLVKWVASFATNRSVQIRL---DGELGPLQSINC
GLPQGSPASPILFMLYISPLF--------KLGN---VS----------------------
----------------------------RR------FG------------------YADD
VAILET-QKSLHDNCI-S-----LK-MALKEVL---EWGIKEGITFDPAKAELQHFSR-K
-----RADKNPGNTP----------------SVKH------GNF----SVSEKTNR----
--PY--------TRWLGVYFDKTLSSKWHVRILA--NKALVVANA-LRSLGN-TLSGAPP
-KLLRQAVTACVLPIAYYGAET-WWPGLTRA------ISPTRTVSNLVKGHLSLLQKVVR
TSARAILP---VYRTIPAS-ALYREAGISPPEIALDSKLRQ-ASLRIH----RLD-----
----PRHPLRRRNIWILSQQRR--V-------SRLSRWALS-----------------FP
PTEYLDP--LVNPP-WLAK--ESWFSRTRRVTAASHQLPEGIPSQDLV------------
-------IYSDGSR-LESASGPRVGGGFVI-----------FQAGHMICQKRIPLSPS--
-LEIFDAEAAAALSAVET----AI-DLTSTR---------FANNLWVLLDNLDVARQLLS
----TPICSSQDVF----NKFAFKAQ-----EWPGRTRLPHTIP----GEVRVHWIPS--
---HSGLLGNVLADK----AAKD----ALAMPYPSP------------------------
----------------------------------------------------SPLTIASA
KVWVK-----------DISIKA--------HKA------YWAKHAPQSYQDLEI------
------------------GYPVGCPAELS-----------------------LPRHHTAH
IYAARSGHG------------DFAA----------------------------------Y
H--NRFNHNPAHN-----------------------------------------------
-------------------------------------------------------TCSCN
--KLK-----------------------------SPAHFLNCRLITSSPLKPPRG-----
CQT---------------------------------------------------------
------------------------------------------------------------
------------------------------------------------------------
------------------------------------------------------------
------------------------------------------------------------
------------------------------------------------------------
------------------------------------------------------------
------------------------------------------------------------
------------------------------------------------------------
------------------------------------------------------------
------------------------------------------------------------
------------------------------------------------------------
------------------------------------------------------------
------------------------------------------------------------
------------------------------------------------------------
--------------
>Pseudogymnoascus__sp.__VKM__F-4518__(FW-2643)
------------------------------------------------------------
------------------------------------------------------------
------------------------------------------------------------
------------------------------------------------------------
------------------------------------------------------------
------------------------------------------------------------
------------------------------------------------------------
------------------------------------------------------------
------------------------------------------------------------
----------------------------------------MIPDVDHTPQFSAARCYHAN
QERAKWRTECREKLANHIHSQLGLAILPIDVKHAGDELYLLKEQTADGIWVKVLPGLEPE
PQELVLEAARPSEVLYGRDIAPVMTSPPVISPNPAPTLSHDLLKIVEAATARTKEGQRIF
GPLTKVWDDYMQMDEVRRLPAYLRKPLAALCSEITATANRHFDAYIKGIIPTPPIRTLPA
LAKGLSGPQAPPTPCPSPDPTAGQKTFAQATALPAKNQPSQTHKQPQPRSTKLAAARPDT
RLFVRIGLEHPAREAGAFAVFTSLKAGLGAKAHLLSEVQAVNSGFALCTRSIEALATLEE
CSAQMASLIGNCHIERQAIWNTYRLDNVPRTVRIIGGLNRLENSTVTADSVITAIQDSTG
QTAIRATETKKSTESGLFSTSWTIHFLAATHKPIPRSFRILGATYGTTPG----------
------------------------------------------------------------
------------------------------------------------------------
------------------------------------------------------------
------------------------------------------------------------
------------------------------------------------------------
-------------------------------------AALDHNDVAYVRPAKPLEIL---
------------------------------QVNVGRGAT--------AHDIALALAD---
NARIEVLLIQEPYISK----------DRTRKITKAHPMYETFTPLDTWTTR---------
------PRVMTY-TRKGTGL-----KTTQLRPCSSRDLLFLQI-----QRSNGPTLIITN
IYNAPQGATDAGEAVDL------------LMELPTSLWRSTLIAGDLNLHHPH--WNPAK
HNPS---------PKANAF--VSWLDGNNFFF---TSEVGKPTHRDG------------N
TLDLAFLAG-------PLSARTVRAKHLDATSDHCPMQTTI------GWNTR--------
APEPAK--------RLRLDTLDEKL------FLQLL----STSLLSPLPPGW--------
------TPTAT------------LDSTAT--DLTNQISAAFVGSAKRTL-GQST------
-----GQP------------------W-WDSDC---RKAVEEN----RLLHNDDT-----
--------------------AKNLRNTVRRAKARYWAQK------------------LDN
TREIKDVFRMTKW-HEST------GKYRSPPLV--DPQDSTAPPAVTITQKRDLLIKELL
-----TNT-------AEAGDIP-----------------FDAPTTAARAIQ---------
-------------------------------------------FPKITSQDIRNSIL---
--KAGNTAPGLDEIPTKILQLA---WTL-------IEPHILSLFQHCLDQGH-HPLCFRT
A-ILAIIPKPNK--ADRTSPRSYR---PIALLSVIGKGLERL---VARKISWIAITSHIV
GGQQFGALALRSSVDLTTCLTHDV---EEAL---N-----------C--GQ--KASFLTM
DVKGAFDAVLPGRLTRRLRE-QGWPNHLVLWIQSFTTGRAVKIRM---DGETGPATSIQC
GLPQGSPISPILFMLYIAPLF--------WLGS----P----------------------
----------------------------ER---R--FG------------------YADD
IGLLAI-SLSIASNSD-T-----LR-TYLEEIL---DWGTTEGITFDPKKSELIHFTR--
--------SRSDPPP------------DRSPPVAL------GPH----LVQES-------
--TAP-------LRWLGVYFDRKLRFKQHVQILS--AKALVVGNA-LRSLGK-TTRGVPP
-ILVQRAVTACVLKKGYFAAET-WWPGRVRQ-------TGNKRTSNQVDSHLKLLEKVVL
AGARATLP---VYRTTQTA-ALYRESRLRPPEIELNLIAET-FAARTA----RLD-----
----PDHPLCIRASRIKNSGLP--------------KTRLA------------RLLLALP
KAETVNP--IALPP-WTKREPRTATASRVCAPQGRSKEAAAADFTNFLLTIPPKDIQ---
-------VFSDGSK--SGSTGGATGGGSVA-----------YQYGIQIDRRSFSLGRH--
-AEVFDAEAHAALRGAKA----ALQAPSARL----------ATDLWVFLDNLEVASRLLA
----HSTGSSQSVFDEFRRVAQDWPL-------------RPRLPHTLPGAVRIRWVPG--
---HLGIPGNEEADK----AAKE-------------------------------------
-------------------------------------------GAALPSPANATCTLASL
KTIAN-----------AKAKRT--------TLQ------LWRTTAPDDYNSLQI------
-------------------NYSPHLDELNLQRG-ALGRILASPGKAALFNKQLSKHSTGA
YIDLCNGVGVHFKAVLGKGAADYDPEMRLVTTIAAFDAPEKSREYPSSDEITFQLSAKEW
REKFNAEVAIREALE---------------------------------------------
-------------------------------------------------------IEMMG
IKGEN------------------------------AELLTETKAFREEEATRIRELEKAR
EVLLVTSRILQE------------------------------------------------
------------------------------------------------------------
------------------------------------------------------------
------------------------------------------------------------
------------------------------------------------------------
------------------------------------------------------------
------------------------------------------------------------
------------------------------------------------------------
------------------------------------------------------------
------------------------------------------------------------
------------------------------------------------------------
--------------------------------------------RALKAAEDSQKITHAA
TSLKLGSNLCM-------------------------------------------------
------------------------------------------------------------
------------------------------------------------------------
--------------
>Monascus__pilosus
------------------------------------------------------------
------------------------------------------------------------
------------------------------------------------------------
------------------------------------------------------------
------------------------------------------------------------
------------------------------------------------------------
------------------------------------------------------------
------------------------------------------------------------
------------------------------------------------------------
------------------------------------------------------------
------------------------------------------------------------
------------------------------------------------------------
------------------------------------------------------------
------------------------------------------------------------
------------------------------------------------------------
------------------------------------------------------------
------------------------------------------------------------
------------------------------------------------------------
------------------------------------------------------------
------------------------------------------------------------
------------------------------------------------------------
------------------------------------------------------------
-----------------------------------------------------MKII---
------------------------------QANVGRGGP--------SHDLLLSFTA---
----DIILVQEPWTNM------------AKHLTKTHPRYQLFSPTPRWEIR---------
------PRTLTY-VRKDLPA-------HALPQPSSPDITAVEV----------DGLTTIN
VYRPPKDPATL-SSPTISTL---------HTLLQYPVPRNTIIAGDFNTHHPL--WQPET
QPHTLS-------AGATAL--VEWLETQGLVL---CMEPGTPTRGP-------------N
TLDLVFANL---------PVVATVEDHLSTFSDHKTILAQLK------------------
WREPQP--------QHKLGSTNWEK------ARELL-------------VP---------
------PDTNLP-----------TDTLAE--ELVSRVHLAIQGASEYNT-RRLP------
-----HTP------------------W-WTPEL---TNLLRQA----RQHPSDLQ-----
----------------------PLQKAISKAKANYWKER-IEQ--------------ATT
PT---KAFALAKW-QKPS------NQLAAPPLL------VQGNQITTPQGKADAFLTYLL
-----EKG-------ASLPNQLE----------------EGPPNRPLDPIP---------
---------------------------------------------LPTKEECWNALC---
SPTP--SAPGEDNLTTSVWRNL---WPI-------IGDTVTALYHQSLEKGQ-FPQTFKA
A-KIIMLPKPGK--RDLTQLGSWR---PISLLSTLGKGLERL---IAKWMAVQAIQGKLL
TPCHFGALPGRSAIDLVQVLVHRV---EKAF---Q-----------Q--GK--VASLLLM
DVKGAFDAVDHQRLLSYLRL-QGWDDCLLIWTQDWLSNRSASVQI----GEANAKASIKG
GLPQGSPLSPILFLLYAARVV--------ATYK---------------------------
----------------------------AS------FC------------------YADD
LGILFA-GDSLQETSQ-Q-----LA-ETYKAVT---ALGTEVGLPFSVEKTEIQHFSR--
--------KLKQPPP----------------AVRL------PGV---GEISPT-------
--PY--------TRWLGVLLDTKLTFKPHINWAY--SRGKQLAQH-LQRLSN-TQHGCPV
-APMRAAVLQCVLPTALYGAEL-FYTGQQQL------------------KAVSSLQSLLR
IAALAILP---AYKTTPTA-ALLREADLPDPRALLESTLQR-AAARYA----GLD-----
----AKHPIARIHAAPNYGYNT--R---------------------------------LT
RILQRIP--TPAPE----RRWVEPQLPPLRMLPTHREGHISSPLAIS-------------
-------VYSDGSH-----TGQGAGYGYAI-----------YYGSILVTQGQGPSGPR--
-TEVYDAEIMGAVEGLRA----AV-GLPCTA---------YANQLNIFLDNLAAASLLAD
G---RPAPHRRHLT----DTFHQLST-----QWLSLPYILASPR----RPVRVSWVPG--
---HTGIAGNELADR----LAKQ--------GAAMDGSH---------------------
----------------------------------------------------IPPSPAYL
RREAK-----------QQLRTA--------TQA------AYIRNAPQAYQDLGI------
---------------------CPHTKSSRAQEH------------------KLPRWVLGR
LIAARTGHG------------DFAA----------------------------------Y
H--ERFHHTDY-------------------------------------------------
-------------------------------------------------------LATCS
--CKK-----L----------------------KTPVHFFFCPHTRKRWKERWKH-----
TPVGPAKTI---------------------------------------------------
------------------------------------------------------------
------------------------------------------------------------
------------------------------------------------------------
------------------------------------------------------------
------------------------------------------------------------
------------------------------------------------------------
------------------------------------------------------------
------------------------------------------------------------
------------------------------------------------------------
------------------------------------------------------------
-------------------------------------------DWLLGTAAGAEEFSRIV
QNTSFFTDI------------------CPNWARLSTE-----------------------
------------------------------------------------------------
------------------------------------------------------------
--------------
>Aspergillus__nidulans__FGSC__A4
------------------------------------------------------------
------------------------------------------------------------
------------------------------------------------------------
------------------------------------------------------------
------------------------------------------------------------
------------------------------------------------------------
------------------------------------------------------------
------------------------------------------------------------
------------------------------------------------------------
------------------------------------------------------------
------------------------------------------------------------
--------------------------------------------------MEVDDSPPGG
ARPGTPLLGENSEPPSGPTTPTPLPRNSLKRRALFSPQKTPTAAPVPVSHLPQAPSICEQ
VSMVADDQLVLLNDWKLAMTSLAKALDLTVSSLQGRPRDLARGLAARFVSLAKQDSPQQI
PLMTAAAPPQPSRQMEQPNQPPTPEACEGPLKRRTSQPTTWASLTAPRAGQGNWQTIAPE
HRTQAKQPAQRKLKQPNKTDHRIFLRLPASSSLRAIGPHGIRVTLAGKVPDGIAQVQVIS
TGYAITTTEQGKVFLLSEKAASLAGDGYFEIPTEYHQVIVPRIPKQLWSLDGWIDTTITD
ISNEAERITGIKPLMAKLSKHPVERDSITAVIAFPKRLQHPLQLFGLSGLSRPTRPKQRP
LQCTRCHRFHDTRACRSSERCISCGSSKQ-------------------------------
------------------------------------------------------------
------------------------------------------------------------
------------------------------------------------------------
------------------------------------------------------------
------------------------------EHNCRRGGA--------AHDLLL-------
SFEADIILVQEPWTNT------------AKHLTKTHPRYQLFSPPTRWTAR---------
------PRTLTY-VRRDLPA-------HSLPEPISPDITTIYT----------AGLTIIN
VYRPPNDPVAP-AGAGSTPSTL-------STLLGYAPPENTILAGDFNTRHPF--WQPDT
ESHAVT-------PGATGL--LDWLDAHELEL---RLEPGTPTRGP-------------N
TLDLVFSNL---------PLRALVEDHLKTPSDHATIGIIL------E------------
QEEPPP--------IYKLGSTNWEK---------------ARAL-----ASP--------
------PDPTLP-----------IDLLAK--QLVQTSQLAIQGASRYNT-RRLP------
-----RTP------------------W-WTPEL---TDILHQT----RQQQNPDY-----
---------------------KQLRKAIVRAKAEYWKQR-IEQ--------------ATA
PI---DAFKLAKW-IQHP------DQLAAPPLN------IQGAQVTTPQGKADAFLNHLL
-----EKG-------ALLPNQTE----------------EGPPNKPLGSLH---------
---------------------------------------------LPTKEHCWAALC---
APPP--SAPGEDGLATTAWREL---WPV-------LGDTITQLYYRCMEEGC-FPLSLKS
A-KVIMLPKPGK--RGYTQLNAWR---PISLLSTLGKGLERL---LAQQIAVRAIQADVL
APCHFGALPGRSAIDLVQVLVHRV---EEAF---Q-----------Q--GK--DASLLLL
DVKGAFDAVIHQRLLSHLRL-QGWHKGLLQLLKDWLTGRSVSVHI----KEGTATAPIKG
GLPQGSPLSPILFLLYAARIV--------STLE---------------------------
-----------------------------G---S--FC------------------YADD
MGILLT-GNTLEESSQ-Q-----LV-EAYKQIT---ALGTETGLPFSIEKTEIQHFSR--
--------KQQQHLP----------------TVTL------PGI---GEITPS-------
--LY--------TRWLGVLLDTKLTFKAHINLVF--SRGKRLAQH-LKRLSN-TQRGCPV
-ASMRAAVIQCVLPTALYGAEV-FYTGKRQK------------------GVVNSLLSLFR
TAALAIIP---AYKTTPTA-ALLREADLPDPEALLNSILRR-AAVRYM----SLD-----
----TKHPIAQIAAETTAGRPK----------------------------------TRLK
RILQLLL--SPLPERAIIELPLPPLCMLPTDNKGYSPAPLQIS-----------------
-------VYSDGSR-----TSQGAGYGYAI-----------YFGPILVSKGHGPAGPR--
-TEVYDAEIMGAVEGLRA--ALGQPCVGYST------------QLVILLDNLAAASLLAS
Y---RPTPHRHGLS----ETFSQLAA-----QWMESPSILTMQR----KPLQVRWIPG--
---HSGIAGNELADK----LAKL-------------------------------------
--------------------------------------------GSSIYSPDIPPSPAYL
RREAK-----------QWLRTE-----------------TYTAYANKAPETYKA------
------------------LNIRPHTKESRSREH------------------KLPRWVLGR
LVAARTGHG------------DFTA----------------------------------Y
H--QRFDHTDYLE-----------------------------------------------
-------------------------------------------------------SCTCG
----------KA---------------------KTPVHFFFCPYTRKRWKDRWRCIKDGP
SKTIDWLLSTAA------------------------------------------------
------------------------------------------------------------
------------------------------------------------------------
------------------------------------------------------------
------------------------------------------------------------
------------------------------------------------------------
------------------------------------------------------------
------------------------------------------------------------
------------------------------------------------------------
------------------------------------------------------------
------------------------------------------------------------
---------------------------------------------------GAEEFSRIV
QESSFFKDI------------------CPNWARRSA------------------------
------------------------------------------------------------
------------------------------------------------------------
--------------
>Magnaporthe__grisea
------------------------------------------------------------
------------------------------------------------------------
------------------------------------------------------------
------------------------------------------------------------
------------------------------------------------------------
------------------------------------------------------------
------------------------------------------------------------
------------------------------------------------------------
------------------------------------------------------------
------------------------------------------------------------
------------------------------------------------------------
------------------------------------------------------------
------------------------------------------------------------
------------------------------------------------------------
------------------------------------------------------------
------------------------------------------------------------
------------------------------------------------------------
------------------------------------------------------------
------------------------------------------------------------
------------------------------------------------------------
------------------------------------------------------------
------------------------------------------------------------
----------------------------------------MTKYSLGNMQRECLDVV---
------------------------------WANVGKRMG--------VHLSLLELCH---
QRKVDLVNVQEPWCGL-------------NTTTQTHPGYDVFAPVDEWHANTYEAMTGLR
------PRVLTY-VKKGAAL--RAAQRRLPQGQNTRDILWLEI----------NGILFVN
VYRAPGTEAAL------------------EMVCNTVPNGPTVLGGDFNVAAAA--YQPGR
ANA----------RGGDQL--TAWAQAQGMSF---TGNIGVPTHRDG------------G
LLDMVFSNL--------PSTITVVDSSLYTGSDHESLYTTL------RTRGA--------
PRPEAI--------NVSVRDDRLPK------FAELL----AFGM-----QDMPD------
------PGSAAD--------AYALDAWVA--EFTTLWEQVTWVVGTPAG-KRDS------
-----SAP------------------W-WTENC---QRVWSEF----QRVKRSAV-----
------------NRADASAEEKAYTKGVRAAKREYWRHR-IDQ--------------LRD
DK---DLWNMVGWLGAGP-------RLRSPPLV------INGEQVSEPLAKAEALQREVL
-----GRF-------SAEDDLQGDP--------------LEAWSPDEAKIP---------
------------------------------------------WDTQVSAEEAERSCI---
GVTS--TSPGIDGITVRLLKAG---WAS-------LAEPVRRLYQRCLELGH-FPAPWKK
A-EVAMLPKTGK--KDRSSVRSWR---PIALLSCIGKGLERL---VARRIAWAIHDNGLL
SCTHGGALPKRSATDLVCALAHDI---EQAL---A-----------R--GE--EVTLVAC
DVQGAFDALLHGRLIRKMRS-LGFSKMLLRFVINFLSGRQARVRL---EGTTTGFRRLGC
GTPQGSPLSPILYMLYLAYLV--------KNGT--KWR----------------------
------------------------------------LA------------------YADD
VLTWKS-SPSLEENVR-W-----LE-DKLRDMH---EIAAEEKIHFAAEKTEVIHITK--
--------KRHGRNP----------------EIRI------NGR----TVTPVQLPGGRR
GQSASGAERYPGMRWLGFWFSRRLDGRRHVAERA--AKAMAVAAH-LKSFGA-VRYGPPA
-AALRKAAVACVGSSATYAAEA-WYNPAHKQ-----------------RGLLKALNKPLV
LAARAILP---AYKTTPSS-TVLRDAGLPSARVALAYTRLK-YGARLR----LAD-----
----KGHPLVSRLRETPRARNS------------------------------GHSATTLQ
TAAQLLP----------RIRRLELRAPRNAPDSRTDPTGGVPKEEAARRFIEWLDMVSPD
DIV----VYTDGSE-KHENNCVQIGYGWAA-----------FRAGLEFAARAASITPE--
-SHVFDAEAIGALKGLQA-------AAKAQP----------GARIWICVDSTSVIWGLRG
----DAPRSSQWAFLEFHNLVDLLRK--------------------QSTEVRVRWCPG--
---HQGIPGNDRADE----LAKA-------------------------------------
----------------------------------------GSAGPPDPDPRAQQTTYSGA
GTVLR--------AILSNIEKD-----------------WWRKELCERSPAYRE------
--------------WKFQYTPRKEPEELR-----------------------LPRPLLGH
YLAMRTGHG------------DFKA----------------------------------Y
HDRFNHQDA---------------------------------------------------
-------------------------------------------------------NTSCA
WCWKR----------------------------TSPEHPVHCRFSRAVWRNWPWPDNDRP
VGPPDRAQRRKF------------------------------------------------
------------------------------------------------------------
------------------------------------------------------------
------------------------------------------------------------
------------------------------------------------------------
------------------------------------------------------------
------------------------------------------------------------
------------------------------------------------------------
------------------------------------------------------------
------------------------------------------------------------
------------------------------------------------------------
---------------------------------------------FQTSLGQPKSFEAFS
IATNYFSAR------------------PRAARQRPARHERTLRLGTPIVNDSNSDEE---
------------------------------------------------------------
------------------------------------------------------------
--------------
>Penicillium__digitatum__PHI26
------------------------------------------------------------
------------------------------------------------------------
------------------------------------------------------------
------------------------------------------------------------
------------------------------------------------------------
------------------------------------------------------------
------------------------------------------------------------
------------------------------------------------------------
------------------------------------------------------------
------------------------------------------------------------
------------------------------------------------------------
------------------------------------------------------------
------------------------------------------------------------
------------------------------------------------------------
------------------------------------------------------------
------------------------------------------------------------
------------------------------------------------------------
------------------------------------------------------------
------------------------------------------------------------
------------------------------------------------------------
------------------------------------------------------------
------------------------------------------------------------
--------------------------------MIGHPNRLRRARRVRPSVPREVLVF---
------------------------------WANVRRQTA--------CHTTALQLAY---
ESACDVVCIQEPYVSA-------------PTKKTGHPAYDCYAPTDEWDSSDPTSFESER
------PRVLTY-VRKNSGL-----NAQQHRSSQDRDLLWVNV----------NGFLILN
IYRQPTTDKVI------------------DYVTNLAPPQNSLIGGDFNARNEA--FEPGV
ANA----------NRGGEI--AQWSSDSGLDF---IGEPGVPTHQAG------------H
VLDLTFSNI--------PYASTVVREDLATGSDHESLVTRI------PGRGRV-------
PLEQY---------NYRVPESKLPK------LSSLI----GTGI-----RSLPDPSS---
------IETHDQ-----------LDQFAA--TLTALFQDAIKTAGSLNR-THTF------
-----TTP------------------W-WTSEC--------------QAKRQQWL-----
-------GVRHTDPDKADTAKRAFLSCVRSSKRAYWRDR-IDN--------------IKT
DS---DLYNIISWHKLGT-------DLKAPPLL------VDGLPVEDTMEKAEALRRAVL
-----GRF-------SPDDDLPT----------------DPIPITTTSSLP---------
------------------------------------------WLQSVTMEEVEANTI---
GVSS--TSPGSDRITVRLLKAC---WEH-------LKDIVLSLFNRCLALCH-IPLAWKV
A-EVAMIPKVGK--KDKSSVRSWR---PIALLSCLSKGLERI---IAKRIAWTALTHGVL
SPQHAGALPKLSATDLVASFTHDA---EMAL---S-----------Q--NK--QVTLVTM
DVQGAFDALLRRRLLKRMGE-QGWPRELLLLVDSFLTGRKARVRL---EGSTTPEYDVVC
GTPQGSPLSPVLYMLYLAELL--------NMDQ----T----------------------
----------------------------LR------FG------------------YADD
LALYRA-SHDLTQNVR-L-----LA-KDVQSIL---AWGEYNKVAFAPEKLEMIHITR--
--------HRGDESP----------------SIVV------NDR---LTIDPV-------
--QAKKPGYTPTLRWLGVFFDRKLTWRSHILARA--GKARAVAQH-IRNLAR-TTCGPPA
-SSLRKAVITCVIPSLTFGTEA-WYGGRNRP---AKQASKGTVSARVGWHI-NVIESTLA
LAIRGVLP---VWRTTPTP-SLFRDAGIPSGYATLEEAKLR-FALRLN------------
----TIHKGHTLVRRIRPPMIT--R-------GRGTGTRQP-------------AKTIIQ
RLGSILP--EVPRP-----TLSPPHYSPGCRIDPTGGIDKA---TASKAFQVWQESL--P
PTDIC--VFSDGSE-QWQEGIKYVGYGFVL-----------MVNGTQIDTGAGAINSR--
-SHVFDAEAIGAWRGLER----AI-AVAPPR-----------SKIWLCIDSTSVIWCI-R
G---NASNSSQWAF----LACHRAME-----QH----------------NISLRWAPG--
---HTGIEGNEAADT----LAGE----GALRGSAIGMEA---------------------
-----------------------------------------------------EPTISGI
RSIFR-----------ELRNEA--------RLR------WWDTVSQKLSQWYRR------
---------------------WSDTYEIDSLPE-----------------LELRRPALHR
WLALRSSHG------------DFDW----------------------------------Y
H--RKFNHEDAKL-----------------------------------------------
-------------------------------------------------------DCSCG
--RRK-----------------------------SPEHLALCHKTQRSFRHWPKR-----
PPTPPTDRTEAV------------------------------------------------
------------------------------------------------------------
------------------------------------------------------------
------------------------------------------------------------
------------------------------------------------------------
------------------------------------------------------------
------------------------------------------------------------
------------------------------------------------------------
------------------------------------------------------------
------------------------------------------------------------
------------------------------------------------------------
---------------------------------------------AYLRSLDPKQFVELL
ELTSFYSRV------------------CTR------------------------------
------------------------------------------------------------
------------------------------------------------------------
--------------
>Marssonina__brunnea__f.__sp.__'multigermtubi'__MB_m1
------------------------------------------------------------
------------------------------------------------------------
------------------------------------------------------------
------------------------------------------------------------
------------------------------------------------------------
------------------------------------------------------------
------------------------------------------------------------
------------------------------------------------------------
------------------------------------------------------------
------------------------------------------------------------
-------MVPVTPSRSSADNNNTNNADYTRPQDAASPSNFTQHSKKRRGNAAINLQPPPF
VLGRGAPTTNTATKAIESYFDDIDRAAAIKRRVWQQYASASDWIVDDQPDPESRHYAQEF
SKSLLTFMRTHSHATTGAATPPPPSTAPHSSEQTAPSKSVLWADSAGPSKTLKNSGAAAQ
SAIAKLSRSSSVIGIGPAGTRKPTSSQATRKSFSEQPKTRQDK--------------RVL
IQVPSAALLARPDSYAARKAIADKLDGVDITTIPRLEATRTGWALTPINLKARDLLITDE
AKKVYQEVLGATGATIPVKWYTYAVQGVPAEIRGLFGEIFRTAEHIDEEILAQAGRAPVS
VRISQHGADPATGLTCWMVSFLEEVRSFRLFGCSSYSRLVDKKQPIKRHDPGCLGWCNPA
RCTRHARCSYCGERRDQHDGPDGKDCTAPLRCANCHGPYEASHKNCPAAPKRVNGKVITL
TKKELGAVRRLGAQAYAIATAPVTEENEPTPASQPETPATGVNAAPPRKRRALAVQEHER
ATSSQA------------------------------------------------------
------------------------------------------------------------
---------------------------------------------VSSQSSSQSSTQATR
PLRSTATRKNLNEKTLMDSAFSAIDEGGDTLMATSDYHVDNTTSSSSSSPFREIQVC---
------------------------------WANVGKGQP--------HHIALLHLCY---
SANIDVICVQEPYTHS-------------GTKTQNHPSYECYAPIESWDSQDD-------
----------------------------------AQDLLWVDV----------NGFATLN
VYRQPLMDPII------------------DYITHLVPPSKCLIGGDFNVWHDM--FEPGV
EPK----------GRGGDL--AAWSNASGMDY---IGLPGDPTHKAG------------H
VLDLTFSNI--------PFAQTTIRPDLHSGSDHETQVTTI----PSRGVVPL-------
---ERF--------QYRVPDQDLEK------FASLV----ALGV-----DQL---PDPWT
------IHSTEE-----------LDQLAI--SLATAFNSALEVAGQPAR--EGL------
-----TAA----------------P-W-WTANC---QTAYKKH----LAARSVVY-----
-------------DGEPTQETRDWLATVRKAKRAYWTHV-IDG------------V-KSD
QD----LYKVMSWHKLTP-------NLKSPPLI------VNDEAIEDTREKADALREGIL
-----GRF-------SAADDLDY----------------DPLASWEGTGRL---------
---------------------------P--------------WDTTVSLEEVESHVI---
GVTS--TSPGTDKITVRLLKAC---WQH-------VHHFFYGFFNRCLALHH-FPDAWKL
A-EVSMIPKVGK--RDKTSIRSWR---PIALLSCISKGLERI---VAKRIAWTALTNDVF
SPQHAGAFLRRSALDLASCLTHDI---ESAL---A-----------A--GY--QVTMVIM
DVQGAFDAVLTRRLLKRMTE-QGWPYPLLKLVESFLSDRKVRVRL--EKEITDT------
---------------YDDRTL---------------------------------------
---------------------------------R--FG------------------YADD
ICLYRV-SRTLDRNIA-M-----LR-DDVNSII---EWGNTHKIAFAPEKIEMMHFSR-K
--------KGTYAPP-----------------LVV------DTM----TIPCITTGPRDG
DTPA--------IRWLGVWFDRKLKFRRHVRERA--AKARKVAQH-IRSLAR-TVHGPSA
-ASLRKAVTTCVLPSVLYGTEA-WYAGRYRP---ICKSGRPEVVSARVGGMVDLIDKTIT
LAARGVLP---VWRTTPTA-TLFRDAGLPSGTAALEEAKAR-FAMRLK----TVD-----
----DKHPLVSRIPLRIRQRGR-------------------------GAGTTRIPETKIQ
RLGTLLP--DVPRP--------RLVPPHFTSGSRRDPADGKTKKEAAAAFEAWWQQLPPE
DIT----IFSDGSE-QYDQGNRLVGYGYVV-----------YRGRQETSHGYGSINDC--
-SHVFDAEAIGAWKGLER----VVHAYPTAR------------RIWLCIDSTSVIWCLRG
----NASPSSQWAF----LNVQGVME---------------------TRDVRIRWSPG--
---HMGIKGNERADK----LADL----GARKPDWDTGLA---------------------
----------------------------------------------------SQPTISGI
RTLFR--------DIRDGAREA-----------------WWSASSLKLSRSYRK------
--------------------------WGLLYLV-------------------KPLPELEL
PRHHHDANL---------------------------------------------------
------------------------------------------------------------
-------------------------------------------------------RCACG
-KRKS------------------------------PLHIAFCRFTQRRFFSWPYK-----
TRPRTPPSTIPE------------------------------------------------
------------------------------------------------------------
------------------------------------------------------------
------------------------------------------------------------
------------------------------------------------------------
------------------------------------------------------------
------------------------------------------------------------
------------------------------------------------------------
------------------------------------------------------------
------------------------------------------------------------
------------------------------------------------------------
-----------------------------------------AYDFLKGLLNNPADFQAFL
TTTEFYSKHCTR------------------------------------------------
------------------------------------------------------------
------------------------------------------------------------
--------------
>Trichoderma__harzianum
------------------------------------------------------------
------------------------------------------------------------
------------------------------------------------------------
------------------------------------------------------------
------------------------------------------------------------
------------------------------------------------------------
------------------------------------------------------------
------------------------------------------------------------
------------------------------------------------------------
------------------------------------------------------------
------------------------------------------------------------
------------------------------------------------------------
------------------------------------------------------------
------------------------------------------------------------
------------------------------------------------------------
------------------------------------------------------------
------------------------------------------------------------
------------------------------------------------------------
------------------------------------------------------------
------------------------------------------------------------
------------------------------------------------------------
------------------------------------------------------------
------------------------------------------------------------
------------------------------------------------------------
------------------------------------------------------------
-------------LEDGC-------------------VCWIEV----------CGYTIIN
VYRRASADSAT-E----------------TLTKWGPPPPRSIIAGDFNASHQL--WDPGR
GAD----------PAGNKI--AEWAEKHDLL----PALTDTPTRHSG------------K
CIDLVFTNC---------PAATRVEHSLNTGSDHYTVVTNL------PEPLR--------
TTPGAG--------KKYVPLECWED------FGQLM----HSFA-----WTL--PSVDLT
------SPSEVN-----------LDKCAK--ALQDLFKQVIEAVGKTRH-QNAH------
-----SA-----------------P-W-WSEKC--------------KAAHKTYK-----
--------ESADGSPAQEEARKTLRDTIRRSKRAHWDEI-ISE------------A-SAT
RN----IWSVAKW-RKAT------DRFQPPPLI------DGDKSISDPTERATFLRDKLL
-----KRK-------TTEEDISD----------------PWEEDFPVNKNI---------
-----------------------------------------HWDQTVSEPEAKKA-----
TTGSGNTAPGADGISVALLQLA---WPA-------IGEYVTNLFRGCLMVGY-HPLPFRS
A-EITIIPKPGKPEKAYTTHKGYR---PISLLSCIGKGLERL---LARRISLLAMEHKIL
PEQYFGALPKRSATDLVACLLHDA---EVAL---A-----------Q--GL--VVSLLTL
DISGAFDIVMRNRLVYRLRE-QGWPPLFVRWVDSFMSDRKALVRN--GYGTTLPETELEC
GAPQGSPISPIVSMLYFSPSL--------KLND----P----------------------
----------------------------NT---R--FG------------------YADD
IGIMAV-GADTKETAQ-K-----LQ-WELEDTL---NWGDVNAVSFDPDKAELIHFYRTR
--------SQTHDEG-----------------VDF------RGK----TIAPQ-------
--DS--------VRWLGIHLDSRLSFKKHLGIMT--GKALKAANF-LRSLNK-TQKGSPP
-DAVAMAAKACVAPVALYGTEAFWPGESRQS-----ATNPSRQVGTGSTGLTAILEPPFR
AAARAVVP---VWKTTNLP-IIHRESGVPPASVWVAQTRLR-TAARFA----GLD-----
----RNHPISRRIDKKLPPRVP---------------------------------PTRLQ
RTAALVGK-TIRPSLFAKNNGAVKAGPDFRGLPKSEAAEKHLELLDGLPRSTLL------
-------AYSDGSQDKQGNT----GWGAVT---------------YHDFKRTTARGPL-A
NAEVYDAEATGAFEAMKL------------------------------------------
---ARARALANPDI----REIRLFLG--------------QLSGGGWNIRSNPRLIPR--
---SLHGATTNRPET---------------------------------------------
------------------------------------------------------------
------------------------------------------------------------
------------------------------------------------------------
------------------------------------------------------------
------------------------------------------------------------
------------------------------------------------------------
--TPT-------------------------------------------------------
------------------------------------------------------------
------------------------------------------------------------
------------------------------------------------------------
------------------------------------------------------------
------------------------------------------------------------
------------------------------------------------------------
------------------------------------------------------------
------------------------------------------------------------
------------------------------------------------------------
------------------------------------------------------------
------------------------------------------------------------
------------------------------------------------------------
------------------------------------------------------------
------------------------------------------------------------
------------------------------------------------------------
--------------
>Beauveria__bassiana__D1-5
------------------------------------------------------------
------------------------------------------------------------
------------------------------------------------------------
------------------------------------------------------------
------------------------------------------------------------
------------------------------------------------------------
------------------------------------------------------------
------------------------------------------------------------
------------------------------------------------------------
------------------------------------------------------------
----------MAINQSLTPATGARGLRRFPDGFHHDAQNELMRGTTPVTTRPFLPSSSPV
RRSTSAARNGRGQRRLGKDVNPNANYYEILANEEDEIVDAFDAIDLESETRKIIAKEKER
MTTRADVLRTFAQSIAACARKFDHGYAHTVANDFTKSLLRHWNQFLHSGEIVASSGELSQ
PKLQTTRKPAARPPTDDQASSRKTVSFADVTKAAAQQTPGDVRIAPTRRQPVAARNYADR
RILLRLKEGSSFFEKNSFQIRLALKEKLALDTRDIQDIKPTNTGWALSARNEEIQKRIIE
SQGVWGPSVDLDTAEKHVAWHTYLIKDFPSELRSYDDSILDFKQTIGEEIIAQTGQTPVQ
WRRSSRPGSDPTKTTLIISFDRPVRGNFRLLGLGAYSF----RLTKPKRLVQCQNCWLFH
PPVRCTATKTCRTCGATDRDHDVERCQATPRCANCYGPHHADYEQCYARPKKVADTFHKL
SKSQKIHARKLGADDYRRQNMESMAQSLNNPTAQNNNATTTGNTDVVDTEMAGTAEDSIT
IAQQED---------------------------YLPAAGGDEDMIDAEQEQLRNNEGAIE
EEENVEIGAEEVPDGREQADEGENATEDVDEGEGTEEEGEDETDDNEDEDKDEDDNDTAD
ERGDTRQSHQHEEQATRNSKKVPLLATSRGTGASVTNGLRRDIILKRNPITLKKRYISTH
MAQQIIPSGTTNPSSDPPTGDVILARTSPRHSPPSSPPQEARRRDQTNSQPVTIRIF---
------------------------------QANVDKGKE--------AHSAALQLAF---
LEGYSVVILQEPNTSY--------NKQKQLCRTQYHPGFLCFSPVDSWSTNDTR------
------PRVMTY-VKIDSKI--QAEQISPTK---HRDLLWVRV----------NGVTILN
IYNRPEVKDTL------------------KALEEWTPPENCVVAGDMNASHTS--WQSDR
PAS----------QDGNRI--HEWTERHDLHL---LNEPDEKTTMARCKTRS-------S
TIDLAFSNI--------PEASATVEVHLTTGSLHYTIGIEI------PYREPA-------
RTVYGK--------IRVTTPDEIKA------FGDHV----GKAV-----KSL-----PTD
------VDSQAE-----------IENMAR--QLQEILQNSAKACGRVSR-GHRA------
-----RSC----------------P-W-WNQEC---KDAHDDL----RITRRIYE-----
----------NQRGEEVQRARVRFCRVLRRARQNFWRKT-INE------------V-TTP
GD----VFKLTRW-MKPK------QRLQPPPIQ------VGDTTYSTDMEKAMALRKEKL
-----ERR-------DASDDITDA---------------WQPAVSPARDIP---------
------------------------------------------FARTIPTKEIEKA-----
VLHTGNTTPGSDGITTKMLQAA---WSH-------IAQPLTTLYNACLRLGH-HPSVFKV
A-EVVMLPKLNK--RNLSDVSTWR---PISLLSCLSKGLERV---IARRMAYAAIKYGIL
HPNQAGALPKRSAVDIVVSLIYDI---EKAL---A-----------A--GK--VATLVTE
DVMGAFDAILRNRMILRLRQ-QGWPDFLIRWIASFLLDRLASVRF---QDTTTPSARLRC
GLPQGSPISPILYVLITAAIY---------FLP--GAA----------------------
----------------------------QR------YG------------------YADD
TAMLFI-GDSLEDTAR-Q-----AN-EAIAAME---SWGRGEAIHFDPKKTEVMHFSR-R
----RADHS---QSP----------------IIHH------GDK----EIRAP-------
--TS--------MRWLGIWLDKKLTFNQHIVRWT--QKARGVINH-LRVMNN-TVRGMSA
-TAARRAVWSVAMPILFHGLDA-WLPGLDIG-------GSRFKRNHISKTNLAKIQRVLN
LACKMILP---MWKTTPLE-FLWREAGIPPANVLLRHIQER-VAVRYA----TLD-----
----KAHPISKRLRQSQREIEL--N----------------------------EKPLIAK
RMALRHS--RLLRTAYRTAKVERPRLIPQRFSDHIQVEGPRERHIKEKAVADFEQWLAGR
PAGYV--VFSDGSK-TDTDTA---GYGFAV-----------FHHGQLLDWGSGQLGQR--
--EVFDAEIHGTLAGLKA----AM-QQNSRL-----------EPITVCMDNTSVIDCIGT
----TAADSSRACF----REFQKIGD-----KHP--------------YLISVKWSPG--
---HTGIFGNELADQ----LAKH--------GAMLPTNE---------------------
----------------------------------------------------HVPSVSYR
KRQTN-----------KQIATD--------YRA------WWASVERTEYQKLGL------
-----------------------DAELKKLPEL------------------SLPRRVLGY
LLTARSQHG------------DFAE----------------------------------Y
H--ERFHPGQATL-----------------------------------------------
-------------------------------------------------------DCPCG
--RQK-----------------------------SPTHLFYCRKIPGDLRVRLAP-----
DPETAIGKFLGR------------------------------------------------
------------------------------------------------------------
------------------------------------------------------------
------------------------------------------------------------
------------------------------------------------------------
------------------------------------------------------------
------------------------------------------------------------
------------------------------------------------------------
------------------------------------------------------------
------------------------------------------------------------
------------------------------------------------------------
------------------------------------------------------YYKVYV
RIADFYYSK------------------INKRT----------------------------
------------------------------------------------------------
------------------------------------------------------------
--------------
>Claviceps__purpurea__20.1
------------------------------------------------------------
------------------------------------------------------------
------------------------------------------------------------
------------------------------------------------------------
------------------------------------------------------------
------------------------------------------------------------
------------------------------------------------------------
------------------------------------------------------------
------------------------------------------------------------
------------------------------------------------------------
------------------------------------------------------------
------------------------------------------------------------
------------------------------------------------------------
------------------------------------------------------------
------------------------------------------------------------
------------------------------------------------------------
------------------------------------------------------------
------------------------------------------------------------
------------------------------------------------------------
------------------------------------------------------------
------------------------------------------------------------
------------------------------------------------------------
-----------------------------------------MVRYNHKRLRRQLKVL---
------------------------------SVNVQNSDT--------KNDDVLALGA---
RVEYDVIHVQEPYAVW----------ANDSLIFKDHPWYMAFAHPATSEHDT--------
------PRVMTY-VREGLKA-------KPLAISESRYTLWVVI----------EGVTFVN
VYCQPEHHESL------------------EPLLQWPPDARTVVTGEFYAEAGMCRWP---
-------------SDGKSL--SEWAEEHALQL---IDPPKVPTHDQG------------G
IFDLAFSNM-----EDVAYTQSGAKDLLKLGFDRRTLGLCI------TLRVVK-------
PRSERK-------HILGHDPVSVEM------FERMV----KCFI-----KCVDTN-----
------VRNGDD-----------VDRLAT--GISEVLRGGLHVAGRLNT-PKGN------
-----RKV------------------W-WNEEC---NLVHKEV----LKARRSCS-----
--------------EDLPEIIKEFKGAVRRAKRAYWGEK-IDV--------------ADT
KR---AVHAMSAWAERTT------PSTESPPLV------SGGKYFLTAEEKAEELRRVKL
-----QRV-------GAGDDHPL----------------GGIPTAPRRSIA---------
------------------------------------------FSHEVTLREAWLATC---
ASAEH-TAPGTDDINVRLLRLA---WPW-------IGEHVRILVSKSLELGH-YPRVFRE
A-EVVMLPKPGK--TDFSSPKSYR---PISLTSCLGKALGRI---LSWRLSYAAIQEGVL
HPDQIGSLPKRAATDIAAALTHDV---EVAL---E-----------N--GD--VATMVTM
DVEGAFDCVLPNRLASRLRE-QGWPDHVTKLAASFMTERRCRVRF---EDYVGGFHDLEC
GLPQGAPESPILFALYVQPIY--------QFLD---IG----------------------
----------------------------NR------YG------------------YADD
TAQLVV-GSSLEYTAQ-R-----AA-LGVEELL---AWGRDNAIAFGPEKTEIMHFSR-R
-------PCDDDVNP----------------TIIH------GDR----EISPG-------
--TD--------MRWLGVFFDRKLTFSSHVDRWI--ARASEVACN-VLSMSG-TSSGPPP
-WFARQVAKASIEPILYYGAEV-WYPGVSHS----DIQDENEVMPTEVAQVVERMEMAVM
TAARAILP---DWETLPIS-DLHRESGMLPAQLMLEHIRRR-HAARLQ----SLD-----
----PDHPLVSRLEGDMP------------------------------------------
---------TRLQQAWSLFPKAERPVLRSKGEPPRAPPETGSKEEEAKAFKAYLLTL--P
STDLL--AFTDGSL-LDNGVA---GWGFSI------------RRLGTDSPLRLSNGRL-D
RVEVFDAEAHAALHGLQA----CL-ELRTDP----------GQCIRVFLDNQSVVDCLLG
----RPADSSQKEF----LTFQELAA-----------------G----ANVHVRWVPG--
---HSGIRGNEEADA----MAKQ----GAARAEPST------------------------
----------------------------------------------------NPPSLAWV
MRRAR-----------EATLET--------------------------------------
----------------------------------------------------YEEWAAYN
LASL--------------------------------------------------------
------------------------------------------------------------
------------------------------------------------------------
------------------------------------------------------------
------------------------------------------------------------
------------------------------------------------------------
------------------------------------------------------------
------------------------------------------------------------
------------------------------------------------------------
------------------------------------------------------------
------------------------------------------------------------
------------------------------------------------------------
------------------------------------------------------------
------------------------------------------------------------
------------------------------------------------------------
------------------------------------------------------------
------------------------------------------------------------
------------------------------------------------------------
------------------------------------------------------------
--------------
>Colletotrichum__sublineola
------------------------------------------------------------
------------------------------------------------------------
------------------------------------------------------------
------------------------------------------------------------
------------------------------------------------------------
------------------------------------------------------------
------------------------------------------------------------
------------------------------------------------------------
------------------------------------------------------------
------------------------------------------------------------
------------------------------------------------------------
------------------------------------------------------------
------------------------------------------------------------
------------------------------------------------------------
------------------------------------------------------------
------------------------------------------------------------
------------------------------------------------------------
------------------------------------------------------------
------------------------------------------------------------
------------------------------------------------------------
------------------------------------------------------------
------------------------------------------------------------
------------------------------------------------------------
-----------------------------MQVNTRRSGP--------THDIALHFGN---
QERVDIIMIQEPWCST----------GYEQNNTKTHPNYSLCTPVLHWTDSDTR------
------PRVLTY-VRSQHTD----LDIRHITKTPLRDIIGVTI----------QDTLFLN
VYRAPQDPTVL------------------DALEAWTPPPHALVAGDFNAWHPL--WQPGI
TPN----------WGANRL--AAWADTHLLAL---ANTPGIPTHDDG------------N
TLDLVLTNL--------PLATTTIAEHLHTGSDHDTLLTTI------PTSTGLLH-----
HIPTQG--------ISLKDPEDVDA------FSKEV----EQTL-----WILPEI-----
------TASTTD-----------LDKAAT--ALIELLWSSALVTCKQRT-RGRS------
------------------------TVW-WTEEC---TTA--------RQLYRQQR-----
--------QDDTNWQDIQEHRRDFRRVIRAAKAQYWTNQ-IDK--------------MRT
DK---DLYRVMGW-HKPR------TQFCAPPLR------DGDELVTAPNEKADLLRQNLL
-----ERF-------NEETDID-----------------PLSPTVPRRTVP---------
------------------------------------------WGKHIPLEEARAALL---
--GAGNTTPGVDGITITMLQAA---WRY-------IGNYVREFYQACLGIGH-HPLPFRD
A-EAVMIPKPNR---DITIAKGWR---PISLLSTIGKGLERL---VARRMAKKCVELSIL
HPQVAGALPKRSATDIVGALTHDV---EAAL---D-----------K--RR--CCTLVTM
DIQGAFDTVNSGRLCRTLRE-QGWPENLVNWARAFTTRRRARVRF---ERHTTEMAPLHC
GLPQGSPASPILYLCYTELLH--------RIGG---QK----------------------
----------------------------RR------YG------------------YADD
CAILCE-GKTEEESRD-R-----AQ-EVLDETT---AWGAENGILFDTAKTEVIHFGR-L
--------RGTNTLP-----------------VTH------GDH----RISPK-------
--PT--------MRWLGIHLDKGLTYKRHIETRT--ATARKTAGH-IRGLNK-VLRGAPP
-LSMRRAVHTIVIPRALYGSEV-WYPGNKRCSLKRKGDTHPMVNHGLTYSI-DKIQTAIN
NALRGCLP---VWKTTPIP-ALLRESSTPPAGLLLDFARQR-HGLRLG----TLD-----
----INHPLVTRASEHRRRNQK--G-----------------------GPVRPTILTHLM
DNTPSFP--RPALQ-------NRTYKRLSTYQAEGQTKDCAAVDHKEWMRAT-------P
PTHIT--VYTDGSQ-QDPSET---GFGYVV------------FRGEELVHQGRRRLPR--
-AEVYDAEVEGARAGLKA----AL-RHRHRG----------TDGITVCLDNSAVIYGL-D
G---SPAVSSQEAF----LDFIHTAT---------------TCG----EKVDVRWVPG--
---HIGVLGNELADQ----LAKE----GARMRPADLETR---------------------
-----------------------------------------------------PPTYSHV
KRSIR-----------NGQRLA--------FTR------WWHNNRPDSYKSLDN------
------------------DEKHDLTATLQPTEE----------------LVTLNRKELHW
LIAARTGHG------------DFAG----------------------------------Y
H--DRFNHPDANR-----------------------------------------------
-------------------------------------------------------KCSCG
--KLK-----------------------------TPRHPLKCRKTRRVDGPAPWF-----
NTEKDIAEQLTW------------------------------------------------
------------------------------------------------------------
------------------------------------------------------------
------------------------------------------------------------
------------------------------------------------------------
------------------------------------------------------------
------------------------------------------------------------
------------------------------------------------------------
------------------------------------------------------------
------------------------------------------------------------
------------------------------------------------------------
---------------------------------------------------RFKDFIKHI
KHNDFFTRI------------------CQY------------------------------
------------------------------------------------------------
------------------------------------------------------------
--------------
>Fusarium__oxysporum__f.__sp.__lycopersici
------------------------------------------------------------
------------------------------------------------------------
------------------------------------------------------------
------------------------------------------------------------
------------------------------------------------------------
------------------------------------------------------------
------------------------------------------------------------
------------------------------------------------------------
------------------------------------------------------------
------------------------------------------------------------
----------------MASPTTNPPAAPDPFDLGIHTPANLNRGARAALLQNSPAAVNGT
IGVSPGPRRMAQTPSSPLNASTIAAATEGAERASPSSTFEQQPVSIIKSANDLARERVEE
YNAKLMVFQAFCAKFEEAAQQFTTGPQRRFAQQFADSFLDSWKRELSSAGPTIPKPTYSS
VAAASPRTDRDRLTHRQQQQHGRRQTDPPHRQGQQTTIAPPR---------------QDL
RVFIRLEAGAPARAHSSYAIRTLIQEKLSAVSSKIRQVFQVRSGWAVLTADPETRDFLVE
KQAEWAAELGATTVETNKEWFTYVVSDFPTRLTDFHGKEVDSDSIVRDEIEIQTGLKPVD
IRPSRQFSDSPLTKTLLVSFLKPTKRFWSLFGSSAARLIDKTDRPRQ-------------
------------------------------------------------------------
------------------------------------------------------------
------------------------------------------------------------
------------------------------------------------------------
------------------------------------------------------------
-------------------------------------YSQFANAVTRKNNKKPLRIF---
------------------------------QANVGKIPP--------AHDCALALAD---
SERYDIVLLQEPWTAH----------TDTRSLTKTHPAYDTFTPVETWDGNDTR------
------PRVMTY-VRRDPRL--LADQIRPFQ---TRDILWLTI----------NGMTIVN
FYRQNDESDAL------------------NILIRWPVPERCLIAGDFNARHHT--WQTGQ
AT-----------NRGQEI--ADWASENDLDL---LNIPDIPTNPHG------------N
TIDLAFTNM--------SLAEATVEDHLATSSDHFTLSLTL------PDAGLA-------
PMQPGR--------VRVTTDDELKR------FAEIV----ELGA-----AGLPTA-----
------DSTPSE-----------LDELAS--ALVKLLTSAAKAAGRPTR-KGAR------
-----TAP------------------W-WTEEC---AGAAAAF----RAIRRLYP-----
----------FGFNEEVQIAKRDFHRVVRRAKRLYWRNL-IDT--------------FSD
SS---SVFKAVRW-LKSP------GPFQPPPLQ------VDDVVYESQIDKANALRRATL
-----ERR-------TADDDIQD----------------PWMLISPLRPIP---------
------------------------------------------FPVEISLDEAQYA-----
TLHTGNTSPGSDNITVNLLKAV---WHI-------IGTHVRRLFEKCLSVGH-HPKPFRE
A-EVVMIAKPGR--RDLTSPRAWR---PISLLSCLGKGLERL---IARRLAWAAIHFSVL
HPQQAGALPKRSATDLVAALIHDI---EEAF---A-----------R--KK--VATLVTM
DIQGAFDTVMRNRLVLRLRV-QGWPDHLARWAGSFMSGRSARVRY---QDTLTSSSPLQC
GLPQGSPVSPILFLLYTEPIY--------RLGN----P----------------------
----------------------------QG---R--FG------------------YADD
TAILSV-GDTVDETAA-------MASRAIDEMV---RWGATNGVSFDSRKTEVMHFSR--
--------SKPRTAP----------------AVRH------GDI----EKHPE-------
--PA--------LRWLGIWLDSRLSFRIHVEKWA--AKAKAVAYH-LRGLTN-TIHGPLP
-SAVRSAVRACVKPVLLHGSEA-WYSGTSRP----RWNQPTKDIPSSNQHLIQRMTKAMN
QAMRAILP---VWKTTPTA-ALHRESGIPPVAQLLEARRLR-FSARLK----SLD-----
----EAHPLASRTRSPSQPAYH---------DLIKRKYQAQ---------TESSFRTRLR
RTDELLA--PCARPKLIQQCFNQEQMPPLQTASKKETADAFLRWVQSLDPLTLV------
-------VYSDGSL----SSQGAASYGFAI-----------HQDSLPILHGSGRLGPA--
--EVFDAEATGALEGLKA----ALNLQESVS-----------RNIIICLDNLAAATCLRG
----TPSDSSQDVF----LEFQALAA--------------------SHGATEVRWVPG--
---HADIPGNEQADK----LAKA-------------------------------------
-------------------------------------------ASSAPGPEGAQPTLTYL
RRIAR-----------RKPKEA--------FET------WWSTSAPEQYKRLNL------
------------------KATTGCPPELS-----------------------LPRAVLHR
LLAARSLHG------------DYAA----------------------------------Y
HERFDHGDAHL-------------------------------------------------
-------------------------------------------------------VCSCN
RH-------------------------------KAPDHIFYCRKVPPRHRMRLGP-----
SPNAAVNLAIGK------------------------------------------------
------------------------------------------------------------
------------------------------------------------------------
------------------------------------------------------------
------------------------------------------------------------
------------------------------------------------------------
------------------------------------------------------------
------------------------------------------------------------
------------------------------------------------------------
------------------------------------------------------------
------------------------------------------------------------
---------------------------------------------------DFVKFVKLV
KTSAFFDRICPRH-----------------------------------------------
------------------------------------------------------------
------------------------------------------------------------
--------------
>Metarhizium__robertsii
------------------------------------------------------------
------------------------------------------------------------
------------------------------------------------------------
------------------------------------------------------------
------------------------------------------------------------
------------------------------------------------------------
------------------------------------------------------------
------------------------------------------------------------
------------------------------------------------------------
--------------------------------------------------------MPKY
RHTFPSSAAAMATAITSPPRAPNPFDLGVYSPPNLAQGARAALLRDSSPAETTDIGVSPA
SYRTPQTHSSPLNRTSNAAITEGQQLLDLPALRTSVTHKRQQPVDITEAATRLANEQIAV
HDAKLRVFRTFCAHFNEAAKGFTTGPERDFAKHFSDSFLDFWNKTLTSPKSSSVPTYSSV
AANANGLRSHAPTTHNTNTVYQQQPPAPAHRQGQPPAPDPPR---------------EDL
RVFIRLDADAPARNHIGYAIRAHVASKIGIDLSRIPQVLQVNTGWAIRAIDRPTRDLLVE
RQAEWAEDLGATAVETSQKWYTYAVANCPRRLTDLYGNELDYAATARDEIINQTGLTPVS
VRAPRRDNELLPYKTLIVSLLEPTKRPWSLFGTSRPARLI------EKKNPPKQCENCWD
YHTRHACNRQTRCKRCGKSDHTSDGCTAAEQCANCLGPHTADLVTCPARPKRVHGMLQRL
SREQRALIRQMGSQLHQQRQHTAQQNQQTRTATNCTSVAETVTDQRAPTAATEPSQARVI
AHDWAN------------------------------------------------------
------------------------------------------------------------
------------------------------------------------------------
-------------------------------------FFAVNRPELPTRTGTTLKVF---
------------------------------QANVGKIPP--------AHDCALALAD---
SEKYDIVLLQEPWTEA----------KHSRCLTKTHPAYDTYSPVDSWNSNDTR------
------PRVMTY-IRKDSRI--LADQKRPSL---TRDILWITV----------NGITIVN
FYRQPHCDVAL------------------DVLLRWSAPERTLVAGDFNAKHYS--W----
QTGRLE-------DRGEDV--ASWAADNGLSL---LNTADVPTNPHG------------N
TIDLAFSNI--------ALASAVVEDHLATSSDHFTLSLML-----PDIGLSL-------
PQVPGK--------VRVTTEEELKR------FRELV----AAGA-----CRIPID-----
------TATASQ-----------LDTLAT--ALVDLLQAAARAAGRPVR-KGSR------
-----SAP------------------W-WTDEC---AEAAAEY----RAIRRIFP-----
----------LGFNQEVQLARKEFQRVVRHAKRQYWRNL-IDG------------F-SDS
AS----VYRAVRW-LKSP------GAFQPTPLQ------IDDVVYETQIDKANALRRSTL
-----ERR-------TAADDIAD----------------PWIPVHPARKIP---------
------------------------------------------FVQEITLEEAEDA-----
TIKTGNTSPGADNITVKLLRAV---WDV-------IGGHVRHLYDGCLSLGH-HPKAFRE
A-EVVMIPKPGR--RNLSTPRAWR---PISLLSCLGKGLERL---IARRLAWASIHYGVL
HSQQAGALPKRSAVDLVAALIHDI---EEAF---A-----------R--GE--VATLVTA
DIQGAFDTAMCNRLVLRLRE-QGWPDNLARWAGSFMSGRSARVRY---QDITTPTTPLQC
GLPQGPPVSPILFLLCTEPIY--------RLGN----P----------------------
----------------------------EG---R--FG------------------YADD
TAILCT-GQSLEETAR-K-----AS-EHIQELV---SWGAANGVSFDPEKTEVMHFSL--
--------KTRGTTL----------------PIRH------GDV----VKHPE-------
--AA--------MRWLGIWLDGKLTFKTHVEKWT--AKAQAVARH-LRGLGN-TRRGPSP
-SAMQRAVRACVEPILLFGAEA-WYPGTTSP----RLRQPKTVGPSKIQQLVKRMSKALK
QAIRAILP---TWRTTPIT-ALHRESGIPPVLQLLETRRLR-FSARIK----SLD-----
----LAHLLVKRTVEETPRPVI---------KAIKLKFQLQ----------PKNFPTRLR
RTNELLA--NSQRP---------TLIPRTYSDEPLQPLQTASKEESAEDFVQWLQTIPPF
TLI----VYSDGSL-SPNGAA---GYGYAV-----------HQSGRSICQGAGRLGPA--
--EVFDAEAKGALEGLKA--ALRLPQSVTQK-------------IFVCLDNIAAARCLRG
----KPSESSQRVF----LTFQALAK-----TH---------------RMTEVRWIPG--
---HTKIPGNEQADV----LAKA--------GCAQP------------------------
------------------------------------------------EPADAVPTLAFL
RKTAR-----------QRAKIA--------VQA------WWDASAPDKYQSLTL------
------------------KFPSSCPPELG-----------------------LPRTILHH
LLAARTHHG------------DFAD----------------------------------Y
HERFRHDNA---------------------------------------------------
-------------------------------------------------------CIICS
-CGRR----------------------------KAPTHLFYCRKIQPRCRMRLAP-----
SPTVAINQALGR------------------------------------------------
------------------------------------------------------------
------------------------------------------------------------
------------------------------------------------------------
------------------------------------------------------------
------------------------------------------------------------
------------------------------------------------------------
------------------------------------------------------------
------------------------------------------------------------
------------------------------------------------------------
------------------------------------------------------------
---------------------------------------------------DFDKFVKLV
KALLL-------------------------------------------------------
------------------------------------------------------------
------------------------------------------------------------
--------------
>Metarhizium__guizhouense__ARSEF__977
------------------------------------------------------------
------------------------------------------------------------
------------------------------------------------------------
------------------------------------------------------------
------------------------------------------------------------
------------------------------------------------------------
------------------------------------------------------------
------------------------------------------------------------
------------------------------------------------------------
------------------------------------------------------------
----------------------------------------------------MATATSSP
PLSAQTPSSPLTRICNAAIAEGQQLDDFPALPTPTIQEQQHLPIDITDAANQLADEQVAV
YNAKLKVFRTFCAHFNEAAKKFPSGPERDFAQHFSSSFLGFWKQTLSNSQSASAPTYSSV
AAHTSSPRTPTAPTYDAQAFHAHRQSAPTHRQGQQPAAPAPPR--------------DDL
RVFVRLDADAPARNHIGYAIRAHVASKTGIELNRIPQVFQVKTGWAIRATDKLTRDLLVE
RQTEWAADLGATAVETSQKWHTYIVDNCPRRLTDLYGNELNYDAAARDEINHQTGLTPVS
VRVPRRDNDQHPYKTLVISFLEPTKRPWSLFGTSRLARLIERTNPPKH------------
-----------------------DSCTAAEQCANCLGPHIADLTTCPARPKRVHGLLQRL
PKEQRALIRQMGSQLFQQHQAAQRQPPQATPNNHPAPEAVAEQQRAPMAVMEPPRDHVNP
QDLSNF------------------------------------------------------
------------------------------------------------------------
------------------------------------------------------------
---------------------------------FTCTLPVLPRPRTYNNEKKTLKVF---
------------------------------QANVGKIPA--------AHDCALALAD---
SEKHDIVLLQEPWTEA----------KNPRCLTKTHPAYETYSPVDSWNGNDTR------
------PRVMTY-IRKNPRI-----LADQARPALSRDILWVTV----------NGMTIVN
FYRQPSHDTAL------------------NVLLGWSSPKRCVVAGDFNAKHYS--W----
QTGRLE-------DRGEDI--AVWAAQNGLSL---LNTADVPTNPHG------------N
TIDLAFSNI--------ALAAAAVEDHLATSSDHFTLCLTL-----PDITLTL-------
PQVPGK--------IRVTTEDELRR------FRELV----LTGI-----WRIPQG-----
------NATALE-----------LDNLAA--ALVDLLQSAATAAGRPVR-KGTR------
-----SAP------------------W-WTEEC---AGAAAEY----RAIRRIFP-----
----------LGFNRDIQLARKEFQRVVRRAKRQYWRNL-IDG--------------FSD
SA---SVFKAVRW-LKAP------GAFQPPPLQ------VGDIVYETQIDKANALRRCTL
-----ERR-------TAADDIPD----------------PWIPVSPSRAIP---------
------------------------------------------FGQEITLQEVEDA-----
TIKTGNTSPGADNITVKLLQAV---WDI-------IGDHVQRLYEGCLAAGH-HPKAFRE
A-EVVMIPKSGK--RNLSKPRAWR---PISLLSCLGKGLERL---IARRLAWASINYGVL
HPQQAGALPKRSAVDLVAAVVHDI---EGTL---A-----------R--GQ--VATLVTA
DIQGAFDSALCNRLVLRLRQ-QGWPDNLARWAGSFMSGRSARVRY---QDITTPTTPLQC
GLPQGSPVSPILFLLYTEPVY--------RLGE----P----------------------
----------------------------ER---R--FG------------------YADD
TAILCT-GDTVGETAR-K-----AS-AYIQELV---DWGAANGVSFDPDKTEVMHFSL--
--------KTREARP----------------PIRH------GDA----VKHPE-------
--KA--------MRWLGIWLDSKLTFKAHVEKWT--ATAQAVACH-LRSLGN-TRRGPLP
-SALQRAVRACVEPVLLFGTEA-WYPGTRSP----RWRQPAKERSSRIQQLVKKMTKAIK
QAIRAILP---TWKTTPTT-ILHRESGIPPILQLLEAKRLR-FSARIK----SLD-----
----KEHPLAKRTAEVTPPPII---------KSIKLRYQRP----------PKTFPTRLR
RTDRLLA--NCQRP---------ALLPRRYHSETQQPLQTASKEDSAEDFDKWLQSIPPS
TLV----VYSDGSL-SEKGAA---GYGYAV-----------HQRDHSICQGAGRLGPA--
--EVFDAEARGALEGLKA--ALRLPQSASQN-------------IVVCLDNIAAARCLRG
----HPSDSSQRVF----LTFQALAK--------------------THRQTEVRWIPG--
---HTKIAGNEQADV----LAKA-------------------------------------
-------------------------------------------GCSRPEPVDAVPTLAFL
RRTAK-----------QRSKDV--------VQA------WWDVSAPDKYKTLNL------
------------------QFPCGCPEELS-----------------------LPRTTLHH
LIASRTHHG------------DFAD----------------------------------Y
HERFKHDDAQL-------------------------------------------------
-------------------------------------------------------TCTCG
----------RR---------------------KAPTHLFYCRKIQLRHRMRLAP-----
SPTAVINRAIGK------------------------------------------------
------------------------------------------------------------
------------------------------------------------------------
------------------------------------------------------------
------------------------------------------------------------
------------------------------------------------------------
------------------------------------------------------------
------------------------------------------------------------
------------------------------------------------------------
------------------------------------------------------------
------------------------------------------------------------
---------------------------------------------------DFDKFVKLG
KASSFFERICLRH-----------------------------------------------
------------------------------------------------------------
------------------------------------------------------------
--------------
>Metarhizium__majus__ARSEF__297
------------------------------------------------------------
------------------------------------------------------------
------------------------------------------------------------
------------------------------------------------------------
------------------------------------------------------------
------------------------------------------------------------
------------------------------------------------------------
------------------------------------------------------------
------------------------------------------------------------
------------------------------------------------------------
---------MATATSSPPCEPDWLDLGNYTPKNLARGARAALLRDSSPVEVTDIGVSPAR
GRSAQTPSSPLTRICNAAIAEGQQLDDFPALPTPTIQEQQHLPIDITDAANQLADEQVAV
YNAKLKVFRTFCAHFNEAAKKFPSGPERDFAQHFSSSFLGFWKQTLSNSQSASAPTYSSV
AAHTSSPRTPTAPTYDAQAFHAHRQSAPTHRQGQQPAAPAPPR--------------DDL
RVFVRLDADAPARNHIGYAIRAHVASKTGIELNRIPQVLQVKTGWAIRATDKLTRDLLVE
RQTEWAADLGATAVETSQKWHTYIVDNCPRRLTDLYGNELNYDAAARDEINHQTGLTPVS
VRVPRRDNDQHPYKTLVISFLEPTKRPWSLFGTSRLARLI------ERTNPPKQCENCWD
YHTRHACNRQTRCKRCGKTNHNSDSCTAAEQCANCLGPHIADLTTCPARPKRVHGLLQRL
PKEQRALIRQMGSQLFQQHQAAQRQPPQATP-----------------------------
------------------------------------------------------------
------------------------------------------------------------
------------------------------------------------------------
-------------------------------------NNHPAPEAVAEQQRAPMAVMEPP
RDHVNPRD----------------------LTNVGKIPA--------AHDCALALAD---
SEKHDIVLLQEPWTEA----------KNSRCLTKTHPAYETYSPVDSWNGNDTR------
------PRVMTY-IRKNPRI--LADQARPAL---SRDILWVTV----------NGMTIVN
FYRQPSHDTAL------------------NVLLEWSSPERCVVAGDFNAKHYS--W----
QTGRLE-------DRGEDI--AVWAAQNGLSL---LNTADVPTNPHG------------N
TIDLAFSNI--------ALAAAVVEDHLATSSDHFTLCLTL-----PDITLTL-------
PQVPGK--------VRVTTEDELRR------FRDLV----LTGI-----WRIPQG-----
------NATALE-----------LDNLAA--ALVDLLQSAATAAGRPVR-KGTR------
-----SAP------------------W-WTEEC---AGAAAEY----RAIRRIFP-----
----------LGFNRDIQLARKEFQRVVRRAKRQYWRNL-IDG--------------FSD
SA---SVFKAVRW-LKAP------GAFQPPPLQ------VGDIVYETQIDKANALRRCTL
-----ERR-------TAADDIPD----------------PWIPVSPSRAIP---------
------------------------------------------FGQEITLKEVEDA-----
TIKTGNTSPGADNITVKLLRAV---WDI-------IGDHVRRLYEGCLAAGH-HPKAFRE
A-EVVMIPKSGR--RNLSKPRAWR---PISLLSCLGKGLERL---IARRLAWASINYGVL
HPQQAGALPKRSAVDLVAAVVHDI---EETL---A-----------R--GQ--VATLVTA
DIQGAFDSALCNRLVLRLRQ-QGWPDNLARWAGSFMSGRSARVRY---QDITTPTTPLQC
GLPQGSPVSPILFLLYTEPVY--------RLGE----P----------------------
----------------------------ER---R--FG------------------YADD
TAILCT-GDTVEETAR-K-----AS-AYIQELV---DWGAANGVSFDPDKTEVMHFSL--
--------KTREARP----------------PIRH------GDA----VKHPE-------
--KA--------MRWLGIWLDSKLTFKTHVEKWT--ATAQAVACH-LRSLGN-TRRGPLP
-SALQRAVRACVEPVLLFGTEA-WYPGTRSP----RWRQPAKERSSRIQQLVKKMTKAIK
QAIRAILP---TWKTTPTT-ILHRESGIPPILQLLEAKRLR-FSARIK----SLD-----
----KEHPLAKRTAEVTPPPII---------KSIKLRYQRP----------PKTFPTRLR
RTDRLLA--NCQRP---------ALLPRRYHSETQQPLQTASKEDSAEDFDKWLQSIPPS
TLV----VYTDGSL----SEKGAAGYGYAV-----------HQRDHSICQGAGRLGPA--
--EVFDAEARGALEGLKV------------------------------------------
-----ALRYSRYCL--------------------------------NYQRFLRAWLWA--
---QDGL-----------------------------------------------------
------------------------------------------------------------
------------------------------------------------------------
------------------------------------------------------------
------------------------------------------------------------
------------------------------------------------------------
------------------------------------------------------------
----------------------------------------LCKGYKVI------------
------------------------------------------------------------
------------------------------------------------------------
------------------------------------------------------------
------------------------------------------------------------
------------------------------------------------------------
------------------------------------------------------------
------------------------------------------------------------
------------------------------------------------------------
------------------------------------------------------------
------------------------------------------------------------
------------------------------------------------------------
------------------------------------------------------------
------------------------------------------------------------
------------------------------------------------------------
------------------------------------------------------------
--------------
>Hirsutella__minnesotensis__3608
------------------------------------------------------------
------------------------------------------------------------
------------------------------------------------------------
------------------------------------------------------------
------------------------------------------------------------
------------------------------------------------------------
------------------------------------------------------------
------------------------------------------------------------
------------------------------------------------------------
--------------------------------------------------MATATPSPPY
EPDPFDLGIYTPNNLARGARAALLRDSSPVEINNLARGARAALLRDSSPVEITDIGLSPA
RGRTAQTPSSPLTRMCNAANAEGQQLDEFPALPTTVTHEQRSPIDITHAATQLIDAQAAV
YNAKLRVFRTFCAHFNQAAKEFATGPERDFAKHFSTSFLGFWEQTLANTNRASTPTYSSI
AANETASPTRLTTTNTANPQHKPAATRHQAQRSPVPAPPR-----------------EDL
RVFVRLEADAPARNHIGYAIRAHVASKTGLELNRIPQVLQVNTGWAIRAADKATRDLLVE
RQAEWADDLGATAVETSQKWYNYVVDNCPRRLTDLYGNEVDYDAAVREEVNNQTGQTPVS
IRVPRRDHEQLPHKTLIISLLEPTKRPWSLFGTSRVAR------HIERTNPPKQCENCWD
YHTRHACNRQTRCKRCGKTNHASDSCIAPEQCANCLGPHVAGFAACPARPKRVHGLLHRL
PREQRAMIRQMGSRLFQQQQAAQQRQQPQTTPDGQPASEAVTEQQRAPVADMGPAQEHVK
PQALAN------------------------------------------------------
------------------------------------------------------------
------------------------------------------------------------
-----FSTCTLPVLPPDVSEVSSVDIAEAAPCQHQPVFSMSRRPRVHNSDKKTLKVF---
------------------------------QANVGKIPP--------AHDCALALAD---
SAKYDIVLLQEPWTEA----------KNSRCLTKTHPAYDTYSPVDSWDSNDTR------
------PRVMTY-IRKDSRI--LADQKRPAL---TRDIMWLTV----------NGVTIVN
FYRQPHYDVSL------------------DVLLRWSAPEKTLVAGDFNAKHYS--W----
QTGRLE-------GRGGEI--ATWAAENGLNL---LNTADEPTNPHG------------N
TIDLAFSNV--------ALATAVVEDHLATSSDHFTLSLIL-----PDLSLSL-------
PQVPGK--------VRVTTDEELKR------FKELV----AAGA-----CEIPTD-----
------TATASQ-----------LDALAA--ALVDLLRSAVRSAGRPVH-KGTR------
-----SAP------------------W-WTDEC---AEAAAEY----RAIRRILP-----
----------LGFSQEIQLARRDFQRVVRRAKRQYWRDL-IDG------------F-SDS
AS----VYKAVRW-LKAP------GAFQPPPLQ------IGDVIYETQLDKANALRRSTL
-----ERR-------TAADDIAD----------------PWIPVRPGRKIP---------
------------------------------------------FAQEVTLEEAEDA-----
TIKTGNTSPGADNITVKLLQAV---WDI-------IGGHVRRLFQGCLTVGH-HPGAFRE
A-EVVMIPKPGK--KNLSTPRAWR---PISLLSCLGKGLERL---IARRLAWASIHHAVL
HPQQAGALPKRSAVDLVAALIHDI---EEAF---A-----------R--GR--VATLVTA
DIQGAFDTAMCNRLVLRLRE-QGWPDNLARWAGSFMSGRSARVRY---QDITTPTTPLQC
GLPQGSPVSPILFLLYTEPIY--------RLGN----P----------------------
----------------------------EG---R--FG------------------YADD
TAILCV-GKSLEQTSQ-A-----AS-EYLQELV---NWGAANGISFDPEKTEVMHFSP-R
-----R--R--ETKP----------------PVRH------GDV----EKRPE-------
--TA--------MRWLGLWLDRKLTFKTHVEKWT--AKAQTVANH-IRSLGN-TRRGALP
-RAMQRAVRACVEPILLFGVEA-WYPGPMSP----RWRQPTMQGPSRIQQLLRKMSKALV
QAVRAILP---TWKTTPIA-ALHRESGIPPVRQLLEARRLR-FSARIK----SLD-----
----QAHPLAKRTTEFAPRPII---------KCVKLRHQLS----------PKAFPTRLR
RTNKLLA--NCQRP---------VLVPRRYNSEAPQPLQIASKKDSAKDFLDWLQSIPPS
TLI----VYSDGSL-SPSGAA---GYGFTV-----------HQNGHSTCQGAGRLGPA--
--EVFDAEAKGALEGLKA--ALRLPSSDTQR-------------IVVCLDNIAAAKCLRG
----KPSDSSQRVF----ATFQALAT--------------------THRKTEIRWIPG--
---HTEIPGNEEADT----LAKT-------------------------------------
-------------------------------------------GCAQPEPADAVPTLAFL
RKTAR-----------QRSRIA--------VQA------WWDASAPDKSPKNNA------
------------------------------------------------------------
------------------------------------------------------------
------------------------------------------------------------
------------------------------------------------------------
---------------------------------SPPPGREDSPR----------------
------------------------------------------------------------
------------------------------------------------------------
------------------------------------------------------------
------------------------------------------------------------
------------------------------------------------------------
------------------------------------------------------------
------------------------------------------------------------
------------------------------------------------------------
------------------------------------------------------------
------------------------------------------------------------
------------------------------------------------------------
------------------------------------------------------------
------------------------------------------------------------
------------------------------------------------------------
------------------------------------------------------------
--------------
>Metarhizium__anisopliae__ARSEF__549
------------------------------------------------------------
------------------------------------------------------------
------------------------------------------------------------
------------------------------------------------------------
---------------------------------------------------------MSA
QQAGSRIKKHLIFVQAVAEISACQRARLRQAQHELDQSNHPTTRSQTLQRHSRLLRTAAW
AKEVERPRLIARRFNDTIPTEAGGERPPKETAAVEFQRWLEDKPPGYVVFSDGSKTERDT
AGYGYAVFHNGRLADWGFGQLGRREVFDAEIHGALEGLQRAVLANFTSEPITVCMDNTSV
IDCIGATAPNSSQAQFRAFQKIGDKYPYQVSVKWCPGHSNIFGNELADLLAKQGANLPVP
EHLPSISYRRRQVKGQIAVDHQQWWQGVERAGYSSLGLTAELRKLPELALPRRLLGYLLA
ARSHHASAAAMATATPSPPYEPGPFDLGIYTPKNLARGARAALLRDGSPVETTDIGVSPA
RGRTGQTPSSPLTRMCNAAIAEGQQLDEFPALPTTVTHEQRSPIDITDAANQLVDEQVAA
YNAKLRVFRTFCAHFNEAAKEFTTGPERDFAKHFSSSFLEFWKQTLANSNYASTPTYSSI
AANATASSTRFATPNTAHHPPQKPAATHRQGQRPPVPAPPR----------------EDL
RVFVRLEADAPARNHIGYAIRAHVASKTGLELNRIPQVLQVNTGWAIRAADKLTRDLLVE
RQADWADDLGATAVETSQRWYTYAVDNCPRRLTDLYGNELNYDASVRDEINNQTGLTPVS
IRVPRRDNEQLPYKTLIISFLEPTKRPWSLFGTSRLARHIERTNPP--------------
--------RQTRCKRCGKTNHASDSCTAPEQCANCLGPHAVDLAACPARPKRVYGLLHRL
PKEQRALIRQMGSRLFQQHQAAQQRQQPQTEPSGQPAAEAVAEQQRAPTAVMELPQEHAN
PQALTN------------------------------------------------------
------------------------------------------------------------
------------------------------------------------------------
------FFTGTLPVLPSSSPMRPRAMELGPETASRRPLPTSPKRRRANTNPKTLKVF---
------------------------------QANVGKIPP--------AHDCALALAD---
SEKYDIVLLQEPWTEA----------KNARCLTKTHPAYDTYSPVDSWDGNDTR------
------PRVMTY-IRKDSRI-----LADQKRPTVTRDILWVTV----------NGVTIVN
FYRQPHHDVSL------------------DVLLRWPAPERTLVAGDFNAKHYS--W----
QTGRLE-------GRGEDI--ATWAAENSLNL---LNTADVPTNPHG------------N
TIDLAFSNI--------ALASAVVEDHLATSSDHFTLSLIL-----PDVSLSL-------
PQVPGK--------VRVTTEEELKR------FKELV----VAGA-----CRIPMD-----
------TATASQ-----------LDTLAA--ALVDLLQSAARAAGRPVR-KGTR------
-----SAP------------------W-WTDEC---AEAAAGY----RAMRRILP-----
----------LGFSQEAQLARREFQRVVRRAKRQYWRNL-IDG--------------FSD
SA---SVYKAVRW-LKSP------GAFQPPPLQ------IGDDVYETQLDKANALRRSTL
-----ERR-------TAADDITD----------------PWIPVRPVRKIP---------
------------------------------------------FAQDVTLEEAEDA-----
TIKTGNTSPGADNITVKLLEAV---WDI-------IGGHVCRLYQGCLTVGH-HPGVFRE
A-EVVMIPKPGK--RNLSTPRAWR---PISLLSCLGKGLERL---IARRLAWASIHYAVL
HPQQAGALPKRSAVDLVAALIHDI---EQAF---A-----------R--GE--VATLVTA
DIQGAFDTAMCNRLVLRLRE-QGWPDYLARWAGSFMSGRSARVRY---QDITTPTTPLQC
GLPQGSPMSPILFLLYTEPIY--------RLGN----P----------------------
----------------------------EG---R--FG------------------YADD
TAILCT-GQSLEETSR-------IASEYLQELV---NWGAANGISFDPEKTEVMHFSL--
--------RRRETEL----------------PVRH------GDV----EKQPE-------
--AA--------MRWLGLWLDRKLTFKAHVETWT--AKAQAVAHH-LRSLGN-TRRGALP
-SAVQRAVRACVEPILLFGVEA-WYPGPTLP----RWRRPTKEGPSRIQQLVRKMTKALK
QAIRAILP---TWKTTPIA-VLHRESGIPPVHQLLEARRLR-FSARIK----SLD-----
----HAHPLAKRTTEAAPRPII---------KCIKLKYQLP----------PKSFPTRLR
RTNRLLG--KCQRP---------VLLPRKYSHEPQQPLQTASKEESAKDFDRWLQTIPPL
SLV----VYSDGSL-SPSGAA---GYGYAV-----------HQNRRSVCQGAGRLGPA--
--EVFDAEAKGALEGLKA--ALRLPQSATQR-------------IVVCLDNIAAAACLRG
----KPSDSSQRVF----LTFQALAK--------------------THRKTEVRWIPG--
---HTKIPGNEQADI----LAKT-------------------------------------
-------------------------------------------GCAQPEPADAVPTLAFL
RKTAR-----------QRSKIA--------VQA------WWDASAPDKYQSLAL------
------------------KFPSSCPPELA-----------------------LSRTMLHH
LLAARTHHG------------DFAD----------------------------------Y
HERFQHNDASAL------------------------------------------------
------------------------------------------------------------
---------------------------------SDETRTLTDRGDQPSTGQRFRQIRQAG
EGKLFLREDLPA------------------------------------------------
------------------------------------------------------------
------------------------------------------------------------
------------------------------------------------------------
------------------------------------------------------------
------------------------------------------------------------
------------------------------------------------------------
------------------------------------------------------------
------------------------------------------------------------
------------------------------------------------------------
------------------------------------------------------------
------------------------------------PLDEIIHHSTFVLPFLCFSLLRRR
QAEGGLSTF------------------YPRTPLPAATAARTMTNLVQ-------------
------------------------------------------------------------
------------------------------------------------------------
--------------
>Metarhizium__acridum__CQMa__102
------------------------------------------------------------
------------------------------------------------------------
------------------------------------------------------------
------------------------------------------------------------
------------------------------------------------------------
------------------------------------------------------------
------------------------------------------------------------
------------------------------------------------------------
------------------------------------------------------------
------------------------------------------------------------
------------------------------------------------------------
--------------MCNAAIAEGQQLDEFPALPTTVTHEQRSPIDITDAANQLVDEQVAA
YNAKLRVFRTFCAHFNEAAKEFTTGPERDFAKHFSSSFLEFWKQALTNTNCASAPTYSSI
AANASASPTRIATTNTAHHPPQKPAATHRQGQRPPVPAPPR----------------EDL
RVFVRLEADAPARNHIGYAIRAHVASKTGLELNRIPQVFQVNTGWAIRAADKPTRDLLVE
RQADWADDLGATAVETSQRWYTYAVDNCPRRLTDLYGNELNYDASVRDEINNQTGLTPVS
IRVPRRDNERLPYKTLIISFLEPTKRPWSLFGTSRLARHI------ERRNPPRQCENCWD
YHTRHACNRQTRCRRCGKTNHASDSCTAPEQCANCLGPHAVDLAACPARPKRAHGLLHRL
PKEQRALIRQTGSRLFQQHQAAQQRQQSQTEPSGQPAAETVAEQQRAPVAVMEFYRHRPR
CAPGPW------------------------------------------------------
------------------------------------------------------------
------------------------------------------------------------
------------NSDRKRRRDALCRHHLSGAVLIPTRPLHESAPRIHNTERKTLKVF---
------------------------------QANVGKIPP--------AHDCALALAD---
SEKYDIVLLQEPWTEA----------KNSRCLTKTHPAYDTYSPVDSWDSNDTR------
------PRVMTY-IRKDSRI-----LADQKRPTVTRDILWLTV----------NGVTIVN
LYRQPHYDVSL------------------DALLRWSAPERTLVAGDFNAKHYS--W----
QTGRLE-------GRGEDI--ATWAAENGLNL---LNTADVPTNPHG------------N
TIDLAFSNI--------ALASAVVEDHLATSSDHFTLSVIF-----PDVSLNL-------
PQVPGK--------VRVTTEEELER------FKELV----AAGA-----YRVPTD-----
------VATASQ-----------LDTLAA--ALVDLLQSAARAAGRPIR-KGTR------
-----SAP------------------W-WTDEC---AEAAAGC----RAIRRILP-----
----------LGFSQEVQLARREFQRVVRRAKRQYWRNL-IDG--------------FSD
SA---SVYKAVRW-LKSP------GAFQPPPLQ------IGDDVYETQLDKANALRRSTL
-----ERR-------TAADDITD----------------PWIPVRPVRKIP---------
------------------------------------------FAQEVTLEEAEDA-----
TIKTGNTSPGADNITVKLLQAV---WNT-------IGGHVCRLYQGCLTVGH-HPRAFRE
A-EVVMIPKPGK--RNLSCPRAWR---PISLLSCLGKGLERL---IARRLAWASIHYAVL
HPQQAGALPKRSAVDLVAALIHDI---EEAF---A-----------R--GE--VATLVTA
DIQGAFDTTMCNRLVLRLRE-QGWPDNLARWAGSFMSGRSARVRY---QDITTPTTPLQC
GVPQGSPVSPILFLLYTEPIY--------RLGN----P----------------------
----------------------------EG---R--FG------------------YADD
PAILCT-GPSLEETSR-T-----AS-EYLQELV---NWGAANGISFDPKKTEVMHFSP-R
----RR-----ETEP----------------PVRH------GDA----EKQPE-------
--AA--------MRWLGLWLDRKLTFKTHVETWT--AKAQAVAHH-LRSLGN-TRRGALP
-SAVQRAVRACVEPILLFGVEA-WYPGTTLP----RWRQPTKEGTSRIQQLVRKMSKALK
QAIRAILP---TWKTTPIA-VLHRESGRHTAGSPAPGGKTT-LLLSPH----QVTG----
----PGTPSGQAHHRGSAAAHH-----------------------------------QVY
QVEVPAPAKDLSNP---------------VEEDEQAAGELPTPQESAKDFDRWLQTIPPL
SLI----VYSDGSL-SPSGAA---GYGYVV-----------HQNRRSVCQGAGRLGPA--
--EVFDAEAKGALEGLKA--ALRLPQSATQR-------------IVVCLDNIAAAKCLRG
----KPPDSSQRVF----LTFQALAK--------------------THRKTEVRWIPG--
---HTKIPGNEQADI----LAKT-------------------------------------
-------------------------------------------GCAQPEPADAVPTLAFL
RKTAR-----------QRSKTV--------VQA------WWDASAPDKYQRLTL------
------------------KFPSSCPPELA-----------------------LPRTMLHH
LLAARTHHG------------DFAD----------------------------------Y
HERFQHNDA---------------------------------------------------
----------------------------------------------------------CV
-TSAL----------------------------SDETRTLTDRGDQPSTRQRFRQIRQAG
EGKLFLREDLPA------------------------------------------------
------------------------------------------------------------
------------------------------------------------------------
------------------------------------------------------------
------------------------------------------------------------
------------------------------------------------------------
------------------------------------------------------------
------------------------------------------------------------
------------------------------------------------------------
------------------------------------------------------------
------------------------------------------------------------
------------------------------------PLDDILYH--STPVLPFLCFLFFG
GDRRKVVST------------------PFVRARISWLLLQPAPQTEPVQ-----------
------------------------------------------------------------
------------------------------------------------------------
--------------
>Piriformospora__indica__DSM__11827
------------------------------------------------------------
------------------------------------------------------------
------------------------------------------------------------
------------------------------------------------------------
------------------------------------------------------------
------------------------------------------------------------
------------------------------------------------------------
------------------------------------------------------------
------------------------------------------------------------
------------------------------------------------------------
------------------------------------------------------------
------------------------------------------------------------
------------------------------------------------------------
------------------------------------------------------------
------------------------------------------------------------
------------------------------------------------------------
------------------------------------------------------------
------------------------------------------------------------
------------------------------------------------------------
------------------------------------------------------------
------------------------------------------------------------
------------------------------------------------------------
------------------------------------------------------------
-------------------------------------------------MNSLHAEH---
LQQTDIILYQEPGFAA---------RPAPPFLPPNLPGFTPYLPAPIEDIRRQD-----K
T-----PRVMAY-ARAKDDM----TIVPRYDICRDLDMMVLEV-----QQPGRRAALVVN
VYNPGYDSAGA-YSTGER-----------LRELTLVHTTPTVIAGDFNLHHTA--WQEMD
HEPC---------TAATQL--AEWLQQHSFTI---HNDYNVPTYVSHDGRFQ-------T
VVDLTCSNR-MAENATPVRNWHID-RLIGHISDHVGIRYEI------GHGSE--------
PTDAHA------FDKWNWKKADVER------FKTTF----SQEV-----QKNMETVMAIQ
RAA---TPSERD-----------IDNLAE--VIANALEHAATRAVPVAK-VCAR------
-----SV-----------------P-W-WNETL---SALKSVY----TNTRQDFA-DSSR
----WLGHPDQGLAAEVRRLKNTFKRSCRRAKKKHFTEV-LEK--------------AHN
KD----IYSFRQWSKAAR-------KYVSPPLV-----MADGSMAVTPTEKSKVFLHTHF
-----PPP-------ADLPDE------------------MPELEGPQPEDI---------
------------------------------------------GWTHVTMQECHRALD---
GTAPD-KAPGRDGIPTRALKWA---WEA-------EPEIFHLLISRSIAVGY-HPARYHT
S-VAAVLQKPGK--DDYSKPRAWR---LVHLLSTTGKWIEKV---VANRLIYYGVRHNLI
PQSQFGAMPGRSTVDAALCLTHDI---KAAD---N-----------H--DL--VTSALTF
DITGYFDNVNHARLIKILRS-KGIPLPLCKWVRSFVSERRVEIRV--DGTQTSPTRVRT-
GCPQGSPVSGVLANYYSAPLLEIFEEEYRRFKE----E-N--------------------
----------------------------QD---S--FNTPSDDLTTHRQTPVSADLFVDD
GKLHTS-SSSLLSNTR-R-----LA-RAFERVI---SWARMNGVSIDYEKVEFIHFVR-R
-----G--KRIGHQP----------------SIELPVAQNGTQT---RTYDPK-------
--NH--------IRWLGIILDTRLTFDAHVQHLV--RRGMAASSC-LRMLAN-TVGGLNH
-SHVKTLYTACVLPAITYATPV-WWTGKRTH--------------------TKALEKIQN
QCLRRILP---VFRTTPIS-AMEVEAGIPPIHLRLDHIYAR-AAARIA----AKID----
----DSNLVYHRLPREYKRREATENIFTPPLPITPTRRLQR---APVLSPLRRLLSTIPI
DIELISP--NHLLDPWRPDGIDEALSRRLKACPGIQGTSKREAAEDHLKLTERLAANPGA
LA-----VYTDGSQ-INRNGHRLTGAGWVL-----------YWRGQERDHGSVGLGTS--
-AEVYDAEMTALANGLKG--AINFIHQTEDH-------HPKPTTIFIFADNSSAVRSIPI
ARPFSSQDASQRFI----EAARSFLE--------------GNPR----ASIMIQWVPG--
---HTGIPGNERADE----IAKA----ACSLAPPNP------------------------
-----------------------------------------------------RTTLSNY
LRTAR-----------NKLSED--------WTN------QWTSTDRRSRYAIAD------
---------------------RLPPSTLGSYPF-----------------RQLDRATLGL
VTQIRTGHG------------YFGE----------------------------------Y
F--ARFNIPEQT------------------------------------------------
-------------------------------------------------------SCPCG
--FIL------Q---------------------TREHILLDCPRFSEARHTLYEA-----
APDGHLGTILGT------------------------------------------------
------------------------------------------------------------
------------------------------------------------------------
------------------------------------------------------------
------------------------------------------------------------
------------------------------------------------------------
------------------------------------------------------------
------------------------------------------------------------
------------------------------------------------------------
------------------------------------------------------------
------------------------------------------------------------
-------------------------------------------------KRGIDGLVSFL
RRTTAFRKR------------------PESNTFVGQHDH---------------------
------------------------------------------------------------
------------------------------------------------------------
--------------
>Rhizoctonia__solani__AG-1__IB
------------------------------------------------------------
------------------------------------------------------------
------------------------------------------------------------
------------------------------------------------------------
------------------------------------------------------------
------------------------------------------------------------
------------------------------------------------------------
------------------------------------------------------------
------------------------------------------------------------
------------------------------------------------------------
------------------------------------------------------------
------------------------------------------------------------
------------------------------------------------------------
------------------------------------------------------------
------------------------------------------------------------
------------------------------------------------------------
------------------------------------------------------------
------------------------------------------------------------
------------------------------------------------------------
------------------------------------------------------------
------------------------------------------------------------
------------------------------------------------------------
------------------------------------------------------------
------------------------------------------------------------
------------------------------------------------------------
------------------------------------------------------------
---------------------------------MADPPPSYVIDSELQ------------
---------------------EEWTDSF--------------------------------
------------------------------------------------------------
--------------KRHLEGANLPL---------------E-------------------
------PETAKE-----------LEEMAN--GILIAMSNATKDTMPLKK-PGKR------
-----GKR----------------SPW-WNDEC---SRALKEL-----------------
--------KHPSDSRSREARRSTLRGAIRRARRSHADQV-CQN--------------ATT
GS----VFRYTNW-YKGK------RRSPLPPIR------YGGGLVTQPQQKAVAFTEKFF
-----PKS------SSAHVSLEP----------------LGVPNIPRRKWH---------
---------------------------------------------NIIKEEVEEALA---
ESSNT-SAPGAFGTNYRLLKWA---FDA-------NKDAILALYNGCLSSGY-HPKNLRN
A-VIAVIPKPNR--KDMSEPKSYR---PISLLETLSKCLEKI---ITRRLIYEAGKHNLV
PQSQFGGRDMSSCSDAGLCLTHDI---HVQW---A-----------Q--GK--HVSLLTM
DVSGYFNNVDHEQLIYTMER-LGYAAEICQWTRSYLLDRTAQPRI--DDTLCSPINLPAV
GIPQGSPLSPILSSIYSIPLL--------RAIS--DPQ----------------------
----------------------------AH---T--YA------------------YVDD
FSILAF-SESHASNID-I-----LQ-DIAHNAN---ETLRLLGLEFEIPKSDLIHFTN-R
----KQTPSSSKLVI----------------HSEN------GEH----KIYPK-------
--TV--------VRWLGFYLDQKLNFKEHVRYMA--NKANAVLAG-LRMLGD-TVKGMSV
-KHARILYIACVRPILTYGSLL-WFHGHNQK------------------TMADPIQKSQN
TGIRWLTG---AFKTTPTG-AIHHLASIPPILPYLRKLNVN-AASKLR----ALP-----
----KLAEIARRLPRAWDTHDH--SLPQPPDTKRHPRVEPS--------PITRLASLSHP
LAEFRTP--YLKPP-WSL---ENPFADRLTLSLPPGGTLKEQRVKIAENANRLIDALA-H
EGTLV--GFSDGSK-NVLSGVRKVGVGYSI-----------VWRNTEVAKFSGGIGPR--
-ADIFDAEMIGLALAARR----AV-RFAKAR---------NIHKIHIFSDNQAAVRMI-N
S---LGSHPAQFASLIFRKEVHDFLR--------------GNPN----RSVVVQWIPG--
---HSKIPGNERADS----LANL--------GLLASPIS---------------------
---------------------------------------------------LFNRSATWA
KGRAT-----------QQVAKE--------WRR------AWSQNIHSETVRKHI------
----------------------PRPPSLKLHPI--------------FNSNILPRSVSSR
LVHVMTGHG---------------------------------------------------
------------------------------------------------------------
-------------------------------------------------------CAPSA
--KSA---------------------------------GSSSPRSRQT------------
------------------------------------------------------------
------------------------------------------------------------
------------------------------------------------------------
------------------------------------------------------------
------------------------------------------------------------
------------------------------------------------------------
------------------------------------------------------------
------------------------------------------------------------
------------------------------------------------------------
------------------------------------------------------------
------------------------------------------------------------
------------------------------------------------------------
------------------------------------------------------------
------------------------------------------------------------
------------------------------------------------------------
--------------
>Rhizoctonia__solani__AG-3__Rhs1AP
------------------------------------------------------------
------------------------------------------------------------
------------------------------------------------------------
------------------------------------------------------------
------------------------------------------------------------
------------------------------------------------------------
------------------------------------------------------------
------------------------------------------------------------
------------------------------------------------------------
------------------------------------------------------------
------------------------------------------------------------
------------------------------------------------------------
------------------------------------------------------------
------------------------------------------------------------
------------------------------------------------------------
------------------------------------------------------------
------------------------------------------------------------
------------------------------------------------------------
------------------------------------------------------------
------------------------------------------------------------
------------------------------------------------------------
------------------------------------------------------------
------------------------------------------------------------
------------------------------MY----------------------------
FCAFNIILVQDPWWGNIGRAKHIDPSQHVIYGTVNSPNWICLIPPGSSGPRG--------
------PGVVIY-IRKGVKG--LTFRFSDILPA-HPDILAIDI------YIHKSRTSIIN
VYLHGEHHNDA-LTH--------------LISHPIPADHPLIIAGDFNLHHHE--WALKG
SSKAKAKPS----LAAESL--HDWIVENDLHI---VNDFNTPTRRGRGKQED-------S
IIDLTIWNR-HAMNAFQSFNWECS-EEGSADSDHNAITWTL------TPHDQVDTSGVTE
PSPGYV--------IDEALKNEWVT-----AYKQAI----EQAE------------IPSS
------PRTAEE-----------AERSAQ--IILEAMSNATSKVMPIKK-TGKR------
-----GIRS---------------P-W-WNEEC--------------SRALRAVK-----
-------EGTGRDSDTRADLASALRGAIRRARRSHADRI-CQR------------I-STA
DE----AFKVTNW-YKGK------RCAPLPPIK------FQGNLVTHPADKAKAFTETFF
-----PKH------SSPNISLEP----------------HGVPYVPKRDFH---------
---------------------------------------------PITEEEILNALS---
NSSNT-SAPGAFGTNYRLLKWA---FAE-------TPGIITGFYNSCLNLGY-HPICLRN
A-VISIIPKPRR--PDMALPKSYR---PISLLETLSKCLEKV---IANRLIFEAGKFDLI
PQSQFGGRDLTSCTDAGLCLMHDI---RTLW---A-----------K--GK--YVSLLTM
DVSGYFNNIDHARLTYTLDR-LGYANEICQWISSYLTNRTAQPKV--DNVLCDPIALPSV
GVPQGSPLSPILSSLYSIPLL--------CSIQ--DTN----------------------
----------------------------AH---T--FA------------------YIDD
FSILVY-SHSHSHNVD-I-----LQ-DLVDNAN---TTLSYLGLDFEIPKSDLIHFVS-P
----RQRPSSTKLVI-----------------HHI------DGN--EYVIEPR-------
--HV--------VRWLGFYLDQKLDFKDHVRYMS--NKANAVLSG-LKMLAN-TVRGLSV
-KHARLLYITCVRPILTYGSLL-WAHGRRQK------------------SLTGVLERSQN
IGLRWLLG---AFKTTPVR-SMEHLASIPPMHVYLRKLSMN-AAAKLR----ALP-----
----KQAELARRLPASWGTHDK--TAIHTRRSKLAIHQQSP---------ITRLANLSHP
QAEPRIP--YLNTP-WIP---DNPYPERLVLIPYAQGKAKGTRVDTTKNANRLIDALV-H
EGTLV--GFADGSK-VVTEGECRVGLGFSI-----------TLKGKEIGSHSRGIGPR--
-ADNYDAEMLAIALLAQN----CV-AIAEER---------RIRSIHIFSDNQSAVMTI-N
S---PKAHPAQYASLFFREHVHAFLA--------------NDSS----RTFTVQWIPG--
---HSGIPGNNRADS----LANL--------GAQAVPTP---------------------
---------------------------------------------------LFDRTATWI
KSNAS-----------DTAREA--------WIQ------VWNQSKCSEHTRRFM------
----------------------PNPPSLKINAV--------------FAKDPPSCQVSSR
LVQLITGHG------------FYGE----------------------------------Y
R--ARFFPN---------------------------------------EDT---------
-------------------------------------------------------SCTCG
--EAI-----Q----------------------TVPHYLFQCPHTEAQRHYLTRI-----
SPDLNPAILFGS------------------------------------------------
------------------------------------------------------------
------------------------------------------------------------
------------------------------------------------------------
------------------------------------------------------------
------------------------------------------------------------
------------------------------------------------------------
------------------------------------------------------------
------------------------------------------------------------
------------------------------------------------------------
------------------------------------------------------------
-------------------------------------------------PKGLAAIIRFI
EHSDIGCPT---------------------------------------------------
------------------------------------------------------------
------------------------------------------------------------
--------------
>Rhodotorula__toruloides__ATCC__204091
------------------------------------------------------------
------------------------------------------------------------
------------------------------------------------------------
------------------------------------------------------------
------------------------------------------------------------
------------------------------------------------------------
------------------------------------------------------------
------------------------------------------------------------
------------------------------------------------------------
------------------------------------------------------------
------------------------------------------------------------
------------------------------------------------------------
------------------------------------------------------------
------------------------------------------------------------
------------------------------------------------------------
------------------------------------------------------------
------------------------------------------------------------
------------------------------------------------------------
------------------------------------------------------------
------------------------------------------------------------
------------------------------------------------------------
------------------------------------------------------------
--------------------------------------------------MKTLTVV---
------------------------------SYNLNRSET--------NLLRLLNNPD---
SATSDLILMQEPPRNL----------------PPIPAAWRLIAPPPTTATSGKP-----A
P-----TRSIIL-ASTRLDP--AAASQVAVD---SGDVVAVDV-----------------
---------------------------------GLASGEKARVVSVFNLSHPD--WEESV
GEPD---------DEAEEA--VRTFISHDLVH---FLPPNTPTYYPHTKYHPP------K
PFDLVLGSL---RAEERVVSCGPA-EDLESGSDHRPIRLVL------ALEIT--------
TFTRPP--------HRAFRRTDPSI------LERSF----LEAV-----SSL----PTSP
------LLTTAD-----------IDNRAT--QLTEALQIAVSAAVPFAR-TRVG------
-----QIV----------------P-W-WDDELAVASRAAKKAANRAFRLRSRMG---RE
--------GEVNFAERERRRCRNKLKSMLRRKRELWDERELAQ------------V-KEA
T-----LWMTVKKRISNS----STANASTPPLR-----RADGTYATSPLDKLALLRPLLL
-----PTV---TANSSNAPAPSQLPAAS-----------PQTRPPPARNPDMSTLHWTEP
QLAKAANEMRVSGAQVSPGEATVTPPEPDAGAPGATSTPTTMPWPELHECEVSSAIM---
QARPF-AACGPDDVPNHILQLL---LPR-------LVPHLVPLYRASLALGH-LPHTWRD
A-SCVVLRKPKK--SDYRDPKAYR---LIAFERCIAKALERI---VAAHLAHLAESYELL
SRLHFGGRRRRSAEDAVVCVVDEI---KGQW---R-----------N--GN--AVVGLAL
DVSKAFLSVQTERLVTNLRA-RSLPRPAGDWICSFLSHRTCTLQL---EGIVREPIEWTS
GLPQGSPFSPILFLTYNSPLL--------DACA--TTS----------------------
----------------------------TC---G--FG------------------WIDD
VNMLAW-GRTVDKAVS-A-----MN-RVIPRLE---EWSDSHSSAFEPTKTEATIFLP-P
----AR--ELPDDPP----------------PIIL------RGL----QVKYT-------
--ST--------LTMLGAKLDSRLLFRDHIAACA--ARASASTTT-ITLLTR-SKAGLAP
-KWARQLVVACVWPRMMWAAAA-WYDPAKGK------------------DKTRELVRVQK
KASMAVTG---GFRSAAGE-ALEIEAGLLPTHLQLQNHLLR-LALRAL----AAP-----
----PSHPLHARTAAARNCPAH--A-------SYRSPLDLA---------LANPLLPPNL
VVETIHP--DPVPP-WSPNPAPSVDLARGKEIGTHEHEMVVRDLPIGSLL----------
-------VYTDGSM-GESGMVGAGVAAQLWDGKRVKLAEKEVMDVGLWQRERRKMGQH--
-QTVYTGELEG-HVGIEG----TE-AADVEA------------KEAVQEQEESARAREER
TKLKTHLKGGLAFV----PAMADLSS-----ES---------------EGETSDWEEA--
---KRGGRSTRHPAKSGSLSQLA----CTGSRKDGDDAG---------------------
----------------------------------------------------FPATTSAL
WTAHK-----------RAVVER--------WNA------EWASSSLPRTLANVV------
---------------------KAASSAHKYYAG-------------------LTRRQASL
LCRLQTDAS------------ALNK----------------------------------H
R--ARFDPT---------------------------------------RSD---------
-------------------------------------------------------LCDCG
--EVE----------------------------SREHILLSCPQYQHARHSFYKH-----
FRLRQTPTVALL------------------------------------------------
------------------------------------------------------------
------------------------------------------------------------
------------------------------------------------------------
------------------------------------------------------------
------------------------------------------------------------
------------------------------------------------------------
------------------------------------------------------------
------------------------------------------------------------
------------------------------------------------------------
------------------------------------------------------------
----------------------------------------------LGNVDYRAPLLDFI
AATGRFARL------------------TETTKDEQRDKDMREGSGDSGT-----------
------------------------------------------------------------
------------------------------------------------------------
--------------
>Rhodotorula__toruloides__NP11
------------------------------------------------------------
------------------------------------------------------------
------------------------------------------------------------
------------------------------------------------------------
------------------------------------------------------------
------------------------------------------------------------
------------------------------------------------------------
------------------------------------------------------------
------------------------------------------------------------
------------------------------------------------------------
------------------------------------------------------------
-------------------MDTWESSNRFAILQRDATDPPPPPAPAVRSYAAAAAAARPD
APPEPPAAPRPSAPPKPAPRTSLIAGTADLPATHFLRALPEHRILPCVRKMLVSSSLDPS
TLVYARRMERGDVQLVTRGPSAADLLRRALSAYSAEILVKMPVEATLLVLHWVPVDADEV
EVREKVEEWFGEGKVAGARWLSRRADKSYGSWLVELCNAEDVSVILRKAVRQLRPGVWVE
LERAKSVAERRAEASKQANRANAPLGPGTRTSTPVHNSAAPFPSPVPTIPAPPRTPPRST
GYATMISGFLGTAASAGKPNNSSRMMVDESSADGPSRFLETPSRASLIPLPRSPTPTVDD
LRPEPVADWSMDVEEEGGGREARGESEGEEDMSTETDGAAGGVSEKDGRKTEEKRSEAKK
GEGEEAPKGRESRRLALREKNLPQTEGARRLVIRGRAATPPQPAAAAFASEEVNEDE---
------------------------------------------------------------
------------------------------------------------------------
------------------------------------------------------------
-----------------------------------------------PPFMSELVIV---
------------------------------TYNIHRSPD--------IWTQLVNSPA---
LWRVDVLLLQEVPKSL----------------HPLPRGWSLVLPPPVTYTTNEP-----T
H-----PRSAAL-VSPRFPP--SAFSQLPVM---WRDVVGVDL-----RVNERESVRIIG
VYNPCAGGRSP-PNRSVRDVLP-------AILASLPAQNTLIIAGDFNLHQPS--W----
DSSVLEAD-----DDAEEA--RLTFEDAGLVH---LHEAEEATWASSRSS---------R
VLDLVLGNL----RAEEKLVSSMIDEALEYGSDHRPIRTVL------AFEQTD-------
RSPAYP--------RRLFRKADPAA------ILRTY----ARLA--------TSSTAPDD
------FLTPTD-----------IDAEAE--TLDLLLRETVSSAVPLAK-PSHS------
-----RFAHC----------------W-WSAEV---AGAADDA---RRATTRAYR-TKAR
---VGEGEEADTATRAAKVATNKAKALIRREKRRAERAE-VEE--------------VNE
AS----LWKVVKRVLGEG----GSAAASTPPLK-----KDDGTYATSPTDKLALLQPVLL
-----PVV---EPQVAEQEPMDKGIGRTVSGVQVGHQFVVLPATSPTDDRH---------
----------ASEHKRTSAEPPASRSYQADPDDADDASAVEREWPDLQEHEVESALR---
LARPF-AASGPDGVPNFGLQAV---WPA-------LKARLVLLLTASLRLGH-LPTSWRD
A-TGVVLKKPKK--DDYSLTKSYR---LICFERCISKLLESI---VARRITHLADSLKLL
PRNHFGARPGRSAEDAVVCFVDEI---RRQW---R-----------N--GN--VVLGIAL
DVAKAFPSVRTKVLVRDMAE-KGLPRSLLRWVESFMTSRTCTLRL---EGVSSEPVEWRS
GLPQGSPLSPILFLLYNSGAL--------DACE--TPT----------------------
----------------------------ST---A--FG------------------WVDD
LNVLTW-GRNVEEAVS-A-----AQ-RIVPGLE---TWSATHHSLFEPSNTLVTRFLT-A
----RD--RSPDDPK-----------------VVL------CGE----ELEYS-------
--SA--------LGMLGVTIDERLTFKQHIASCA--AKASRAMVG-VGLLAK-SRGGLKA
-KYVRRLVEAVVLPRLTWCAAA-WYKPGTIG--------------------SKVLEQVQE
AAARFVTG---GYRTTSLA-ALEVEANLLPLDLRLTHQVLR-LALRLA----SSP-----
----SDSALHARFRLARPAMPA-----KHPSPIHLALHSFP------------ALLQPRT
RVEPIAY--SPLAP-WASPPRCRLVVDVSKEASVKSHGREVLALDAAGGLA---------
-------AYSDGSL-LESRAGASAVVRFGA--------------GEEGLWGKKARAMG-Q
YQSVYAAELEGARLALDG--LQQSLSSIPAS------------SATLFIDNHRTVRS---
----TRPPRDHPA-----------------------------------AQLTLQWLAG--
---HLEVPGNELADE----EAKR----AAGVGDDEVGKSKGGLAGGRGGRRGGLKVFRPH
SSSSSSSSADESGWEEDEEERATCLEREVARLGRLDSSTLAGPDGLVKGGILLPKSLSLL
KQAHR-----------AVLLAE--------WTR------RWTLSSSPGAGLRAV------
------------------DARSPGPPFVRALHS-------------------LDRVHTIL
LARLRLDFN------------DLGS----------------------------------S
KARMGLGTG---------------------------------------------------
-------------------------------------------------------LCECG
-EAVE----------------------------TRQHYILECSLYTDERQQLRHE-----
IGSLNLKMDKIF------------------------------------------------
------------------------------------------------------------
------------------------------------------------------------
------------------------------------------------------------
------------------------------------------------------------
------------------------------------------------------------
------------------------------------------------------------
------------------------------------------------------------
------------------------------------------------------------
------------------------------------------------------------
------------------------------------------------------------
------------------------------------------------SPRFFRPLLRFI
LASYRFSQL------------------YAPLPSVAAEASGGSPS----------------
------------------------------------------------------------
------------------------------------------------------------
--------------
>Rhodotorula__toruloides
------------------------------------------------------------
------------------------------------------------------------
------------------------------------------------------------
------------------------------------------------------------
------------------------------------------------------------
------------------------------------------------------------
------------------------------------------------------------
------------------------------------------------------------
------------------------------------------------------------
------------------------------------------------------------
------------------------------------------------------------
-------------------MDTWESSNRFAILQRDATDPPPPPAPAVRSYAAAAAAARPD
APPEPPAAPRPSAPPKPAPRTSLIAGTADLPATHFLRALPEHRILPCVRKMLVSSSLDPS
TLVYARRMERGDVQLVTRGPSAADLLRRALSAYSAEILVKMPVEATLLVLHWVPVDADEV
EVREKVEEWFGEGKVAGARWLSRRADKSYGSWLVELCNAEDVSVILRKAVRQLRPGVWVE
LERAKSVAERRAEASKQANRANAPLGPGTRTSTPVHNSAAPFPSPVPTIPAPPRTPPRST
GYATMISGFLGTAASAGKPNNSSRMMVDESSADGPSRFLETPSRASLIPLPRSPTPTVDD
LRPEPVADWSMDVEEEEGGREARGESEGEEDMSTETDGAAGGVSEKDGRKTEEKRSEAKK
GEGEEAPKGRESRRLALREKNLPQTEGARRLVIRGRAATPPQPAAAAFASEEVNEDE---
------------------------------------------------------------
------------------------------------------------------------
------------------------------------------------------------
-----------------------------------------------PPFMSELVIV---
------------------------------TYNIHRSPD--------IWTQLVNSPA---
LWRVDVLLLQEVPKSL----------------HPLPRGWSLVLPPPVTYTTNEP-----T
H-----PRSAAL-VSPRFPP--SAFSQLPVM---WRDVVGVDL-----RVNERESVRIIG
VYNPCAGGRSP-PNRSVRDVLP-------AILASLPAQNTLIIAGDFNLHQPS--W----
DSSVLEAD-----DDAEEA--RLTFEDAGLVH---LHEAEEATWASSRSS---------R
VLDLVLGNL----RAEEKLVSSMIDEALEYGSDHRPIRTVL------AFEQTD-------
RSPAYP--------RRLFRKADPAA------ILRTY----ARLA--------TSSTAPDD
------FLTPTD-----------IDAEAE--TLDLLLRETVSSAVPLAK-PSHS------
-----RFAHC----------------W-WSAEV---AGAADDA---RRATTRAYR-TKAR
---VGEGEEADTATRAAKVATNKAKALIRREKRRAERAE-VEE--------------VNE
AS----LWKVVKRVLGEG----GSAAASTPPLK-----KDDGTYATSPTDKLALLQPVLL
-----PVV---EPQVAEQEPMDKGIGRTVSGLQVGHQFVVLPATSPTDDRH---------
----------ASEHKRTSAEPPASRSYQADPDDADDASAVEREWPDLQEHEVESALR---
LARPF-AASGPDGVPNFGLQAV---WPA-------LKARLVLLLTASLRLGH-LPTSWRD
A-TGVVLKKPKK--DDYSLTKSYR---LICFERCISKLLESI---VARRITHLADSLKLL
PRNHFGARPGRSAEDAVVCFVDEI---RRQW---R-----------N--GN--VVLGIAL
DVAKAFPSVRTKVLVRDMAE-KGLPRSLLRWVESFMTSRTCTLRL---EGVSSEPVEWRS
GLPQGSPLSPILFLLYNSGAL--------DACE--TPT----------------------
----------------------------ST---A--FG------------------WVDD
LNVLTW-GRNVEEAVS-A-----AQ-RIVPGLE---TWSATHHSLFEPSNTLVTRFLT-A
----RD--RSPDDPK-----------------VVL------CGE----ELEYS-------
--SA--------LGMLGVTIDERLTFKQHIASCA--AKASRAMVG-VGLLAK-SRGGLKA
-KYVRRLVEAVVLPRLTWCAAA-WYKPGTIG--------------------SKVLEQVQE
AAARFVTG---GYRTTSLA-ALEVEANLLPLDLRLTHQVLR-LALRLA----SSP-----
----SDSALHARFRLARPAMPA-----KHPSPIHLALHSFP------------ALLQPRT
RVEPIAY--SPLAP-WASPPRCRLVVDVSKEASVKSHGREVLALDAAGGLA---------
-------AYSDGSL-LESRAGASAVVRFGA--------------GEEGLWGKKARAMG-Q
YQSVYAAELEGARLALDG--LQQSLSSIPAS------------SATLFIDNHRTVRS---
----TRPPRDHPA-----------------------------------AQLTLQWLAG--
---HLEVPGNELADE----EAKR----AAGVGDDEVGKSKGGLAGGRGGRRGGLKVFRPH
SSSSSSSSADESGWEEDEEERATCLEREVARLGRLDSSTLAGPDGLVKGGILLPKSLSLL
KQAHR-----------AVLLAE--------WTR------RWTLSSSPGAGLRAV------
------------------DARSPGPPFVRALHS-------------------LDRVHTIL
LARLRLDFN------------DLGS----------------------------------S
KARMGLGTG---------------------------------------------------
-------------------------------------------------------LCECG
-EAVE----------------------------TRQHYILECSLYTDERQQLRHE-----
IGSLNLKMDKIF------------------------------------------------
------------------------------------------------------------
------------------------------------------------------------
------------------------------------------------------------
------------------------------------------------------------
------------------------------------------------------------
------------------------------------------------------------
------------------------------------------------------------
------------------------------------------------------------
------------------------------------------------------------
------------------------------------------------------------
------------------------------------------------SPRFFRPLLRFI
LASYRFSQL------------------YAPLPSVAAEASGGSPS----------------
------------------------------------------------------------
------------------------------------------------------------
--------------
>Melanopsichium__pennsylvanicum__4
------------------------------------------------------------
------------------------------------------------------------
------------------------------------------------------------
------------------------------------------------------------
------------------------------------------------------------
------------------------------------------------------------
------------------------------------------------------------
------------------------------------------------------------
------------------------------------------------------------
------------------------------------------------------------
------------------------------------------------------------
------------------------------------------------------------
------------------------------------------------------------
------------------------------------------------------------
------------------------------------------------------------
------------------------------------------------------------
------------------------------------------------------------
------------------------------------------------------------
------------------------------------------------------------
------------------------------------------------------------
------------------------------------------------------------
------------------------------------------------------------
------------------------------------------MAPAQQLAAPSLHIA---
------------------------------QLNCHRSTA--------ITHSLLNDSS---
LDPVDIVLIQEPFAIF-----------QNPISHHRWRAYGSLGPVPPKFQGLPSTQNPIR
H-----PRVITY-VHRQWAP-----GHIRVIEPSHPDLLCIEL-----TLQDGSKVNITN
IYNPPGSGSSFPVLLT-------------TLRDLVDRRWQNIIAGDFNTHHPL--WSPTY
LRIS---------SHAEAL--INAMTDCNLSL---VTPPGLPTYTSSAGSH--------S
TLDLTMASP---GLAEKVLYCKLA--GQAHGSDHDLVTTCF------QLDDSA-------
PKSPD---------RFNYNKCNWVS------LASWL----EHEW-----TAWTHVAGH--
------PLSPEA-----------LDTWAE--KWTESLRTGVETFCPIRR-PSPY------
-----ARP------------------W-WTPDL---STERSSL----QRLRRTWQ-----
------TSRADMDRDAYQQAKRRYKDRIRNAKRTHMRDS-LRD--------------ASA
SN----MWRLANA-ARPR------ARAEVAPLQ------TPTGSACTTPEQAEVLATEFF
-----PPA-------PLAPANAP----------------LPAGSHSPGHFP---------
--------------------------------------HRSMPWPDFTGPEVLAQIR---
RASPL-TAPGPDGIPWMVLQKISAHWEG-------LGTVLASLFNHCVAVGY-HPSVWKT
A-TTVVIRKPGK--PDYRAPNAYR---PISLLNTTAKLLEGL---VSRRILHAAEELPLL
PPAHYGGRPKRATQDALLAIRQFA---RSAQ---R-----------N--HL--CVAILLA
DVKGAYNAVLPGPLAHDLTA-AGIPAHVIKWATSFMANRTTRLSI---GGILSDLIPVPV
GLPQGSPVSQLLWLFYSSGLV--------QISV--GRQ----------------------
----------------------------GQ---SLSTG------------------WVDD
WNLIIS-APNMETLQD-R-----LR-TAGDAAA---TWALRHGASFDAGKTQVLYMAG--
--------PHLARLP-----------------VEI------GTV----QATVQ-------
--EQ--------SKILGLTFQSNGRWDLHVNSTV--AKATRALQA-LMHWGK-RTWGFSY
-HALRMIYLGGVVPILDYAIPV-FVTGPVTT----------------SSTIGASYQRVQR
TAAIFITG---AFKSTSTT-ALDFEASLLPVPLRLQLVQAR-SLLRLL----TSP-----
----ASHPTSQLVDQAQRVPPI---------RGLGPINALL----------RDFPTYSAA
NLERHIP----AAPPWQQPPTIKVAASKDEACGWYQWIATTGNASHH-------------
-------IFTDGSK-LDGKV----GAGVVV-------------TDSAMRTISSSCHRLDD
SKTVFTAEVSAIKEAIAT-------ALSLSI----------PGPLNIWSDSQAAVQAIGS
R---QATDVRIRRL----QDQLRSAP----------------------FLVTVHWIPG--
---HADIPGNEEADL----MAKA----GTLLDHAGE------------------------
----------------------------------------------------QQPSQHSL
FRHTL-----------ADTLGQ--------WQA------LWESKGNRKHRSVNT------
---------------------MSPGMARKLHNN-------------------LSRAQSSL
LVQLRTQHN------------GLRP----------------------------------Y
LLWRRVPGITTPL-----------------------------------------------
-------------------------------------------------------CETCG
--VPE----------------------------SVLHILILCPRFNAARSVVKSI-----
LGMRHAQSLRHL------------------------------------------------
------------------------------------------------------------
------------------------------------------------------------
------------------------------------------------------------
------------------------------------------------------------
------------------------------------------------------------
------------------------------------------------------------
------------------------------------------------------------
------------------------------------------------------------
------------------------------------------------------------
------------------------------------------------------------
-------------------------------------------LNNRQAIPLVLRLAQLR
FPAYKVGP----------------------------------------------------
------------------------------------------------------------
------------------------------------------------------------
--------------
>Penicillium__brasilianum
------------------------------------------------------------
------------------------------------------------------------
------------------------------------------------------------
------------------------------------------------------------
------------------------------------------------------------
------------------------------------------------------------
------------------------------------------------------------
------------------------------------------------------------
------------------------------------------------------------
------------------------------------------------------------
------------------------------------------------------------
------------------------------------------------------------
------------------------------------------------------------
------------------------------------------------------------
------------------------------------------------------------
------------------------------------------------------------
------------------------------------------------------------
------------------------------------------------------------
------------------------------------------------------------
------------------------------------------------------------
------------------------------------------------------------
------------------------------------------------------------
-------------------------------------MFEASQRSYPTMLENNLRIL---
------------------------------QLNMMKSRA--------GMEALINDHQ---
SQNLDVLLIQEPPITA-------------YQTHVNHSVWRLYRPTGGNDAAR--------
------FRSLIY-VNRKLST-----SSHRQLPSNHPDLTAIKV------WTADTQILIFS
IYIPPVPMHTP-EEASAATVLSTIQDTIQTTLQDDNRSACIVLSGDFNRHHPA--WGSNH
IQPRFI-------EDAGEV--IGFFQGNGLQS---CLPRGTATFWSLSHPGRN------S
TIDQTVTDR-----PDLLIKCHLY--HENYGSDHRATYSEW------NLRTLR-------
NAAVKA--------RKAYDRADWEK------IGWEV----WRLM-----RPWES------
------PTTIEA-----------LDAMVE--KLTEETARAVDRHTPNLR-PSPY------
-----AKR------------------W-FTADL---KSQQKEV----NYARRRWQ--ESC
AMAGRDDPYTMALFEDMRQKRRTWTRTIEKAKTSHWKQF-LDE--------------AGE
GK----LWKAATY-MKPR-----DSWGCIPALK------VGDREVTDNQEKAQAFMDSFF
-----PPM-------APAEEESS--------------------MEPPAELP---------
-------------------------------------------WQPISVTEVYRSLK---
SAKGS-SAPGEDSLPMLIWKRL---WKH-------LGYLITKIFAASIELGY-HPQRWRS
A-RIVVLRKPGK--PDYSLPGAYR---PISLLNTIGKLLEAV---MARRLSYLAEHHGLL
PDTQFGGRPGRTTEQALLILTNAI---DRAW---H-----------G--QR--VITLVAF
DLKGAFNGVNQITLDARLQS-KGIPAVARRWIASFMSRRQANIKF--DDYSSEVAPLHNA
GLPQGSPLSPILFALFNCDLV--------DQPV--DFH----------------------
----------------------------GG---A--SA------------------FIDD
YFRWRV-GRSAEENLA-K-----IQSEDIPRIE---AWARKTGSSFAAEKTELIHITR--
--------KRSEQCQ---------------GQITM------NGI----TVTPA-------
--TT--------AKLLGVIFDHELRWKEHVQQVV--KRATKVNMA-LGGLRQ-----LRP
-DQMRQLYEACVAPIIEYASTV-WHDPLRDK------------------THLRHLRTVQR
AALIRILS---AFRTVATS-TLEVEAHVMPTHLRLRHRAQT-TIAKLH----TLP-----
----RKHPIWDTLLRAQRRRNN--IGSYARFPLAEALKTMS--------------LKRLH
ELEMIDP--TPLPP-WRAEAFSSIEIEPDRETAIEQAKTARSKSDVT-------------
-------VYSDASGRHGHLGAAAIGFNKNS--------------PEATESLQVQVGPM-D
RWSVHAAELLGVLYAIIL--INKVAVQCRRS------MDTRVKSATILSDSMSALQAIEN
----PRNKSGQQII----HAIIRTAT------------NTKTHG----IAVRLQWVPG--
---HCDEPGNDAADR----LAKD----AATPGQTHP------------------------
----------------------------------------------------FSPLLSRE
GTHIR-----------HGIHSQ--------WER------EWKGSRNGSHLRKID------
-------------------NALPAKYTRQLYGN-------------------LPRNRAYL
LTQLRTGHC------------WLST----------------------------------Y
AKLFRHRDDD--------------------------------------------------
-------------------------------------------------------RCVCG
--ARE----------------------------SVIHVLLDCPALRHLRRELREK-----
VGDAFRSISTLL------------------------------------------------
------------------------------------------------------------
------------------------------------------------------------
------------------------------------------------------------
------------------------------------------------------------
------------------------------------------------------------
------------------------------------------------------------
------------------------------------------------------------
------------------------------------------------------------
------------------------------------------------------------
------------------------------------------------------------
------------------------------------GVGGPRGGDASPRAKTVEAVLDFA
EASQRFQNRAP-------------------------------------------------
------------------------------------------------------------
------------------------------------------------------------
--------------
>Penicillium__rubens__Wisconsin__54-1255
------------------------------------------------------------
------------------------------------------------------------
------------------------------------------------------------
------------------------------------------------------------
------------------------------------------------------------
------------------------------------------------------------
------------------------------------------------------------
------------------------------------------------------------
------------------------------------------------------------
------------------------------------------------------------
------------------------------------------------------------
------------------------------------------------------------
------------------------------------------------------------
------------------------------------------------------------
------------------------------------------------------------
------------------------------------------------------------
------------------------------------------------------------
------------------------------------------------------------
------------------------------------------------------------
------------------------------------------------------------
------------------------------------------------------------
------------------------------------------------------------
-------------------------------------VSDPRDLQPLPMLETNLRVL---
------------------------------QLNIMKSGP--------GMEALINDHQ---
SQNLDVLLIQEPSITT-------------CRTHVNHSAWRLYRPTVESEVVR--------
------FRSLIY-VNRGVST--SSHRQIPCN---HPDLTAIKI------WTADHQILIFS
VYIPPVPMHSP-DGTSAEATLTAIQNTIENALLDGRKTTSIVLSGDFNRHHPT--WGGNH
IHPRFV-------EDASEL--INFFQTYGLHG---CLPRGTATFWSLSDPGRN------S
SIDRTVTDR-----PDRLVKCHLY--DESYGSDHRATYSEW------NLQAQR-------
RPAAKA--------KKAYGRADWDK------IAKEV----LRQI-----GPWKE------
------IKTRPA-----------LDEAVE--RLTEAAATAVDSLTPDLR-PTPY------
-----SKR------------------W-FTPGL---KIQQTDV----NRLRRKWQ--DSC
SEFGRNHDQSATLFREMQQKRXEWTRTIEKVKASHWKQF-LDE--------------AGE
GK----LWKAATY-MKQR-----DAWGCIPTLQ------DGTNEFIENEVKAQAFLNTFF
-----PEM-----------DDPY----------------EDLPTQTPLELP---------
-------------------------------------------WQPITEX-----LR---
AMKGF-TAPGEDGVPSLVWKHL---WKY-------LKKFITGIFTASISLGY-HPKRWRS
A-RIVVLRKPGK--PYYSAPGAYR---PISLLNTLGKLLEAV---MARRLSYLAENHSLL
PDTQFGGRPGRTTEQALLVLSNAI---DRAW---N-----------Q--HK--VVTLVAF
DLKGAFN---------XLRA-RRVPSAARKWIGSFMSDRHANIGF--DDFRTEVAPLSNA
GLAQGSPLSPILFAFFNSDLV--------DQEV--TFH----------------------
----------------------------GG---A--SA------------------FNDD
YFRWRVEGRTASRPLN-H------------------------------------------
-----------------------------------------ERK----TIKPT-------
--TT--------AKLLGVIFDQELRWKEHIQQAI--KRATQAKVA-LGGLRH-----LRP
-EQMRQLYEACVTPVVDYASTV-WHDPLGDK------------------THLRHLRTVQR
TALIRILS---AFRTVATS-TMEVEAHILPTHLRLRHRAQS-TITRLH----TLP-----
----RDHPIWSTLQRAQKRRNN--IGSYSRFPLAQALKTMN--------------LERLQ
DLEMIYP--RLRPP-WRTEAFTEIEIVSDREIAAQRAETIRSISDVV-------------
-------VYSDASG-RYGHLG---AAAVTL-----------DNNLEVSESVQIQVGSM-D
RWSVHAAELIGILHAIEI--INKVASERRRL------HAEQVRLATILSGSMSALQAIQT
----PGNKSGQRII----HAILEAAI------------NTKTHG----VTIRLQWIPG--
---HCAAPGNDSADR----LAKE----AAIPGKTHP------------------------
----------------------------------------------------FCPLLSRE
KAFVR-----------KNIYVQ--------WEK------EWKESREGGNLRTID------
-------------------NALPAKYTRRLYGP-------------------LPRNRAYL
LTQLRTGHC------------WLST----------------------------------F
AKAFHFQDNG--------------------------------------------------
-------------------------------------------------------RCVCG
--DRE----------------------------TLKHVLWDCPDLRELRRELRRK-----
VGDAFNSVSSLL------------------------------------------------
------------------------------------------------------------
------------------------------------------------------------
------------------------------------------------------------
------------------------------------------------------------
------------------------------------------------------------
------------------------------------------------------------
------------------------------------------------------------
------------------------------------------------------------
------------------------------------------------------------
------------------------------------------------------------
---------------------------------GGSREERRGQIDHASRTKTVDTVLDFA
EASQRFRSR------------------APRGQLDNVNGN---------------------
------------------------------------------------------------
------------------------------------------------------------
--------------
>Aspergillus__fumigatus__Z5
------------------------------------------------------------
------------------------------------------------------------
------------------------------------------------------------
------------------------------------------------------------
------------------------------------------------------------
------------------------------------------------------------
------------------------------------------------------------
------------------------------------------------------------
------------------------------------------------------------
------------------------------------------------------------
------------------------------------------------------------
----------MADPPAGGPEPHPTNTQESNTSFSVEDFQPQIPLEPLPGSRKRTRSGDTF
IALETTGRITTREVWKLIDSLKLIIQHQTVLIETTKTEIEEVKHGQNILRDQNEKLHEEV
RALRAQLEANPPVPQSRSWAAVAADGISAAPQPNHRPTNKTENCVRISTQRTFVDPADND
NSNGNAFGRYLQTDTANSHIRTALLSCPSTQDAQVAGIGTTKTGYVIRFKDPESAE-AAR
TNTEWLNELGNNTKLVKPRFGVVVHRTPTEDFDLENANAEAIEKIIEENDLAGQGHQIEE
VAWLKRKDKPLGKFASLGIWFDSPEGAERILNNGLLVGQRYIGSKHHGAAIVRAHT----
------------------------------------------------------------
------------------------------------------------------------
------------------------------------------------------------
------------------------------------------------------------
------------------------------------------------------------
-------------------------------------SGNDARRESEPDASTVAANT---
------------------------------QPAIDSVQPPRIPTPLNSGPGMEALINDHQ
SQDLDVLLIQEPSITS-------------YQTHVNHSAWRLYRPTVASDEIR--------
------PRSLIY-VNRKLST-----SSHRQIRCDHPDITAIKI------WTPDTQILLFS
VYIPCVPLHAP-DEATAEPTLTAIQNTISAARHIDQKPTTIILSGDFNRHHPM--WGGNH
IQARFI-------EDASEL--IAFFQDHNLHS---CLPRGTATFWPLNNPGKS------T
TIDQTVSDR-----PDLLIRCHLY--HDNYGSDHRATYSEW------SLKARH-------
GPIAKA--------RKAYERADWDK------IGAEV----LLQM-----GPWKE------
------IKTRPA-----------LDETVE--RLTEITASAVENHIPNRR-PTPY------
-----SKR------------------W-FTPDL---KVQQTEV----NRLRRKWQ--ESC
AEHGRNHPRSVTLFEEMQQKRRIWTRTIEKAKKSHWKQF-LDG--------------AGE
GM----LWKAATY-MKPR-----ETWGSVPSLQ------VGCNELVDNEDKARAFLDTFF
-----PKM-----------DEPN----------------DDPPTQAPLELP---------
-------------------------------------------WPPITELEIERALK---
AAKSS-TAPGEDGLPTLVWKHL---WKF-------LNRFIAGIFTASVKLAY-HPKRWRR
A-KIVVLRKPGK--PDYSNPGAYR---PISLLNTLGKLLEAV---VARRLSYLAEKHSLL
PDTQFGGRPGRTTEQALLVLSSAI---DRAW---Y-----------K--CR--VVTLIAF
DLKGAFNGVNKISLDARLRV-KGIPTVARKWIASFMSDRFANIGF--DDFRTEIAPLDNA
GLAQGSPLSPILFTFFNSELV--------DQAV--TPH----------------------
----------------------------GG---A--SA------------------FIDD
YFRWRV-GPSAEDNLA-K-----IQSEDIPRIE---AWARRTGSHFAAEKTELIHLTR-K
--------RSQHLQG----------------QVVM------NGE----TIKPS-------
--PT--------AKLLGVVFDQELRWKEHVQQAI--KRATKVSIA-LAGLRH-----LRP
-EPMRQIYQACVTPVVDYSSTV-WHDPLRDK------------------THLRHLNSVQR
VSLIRILA---AFRTVATT-SLEVEAHVLPTHLRLRYRAQK-VIAKLH----TLP-----
----HSHPIRSALSRAQKRRNN--IGTSSRFPLAEALKTMN--------------LERLD
ELETIDP--SPLPP-WRTEPLTEVEIGSDRETAVERAEATRSTSDIV-------------
-------VYSDASG-REGHL----GAAIVA----------LDNDLQVVESKQVQVGPM-N
RWSSHTAELIGIFYAISM--VLKVARQFSNR------FERSHKIATILCDSKSALQATQN
----VRNNSGQRIV----HAIHQAAT------------EIQVAG----IALRLQWVPG--
---HCDNPGNDAADQ----LAKN-------------------------------------
------------------------------------------------------------
-----------------------------------------AACRGKTHPFRPL------
----------------------------------------------------LSRERVEV
IQQRRSPTE---------------------------------------------------
------------------------------------------------------------
------------------------------------------------------------
--------------------------------------SRRHPTSNPHEEAIW-------
------------------------------------------------------------
------------------------------------------------------------
------------------------------------------------------------
------------------------------------------------------------
------------------------------------------------------------
------------------------------------------------------------
------------------------------------------------------------
------------------------------------------------------------
------------------------------------------------------------
------------------------------------------------------------
------------------------------------------------------------
------------------------------------------------------------
------------------------------------------------------------
------------------------------------------------------------
------------------------------------------------------------
--------------
>Penicillium__camemberti
------------------------------------------------------------
------------------------------------------------------------
------------------------------------------------------------
------------------------------------------------------------
------------------------------------------------------------
------------------------------------------------------------
------------------------------------------------------------
------------------------------------------------------------
------------------------------------------------------------
------------------------------------------------------------
------------------------------------------------------------
------------------------------------------------------------
------------------------------------------------------------
------------------------------------------------------------
------------------------------------------------------------
------------------------------------------------------------
------------------------------------------------------------
------------------------------------------------------------
------------------------------------------------------------
------------------------------------------------------------
------------------------------------------------------------
------------------------------------------------------------
------------------------------------------------------------
------------------------------------------------MEALINDHQ---
SQNLDVLLIQEPSITT-------------YRTHVNHSSWRLYRPTTETDAAR--------
------FRSLIY-VNRNIST-----SAHRQIPCDHPDVAAIKI------WTSDSQILFFS
VYIPSIPLCTD-SEASAEPALTAIQNTITTTLQDDYRSTSIVLGGDFNRHHPM--WGGNR
IQSRFI-------EDASDL--IAFFQANSLHS---CLPRGTATYWSLSDPGRN------S
TIDQTVTDR-----PELLVKCHLY--HENYGSDHRATYSEW------NLQAHS-------
KRTPQT--------RKAYERADWNK------IGEEV----TRRT-----GPWKE------
------IKTRPA-----------LDEAVQ--NLTEATTASVNKFTPDTR-LTPY------
-----SKR------------------W-FTPDL---KVQQTKV----NQLRRRWQ--ENC
GILGRDHPHSTTAFQEMQQSRRAWTRTIEKAKASHWRQF-LDE--------------AGE
GK----LWKAATY-MKPR-----ETWGCVPALK------VDDQELIENEDKAQAFLDSFF
-----PPM-----------DTPE----------------ANSTTPAPLGLP---------
-------------------------------------------WQPLTTPEIERSLQ---
AAKGT-TAPGEDKLPMLVWKHL---WVH-------LKDNITGIFNASLSLGY-HPKQWRN
A-KIVVLRKPGK--PDYSLPGAYR---PISLLNTLGKLLEAV---IARRLSYLAEKHRLL
PDTQFGGRPGRTTEQALLVLSNAI---DRAW---Y-----------K--HK--VVTLVSF
DLKGAFNGVQQASLNACLRA-RGIPAIARKWIASFMSDRYASIGF--DDYRTGVSLLENA
GLAQGSPLSPILFAFFNADLV--------DQPV--TRH----------------------
----------------------------GG---A--SA------------------FIDD
YFRWRV-GRSAEENLA-K-----IQSEDIPRIE---AWARKTGSCFAAQKTELIHLTR-K
--------KAEHLQG----------------QIVV------NGT----AVSPS-------
--PV--------AKLLGVNFDQEMRWKEHVQQAI--KRATKVTVA-LGGLRH-----LRP
-DQMRQLYQSCVTPVLDYASTV-WHDPLRDK------------------THLRHLNTVQR
TSLVRILS---AFRTVATA-TLEVEAHILPTHLRLRHRAQR-TIANLH----TLP-----
----REHPIWDTLSRAQKRRNN--IGSYARFPLAEALKTMD--------------LQRLN
ELETIDP--RPLPP-WRLDPFVEIEVGSDREVAGEQAEAVRSTSDIV-------------
-------VYSDASG-RDGHL----GAAVVA----------LNVDMEMVESQHIQVGPM-D
RWSVHVAELIGIYHAVGT--VFKMAHQQPTP------EG--RQTATILCDSRSALQAIKS
----ARNKSGQRIV----HAIHQAAT------------EVKTAG----IALRLQWVPG--
---HCDNPGNDAADR----MAKH----AASPGKSHP------------------------
----------------------------------------------------FRPLLTRE
KGLIR-----------GNIAAQ--------WEH------EWRTSSKGGHLRKID------
-------------------DTLPATHARKLYGS-------------------LPRGRAYL
LTQLRTGHN------------WLST----------------------------------Y
RKKIGYSDDD--------------------------------------------------
-------------------------------------------------------RCGCG
--AQE----------------------------TVTHVLVDCLMLVELRRNLRRE-----
VGDAFNSVSSLL------------------------------------------------
------------------------------------------------------------
------------------------------------------------------------
------------------------------------------------------------
------------------------------------------------------------
------------------------------------------------------------
------------------------------------------------------------
------------------------------------------------------------
------------------------------------------------------------
------------------------------------------------------------
------------------------------------------------------------
---------------------------------GGSKQGEKGKPDTVSRARTVQAVLDFA
EASHRFRSC------------------APRGQPNNGNGN---------------------
------------------------------------------------------------
------------------------------------------------------------
--------------
>Penicillium__roqueforti__FM164
------------------------------------------------------------
------------------------------------------------------------
------------------------------------------------------------
------------------------------------------------------------
------------------------------------------------------------
------------------------------------------------------------
------------------------------------------------------------
------------------------------------------------------------
------------------------------------------------------------
------------------------------------------------------------
------------------------------------------------------------
------------------------------------------------------------
------------------------------------------------------------
------------------------------------------------------------
------------------------------------------------------------
------------------------------------------------------------
------------------------------------------------------------
------------------------------------------------------------
------------------------------------------------------------
------------------------------------------------------------
------------------------------------------------------------
------------------------------------------------------------
------------------------------------------------------------
------------------------------------------------MEALINDPQ---
SQDLDALLIQEPSITT-------------YRTHVNHSAWRLYRPTTQTDAVR--------
------FRSLIY-VNRRLST-----SSHRQIPCDHPDVAAIKI------WSADSQILLLS
VYIPPAPLFMG-DDESALPALTAIQNTITTTLHNEQRPTNIILSGDFNRHHPL--WGGNH
IPPRFI-------EQAGDL--IEFLQSHNLHS---CLPRGTATYWALNNPGQN------S
TIDLTVTDK-----PERLVKCHLY--HENYGSDHRATYSEW------DLQPQS-------
KPNDKV--------RKAYERADWAR------IGEEV----ARKM-----SPWKD------
------IKTRPT-----------LDRVVE--KLTSATAQAVDQFTPDTR-PAPY------
-----SKR------------------W-FTPYL---KVQQVEV----NQLRRRWQ--ASC
AELGRDHASTTAAFQTMQSKRRAWTRTIEKAKASHWKQF-LDE--------------AGD
GK----LWKAATY-MKPR-----ETWGCTPALK------VGSQELTQNKDKARAFLEAFF
-----PAM-----------NTSD----------------PSLPASPQPELP---------
-------------------------------------------WHPITTLEIERSLK---
TAKGT-TAPGEDNLPMRVWKKL---WVY-------LKPFITSIFRACIDLGH-HPKPWRS
A-KIIVLRKPGK--PDYAMPGAYR---PISLLNTLGKLLEAV---MARRLSYLAEKHGLL
PSSQFGGRPGRTTEQALLVLSNAI---DQAW---Y-----------K--HK--VVTLIAF
DLKGAFNGVNRVSLDASLQA-RGIPVVARKWIASFMSDRHANIGF--DDFRTETELLVNA
GLAQGSPLSPILFAFFNADLV--------DQPV--DSH----------------------
----------------------------GG---A--SA------------------FIDD
YFRWRV-GRSAEENVA-K-----IQAEDIPRIE---EWAQRTGSCFAAEKTELIHLTR-K
--------RGEHPEG-----------------VTF------NGA----VVKPS-------
--PT--------AKLLGVTFDQGLRWKEHVQQAI--KRATKATIA-LSGLRH-----LRP
-EQMRQLYQACVTPIIDYASTV-WHDPLRDK------------------THLRHLNTVQR
TALIRILS---AFRTVATA-TLEVEAHILPTHLRLRHRAQR-TIARLH----TLP-----
----RDHPIWSALPRAQNRRNN--IGSYARFPLAEALKTMD--------------VDRLN
ELETIDP--RPLPP-WRKDAFVEIELEPDRERARDRAESAKDTSDIV-------------
-------VYSDASG-REGHL----GAAVVA----------LDDNDEVVESQQIQVGPM-E
RWSVHVAELIGIFYAVNM--VYKLVHQRTNV------VNGAHITATILCDSRSALQAIQN
----AKNRSGQRIVHAILQTATEVQA--------------------KNITLRLQWMPG--
---HCENAGNDAADR----RAKE----AAEPGKTHP------------------------
----------------------------------------------------FRPLLSRE
NAFVR-----------SKIYDQ--------WGQ------EWKTSTKGAHLRKID------
-------------------GDLPAQYTRKLYGN-------------------LPRNRAYL
LTQLRTGHN------------WLSS----------------------------------Y
RKKIGYSDDD--------------------------------------------------
-------------------------------------------------------RCECG
--AQE----------------------------TVSHVLMECPKLRGLRAELRGK-----
VGDALNSVSSLL------------------------------------------------
------------------------------------------------------------
------------------------------------------------------------
------------------------------------------------------------
------------------------------------------------------------
------------------------------------------------------------
------------------------------------------------------------
------------------------------------------------------------
------------------------------------------------------------
------------------------------------------------------------
------------------------------------------------------------
---------------------------------GGSNEGEKGKPDTVSRAKTVQAVLDFA
EASQRFRSR-------LDQELLFASPFRSRWPQTSPQWRLAFSPSDRGSHFGLSLAPHF-
------------------------------------------------------------
------------------------------------------------------------
--------------
>Penicillium__griseofulvum
------------------------------------------------------------
------------------------------------------------------------
------------------------------------------------------------
------------------------------------------------------------
------------------------------------------------------------
------------------------------------------------------------
------------------------------------------------------------
------------------------------------------------------------
------------------------------------------------------------
------------------------------------------------------------
------------------------------------------------------------
------------------------------------------------------------
----------------------MADPPTGGPEPFPTNIQESIASILGEELQATVAADRSD
LLYETRKRTRGSDAFAPSDPAGRITTKEVCGNGTSPLNHQPP---------------DKE
QNCVRISTQRTFVDPRDNINNDGHAFGDVTTQDAQVAGIGTTKTGYIIRFKNTESANVAR
NNTEWLHNLGNNTKLVKPRFGIVIHRTPTEEFDLETGAAQAVDKITEDNDLTEHGFRIEE
LAWMKAKDKPLGKFASLGVLFDSTEGAEHILRNGFVVNKHYLHYIERREFKKKRCFRCQQ
FGHLAWSCKETPRCGHCVGQHERERC----------------------------------
------------------------------------------------------------
------------------------------------------------------------
------------------------------------------------------------
------------------------------------------------------------
---------------------------------------------PPGMLERNLRIL---
------------------------------QLNMMKSGP--------RMEALINDPQ---
IQDLDILLIQEPSITT-------------YRTHVNHSAWRLYRPTTQTDAVR--------
------FRSLIY-VNRRIST--SSHCQIPCD---HPDVTAIKI------WSADFQILIFS
VYIPPVPLFTT-DNAPASPALTAIQNTITTTTQNEQRSISIILFGDFNRHHPM--WGGSH
IPSGFI-------EEASEL--IDFFQTHNLHS---CLPRGTATFWALNSPGQN------S
TTDQTVTDR-----PDLLIKCHLY---HEYGSDHRATYSEW------NLQPQS-------
KPSTKA--------RKAYERADWDR------IGEEV----TRQM-----SPWKD------
------IKTRPA-----------LDRIVE--ELTSATAQAVDRFIPDTR-PTPY------
-----SKQ------------------W-FTPDL---KVQQVEV----NQLQKRWQ--ASC
VGLGRNHASTTAAFQAMQQKRRAWTRTIEKAKASHWKQF-LDE--------------AGE
GK----LWKAATY-MKPR-----ETWGCTPALQ------VGSEELTQNEDKAKTLLEAFF
-----PAM-----------NIPD----------------PSPPALPQADLP---------
-------------------------------------------SQPITELEIEGSLK---
AAKGA-TAPGEDNLPMLVWKKL---WVY-------LKSFITGIFAACINLGH-HPKQWRS
A-KIVVLRKPGK--PDYSTPGTYR---PISLLNTLGKLLESV---IVRRLSYLAEKHDLL
PNSQFGGRPGRTTEQALLVLSNAI---DQAW---Y-----------K--HK--VVTLIAF
DLKGAFNGVNWVSLDAALQA-RGIPIAARKWIASCMSDRHDNIGL--DDFRTETKPLANA
GLAQGSPLSPILFAFFNADLV--------DQPV--NSH----------------------
----------------------------GG---A--SA------------------FIDD
YFRWRV-GHSAEENLA-K-----IQSGDIPRIE---EWARRTGSCFAAEKTELIHLTR-K
--------RGEHLGG----------------QITF------NGA----EVKPS-------
--PT--------ANLLGVVLDQGLRWKEHVQQTI--KRATKTTIA-LSGLRH-----LRP
-EQMRQLYRACVTPVIDYRTAL--------------------------------------
--IRILS----AFRTVATK-TLEVEAHMLPTHLRLRHRAQR-TIARLH----TLP-----
----RDHPIRGALSRAQNRRNN--IGSYARFPLAEALKTMD--------------VDRLN
ELETIDP--RPLPP-WRKDAFTEIEIEPDRETARERAVSAKDTSDII-------------
-------VYSDASG-RKGHL----GAAIVT----------LNDNEEVIESQQVQVGPM-E
RWSVHVAELIGIFYAVDM--VFKLAHQRTNV------EDGVQSTATILCDSRSALQAIQN
----VKSRSGQRII----HAILQAAA------------EVQRVN----VRLRLQWMPG--
---HCEIPGNDAADR----LAKE----AAQPGKSHP------------------------
----------------------------------------------------FRPLLSRE
NAFVR-----------GNIYTQ--------WGR------EWKSSTKGAHLRKVD------
-------------------GALPARYTRKLYGN-------------------LPRNRAYL
LTQLRTGHN------------WLSS----------------------------------Y
RKEIGYSEHD--------------------------------------------------
-------------------------------------------------------RCECG
--AQE----------------------------TVAHVLIECPRLRELRTELRRK-----
VGDAFNSVSSLL------------------------------------------------
------------------------------------------------------------
------------------------------------------------------------
------------------------------------------------------------
------------------------------------------------------------
------------------------------------------------------------
------------------------------------------------------------
------------------------------------------------------------
------------------------------------------------------------
------------------------------------------------------------
------------------------------------------------------------
---------------------------------GGSNEGDKGKPDTVSRVKTVQAVLDFA
EASQRFRSRAP-------------------------------------------------
------------------------------------------------------------
------------------------------------------------------------
--------------
>Aspergillus__niger
------------------------------------------------------------
------------------------------------------------------------
------------------------------------------------------------
------------------------------------------------------------
------------------------------------------------------------
------------------------------------------------------------
------------------------------------------------------------
------------------------------------------------------------
------------------------------------------------------------
------------------------------------------------------------
------------------------------------------------------------
------------------------------------------------------------
------------------------------------------------------------
------------------------------------------------------------
------------------------------------------------------------
------------------------------------------------------------
------------------------------------------------------------
------------------------------------------------------------
------------------------------------------------------------
------------------------------------------------------------
------------------------------------------------------------
------------------------------------------------------------
------------------------------------------------------------
----------------------------------MKSRA--------GMEALINDHQ---
SQNLDLLLIQEPPKTA-------------YHTHVNHSAWRLYRPTHPEIPR---------
------FRSLLY-VNRRIST-----SSHRQIHCNHPDVVGIKI------WTSELQYLVFS
IYIPPIAMHEPFEASSAQEILEEIQKIIQEHTEQNSRTTKLILAGDFNRHHPA--WSHRA
VHHRFA-------QHAEEL--INFFQAHELQW---CLAKGDITYWSLNQPGKT------S
VLDLTLTND-----VTRLIKCQLY--HDHYGSDHRGTYSEW------NLQAEQ-------
TRKPKP--------KRAYDRADWAR------VAQDI----LRQI-----DPPVN------
------IQSAQD-----------LDYAVN--NLIQTTVAALDRHVPVQA-PCPY------
-----SKR------------------W-FTTDL---KAQQIEV----NQIRRRWQ--NRC
ALLGPNHPMTKILFEEMRQKRREWTRAIEKAKGRHWKEF-LDK--------------AGE
GH----LWKAATY-TRPR-----DTYMSIPTLR------VGTEEVTDNQGKAEAFLQAFF
-----PMM-----------AEPE----------------PEELVNPAEELP---------
-------------------------------------------WEPITEQEIYRSLR---
VAKGT-TAPGRDGIPTLVWKHL---WTY-------LKDIITMIFTKSVDLGH-HPRQWRQ
A-RIVVLRKPGK--PDYSAPGAYR---PISLLNTLGKVLEAV---MARRLSYWAEKHGLL
PDTQYGGRPGRSTEQALLVLANAI---DRAW---A-----------Q--SR--IVTLIAF
DLKGAFNGVYQSSLDVQLRA-KGIPSKARQWISSFMEDRQASITF--DDFETDDLPLGNA
GLAQGSPLSPILFGFYNSDLV--------NQPV--NSN----------------------
----------------------------GG---A--SA------------------FIDD
YFRWRI-SSSAEENIK-K-----IQEEDIPRIE---QWARQTGASFAAEKTELIHLTR-R
--------KTAHRIG----------------QIRM------NGQ----VIQPA-------
--DT--------AKLLGVIFDKELRWKEHVQRAV--QRASKVNIA-LSGLRH-----LRP
-EQMRQLYQACVLPVLDYASTV-WHKPLRDK------------------IHLRLLETVQR
TALIRILS---AFRTVSTA-ALEVEAHMLPTHLRLKQRAQI-VIARFS----TLP-----
----EDHPVHDVISRARVRSTQ--VGNRARFPLAETLRTMN--------------LTRLQ
[truncated: 154,054 more chars]
