# Supplementary material for: Close ecological relationship among species facilitated horizontal transfer of retrotransposons
Source: BMC Evol Biol. 2016 Oct 7;16:201. doi: 10.1186/s12862-016-0767-0 (PMC5055719; doi:10.1186/s12862-016-0767-0)
Supplement: Additional file 15: — Multiple sequence alignments used for phylogenetic analyses. (ZIP 546 kb) [file 12862_2016_767_MOESM15_ESM.zip › Nimb-2_LVa_hits_M.fasta]

>Larimichthys__crocea
------------------------------------------------------------
------------------------------------------------------------
------------------------------------------------------------
------------------------------------------------------------
------------------------------------------------------------
------------------------------------------------------------
------------------------------------------------------------
------------------------------------------------------------
------------------------------------------------------------
------------------------------------------------------------
------------------------------------------------------------
------------------------------------------------------------
------------------------------------------------------------
------------------------------------------------------------
------------------------------------------------------------
-------------------------------------------------MTTDGTKFPLP
GRGSPGPPPGARPGGGARWRAPGGRVLTHGARPGT-------------------------
------------------------------------------------------------
-----------------------------------------------------ARKGDMG
PPSHRPTTHGRGLRGEKVRREMGGSRRRGPWRSDPRLQKLALGTWNVTSLAG--------
-----------------------KEPE---------------------------------
------------------------------------------------------------
------------------------------------------------------------
--------LVHEVE---RYRLDIVGLASTHSVGS--------------------------
-----------GTSFLERGWTLYHSGV--APGERRRAGVGLLV-------SPRLGACTL-
-------------------------GFTPVDERVASLRL---------------------
---------------------------------------RVGGR------VLTVVCAYAP
NGSS-------EYPPFLESLEGVLESAP------SGDSL--VLLGDFNAHVGGDSETWR-
GVIGRNGPPDLNPSGVLLLDF-C-ARHGLSITNTMFKHKGVH-MCTWHQDALG--RSSMI
DFVVVS----SDLRPHVLD-TRVKRGAELST--DHHLVVS-WLRWWGRMAVRPGRPKRSV
RV----CWERLAESPVRKSFNS----HLRESFAHV----PGEAGD---------------
I----ESEWTLFRSSIVEAADRSCGRKVVGAC-----RGGGP-------RTR--------
--------WW--TPAVRDAVKLKKEAYRTFLA--------CGSPEA---AD-GYRHPKRN
AASAVAEAKTRA---WEEFGEAMESDFRTASRRFWTTIRRLRRGKQC-----TINTVFSG
DG--------VLLTSTGDVLGRWREYFEDLLNPT-STSSV--------------------
-----EEAESGDPV---------VVSPISGAEVAEVVK-KLLGG--KAPGVDEVRPEFLK
ALDVV-------GLSWLTRLCNIAWTSGA-VPLDWQTGVVVPLFKKG----DRRMCSNYR
GITLLSLPGKVFSGV---LERRVRKIVE----PRIQEEQCGFRPGRGTVDQLYTL-SAAL
EGA--WE---FAQ--PVYMCFVDLEKAFDRVPREVLWGVLRE-YGVPDPLIRAIRSLYSR
CQSLVRIA--G-SKSDLFPVGVGL--RQGCPLSPVLFITFMDRISRRSQGVEG-------
-----------LRFGGLRIGSLLFADDLVLLAS--------SDRDLQ-LSLERF---AAE
CEAAGMRISTSKSEAMVLSR------------KRVECSLQV-GDEILPQVEEFKYLGVLF
T---------SEGRMEREIDRRIGAASAVMRTLHRSVVVK-KELSRKAKLSIYQSIYVPT
LTYGHELWVVTERIR-------------SRIQAAEMSFLRRVAGVSLRDRVRSSAI----
---------------REELRVEPLLLRI-ERNQLRWLGHLV-------------------
----------------------RMPPGRLPGEMFRARPSGRRPRGRPRTRWRDYVSRLAW
ERLGVPLGELAEVA----------------------------------------------
--------------------------------------------------GEREVWVSLL
KLLPPRPEHG--------------------------------------------------
------------------------------------------------------------
------------------------------------------------------------
------------------------------------------------------------
------------------------------------------------------------
------------------------------------------------------------
------------------------------------------------------------
------------------------------------------------------------
------------------------------------------------------------
------------------------------------------------------------
------------------------------------------------------------
------------------------------------------------------------
------------------------------------------------------------
------------------------------------------------------------
---------------------------
>Perkinsela__sp.__CCAP__1560/4
------------------------------------------------------------
------------------------------------------------------------
------------------------------------------------------------
------------------------------------------------------------
------------------------------------------------------------
------------------------------------------------------------
------------------------------------------------------------
------------------------------------------------------------
------------------------------------------------------------
------------------------------------------------------------
------------------------------------------------------------
------------------------------------------------------------
------------------------------------------------------------
------------------------------------------------------------
------------------------------------------------------------
------------------------------------------------------------
------------------------------------------------------------
------------------------------------------------------------
------------------------------------------------------------
-------------MRAARDINLSLLLLRAGDVHPNPGPALRIAQFNILGFTP--------
----------------------GRRLS---------------------------------
------------------------------------------------------------
------------------------------------------------------------
--------LLHKAI---THNLDVLLLQELHVTEDE-------------------------
-----------ASRLTLDGYKFFA-----VSRNARGGGVAVLV-------RDVFQSSLVS
QS-----------------------ITSVVKQITACVKV---------------------
---------------------------------------GA--------HLCYFTSAYFP
S----------GNRVGSATVHSLS----------QGAWTTHLIGLDSNCH----HGRWD-
------TYADANPGGSHIVDF-C-NDERYA----IRN--TGD-PTRSSLTVRKG-RLSAP
DVTL------ARGCTTQRW-QST---PDPDS--DHFLITF---NFVIGDDVPLAHHVPKR
SFY---SWGKANWQEFSRLVAA--------DCRTF----PMRGNP---------------
-----HQQAKFLSRSIAKATSKAVP------------KGVVR-------VRH--------
--------FW--SADLEDAQSKCEALLNPIHGT-------TPAQRR------AILVSTRE
RKKLLDMHCKNE---WGKACADMKTSNS----ATWRMLHNIMSTRP------TPTNLVVE
GG--------REIPL-TSAANHLVSFFKTKATRH-PRAKV--------------------
-----PQTPPRPTG---------LLRALTRHELNVALG-CMSHA--TACGPDDVYNEALA
HLPKI-------ARVALLRTFNRSLSRGI-VPREWKRGTIVPILKPGK---PSGRVDSYR
PVTLTSTLAKLMERI---LHGRLRHLVQ-------SDNQAGFRADRSSTDALMWL-RAHV
QPT---N---ASKTPLTSAVFVDFSRAFDSVDHDLLLKRLQQ-LDVDPYLVRWTLSFLSD
RQVRACMG--HRHYSRVKTFTCGV--PQGTVLGPLLFNVFMDVLSADLD-RSG-------
------------------AQHYFYADDLTIIAR--GRDRELV---LN-QLLDVL---DHW
SRAHFMDVNVVKTKVCNFRS------------RSDAPVVRY-RGTELAVDDAPKLLGVTF
N---------KHRGFGHHTQTMKSKCQKILLQLSAICNTV-LGASRDAIRCFHLAMVTSY
MQYACAAWFGIASAT----------DL-ATLDSIQARGARLAC--GLPATTNTHDS----
---------------LLEANLACVSETA-KYLTYKTFLLST--------------LRGGS
RADNVTRC-------------FPPSSEIGKLHTEITEAYGPVEPLTDAPSLNPRIRIRPW
ALQAVTKEMADSVKKRASDETIAHRHPADYE-----------------------------
---LWTDGSYVAETSSVAGAAL-----LFAKGIESYTTVSVCGKGRSSLRSECLALHAGL
HRVIADRTLHRGQR-------LLVASDSQSLLMALRCHTARSTT-----STFAECVEMLN
ALAGWG----VKIRLQFVFGHCGVSRNELADVASNAAHGCSTRYPLWHKDALSIASGKIA
TEASKKLEARESHRRRVVGLRPTKTKHLTGVRLLDCLASQARTN--WSPYWGDLHRTMNP
SAPKACRFCSNPPTSSSVAPPIAQSRKRGRTTDAVECPECSIVLASRSSGVGHLRATHGY
PHQEALRLLRSAPPAPPGDRTGPHKCPYCPRMFRFVPTVNRHVVKHRDEPRIRRARPAAQ
PATSPTPSGLCHLCSFTSRTKAGLTSHLLRTHNFDRRLPKRHRSNDCEESVEHLLF----
-------HCPRFSALRIKHAIR-PPGDPDQWFERRIPEFLVDTLQLLDDPSDCRTGELPS
VTASLKKSSTEARVLSCAKFIFYNCKPFIKTAANVVASLIGCASRSLEKRARD-------
------------------------------------------------------------
------------------------------------------------------------
------------------------------------------------------------
------------------------------------------------------------
------------------------------------------------------------
------------------------------------------------------------
---------------------------
>Trypanosoma__grayi
------------------------------------------------------------
------------------------------------------------------------
------------------------------------------------------------
------------------------------------------------------------
------------------------------------------------------------
------------------------------------------------------------
------------------------------------------------------------
------------------------------------------------------------
------------------------------------------------------------
------------------------------------------------------------
------------------------------------------------------------
------------------------------------------------------------
------------------------------------------------------------
------------------------------------------------------------
------------------------------------------------------------
------------------------------------------------------------
------------------------------------------------------------
------------------------------------------------------------
------------------------------------------------------------
------------------------------------------MQWNSAGLTK--------
----------------------AKHLA---------------------------------
------------------------------------------------------------
------------------------------------------------------------
--------LGKQLY---DDNIPFCLLSETKMSPTPE------------------------
-----------AAGFGLPGYQHYG-----IARTCRGGGVSILI-------RDEIQVETG-
-------------------------PALVAGIELAQVTI---------------------
---------------------------------------HLDAG-----MKLTISSAYLP
PV---------ATKITPEDLDRLN----------TDGPQ--LIGADVNAX----ALSWG-
------HEIPPDNRGDAVVQWCIDNEFLMP----TLEIGHGT-PIGIEAPRQ--------
----------MCPWQRNAWWQIWTARPTPDS--DHYIITY---TVQVGEDDSPLEAQRIY
KALL--TWKKANWSKFRKLTNS---------HCRL----KRGMNR---------------
I----DTIEKHIASGIRLATKAAVP------------EGNRR-------QSP--------
--------FW--TPELADLDKAIAS---------------KPHAQS-------SQRLKIR
RRELLRAAATSR---WRTLCSNLEVSNG----NSWQIIKRVYAPRPL-----STPAVKAD
G---------VVLSH-HQKANHLARMYAAIARRH-PRSYS--------------------
-----PPPIKTRDE---------DFQPITMAELDRALR-LLPLG--SAPGPDMIHGEALR
HLGKC-------AKHSVLTLFNKSLRTGI-VPQSWRHGIIIPLLKPGK---KATELASYR
PVTLTSCLCKLMERI---IAARIREVIE----PKLTPQQSGFRPSHSTLDQLLHL-RAVM
HRP---T---PKD--RTAAVFVDYAKAFDTVDNDKIILEMRR-LGVPQHIVRWSASFLRN
RTVAVSAN--K-VHSSPVSFTRGV--PQGTVLGPLMFIIVMNSLSLRLAEVPA-------
------------------LRHGFFADDLTLIAR--HSDREIMTTTLQ-RGLNVV---ASW
TKQYFMEVNASKTKYAFFGT-----------TSANPLALLY-NGTPVTMERLPTLLGITF
Q---------NYRGMSSHVARLQQQINQRLMQLAAVSSCS-WGPKRDTLRAFYLALVQAK
AMYGIEVWYWDASST-----------SRTTLNAGQYKACKIIA--GIPKGSRTEDA----
---------------LLEANLQPLSTTV-LTRSLKYMLLCETRGGAVRDSARVVYPTEHP
VRQLYTTI-------MAPYPELHIEARIPPLAPLTLRWASRALFHTSLEGVTAEDPDEAK
LQACTRWIARHFRRKGPTPPERLHYE----------------------------------
---LWADGSVELGVKSGAAAM------IYLNGELIAQAKSGAGPIACSYRAESIALQVGL
QKLLDIIPRRNTRPCR-----VSVFTDSLSLLMALQTGPLTVTD-----PILRLLWNLLL
DLQHRK----ARIRLQFIFGHCGIAKNEACDKEAKTASDLPQRGDTWIPDVVALAKRHIR
SQLPKPSTHRSSITGHWNPTRNDPSLTREEEAALARFRTGVSHRYGWLLRVLQPTTPNTC
RWCNPIEPPPPLKKPRIETPAANTEAAPLRFRDPVNCPVCQTRYGCRSSAVVHMVNKHGF
TRARALWKVKHPTAEEPPDIPPEPPPPAPRPKRTALDTTSDLNPIVKKRREEFACNLCAA
SFKGQVGLTRHLRYFHPQQYQNAERKRAREMEEKAKTLPFQCDHCGFGALSKTGLLSHIR
AKHRSPQDPPRAVKPRPTLFCPICLRPMGNAGGLESHMKYKHPGEQNTRAQDPNTGTPNL
PKRGREDPSTLHATPIKQEKDEAELPHPKKRMRTEASPPTDDQPKNEGAAPLPPERRREI
QCLVCLKWFASLESVRPHCRRYHEGHGVPVTVKRRRLHEDAPDDLPLSAFSCPTCGFQCH
SKHGLTRHRIVSHGFRPDVVKPSQRGQCEETSMHLLSCPALKSLRCHFGVDGGGMGKLCF
MQKLAKFLLAVERFCPQRPSPTEPTPPIEVQE----------------------------
------------------------------------------------------------
------------------------------------------------------------
------------------------------------------------------------
---------------------------
>Trypanosoma__vivax
------------------------------------------------------------
------------------------------------------------------------
------------------------------------------------------------
------------------------------------------------------------
------------------------------------------------------------
------------------------------------------------------------
------------------------------------------------------------
------------------------------------------------------------
------------------------------------------------------------
------------------------------------------------------------
------------------------------------------------------------
------------------------------------------------------------
------------------------------------------------------------
------------------------------------------------------------
------------------------------------------------------------
------------------------------------------------------------
------------------------------------------------------------
------------------------------------------------------------
------------------------------------------------------MQHHRH
SGVNEVVRILPCTCGRATLDARRLLLLISGDVERNPGPQIRGAQWNSGGLSQ--------
----------------------AKRVA---------------------------------
------------------------------------------------------------
------------------------------------------------------------
--------LERKLH---EDMVLFCLLQETHLASAE-------------------------
-----------CAALKIGGYQHVG-----QARTPHGGGVSILV-------REGVGVEVG-
-------------------------VLEKKVPERATVTL---------------------
---------------------------------------RFSAN-----VSLTITSAYFP
R----------KADVSSESLDTLLG---------ASGPL--VVGADVNSH----HVLWD-
------PLRPSDDKGECIVDW-C-VQNDLS----IAN--AGS-ATRRQPGTA---ALSSP
DITLCR------DCEISNWKSTL----SPDS--DHYWITF---DVFVGTSLDVIAPSKPA
RALY--AWNKARWNEFRKLSDE-------FIFRRM----KRSAKG---------------
A----DAMNEAVTRGIRMAAKRTIPKG----------KGVAP------------------
------P-FW--TPELTKLDKMVQECKNERKR----------------------DALIRW
RRKVLADTALGR---WKENVAKLSATDS----ASWNLVKSIYAPRPL-----TSPVLVVD
G---------HPLTK-RQQAQALAQMYMARSTKA-PHAPE--------------------
-----MKIPSTRRC---------TFQPITEAELDVALR-ELSSG--TAPGDDEIHCEELK
QLGRV-------SRRCILRLFNYSLRTGQ-VPAKWRQGIIVPLLKPNK---PANSMASFR
PVTLTSTLCKLMERI---VARRVRDCIE----DKLQPQQAGFRPARSTLDTLMQV-TSAV
RRR---K---DGE--KTAAVFIDYARAFDSVDHGCIVKELLS-FGVEKHLVAWIAGFLKG
RTAKVRVN--N-VLSEDISLTCGV--PQGSVLGPLLFIVTVDSLSKRLNCIPG-------
------------------LQHGFFADDLTIVCT--SADLSEIQQTIQ-QGLDCI---TNW
SAEYYMEVSAEKTEYTLFGA-----------RETNLLSLKV-GETALKEERTPKLLGLTM
Q---------PHKGLSKHVMCMKAAANTRLLQLRAVASPE-WGPDREKLRAFYLALVQAK
MCYGVASWWFDTSLS-----------DRERLERVQAQAAHIVA--GIPKAANREDA----
---------------LREARLKPINEVA-HRRALEYYLRLK---------------AKGP
VHAKVADS---------------IFPPEHPIHVRLAKVQHLYSTIDSP-EKPHDATVLQW
ARRVHFNITTPGGLKADAPEKDKKVHTMRRVQRFSDFDYQ--------------------
---VWTDGSVVLDVSSGAGALV------YPKEGRREKVVLGAGSLACSYRAECVAMEAGL
KRLVDVIELSKTHRTR-----VVAFTDSLSLLMALNTGPAAVED-----AMLRRIWDLIL
HIVRLR----VSVNFQFVFSHCGVPRNEAADKAAEQGNAKPQSYPAWITDIVTGVERQVR
NEMYRAFEEGR-----------MPRTHR----------SALLDH----------------
------------------------------------------------------------
----------VRPAPKHSKVDRLGESLLAQFRTGTSKHFGWLHRVLTRKTDQLECRWCSA
QDAASDAAEEHPSAETVADSATAPDLGIATRQSDPIICPLCNMVCARRQAGVVHLV----
-------KIHGLERDCALALTK-------KARRAALTYKNGYTCHVCGEDFERRGLLVEH
MATHPPDVVPTVEERPKRAREEDTADDGNALKCPWCAKKYTAHAWLRKHMLQKHPEKQLS
RGAEEAQDAPVSDGEAEQEEQEQTEFVCQQCHRVLKSKTWLTRHKCEPTSIINSEDSNVA
EQPVTAACPICSKEYHYRWLLRHMLTKHPGHDESLRPQPRAKPKRKEMRTEAQSQGEGSG
PLESAGDGDVDAERPRKRPRVGRHTEEEEGRDYVCGRCGSAYKQWYSLVWHTRTHHKHAT
TVKRKMKDGTVAVTPLLQRSLQCPYCPMKCALKQYLTMHLQAKHGQPRREARHNSLKVEC
KESAAHLLECPSLRELRKKHGLETLKDGELFFSAQLASFLKELFKLESPSAPTPDEPELR
PARAVKRHRSPTELDTTYSPSAAAKRIGVCTARGMRKRVREADSPSKAICFNVPLGEARM
GSGLRSTSPAGLQSRGSSRESSAARAD
>Trypanosoma__congolense__IL3000
------------------------------------------------------------
------------------------------------------------------------
------------------------------------------------------------
------------------------------------------------------------
------------------------------------------------------------
------------------------------------------------------------
------------------------------------------------------------
------------------------------------------------------------
------------------------------------------------------------
------------------------------------------------------------
------------------------------------------------------------
------------------------------------------------------------
------------------------------------------------------------
------------------------------------------------------------
------------------------------------------------------------
-----------------------------------------MKKPIKPFFDVRNVFSTLF
LLYQHIFNKKNIPGDAGHLNVVPGLVLRPEGSQAPALCPVRQDGGGQEADGYQRG-----
------------------------------------------------------------
-----------------------------------------------------SMQHHRH
SGVNEVGRILPCTCGRTTLDARRILLLVSGDIERNPGPMIRGAQWNIGALSQ--------
----------------------VKRIA---------------------------------
------------------------------------------------------------
------------------------------------------------------------
--------LERKLH---EDMVLFCLLQVTHLASAE-------------------------
-----------CAALKIGGYQHMG-----QAKTPHGGGVSIVV-------RDGVGVEVG-
-------------------------ILEKEVPERATVTL---------------------
---------------------------------------RFSAD-----VSLTIISAYFP
R----------STDVSSEALDTLLG---------ANGAM--VIGADVNSH----HVLWD-
------PLRPSDDKGECIVDW-C-VQNDMR----IAN--TGL-ATRRQSGTA---ALSSP
DITLCR------DCEISNWKSVL----TPVS--DHHWITF---DVFVGTSLDVIAPSKPV
RALY--SWNKAHWNDFRKLSDD-------FILRGM----KRSAKG---------------
A----DALNEAVTRGIRMAAKRTIPKG----------KGVAP------------------
------P-FW--TPELTKLDKMVQECKNERKK----------------------DALIRW
RRKVLVDTAMGL---WKENVSKLSTTDS----ASWNLVKSIYAPRPL-----TSPVLVVD
G---------HQLTK-RQQAQALAKMYMARSTKA-PHAPE--------------------
-----MRIPSTRRS---------TFRPITEAELDVALR-ELSSG--TAPGDDEIHCEELK
ELGRV-------AKKCVLRLFNCSLRTGQ-VPGKWKHGIIVPLLKPNK---PASSMASFR
PGTLTSTLCKLMERI---VARRVRDCVE----DKLQPQQAGFRPARSTLDTLMQV-TSAV
RRR---R---DGE--KTAAVFIDYARAFDSVDHNCIVKALMS-FGVEKHLVAWIADFLQG
RTAQVRVN--N-TMSEDISLTCGV--PQGSVLGPLLFIVTVDSLSKRLNCIPG-------
------------------LQHGFFADDLTIVCT--SADLSAIQQTIQ-QGLDCI---TRW
SKEHYMEVSVEKTEYTLFGA-----------RETNLLSLKV-GETVLKEVRTPKLLGLTM
Q---------PHKGLSKHVQGVKAAADARLLQLRAVASPE-WGPDREKLRAFYLALVQAK
VCYGIASWWFDTSLS----------DR-ERLEKVQAQAAHIVA--GIPKAANRNDA----
---------------LCEERLKPINEVA-HRRALEYYLRLK---------------AKGA
VHAKIAES---------------IFPPEHPIHVRLARVNHFYSTIYGTGKQHEATVLQLA
RLVHFNTTTLGGLKADAPEKDKKMHTMRRVVRFRDFDYQ---------------------
---VWTDGSVVLDVSSGTGAL------VYPKEGRREKVVLGAGSVACSYRAECVAMEAWL
KRLVDVIELNQTHRTR-----VVAFTDSLSLLMALGTGP--SVVED---AILRRIWDLIL
RLVRLR----VSVNFQFVFSHCGVPRNEAADKEAEQGNAKPQMYPAWITDIVAAVERQIR
NEMYRSFEEGR-----------MPLTHR----------SVLLDH--VRPAP---------
------------------------------------------------------------
---------KHTKPGRL-GE-----SLLAQFRTGTSKHFGWLHRVLTRKTDSLECRSCRV
QDIGGAAAEDHPLAKPAVDSANAPDFGIATRQSDPILCPLCNMVCARRHGGVVHLV----
-------KIHGLERDCALTMTK-------KARRAALTYKNGYTCHVCGDAFERRGLLVEH
MAQHPPDVAPTV------------------------------------------------
------------------------------------------------------------
------------------------------------------------------------
------------------------------------------------------------
------------------------------------------------------------
------------------------------------------------------------
------------------------------------------------------------
---------------------------
>Trypanosoma__congolense
------------------------------------------------------------
------------------------------------------------------------
------------------------------------------------------------
------------------------------------------------------------
------------------------------------------------------------
------------------------------------------------------------
------------------------------------------------------------
------------------------------------------------------------
------------------------------------------------------------
------------------------------------------------------------
------------------------------------------------------------
------------------------------------------------------------
------------------------------------------------------------
------------------------------------------------------------
------------------------------------------------------------
------------------------------------------------------------
------------------------------------------------------------
------------------------------------------------------------
------------------------------------------------------MQHHRH
SGVNEVGRILPCTCGRATLDARRILLLVSGDVERNPGPMIRGAQWNAGGLSQ--------
----------------------AKRIA---------------------------------
------------------------------------------------------------
------------------------------------------------------------
--------LERKLH---EDMVLFCLLQETHLASAE-------------------------
-----------CAALKIGGYQHVG-----QARTPHGGGVSILV-------RDGVGVEVG-
-------------------------ILEKEVPERATVTL---------------------
---------------------------------------RFSAD-----VSLTITSAYFP
R----------KADVSSEALDTLLG---------ANGAM--VIGADVNSH----HVLWD-
------PLRPSDDKGECIVDW-C-VQNDMR----IAN--TGL-ATRRQPGTA---ALSSP
DITLCR------DCEISNWKSAL----SPDS--DHHWITF---DVFVGTSLDVIAPSKPV
RALY--SWNKARWNDFRKLSDD-------FIFRGM----KRSAKG---------------
A----DALNEAVTRGIRMAAKRTIPKG----------KGVAP------------------
------P-FW--TPELTKLDKMVQECKNERKR----------------------DALIRW
RRKVLVDTAMGR---WKENVSKLSTTDS----ASWNLVKSIYAPRPL-----TSPVLVVD
G---------HPLTK-RQQAQALAKMYMARSTKA-PHAPE--------------------
-----MRIPSTRRS---------TFRPITEAELDVALR-ELSSG--TAPGDDEIHCEELK
ELGRV-------AKKCVLRLFNCSLRTGQ-VPAKWKHGIIVPLLKPNK---PASSMASFR
PVTLTSTLCKLMERI---VARRVRDCIE----DKLQPQQAGFRPARSTLDTLMQV-TSAV
RRR---R---DGE--KTAAVFIDYARAFDSVDHNCIVKALMS-FGVEKHLVAWIADFLQG
RTAQVRVN--N-TLSEDISLTCGV--PQGSVLGPLLFIVTVDSLSKRLNCIPG-------
------------------LQHGFFADDLTIVCT--SADLSAIQQTIQ-QGLDCI---TRW
SEEHYMEVSAEKTEYTLFGA-----------RETNLLSLKV-GETVLKEVRTPKLLGLTM
Q---------PHKGLSKHVQGVKAAADARLLQLRAVASPE-WGPDREKLRAFYLALVQAK
VCYGIASWWFDTSLS-----------DRERLEKVQAQAAHIVA--GIPKAANRNDA----
---------------LCEARLKPINEVA-HRRALEYYLRLK---------------AKGA
VHAKIAES---------------IFPPEHPIHVRLAKVKHLYSTIDGMGKQHDATVLQLA
RRVHFNTTTPGGLKADAPEKDKKMHTMRRVVRFRDFDYQ---------------------
---VWTDGSVVLDVSSGAGALV------YPKEGRREKVVLGAGSLACSYRAECVAMEAGL
KRLVDVIELNQTHRTR-----VVAFTDSLSLLMALSTGPAVVED-----AILRRIWDLIL
RLVRLR----VSVNFQFVFSHCGVPRNEAADKAAEQGNAKPQMYPAWVTDIVTGVERQVR
NEMYRSFEEGR-----------MLRTHR----------SVLLDH----------------
------------------------------------------------------------
----------VRPAPKHTKLDRLGESLLAQFRTGTSKHFGWLHRVLTRKTDRLECRWCRA
KDIGGDAVEGHTLAKSAVDSANAPDLGIATRQSDPIICPLCNMVCARRQAGVVHLV----
-------KIHGLERDCALAMTK-------KARRAALTYKNGYTCHVCGDAFERRGLLVEH
MAQHPPDVVPTVEERPKRAREEDEADDGKAFKCCWCAKRYTVYARLRKHMIQKHPEKQLK
SDDIPVEQEASSDSDGEPVQEEQN-FVCQKCDRVLKSKTWLTRHKCDVTSNINSEDSNVA
EQSDTAACPICSKEYHYKWLLRHMREKHPGHDESLRPQPRAKPKRKTMRSEAQAQDGGSG
SPESAGDGDGDGERPRKRPRMGRHKEGEEGRDYVCGRCDSAYKQWYSLVWHTRTHHDHAT
TVKRKMKDGTIAVTPLLQRSLQCPYCPMKCALKQYLTMHLQAKHGQRKKESEHNLLKAEC
EESAAHLLECPSLRELRKKHGLETRKDGEVFFSAQLASFLKELFKLESPLSPPLDSPKLT
PARAVKRHRSPTALDTAYPPSAATKLIGVSPARTMRKRVREADSLSKAVCFNVPLGEARR
GSRIRLTSPAGIQSHRGSRESSAARAA
>Wasmannia__auropunctata
------------------------------------------------------------
------------------------------------------------------------
------------------------------------------------------------
------------------------------------------------------------
------------------------------------------------------------
------------------------------------------------------------
------------------------------------------------------------
------------------------------------------------------------
------------------------------------------------------------
------------------------------------------------------------
-----------MSVDPHNPDMSNRGKRGALGKKPNPNSANMDSKVKGKSPSGTRTPEERR
EEGPCPYPPASTSCEGSEVGGTTTPSLKAAIVKIERVNIHVPGLTDKPRSTSGGTLPSAD
VSMEVAEEGHFEKPADRSTGSRKKIVASAKPNSPDLEYVDTMEAGPSSRPSTPQDQDLEF
VSYTSASRPRRNSGSSRASTKKRRIISSPDDSDDDKQPPGRFTDVQRQEVEGLLDQVEEL
SSADMAALANEWLETVEDRRQRSKNIKGSFAHAMKVKVAATAGVVKILATRAAMDGDSGF
MRAKILSLQQEMKELREENQRLRLEMDDLRSGAPIFGNAATRDDRLEAVKSPGPSAEYYS
PMAVTPQIIEDRPVLTAAVSSAVAGALREHLPEARKGGPRQEKGPRRLFERTGRLEGHPH
SSAVTESQTEENGFTQAKSTRKRTKKRGSRTGKEEAPRIPAEQGGNRADVGDGTAEFPPL
PVEGRTVKPAPAQRVVPMAERRRPPRSAAVSMSFPENMKFADVVKKARDSVNLGDLGIEH
TRLRATMSGAVLVEIPGNDMSPKADTLAAKLQEVFMDSGVRVSRPSLKGELRLSGLDASI
SPRELRAAMAEAGGCAADDIRMGHTRA---------------------------------
------------------------------------------------------------
------------------------------------------------------------
--------TRNGLRTVWTQCPLNAAIRLAQAGSLRVGWSTTR------------------
-----------VDLLKRRPAQCYRCFATGHVRERCPSEVDRASCCFNCGADGHLAKDCGR
-------------------------PASCPICKEAGRRLIGAQDLLMQVMHERGCGLACI
QEPYIVPTDPRWAGSSEDPPLAAITWQGPLAAGPVTVLGRGPGFVAVRWEGIVIASCYFS
P------------NKGIREFKAYLQMVTDTVSQYSRGPL--IIMGDFNAR----SHLWE-
-------DTHPTSRGDALVTW-A-AALDLR----LIN--EGTAPTCVRPQ-----GTSIV
DLTWASS---AILPMIVSWVTAV--EAESLS--DHRYIFL---AL----GRNPGTARENP
KG----GFPKWNIKSLRTDLLL---ASLIINFWSG----SAGDGG---------------
A----SEQAKRIQNALTEASDLAMTR-----------SRSAK-------KKS--------
------VYWW--SDDIAAMRKECIHLRRRITRAR------KKNRAADPLLERELAQARKR
LRIAIKEAKNGA---WREFISTIDR-------DPWGRPYRIVTG--------RLRSLEKP
VC--------EALAP-RDVFRIISGLFPKMEAEL--------------------------
-----VPRPRELVMWE-------EDLEVTDEEILWAAG-KMKHSG-KAPGPDGIIGGVIR
EALPE-------LVGPLMRCFTACLREGV-FPACWKRARLVLLKKPGK---AEGVPSSYR
PICLLNELGKMMERI---IVRRIRKCIR--EGTGLSDDQFGFREQRSTSDAILRL-RSLL
DSV--YGE--ERQ--HAIAVSLDVTNAFNSLPWKGIRQALVK-KEVLNYLRAISGDYLAN
RWISWVDA--K-GRISESSMTCGV--PQGSAYGPESWNLAYDEVLDTDI--PS-------
-----------------GCHIICYADDTLVVAL--GDNLDVATARVE-MAVALV---MRR
IESLGLKVSPAKTEAGAFSK---------AHRFVQNRSVLV-GGVLVPLNSFLKYLGLTI
G---------RRWTFREHFAEILPRAERMSLALARLMPNL--------------------
--RGPNEWALNLDKK-----------IARDIRALQRRVAIRVI--AAYRTLSYPAA----
---------------FLLARVMPVEYLA-GRLAKVFLDTRD-------------------
--------------------------------LQREEIPITHRVHERIRENALEEALTRW
EADYRRPGTTAVAVREAVAPVLDRWFRRTHGQL---------------------------
---TFRMTQIITGHGCFNLFLH---------------RIGKAPSSFCSFCEEGEDTNMHT
------------------------------------------------------------
----------LGYCTAWVPDREALTAVIGPELDLRSVI----------------------
------------------------------------------------------------
------------------------------------------------------------
--------------------FSILQTPARWAAFKEFCEVVMLRKEEAERARQAQAAAEEA
LLV---------------------------------------------------------
----------RVDNLRESDEED--------------------------------------
------------------------------------------------------------
------------------------------------------------------------
------------------------------------------------------------
------------------------------------------------------------
------------------------------------------------------------
------------------------------------------------------------
------------------------------------------------------------
---------------------------
>Drosophila__yakuba
------------------------------------------------------------
------------------------------------------------------------
------------------------------------------------------------
------------------------------------------------------------
------------------------------------------------------------
------------------------------------------------------------
------------------------------------------------------------
------------------------------------------------------------
------------------------------------------------------------
------------------------------------------------------------
------------------------------------------------------------
------------------------------------------------------------
------------------------------------------------------------
------------------------------------------------------------
------------------------------------------------------------
------------------------------------------------------------
------------------------------------------------------------
------------------------------------------------------------
------------------------------------------------------------
------------------------------------------------------------
------------------------------------------------------------
------------------------------------------------------------
------------------------------------------------------------
------------------------------------------------------------
------------------------------------------------------------
------------------------------------------------------------
------------------------------------------------------------
------------------------------------------------------------
-------MPSTDSRGRRVLNM-A-ARIGIL----TAN--VGA-TATFNRLGN---EGTIP
DITLVSE---NGAHKITDW-KVL--DTNNGS--DHNYITF---NI----AENAVTTVAPK
RK----GWN---VKRLDKARLI-------LEIDAR----QNRQSG---------------
-----GDIVNQNMATIKQACNAAMPKM----------GNPRR-------QGQ--------
-----EVYWW--TDEIKTLRETCIKNRRRLTR--------ARRRGQFTEQESQFKKSKKD
LTTAIWKSKTEK---WKSLCNDVNTD-------PWGMGYKIVMK-----------KLRAR
RT--------TPDLE-EGQMDHIVKALFP--DHTYSFSRSTTPI----------------
-----A--DEQ-------------VELFTVDELQRAAK-TLKRR--KAPGPDNIPAEVLT
VIAEN-------RPQILMDMYNECITSGK-FPDTWKLQRLVLISKGKG---DPLTPSAYR
PLCMLNTTGK-LEKM---IKPRLSAAIE--RGGGLSPRQHGFRPGRSTIGAIQEVVSQAL
SSQ--QGNHFSRP--VVLLATLDVKNAFNSVQWGNTIDALKRRFQISGYLMRIIQNYLDN
RRVLYQTI----AGEKCIDITSGA--AQGSILGPELWNISYDEIFHLEM--PD-------
-----------------DTFLVGYADDIVAVIT--ARNTEYAQRKLT-QVMTRV---KRW
LNSHDLKLADEKTELLLVTR----------RRIPLEIDMRV-GENVIRTRKDIKYLGVRL
D---------SKLTFSSHIQETRKRATVTTKSLSRLMANV--GGPLQSRRKLLMEVSNAI
MLYGCEVWA-------------------GTLETVCR------------------------
------------------------------------------------------------
------------------------------------------------------------
------------------------------------------------------------
------------------------------------------------------------
------------------------------------------------------------
------------------------------------------------------------
------------------------------------------------------------
------------------------------------------------------------
------------------------------------------------------------
------------------------------------------------------------
------------------------------------------------------------
------------------------------------------------------------
------------------------------------------------------------
------------------------------------------------------------
------------------------------------------------------------
------------------------------------------------------------
------------------------------------------------------------
------------------------------------------------------------
---------------------------
>Anopheles__gambiae
------------------------------------------------------------
------------------------------------------------------------
------------------------------------------------------------
------------------------------------------------------------
------------------------------------------------------------
------------------------------------------------------------
------------------------------------------------------------
------------------------------------------------------------
------------------------------------------------------------
------------------------------------------------------------
------------------------------------------------------------
------------------------------------------------------------
------------------------------------------------------------
------------------------------------------------------------
------------------------------------------------------------
------------------------------------------------------------
------------------------------------------------------------
------------------------------------------------------------
------------------------------------------------------------
-----------------------------------MTPQLRVMQVNLGRGER--------
-----------------------AQDI---------------------------------
------------------------------------------------------------
------------------------------------------------------------
--------ALQTAQ---EKRVDVLLLLELY------------------------------
-----------RPPANNGRWAF-----------DCSKKVAIVA-------TGSLPLQR--
-------------------------IWCSNTPGLVAAEI---------------------
---------------------------------------GG----------TTFLSCYAP
P------------RQPTDEFERFIEAVQLETL--THSQV--VIAGDFNAW----HVEWG-
-------SERNSEKGEELLSA-I-QQLDLV----VLN--QGT-TSTFDGNGAA--TASIV
DVAFAT----PTIAQPGTW-NVC--GDYSYS--DHRYITY---TV----GTIVPVVNEPS
SPR---MRHQGRIRHADRRYKATQFSQRAFRARFS----ERAVSH---------------
-----ERMVEIMLATCDKTMQRVTTSH----------SDPHR-------DLF--------
--------WW--TPLLRLLRENCDRARDRMRQ--------TSDLQERSIAAAEHRTARAE
LGKAIKASKRNS---FQELIDIAEENVFGA--GYLVVLSHLRGGRT--------------
----------PPETE-RDRLEHIVSDLFPQHPPL-VWPEAA-------------------
-----DIEGEEQPG---------AVADVSDDELKLIAR-RMANK--KAPGLDGIPNAAVK
AAILE-------HTGVFTALYQDCLVNGT-FPAAWKRQRLVLIPKPGK---PSGVSCSYR
PLCMLDALGKVLERL---ILNRLHEFLEDPESPRLSDRQYGFRRGCSTIGLIQRV-VEAG
QRAMSFGRANRRDKRFLLVAALDVRNAFNTASWQAIATALRT-KRVPAGLQRIIHSYFQD
RELVYETS----EGPVVRSVTAGV--PQGSILGPTLWNTMYDGVLDIAL--PP-------
-----------------DAEILGYADDLVLLVP--GTTPDNVKAAAE-EAIISV---MEW
MARHHLELAPAKTEMVVISS----------TKAPTRITVRV-GDVDVTSSRSIRYLGVTL
Q---------DKLSWLPHVKEVTERAGKIADATSRLLRNH--SEPRASKAKLLASVSESV
MRYAAPVWSKELQKR----------EPGRLLERVQRKMALRVA--RAFRTVRYETA----
---------------TLLAGLTPICLLL--DEDARVYQRLS-------------------
---------------------AVNRTDTRANIRKQERQATIEQWQQQWDAEADTSRHTRW
AHRVLPNIGSWQSRKHGDVSFHLCQVLSGHG-----------------------------
---FFRDYLCRNGFTSSPDCQR-----CSGVPETAEHAMFECPRFAEVRQQLLGEGITDP
VRPENLQ------------------------------------------QHLLRDAESWS
RICEAAKRITASLQQAWDDERAALAAHGNEQHFEEVAD----------------------
--------------------------------------LEARRA----------------
------------------------------------------------------------
---------EIRRARNDRRNASRRAARARQRELQRAGRPPSPPPSPRTAARRADLRLRQA
RFRARRRQAI--------------------------------------------------
------------------------------------------------------------
------------------------------------------------------------
------------------------------------------------------------
------------------------------------------------------------
------------------------------------------------------------
------------------------------------------------------------
------------------------------------------------------------
------------------------------------------------------------
---------------------------
>Nuttalliella__namaqua
------------------------------------------------------------
------------------------------------------------------------
------------------------------------------------------------
------------------------------------------------------------
------------------------------------------------------------
------------------------------------------------------------
------------------------------------------------------------
------------------------------------------------------------
------------------------------------------------------------
------------------------------------------------------------
------------------------------------------------------------
------------------------------------------------------------
------------------------------------------------------------
------------------------------------------------------------
------------------------------------------------------------
------------------------------------------------------------
------------------------------------------------------------
------------------------------------------------------------
------------------------------------------------------------
---------------------------------MDNCRNCTILQWNCRGLLN--------
-----------------------KLPE---------------------------------
------------------------------------------------------------
------------------------------------------------------------
--------ITLLAN---KFHFPILALSEVNL-----------------------------
-----------PQCRSLSGYAKITSP---SIPSFPNGSAALFI-------RKSLPYSALD
TQ-----------------------ICCSADFELAAARI---------------------
---------------------------------------RLGRR------QYVIASAYAK
SG---------NNRLPTSNLKQWIES--------QPDPI--ILCGDFNCH----HPLWS-
-------THRCTKRGKALFNL-T-QDTHLI----IAN--NKA-PTFIRPPS----TATSP
DVTA------HSESVRLSW-SPA--GDTWGS--DHLPIFI-----------TVPGSKQQA
KS----LHKVIFWDKFRAALDL--------------------SNP---------------
-----DISSTIIDASNLASHSITIPD-----------SMPKP------------------
------------DLKFLRLHAARTRAQRQYRL--------TGAPE----LRSEFNKISAA
LRRHSKRLWLQA---WACTCENAAKRPGLA--RLHRLINAASGQKV------PIKSFSSL
AV--------AKRTDERTLAENFANHFAPAGAQE-DL-----------------------
-----PPPNSTANP---------MDAPFSLPELSSALQ-RCRAK--TAPGPDGLSYQALR
NLPRP-------FLIKLLDHFNHIWSTGA-VPNSWKISWIAPLRKPNK---SPTDLGFYR
PISLTSSLAKLFERM---VQTRITWLLE--EKNILPPWLTSFRSALSTHDNMNDF-ISDI
ADK--RH---NRR--HSLAIFFDIEKAFDCVPVRVVLEQLTA-IGITGRLQTFLKNFLVD
RQLAMKLN--S-TLSSVRTLHRGL--PQGCVLSPILFNILTARLFTNLP--RT-------
------------P---CPINASAYADDLCIWTS--SLKIAKLRSSIQ-TAIDTT---LKH
LECIGLNISESKTAGMFFRA------KR--RRRPKDPFIHI-NGHRVVMTSSHRLLGVHI
T---------NTLRWNIALTTATKTTSTAINAIRRVTSTT-WGANTKALLSAHSALVLPR
LTYSLPLLDLTRSQH-------------TKAEQLHLRGLKIAL--GIPASSHTSSV----
---------------FATAGTSPLAEIWQKLRLSRTSAGKW-------------------
-------------------LLDRLESRKPGPGSINITDLRDSIPGLRETTTPTSTSLPPW
AAPDIQTQPFIPGLHSKKQVSDTVARAIAVAHLEENYQNHLW------------------
---IYTDGSLNKSGSSSSAAFY-----------------------IPAYKFE--------
------------------------------------------------------------
------------------------------------------------------------
------------------------------------------------------------
------------------------------------------------------------
------------------------------------------------------------
------------------------------------------------------------
------------------------------------------------------------
------------------------------------------------------------
------------------------------------------------------------
------------------------------------------------------------
------------------------------------------------------------
------------------------------------------------------------
------------------------------------------------------------
------------------------------------------------------------
---------------------------
>Sclerotinia__sclerotiorum__1980__UF-70
------------------------------------------------------------
------------------------------------------------------------
------------------------------------------------------------
------------------------------------------------------------
------------------------------------------------------------
------------------------------------------------------------
------------------------------------------------------------
------------------------------------------------------------
------------------------------------------------------------
------------------------------------------------------------
------------------------------------------------------------
------------------------------------------------------------
------------------------------------------------------------
-------------MPLSNQNKQPRIKNNPTTPKEAILKARDLIVLASTLSQSCDEQSKLL
DLLEIFREYTEKGKLTTASNIITSQITHLESATRKIETQAKALTKAPLPINTPTTKSTYA
AITKEGEWNLVGKGKTIRSSPIDKKIEITQRRLILIKPEITNITSFSPISIRNQINEAFQ
KTGIKGPVIAGVTLSLNRNIIITTNAPFTSQLLLEKKAIWSNLIKFERIQKDQEWHKVII
HKIPIKEFSGTRGMDLILEEIKTFNPEFK-------------------------------
---------------------------------PIGTPFWLTPSSKRAHQREGAIVIAFA
TKSEAELAIRKRLYIAGTSTRVEKFYESKPTTQCQKCQGFGHQDTHCRRDPS--------
----------------------CGLCG---------------------------------
------------------------------------------------------------
------------------------------------------------------------
--------GKHITSLAIELNIDLIMIQEPWIIKNGIDYSN--------------------
-----------SRSIIHSNFIQTLP----RFDSNFRPRTLLYT-------SKTLQATINL
A------------------------PDSPIDPDIQIFNC---------------------
---------------------------------------QNGDK------TFQIINIYNE
AD---------QAKEKGFTIERCLYDIS------ITQET--ILLGDFNAH----HPWWD-
------PFSKKSGNADQLAEW-F-EDQNLI----LLNE-PGI-STFYRTNLL---NPSVL
DLTLASE---GISPQIHNW-QTL---SDTGS--DHAGILF---ELKGKEDLNALNSESIT
RF----NTKLANWENFESILKLESLYSPTFSILDS----ITSTEEDSLNFLKERDNSHSI
L----DQAASELTRIIQKATERCIPK-----------VVSIK-------RAK--------
------P-WW--SPELKNLRKELGKAKQSIES--------NRENPN---LKEEYRIARNK
YFQAIKTAKKDH---WNDFLEKEDTQ------TVFKAMTYTKDFQDQ-----RIPDI---
----------SSESSFEGKCSAFRSTLFPPPPTT--LKPQW-------------------
-----VGYKQSKKW---------EWPNLSQIELSNACS-AKIQG--KTPGPDGITQEIIT
KAYKA-------IPQIFFTLFSKLLNLGY-HPKCWKQATGAILKKASKP--DYSLPKAYR
VIALLNCLGKISERI---LAQRLGYLAE--TTHLLHKSQIGGRQKKSAIDAALLL-TTEI
ERN--KQ---ANK--KTSILFMDIKGAFDHVSKNRLLDICKK-LRLPTNLISWIASFLQQ
RQLKLSFN--N-QIESFKPISTGI--PQGSPISPILFLIYIRDLFLSNS-----------
------------------IKFLSYIDDIALITN--SSTWKKNIKSLE-RATKQI---YEL
SSKNAIQFDLAKTELMHFSS----------SKLTKNYPIKLPNSEIIIPQSLIRWLGIWF
D---------PSLKFNQHVNIRITQAKGAFHRMARLANIE-KGLSPKALRQLYIACVTSI
ADYASVIWWRGQAHF-----------K-DMMQSLQNLALRKIL--GVFKTAPIPPM----
---------------EVEAGLKPSKIRL-DSNIRQYAFRLA------------KLSPNHP
INIEKASL--IQYQANLDAISTPRRKRYKPTQLDKIKESINQDFNPSSLEKIIHFNFPPW
KRETPFRVNISNSSKEDAAILHNIVFKHRDKDTTY-------------------------
---IYTDASSTEKGIGIGVGIV----AIQSNNRILYQERSNIGTNQLVYNGELFGVTRAI
EYASSIAYTGQK---------FKIYSDNQAGLYRLKTPSDHPGQ-----ANQIRAIKAAE
VIRAKG----AEISLNWVPGHTSVEGNELADKLAKEAT----------------------
------------------------------------------------------------
------------------------------------------------------------
----------------------------TIQPTSNETSFGLLAVFMENRFQNQATKRNYS
KYC---------------------------------------------------------
------------------------------------------------------------
------------------------------------------------------------
------------------------------------------------------------
------------------------------------------------------------
------------------------------------------------------------
------------------------------------------------------------
------------------------------------------------------------
------------------------------------------------------------
---------------------------
>Erysiphe__necator
------------------------------------------------------------
------------------------------------------------------------
------------------------------------------------------------
------------------------------------------------------------
------------------------------------------------------------
------------------------------------------------------------
------------------------------------------------------------
------------------------------------------------------------
------------------------------------------------------------
------------------------------------------------------------
------------------------------------------------------------
------------------------------------------------------------
------------------------------------------------------------
------------------------------------------------------------
------------------------------------------------------------
------------------------------------------------------------
------------------------------------------------------------
------------------------------------------------------------
------------------------------------------------------------
------------------------------------------------------------
------------------------------------------------------------
------------------------------------------------------------
------------------------------------------------------------
-----------MLN---PKKHKVVALQEPSLNPRT-------------------------
-----------LDTYCPRGYIL-------CMEPTLETKVAFLI-------SRDIGVANW-
-------------------------TYKWYSNLVAEIKL---------------------
---------------------------------------SFHES------LLRIVNVYSP
T----------TSGSELTGWDEITEAIAH-----DRGSC--LFLGDFNCH----HPMWG-
-----GHGAQRDTRAQQLLNY-T-LGNGLD---LITP--EGI-PTFRRNGARGTIQETVI
DLTFATG---DLLKSIHAC-RPR---EDWCIRHDHIPIEI---IL----TTGQMLNLERR
RY----VYHKANLEKMKSMIRE-----------------CKWEQA---------------
-----QQPLVALQEVIIQALNEHCPR-----------AHPSP-------FAK--------
------P-AW--SAKATELVANARSSRRQALA--------TKEDHD---VT-RAKLIRQE
LKKEIRRLKRSS---WRSFVASSTDTRGNHNRGLWNLSKWAKKSTNIVQGPPHLPGLRRS
ETD-------PPTDDNRSKVAILSDKFFPKRVEA-DLSDMEL------------------
-----IQQAKRHTI---------AIPDVTPDEVGRILK-QLPRN--KAPGPDEIPNEILQ
ALLYD-------WRVDLAQAIRSLLRNGQ-IPSSFKESITLTIRKERRP--DYTLPSSYR
PIALENSLAKIVEKL---VANRMIEAAE--QHNMLPWAQMGARKNRSTISALELL-TSTV
QTA--WE---ARPSRVVSMLGLDIKGAFDNVSKRRLLWGLKR-EGFPDWVTTYIENFLSH
RRTKISFA--G-HTSDWIQTEVGI--PQGSHLSPILFLFYISELLESLQ--QH-------
------------E---NNYMAFGFVDDTNLVAW--GRSARENCYTLE-LAHSKC---LAW
AKRYGAEFAPEKYQLIHF-S---RKRGS--SED-LKEKIEL-EDITINPRSEIKVLGVLV
D---------SRLRWGPQLANAAQKGEVAFNALSRITSSL-WGPSVRSSRLLCTAIVRPT
MLYGSQVWGIRPNGG-----SLVKSLL-GKLEKVQNKCLRRIT--GGYKRTPRAIL----
---------------EREAEILPLDLYI-QAGTFRYGATTE----HKP------------
-----------------------------------------------VITEILRHINLMW
D-----------------------------------------------------------
---LFSRSYKRRATVTRKATAM----EHNRHEARSKMEELNTTVRPRNLISQLQG-----
--------------------------------SGIRNQD--SRP----------------
----------KAVFKRWAEAH---------------------------------------
----------------------------------------------WKQRW---------
------------------------------------------------------------
---------QEMRKEGT-I--ATWNTPWHKHPLKFYDKLKKHEATALMLLRSEVIGLNAW
LARIGIPVV---------------------------TPRCS-C-GEHAQTVRHILC----
-------YCPDHSALRSHML-------------------------LQAQTRDFSQLLQT-
--------------PKGCRAAARFLIATERLSQFKIAGKIDHEVLDLAKIPELN------
------------------------------------------------------------
------------------------------------------------------------
------------------------------------------------------------
------------------------------------------------------------
------------------------------------------------------------
------------------------------------------------------------
---------------------------
>Histoplasma__capsulatum__NAm1
------------------------------------------------------------
------------------------------------------------------------
------------------------------------------------------------
------------------------------------------------------------
------------------------------------------------------------
------------------------------------------------------------
------------------------------------------------------------
------------------------------------------------------------
------------------------------------------------------------
------------------------------------------------------------
------------------------------------------------------------
------------------------------------------------------------
------------------------------------------------------------
----------MGGLNSNLSSNSKLPSKFKLVIEFKLAIKFKLAIESEPAIESEPAIESEP
AIESEPAIESEPASYSKAEALLTAKSIIQNEGFELDHIRTMTNEQVVQLNIGMGIFSIIR
NGLKSPIWQSQLKEIKLSLSADYNQENMEKAYDLIGGKFAELGGDIGRFDDKGGGRKFCF
RKLYVRHNTYPRPNQKHENRLASGKKTDSVTAARLNGAPSIEFTGNTDERPSKLDEIAWL
VAELKGTITQQSQTVEALKTCCEELKTDQKELIRQNAN----------------------
---------------------LKDEIAALEVQLQHKPDQRTWASIASLNETNIPPQNPPS
TAERATTKSDQKDSPLCIRISTAPTADPICNEEGSLARYLPVEEVKARVTEA--------
--------LHKNTSTEGVEIIGVGTTK---------------------------------
------------------------------------------------------------
------------------------------------------------------------
--------TGYIIRFRDEASKDTASVNEGWLRNLGNQTKLVRPRFGVVVHRTPTHEVDTE
DKPQSMKKITEENELAQKGYKVEEIAWLKKKESTLGASASLGIWFDSAEAAEWARISTSA
YR-----------------------QRRCHSPDVTAIEL---------------------
---------------------------------------QIGES------QILIFSTYIP
P-----------FDPADNPIHQTLNEISRTIRLSPATTL--IIAGDFNRH----HQMWG-
---GIQVNRRRTRDTGGLLDF-I-QAQELH---SCLP--PGT-VTYWSASHPG--TCSTL
DLTLS-----NVPHQLLKC-HPY--RDNYGS--DHLAIYS---EW----DLQLKQKDPNQ
PRR---LFDQTNWEEIGKAVEK-------AIPILR----IESTTQ---------------
L----DGIVGRLIATTIAEIDKHTPH-----------ARPSP-------YAK--------
------R-WF--SRDLKIQQSECNRSRRRWQASCVEWGSDHPATQA---LHTEALRKRRE
WTRTIEKTKREH---WKEFLDKASAGN-----HLWKAAGYICPSDNYA----NIPPLVVE
DT--------EHTDN-KDKAQILLNSFFPPATFS-PRA----------------------
-----PPTHTREEL---------PWEPITEEEIQATLA-RTKSK--SAPGNDGLPALVWK
NLWKY-------LSKLIHQIFEASIRLGH-YPTRWKTAVIVVLRKPGKP--DYTAPGAYR
PISLLNTLGKVLEGV---MAKRLTYYTE--KYNLLPNAQFGARPGRTTEQALLIL-ASAI
DQA--RK---RGR--VLTLVSFDIKGAFNGVNKDTLEARLRE-MGIPQIMRRWVQSFMEN
RSANIKFD--DFSTEVASLPNAGL--AQGSPLSPILFTIFNSDLVDQPV--DH-------
------------N-----GGASAFIDDYFRWRT--GPNAESNLQKIQRIDIPRI---EEW
ARRTGSRFSAEKMELIHFTG-------R--KRDQTTGSITM-NGHTISPSPVVKLLGVYF
D---------QELNWKTHTQYMVKRATNTCVAIGRLS-----HLRPEQMRQLYTACVVPK
LTYASTVWYNPLKGA---------TQI-KALTKVQRTALVRIL--STFRTVATQTL----
---------------EMEAHIPPLRARL-RQRARDVVIGLR----TLP--------QSHP
IHGPLRRA-----------MAGATCNGNRRYYPLEDTMRMFHREELEPIETIDPCPPEPW
QKPVLKGIYLDSDRARAIERATKAMENPTKA-----------------------------
---VFTDAAKENSALGAAALIM----DNSYRIRYGIQVGVGREKHGNVTTAELLAIYHGL
YLRHT----------------YTILSDSRAALRAIANSS--KQVGG---QIVQNILHTTK
QLKSIG----VDLCLQWVPGHSGIKGNEMADQLAKQSI-------------------NPN
PTHGFPKPASH-----------LREASR----------NSTTQE--WRDEW---------
------------------------------------------------------------
---------SSTAKGTHLRK--IDAALPGQHTRRLYATLPRPRARLLAQLRTGHSWLNEY
RNRIKYTDD-------------------------------NKCECGAKESVHHVLV----
-------DCPRLQQQRQVLRQK-----------------------IGVRFNNISLMLGGK
PPNWTVNGTKWKISRGDLNATLDFAESSERFQGRDN------------------------
------------------------------------------------------------
------------------------------------------------------------
------------------------------------------------------------
------------------------------------------------------------
------------------------------------------------------------
------------------------------------------------------------
---------------------------
>Aspergillus__niger__CBS__513.88
------------------------------------------------------------
------------------------------------------------------------
------------------------------------------------------------
------------------------------------------------------------
------------------------------------------------------------
------------------------------------------------------------
------------------------------------------------------------
------------------------------------------------------------
------------------------------------------------------------
------------------------------------------------------------
------------------------------------------------------------
------------------------------------------------------------
------------------------------------------------------------
-------------------MAIPAGVTEPHPTNTQETATIFSDYDFRPRIPAARKRRRRG
LDGEENEPIANPEFATGGESNGRVTNQDVRQYFNSFNEALKHQTEIIETVRAEVQELKAE
QQLLRTHNKELQEEIEALRAKLEAQPLNAPVNRSWAEVAAGNPQPNPARTVPRPRKEPNC
VRISTAPTLDQDVDNDRFSRALPTEAANTHIRTALLNAETTKEVQVAGIGTTKTGYVIRF
RDTQSAETARNSTEWLEE------------------------------------------
---------------------------------LGNNTKVVKPRFGIVVHRVPTEDFELE
GNKKQGIEKIMAENDLHDKKFRVEDIAWLKKRDMPLGKSASMGVWLDSPEAA--------
---------EWIIDNGILLNIMKSRAG---------------------------------
------------------------------------------------------------
------------------------------------------------------------
--------MEALINDHQSQNLDLLLIQEPPKTAY--------------------------
-----------HTHVNHSAWRLYRP----THPEIPRFRSLLYV-------NRRISTSSHR
-------------------------QIHCNHPDVVGIKI---------------------
---------------------------------------WTSEL------QYLVFSIYIP
PIAMHEPFEASSAQEILEEIQKIIQEHTEQNS--RTTKL--ILAGDFNRH----HPAWS-
---HRAVHHRFAQHAEELINF-F-QAHELQ---WCLA--KGD-ITYWSLNQPG--KTSVL
DLTLT-----NDVTRLIKC-QLY--HDHYGS--DHRGTYS---EW----NLQAEQTRKPK
PKR---AYDRADWARVAQDILR------QIDPPVN----IQSAQD---------------
L----DYAVNNLIQTTVAALDRHVPV-----------QAPCP-------YSK--------
------R-WF--TTDLKAQQIEVNQIRRRWQNRCALLGPNHPMTKI---LFEEMRQKRRE
WTRAIEKAKGRH---WKEFLDKAGEG------HLWKAATYTRPRDTYM----SIPTLRVG
TE--------EVTDN-QGKAEAFLQAFFPMMAEPEPE-----------------------
-----ELVNPAEEL---------PWEPITEQEIYRSLR-VAKGT--TAPGRDGIPTLVWK
HLWTY-------LKDIITMIFTKSVDLGH-HPRQWRQARIVVLRKPGKP--DYSAPGAYR
PISLLNTLGKVLEAV---MARRLSYWAE--KHGLLPDTQYGGRPGRSTEQALLVL-ANAI
DRA--WA---QSR--IVTLIAFDLKGAFNGVYQSSLDVQLRA-KGIPSKARQWISSFMED
RQASITFD--DFETDDLPLGNAGL--AQGSPLSPILFGFYNSDLVNQPV--NS-------
------------N-----GGASAFIDDYFRWRI--SSSAEENIKKIQEEDIPRI---EQW
ARQTGASFAAEKTELIHLTR-------R--KTAHRIGQIRM-NGQVIQPADTAKLLGVIF
D---------KELRWKEHVQRAVQRASKVNIALSGLR-----HLRPEQMRQLYQACVLPV
LDYASTVWHKPLRDK---------IHL-RLLETVQRTALIRIL--SAFRTVSTAAL----
---------------EVEAHMLPTHLRL-KQRAQIVIARFS----TLP--------EDHP
VHDVISRA-----------RVRSTQVGNRARFPLAETLRTMNLTRLQALERIDPRPLAPW
RAQSFTDIEIEPDREKAQTNALARAATPNIT-----------------------------
---VFSDASGKENQLGAAAVAL----DHNQRIVGSRQVSIGSMEFWSVYAAELMAIYYAI
GLVFQLAQKNQRSRATDAEP-ATILSDSMSALQVIKNSW--NKSGQ---RIIQAIHQSAG
ELRARG----IPLRLQWVPGHCGNPGNEAADRLAKATV-------------------GGE
KRHPFRHLLSR-----------EKRYIR----------RNISDE--WHQEW---------
------------------------------------------------------------
---------RASRNGGH-LR-RIDRALPANRTRRLYGSLPRNRAYLLTQLRTGHSWLATH
GKQRGLRDD-------------------------------EKCECGATETVVHVLI----
-------DCPRLSGLRQALRRK-----------------------IGGAFNNISDMLGGA
GQGREGRFQDGPQDSSVLGAVLDFAEASQRFRSRAPRGRQNTTPGTGHHRP---------
------------------------------------------------------------
------------------------------------------------------------
------------------------------------------------------------
------------------------------------------------------------
------------------------------------------------------------
------------------------------------------------------------
---------------------------
>Trichophyton__tonsurans__CBS__112818
------------------------------------------------------------
------------------------------------------------------------
------------------------------------------------------------
------------------------------------------------------------
------------------------------------------------------------
------------------------------------------------------------
------------------------------------------------------------
------------------------------------------------------------
------------------------------------------------------------
------------------------------------------------------------
------------------------------------------------------------
------------------------------------------------------------
-------------------------------------------MAEPTGDPEPPNTQEST
TSILSFESFQPITQSSQPARRGKRRRNDSYTTNSNPEPVAAGDGSGRVTNQEIRRLIDDL
KNVISHQTNVIEATKAGILELKVEQEALKSQNSSLQEEIHALRAQIEALSSNPPVRTWAE
VAASAGNPEPSRAVQQPRSTQARKEPNCVRISTRRAPEDGGDDINSFGRYLPTDSANTYI
RSALLSADATKDAQVAGIGTTKTGYVIRFRDQQSADAARSNSDWLDELGNDTKLVKPRFG
VVVHRTPTDIFRLPEGEKESIAKIAEDNDLTAK---------------------------
---------------------------------GHRITEIAWLRRRDKVPGTHGSLGIWF
DSPEAAEWMVNNGLIVGQRYIGSVEPYQVRRKRCHRCQGFGHLAWSCKEKAR--------
-----------------------SRAG---------------------------------
------------------------------------------------------------
------------------------------------------------------------
--------MEALINDTETRNLDVLLVQEPPLTAY--------------------------
-----------KTHVNHSAWRLYQPT---IQEENSRKRSLLYV-------NRRISTSVHR
-------------------------QMKCNHPDVTAVRI---------------------
---------------------------------------WTTAT------QILLFSVYIP
PFGLYQS----SEEFSIQPMLDEIQSTIQRTTQSSGKPSVIVLAGDFNRH----HPAWS-
---NGPVLHKFVEHAEELVSF-F-QANRLQ---WCLP--RGA-PTYWSLSRPG--KTSTI
DLTVT-----DSRERLIKC-HLY--HDNYGS--DHRATYS---EW----SLRPDRAADAK
PRR---AYERANWEKIGQAVQE------ALDPLPE----IGSREE---------------
L----EQAVERLVATTTGALDRHVPT-----------AKPSP-------YSK--------
------R-WF--TPELKAQQGEANRARRRWQESCATR---GPHDAQTLTLFTEMREKRRA
WTRAIEKAKTTH---WKEFLDSAGEG------HLWKAASYMGTRESYG----SVPSLRVG
TE--------EVSDN-EDKARLFMKTFFPEMAEP--------------------------
-----DEGTITPER---------ERRSHGNPALK-----ATKGT--TAPGDDGIPALVWK
HLWQY-------ISKVVARIFAASIELGH-YPRQWKRARIVVLRKPGKP--DYSVPGAYR
PISLLNTLGKLLEAV---MARRLTYYAE--THGLLPDTQFGGRPGRTTEQALLVL-ANAI
DRA--WL---KMK--VVTLVAFDLKGAFNGVNKRSLDARLKT-KGIPTKARHWIGSFMED
RQANISFD--DFESTVAPLENAGL--AQGSPLSPILFTFFNSELVDQPV--DY-------
------------H-----GGASAYIDDYFRWRA--GRSAEENIKKIQEEDIPRI---EEW
AKRTGSCFAVEKTELIHITR-------K--KSEHEKGQLVM-NGSTIQPSPTAKLLGVVF
D---------RELRWKQHVQQAVKRATKVNVALGGLK-----HLRPAQTRQLYQACVAPA
MDYASTVWHNPLKDK---------THL-RMLETVQRAALIRAL--SAFRTVATKTL----
---------------EVEAHVLPTRLRL-KQRAQNVVARLY----TLP--------SNHP
VQDVLARS-----------RRRSRHVGTGPRLPMAETMKTMDLERLELLETIDPNPPAPW
DPPIFETITIESDPVKAMEEADRLRTEAAEL-----------------------------
---IYSDASAQKDKIGAAAVIL-----DRQGNVEVSRKRDKRNRPKTKRT----------
---------------------VTILSDSKSGLQTLTNQR--NGSGQ---HIVRAIAKSAR
DLKAHG----VSIRLQWIPSHCNNPGNDTADRLAKEAV-------------------GTQ
PSHPFQNLLSR-----------EKAFIR----------DRVLAE--WDSEW---------
------------------------------------------------------------
---------KSSSKGAH-LR-RIDASLPGNHTRHLYGALPRGRAYLLTQLRTGHSWLASH
AKAYRFRED-------------------------------DKCECGAKETVVHVLV----
-------DCPKLADLRRKLRQE------------------------IGTSFNNTSLMLGG
GEGGERKKVSGSAQRSTVNAVLDFAEASQRFQSRVQQQG---------------------
------------------------------------------------------------
------------------------------------------------------------
------------------------------------------------------------
------------------------------------------------------------
------------------------------------------------------------
------------------------------------------------------------
---------------------------
>Aspergillus__oryzae__RIB40
------------------------------------------------------------
------------------------------------------------------------
------------------------------------------------------------
------------------------------------------------------------
------------------------------------------------------------
------------------------------------------------------------
------------------------------------------------------------
------------------------------------------------------------
------------------------------------------------------------
------------------------------------------------------------
------------------------------------------------------------
------------------------------------------------------------
------------------------------------------------------------
------------------------------------------------------------
------------------------------------------------------------
------------------------------------------------------------
------------------------------------------------------------
------------------------------------------------------------
------------------------------------------------------------
----------------------------------MTTPNLRLVQLNIWKSRAG-------
------------------------------------------------------------
------------------------------------------------------------
------------------------------------------------------------
--------MEALINDSQTQNLDILLIQEPPLTAY--------------------------
-----------STHVNHSAWHLYQST---CQEDTPKKRSLLYV-------NRRISTASHR
-------------------------QIKCNHPDVTAVKM---------------------
---------------------------------------WTMER------QMLIFSIYVP
TTNHSQPMEEVSIQAMLEEIETCIQQAIET----TDKPTTIIMAGDFNRH----HPMWS-
---KNRIYHVAIEHAEELVTF-F-HKHGLQ---PCLP--RGT-PTYWSMSYPG--SNSTI
DLTVT-----DTPESLIKC-HLY--HDHYGS--DHRAVYS---EW----SLDPSRNAERE
PRR---AYDRADWKQIGESVQA------QIAQTPP----IHTEAE---------------
L----EGAVAKLITCTTFAVDQHTPM-----------AKPSP-------YSK--------
------R-WF--SPELKEQQREVNRARRKWQESCAEKGRQDPMSLI---LFGDMRTKRRA
WTRAIEKAKATH---WKDFLDSAGEG------HLWKAASYMRPRESYG----NIPPLKQD
KG--------ETADN-TEKARLFMRTFFPRMAPPEDT-----------------------
-----MEMEQREEI---------PWTPITEQEVYRALR-AAKPM--KAPGEDGIPMLVWR
QLWQW-------LRTEILRIFTASVNLGY-YPEKWKRARIVVLRKPGKP--DYTLPGAYR
PISLLNTLGKVLEAV---MAKRLSYYAE--EYGLLPNTQFGGRPGRNPEQALLVL-RNAI
DRA--WL---ASK--VITLVAFDLKGAFNGVSSNILDRQLKA-KGIPTKLRAWVASFMEG
RSASISFD--DFESARSLLENAGL--AQGSPLSPILFIFFNSNLVNQRV--DY-------
------------H-----GGASAFIDDYFRWRA--GKSAEENIRKLQEEDIPRI---EQW
AKLTGSCFAAEKTELIHFTR-------K--KREQTKGRLVI-QGATIEPSATAKLLGVVC
D---------QELRWKEHVQQAVNRATKVNIALAGLRHLR-----PGQMRQVYQACVTPI
MDYASTVWHNPLKDK---------RHL-RVLDTVQRSALIRIL--SAFRTVATATV----
---------------EVETYTLPTHLRL-KQRAQRVIVNLC----TLP--------RDHP
IQDVISRA-----------RRRRDNVGSQPRFPLAESMKTMRLEQLDGLETIDPKPMAPW
KPPGFLEIDIEPDREKAKDKATALQASSNMV-----------------------------
---VFSDASGQNNQLGAATVIL----DHNKDVVESRQLSIGSMANWSVYAAELIGIFYAI
SLVLKIVSSRPRTPTTSQQEPATILCDSMSALQAIRNPGNKSGQ-----RIIHANLQAAA
ELKARG----IPLRLQWIPGHCDDPGNDAADKLARMAV-------------------GLD
KMHPFPRLVSQ-----------ERASIR----------KQILKE--WEHEW---------
------------------------------------------------------------
-----------KTCKKGSHLRRIDPKLPAIRTRRLYDSLPRNQAYLLTQLRTGHCWLAPY
GKLH-------------------------------GHREDDKCECGAKETVTHVLL----
-------DCSKLRIPRQKLRRE-------------------LGEAFGDIPAMLGGKGETS
HVKAVLDFAEASQRFRSRGPRGPQRQNSRQTATTGP------------------------
------------------------------------------------------------
------------------------------------------------------------
------------------------------------------------------------
------------------------------------------------------------
------------------------------------------------------------
------------------------------------------------------------
---------------------------
>Pseudogymnoascus__sp.__VKM__F-4518__(FW-2643)
------------------------------------------------------------
------------------------------------------------------------
------------------------------------------------------------
------------------------------------------------------------
------------------------------------------------------------
------------------------------------------------------------
------------------------------------------------------------
------------------------------------------------------------
------------------------------------------------------------
------------------------------------------------------------
------------------------------------------------------------
------------------------------------------------------------
------------------------------------------------------------
------------------------------------------------------------
--------------------------------------------------------MESG
GLVYLFSNSTGSMGYAMLRPALSHLRPCLARALGLSNPNILGVNGFLNNSTTTAPTTILL
PAMESGESTYLFPNCTGFMGYAMLHTALPHLRGFRGLCPWPTQPQLTGGSRNVERGVAEG
MESRYRFQDNAAAC----------------------------------------------
---------------------------------LGEQNSRPDFKVKVMKMHWLSPISTKL
AGSMVIYLDSWPVAQQMVAEGTILVGPTMGFPSTYIQRELPIRCYNCNQYGHMQGNCTKP
AKCGNCSRAHQTRNCLGTEPEKCAACTGAHK-----------------------------
------------------------------------------------------------
------------------------------------------------------------
--------VTDPRCTTFLKEVEKLRFKKSGRKEATTDT----------------------
-----------PIVPSHHYWEPILPHTRILGAYGKRFRSMIYV-------QKRESFQ---
-------------------------QIEIDSPDLTAVVL---------------------
---------------------------------------KRGSL------RILCISAYTA
QTSSPAE----SLTVLQTNIKLIEDTISKTRANHPDIQI--VIGGDFNRH----DTLWG-
-----KVASGRAGEGEPILQL-I-LDYQLW---SALP--QGT-ITYHNNGNT---HQSTI
DLMLVP----VGWRQTVQWCKTL---PDHGS--DHCPISL---------ATQLIEDTPPK
EYRFG-SFNNADWEEIREALRD------RLGPAPI----PLNVAG---------------
L----DQAASNLEATIQQILQETIPA-----------AKPLP-------YSN--------
------R-WW--TQDLTQLRKRYHQARNKWTRA-------VKNGTFPIILQTLSVNSRNE
YTYAIQKQKRTH---WASFLDDSD--------NIWKALSYLKNSKHTR----KLPTLQVG
DR--------SLEED-TEKADALLNTFFPPQPIP-TATYETEAI----------------
-----PEPRDWDPT---------LYRDLTLQETELAIF-QSNPR--KAPGPDDISFRVWQ
ELWPV-------VQNHVLHLYRKSLTIGH-LPALWAEAKIVVIPKPGKA--DYTIPKAYR
PISLLRTISKGLERV---IAQRLSEYLE--RNRLLANTQFGARAQRSTSHALMIL-QEET
FQA--WR---QGN--ILSLVTFDVQGAYNGVNKDILRQRLQG-MGIYGCFLRWIYSFCSN
RKAQISFG--NFNSAMAAIDEPGL--PQGSPLSPILYVVYNSNLLRGAI-TPT-------
------------------YGDMGFVDDYTAWVI--GPNLDENTSRLQEEFIPRI---TEW
EKSSGATFEVQKTQFIHFGR------NR--ANAQPWKPLYM-NDRPIYPMGTAKILGVHL
D---------QGLRMKEHHATCAQKAKAQAIALGSIS-----GLRPAAMRQLYLATVASK
IDYAAPIWFKTGEKN--------GIAN-KHYTAIQKLGSKAIT--GAYRTAAGPLL----
---------------EIEAGLQYTSSRV-RAKVRQFIVGLY----TLP--------DHHP
CRQMIQRM---------GRRALSTQRFKSPLTQALVEFHSILPQGETKMETIQPFVQVPK
HFNSGITFC---------------------------------------------------
---IYKDRELAAEEANLALEAV--------------------------------------
------------------------------------------------------------
------------------------------------------------------------
------------------------------------------------------------
------------------------------------------------------------
------------------------------------------------------------
------------------------------------------------------------
------------------------------------------------------------
------------------------------------------------------------
------------------------------------------------------------
------------------------------------------------------------
------------------------------------------------------------
------------------------------------------------------------
------------------------------------------------------------
------------------------------------------------------------
---------------------------
>Fusarium__oxysporum__f.__sp.__cubense__race__4
------------------------------------------------------------
------------------------------------------------------------
------------------------------------------------------------
------------------------------------------------------------
------------------------------------------------------------
------------------------------------------------------------
------------------------------------------------------------
------------------------------------------------------------
------------------------------------------------------------
------------------------------------------------------------
------------------------------------------------------------
------------------------------------------------------------
------------------------------------------------------------
------------------------------------------------------------
------------------------------------------------------------
------------------------------------------------------------
------------------------------------------------------------
------------------------------------------------------------
------------------------------------------------------------
------------------------------------------MQLNVRK-----------
-----------------------QDTV---------------------------------
------------------------------------------------------------
------------------------------------------------------------
--------HESLMNDDQLQDYSVIAIQEPQAHQKDGKLL---------------------
-----------TVPMGHPRWVKMVPTV--WEKGRWPIRSMLWV-------NKDIEAE---
-------------------------QIPIKTADMTAAIL---------------------
---------------------------------------RLPER------LVLVVSVYVP
G----------RDDQALQDTCNLLRQVISGTRRQADRLVDVVVVGDFNRH----DQLWG-
---GDDISLTRQGEADQIIHL-M-SELDLT---SLLP--RGT-KTWNGGD-----FETTV
DLVLASA---DIASSTVKC-MVH--GTEHGS--DHRAIET---EF----DISVPVPQVRE
RL----LLKNAPWKEINVRIAT---------ALKS----SPEECT---------------
V----QQKTDRLMTVVLEAIRALTPR-----------AKPSP-------YAK--------
------R-WW--TSDLTQLRQIHTHWRNRARAS-------RRAGRICEELEETARGAAKQ
YHDAIRQQKKTH---WNEFLADND--------NIWKAAKYLKSGEDTAFG--KVPQLTRA
DG--------TRTTNNREQAEEMLTTFFPPLPEQIEEEG---------------------
-----ERPQRGAAI---------SMPDITMEEVERQLS-RAKSW--KAPGEDGLPAVVWK
QIWPS-------VKDRVLSLFRASLREGV-LPRQWRHAKIIPLKKPNKE--NYSIAKAWR
PISLLSTLGKILESV---VAERISHAVE--TYGLLPTNHFGARKQRSAEQALMLL-QEQI
YAA--WR---GRW--ILSLVSFDVKGAYNGVCKERLIQRLRA-RGIPEDLLRWIEAFCSH
RTATIQVN--GQISETRSLPQAGL--PQGSPLSPILFLFFNADLVQQPI--DC-------
------------Y-----GGAIAFVDDFTAWVT--GPTAEGNRDGIK-KIIKKA---LDW
EKRSGATFETDKTAIIHFTR-------K--AYKLNSEPFEI-RGQLVPPKTQVKILGMIM
D---------SGLKYKEHIARAAAKGLNAAMELQRLR-----GLTPRTARQLFTATVAPV
VDYASNVWMHACRYR----------RA-SPINRVQRIGANTIV--GTFLTVATSVA----
---------------EAEAHIASAHERF-WRRAIKMWTDLH----TLP--------ATNP
LRSSTSRI---------------RKFRRYNRSPFYEVAVALNAIPMEELETINPFTLAPW
VERVQTIVDDGDNSAVTQANLGWAVR----------------------------------
---TAVSSSARNGVVGVGGVIEIPASVRGGPKLERFSFTLGMRTEQNPFSGQLAAMAYAL
RHLPDLEYRS-----------VALLASNKAAVLTVRNPR--QQSGQ---EYVECIYDSIN
VLRVKG----NVVAVVWMPTSAEHRLMRMAKKEARSAS--------------QDGAVPAR
KFPRMRSTILN-----------IARSIQ----------RASKRL--RRQCW---------
------------------------------------------------------------
---------EIFEEG---------------------------------------------
------------------------------------------------------------
------------------------------------------------------------
------------------------------------------------------------
------------------------------------------------------------
------------------------------------------------------------
------------------------------------------------------------
------------------------------------------------------------
------------------------------------------------------------
------------------------------------------------------------
---------------------------
>Colletotrichum__sublineola
------------------------------------------------------------
------------------------------------------------------------
------------------------------------------------------------
------------------------------------------------------------
------------------------------------------------------------
------------------------------------------------------------
------------------------------------------------------------
------------------------------------------------------------
------------------------------------------------------------
------------------------------------------------------------
------------------------------------------------------------
------------------------------------------------------------
-------------------------------------------------------MEADT
INVASDSGEVSGTEQRLRRLRRPTAKARLNEGNQEIAGDGTADPKDLAGNGVPRATMKGA
PAVSRRTRATEDDDRTLLLAMGKQMKELHASLQVVFDAWKKSELRNKDIQGKLQQATTEL
RTANEELQSIKDELRTVRGDLQALKQQVEDDNTKTREKFEAVTTLTSARSGPSPSYAAVA
RTVSSSQASDARARMSGATPANTTDTLYCTIDTSRVEAEDGNKPNASTIRAAVEREMRAN
GHTGWRCQAVTVNPRNENLIRIVCRDDAEHRMVKQIAE----------------------
------------------SKIAPGMRVRDDDLYPIKVDFVRWSAVWEEKGKYRSQAAEEL
SKENDTTVAKIMWLSDKENPKTYGSMAVYLTKASEARRLISEGYFHAGGESGTTGLFKPQ
FQPQQCFQCQQIVPHKASRCPNRLDAV---------------------------------
------------------------------------------------------------
------------------------------------------------------------
--------HESLMNDEQLQDFTVIAVQEPWVWKREGNVL---------------------
-----------TVPMRHNRWTRMLPMAW-REEGRWGIRSMLWI-------NKEVEAE---
-------------------------QVPIPSPDMTGAIL---------------------
---------------------------------------RLPDR------RVLVVSVYVP
A----------QEPEMLRQACSLLRQAISGARRGTGEVVDVVLTGDFNRH----DQLWG-
---GDDVSTNRQGEADPIIEL-M-SDFSLS---SLLP--RGT-KTWHKND-----AATTI
DLSIASE---ELARMMIRC-AVH--ETDHGS--DHRAIET---AF----EIVTPNTDSKA
RL----LFKNAPWKAINARIET---------TLQL----VPSGGT---------------
V----QQQTDRLMSAVVEAVEALTPT-----------AKPSR-------YAK--------
------R-WW--TDDLTQLRRIHTFWRNRARAE-------RRAGHCPPDLEERSRAAAKQ
YHDAIRQQKKHH---WDEFLADDT--------NIWKAAKYLGVDKGASFD--KIPQLTRA
DG--------SKTEETGEQAEELLTAFFPPLPDRIDDE----------------------
-----GQRPQRPPV---------PFPDITLEEVERQLF-ASKSW--KAPGEDGLPVAVWK
HTWPM-------VKHRVHALFQASVEAGE-LPKQWRHAKIIPLKKPNKD--DYTIAKAWR
PISLLSTLGKVLEAV---MAERISHAVE--TYGLLPTSHFGARKQRSAEQALVLL-QEYI
YRA--WR---KRK--VLSLVSFDVKGAYNGVYKERLLQRLSA-RGIPEKLVKWIDAFCSQ
RTASIQVN--GQDSEVRSLPQAGL--PQGSPLSPVLFLFFNADLVQHQI--DE-------
-----------------NGGSLAFVDDYTAWVT--GPSREANRQGIQ-AIIDRA---LDW
ERRSGATFETDKTAIIHFTR--------NWRQPEDYSTFDI-KGDTVRPKDRVKVLGVIM
D---------TKLHFKQHIAEAVSKGLEAVLELRRL-----KGLSPSTARQLFVAAVAPT
MDYASSVWKHRCKTA-----------QMRVINRVQRIGAQAII--GTFNTVATAVA----
---------------EAEASIQSAQERF-ERKAIKFWVHLQ----------------TLP
KSHPLRRI--------------RPRSFKRHISPFQKMAATYRDLPVDRLETIEAFPQPPW
ESRIHTIVEEDGDRPSKAIQTGWAVR----------------------------------
---AVTGSSARNGIVGYGTAVLFPLSHRTGGSATTGSTTVGPRTEQNPYTAELMAIAAVL
ESLLKRVRYLA----------IYVFSTNKAAVLAAGRPRQQSGQ-----EEIRRINEAAK
TLRSKG----NKVTLFWLPAEVESDLKLKAKVAAKEST------------------QQGR
TPRKKPTRAYS---------------------------TILRNALRRVQKY---------
------------------------------------------------------------
---------CRLPEGVGQFSKRVDAALPGKHTRELYDSYSWKEASILAQLRTGMARLNWY
LHQIG------------------------------AAASDQCACGRAAETVEHFLF----
-------RCTQWTVKRAPMIQQ-------------------TDTHRGNLSFHLGGKAATD
PDDWSPCMDVVRETVKFAIATGRLDMQIN-------------------------------
------------------------------------------------------------
------------------------------------------------------------
------------------------------------------------------------
------------------------------------------------------------
------------------------------------------------------------
------------------------------------------------------------
---------------------------
>Melanopsichium__pennsylvanicum__4
------------------------------------------------------------
------------------------------------------------------------
------------------------------------------------------------
------------------------------------------------------------
------------------------------------------------------------
------------------------------------------------------------
------------------------------------------------------------
------------------------------------------------------------
------------------------------------------------------------
------------------------------------------------------------
------------------------------------------------------------
------------------------------------------------------------
------------------------------------------------------------
------------------------------------------------------------
------------------------------------------------------------
------------------------------------------------------------
------------------------------------------------------------
------------------------------------------------------------
------------------------------------------------------------
------------------------------------------------------------
------------------------------------------------------------
------------------------------------------------------------
------------------------------------------------------------
------------------------------------------------------------
-----------MAYGPLGPVPPEFQGLPSSQSPRRYPRVLTYV------HRRWLPGQVR-
-------------------------VLGPSHPDVLCIEL---------------------
---------------------------------------SLSEN-----SKINITNIYNP
P----------GTSESFPALLTTLDEMAD-----PRWPS--VVAGDFNTH----HPLWS-
-----PPHICASSYSGALINI-M-TALDLT---LVTP--PGL-RTYTSAAG----NHSTL
DLTMAS----PTLANRILHCRLA--GQAHGS--DHELVVT---AF----ALQEDASPAPT
RA----NYKKGDWSALATWLEN------EWTAWSRSQQLPTNPEG---------------
L----DLWADKWTSLLQTGVETFCPA-----------RRPSP-------YAR--------
------P-WW--TPDLSVARSQLQRLRRTWQS--------SQTDAD---RS-TYRAARAR
YKNSIRDAKRSH---MRGSLRDASAS------NMWRLANASRPRLRA-----EVAPLHSP
AG--------IAVST-SDQACVLAAEFFPPAPPP-AADPTGRP-----------------
-----AGCRAPPTM---------PWPAFDGKEVCEQIR-RASPL--TAPGPDGIPWLVLQ
MISTHWNG----CGPALAALFNTCIALGH-HPSIWKAATTVAIRKPGKP--DYQVPNAYR
PISLLNTSAKLLEGL---ISRRILQAAE--ELPLLPNAHYGGRPKRSTQDALLAI-QQFA
RAA--KR---NHL--SVAIMSADVKGAYNAVLPGPLSRDLRE-AGIPPQVTKWATSFMTG
RTTQLSIG--G-TLSDPLQVPVGL--PQGSPVSQLLWLFYSAALVSILP--GR-------
------------R---GQSLSIGWVDDWNLAVS--APDNATLQSRLR-EAGQAA---ATW
ATAHGAKFDAAKTQVLYLSN-----------AHTAAPDIPV-GDLRATAQPQAKILGVVF
Q---------SNGR----------------------------------------------
------------------------------------------------------------
------------------------------------------------------------
------------------------------------------------------------
------------------------------------------------------------
------------------------------------------------------------
------------------------------------------------------------
------------------------------------------------------------
------------------------------------------------------------
------------------------------------------------------------
------------------------------------------------------------
------------------------------------------------------------
------------------------------------------------------------
------------------------------------------------------------
------------------------------------------------------------
------------------------------------------------------------
------------------------------------------------------------
------------------------------------------------------------
------------------------------------------------------------
------------------------------------------------------------
---------------------------
>Penicillium__expansum
MSQSQHSDFLPTLYDADTDNLSYLIPSSRVPTPSGSQLTIEPFDAIDTDFLRPSNLLPIP
HSLTRVGPDRRKAYVLYDNMAYEEWVEWWLQTDYGQKSKISWDSNRNSNIWSNFDQVAYT
KDGAPKVMSRSAPSLPPIPSATTIRRRLRDVIIERQKSILQTLPNDAKISIALDCWTSPY
NQAFMAITGYFVDSNWVYQEVLLGFKPLYGSHTGLNLSGVLLETLVEHKIQDRVFGVTTD
NATNNKTMVEAIQQALSSDVTVIRIPCLAHVIQLCLNQLLDRLKAIPLNENAETKWTDQK
SSAAKANAQHQTRRISYTLNKVRYLAVYIHASPQRQAAFLRLQEKGSQLVPIQDVRTRWN
STFLMLRRAKRLRSFFQPFCEEYDCEEMLLDTQEWRQIDYLLQITRPFFDYTTELSKTKE
VTTHLVFKIYNALFDHFFEAEALLKRKRVPWKSDMLKALIAGRLKLDEYYSQTDNLKGHI
YAVGTMLAPDSRFQFFLSDNWEPHWRDTYRKSFQELLIPYQERLTMNQGSTNTPTIASSS
SRLNMMLKSNKISAKPAGDEMTQYLDSDLIDIEPLQFWRENQSRFPAIALLARDILSIPA
TGAGVERLFNTARDVCHYRRGRLKSETIEELMLFLCATRFNIKDSEAKQLEQFFTLAEIE
SAKEQNDEYTEDAELDLISDNEEEEGLLNHISGNNSIKVPRQVVDYLKSIQELTADLIKN
PIGQDWKQQFEQLRQETSQIKQDIHAVRIASSNANMNPSGSNRIRSYVDAIKSAPPPTHF
LSSHGSASTSPATPSDLIQDRQLIVKLGDSDGIKLFRTRTPAEITKVAEKARVKAAKATD
GLTVASAKFVAARQLKSGDLSLSLRTAKEAEIMRCHRLTWVKHLWKGSEVRLPSWGVVIH
DVNVRSLRINSAAGLTEPGRKQAICKQLPTENLFHWGDEAEITQISWRVLSEGKKSGSLI
VEFSSPHTANKSINNGTLWDSEMLTTVLYDRAARIRQCHNCQKFGHIGNTCSNETRCVFC
AEKHHSRDCQRKRDATLSERKCANCGGAHNGWSKRCPDFINEIERVQALAQARERYHRVP
AYLSIGETRQVTPAATSVGSGSSGGSGSRTSTRESSTKKSSTEKSSTKESSAKGASTEGG
SGNRAETASQPSNEPSSGQPASSGQLASEPEPEDTEMAGFTVGEAEAGAIGESIRQSTQR
PRGLSQSIHAPLPAGTRSEPPRRRAPSRASTTSSATTRSKGLLRSVLEASEASSGTTPKR
ARDDTYIVTDQDVILPDPPSSSAPAASASEYQPSVLSQISGNKRAPTGKQRAGKQDTIFQ
TSIPRYNTVRTPGPRGKNKRTLDDQVSFTKEKNPPIHQETHRNNIQDPMNNTPLTIIQYN
THRSRDVVMADFLAKPGVVQADVIAVQEPWENPYNDT-----------------------
-----------TYHPLKQTHELLFPS---STETGARARVCIYI-------SKRIGTNW--
-------------------------THHAHSEFCQEVRF---------------------
---------------------------------------QTGAG------EICFFNIYNE
C----------GTTGTVDLLGSLLHD--------TRKHI--VIVGDFNLH----HPAWG-
-----GIQATQDSGSDKLIEL-C-DEADLD---LWLE--PGT-ITRDQNG-----EQTTI
DLVFGT----PALTERLVV-CELALDCHADS--DHLPIRA---LL----DVGIAPAVETK
RR----LWKAMDAEKFDLFVAD------NLPTPPQ----LTTPPQ---------------
I----DAAVNHLVEIVQRGVQESTPW-----------AHPSP-------QAN--------
------P-SW--TKHCGESVKHSRRMYRQYLA--------THSEED---WQ-VYKLARNQ
KGRVIKAALRRG---FRSFIEEAVDQGPQ---GLWRVAKWARNRGQQQGS--TMPVLKAA
GGG-------TAESD-TEKANLLREVFFPQPPAA-DLSDIQ-------------------
-----RGTSQREQF---------QLPPVTTTEVKAAIK-RAPPN--KAPGYDTLPNKVWR
ILAEQGSRSEARFIPLLAAIFDVCIRLGH-NPRHFQTSITVTLRKAGPR--DYRVPKSYR
PVALLNTLGKILESI---VATRIAWLVE--EHKLLPDTHLGGRKGISVDHAIQLI-LGRV
HQA--WG---EGK--KASMLLLDVAGAYDMVSHERLLFNMRQ-LGL-GALAAWVQSLLTG
RSTRIKLP--NGHLSEAFPTPTGI--PQGSPISPILFLLFNAPLVRACT--LR-------
------------GLHYGESEAYGWVDDVCILAV--SKSYEENVQVLE-KALQRA---SSW
AKKHAAKFAPDKFELIHFAN------PK--IKLDITQPAQV-TDIWEIPDDPSGHDGMPV
TIPGDTPTTLTPTDTAKYLGKMLAKGAGSLEALRGISGST-WGSSLIAMRKVYQAVIIPQ
MLWGLSAWYCPAARS--MPRGDLDKLT-NELTKIQKRAAILIS--GAFRGTAGAAL----
---------------DTELFLLPIKLRL-QQVVEETAIRIL----------------TGP
QRACPTVA-----KATNTRKPTQRRLGGWSPTEAISQKKPLRLQIGEKWEEKQAFVLAPW
EAPLPCYIENQEAALKTHDTLYEDILCDQLERDSI-------------------------
---LFTDGSGLAGHIGASMI-------SLQQGVSSQRRYLGTDSQSTVYVAELHGIEMAL
AKTRKEQARE-----------VTIFSDSQAAIQAVQNPQ--RPSGQ---YVLGLIYDHVR
AIRSQNPQKLTNVTIRWIPAHVGVDGNEYADCEARGAA-----------LLGAGMGVATG
TGEPIIRLAAA-----------AKRAVH----------QRIRER--WERQW---------
------------------------------------------------------------
---------ERETTSAP---TKRLVQAPNKKTLRLYEGLAKPQCAILIQMRTMRIGLRHF
LFKIK------------------------------AAESDRCPCDEGSQTPKHILM----
-------QCPRYIFPRTKLWDQ--------------------LYDLGIEMDYDKIISNPQ
ATRYVVKFMHQTGLLQQFQHVGIEDDDDDEPVGVAAMDLGVEDDGY--------------
------------------------------------------------------------
------------------------------------------------------------
------------------------------------------------------------
------------------------------------------------------------
------------------------------------------------------------
------------------------------------------------------------
---------------------------
>Talaromyces__stipitatus__ATCC__10500
------------------------------------------------------------
------------------------------------------------------------
------------------------------------------------------------
------------------------------------------------------------
------------------------------------------------------------
------------------------------------------------------------
------------------------------------------------------------
------------------------------------------------------------
------------------------------------------------------------
------------------------------------------------------------
------------------------------------------------------------
------------------------------------------------------------
------------------------------------------------------------
----------------------------------------------------MAGSPNAP
QLGLQPSTIRDHAIQLEADIRALKEYRVNPVGKNCTPNWNMIEPLLESFISYLQKTQDLP
TTSELTAAVHATARTQQILSKDVTEIKNFLAAPARKSTIPSYAQVLKDPYVVKPTMQTRP
SMGYQEILVKLNPTDVERQAQRATAEEIKQKINNALANHEDPNLKKTQILAVKRHPSGDL
TLFTS-------------------------------------------------------
---------------------------------DRGSIELIIAHREDWQKILGEKAEVKV
PSYGIIIYGLKRNLGEKRASTMVVEFDREEDADHAIKNGIVFGSIQCEDRKE----ELAR
IEERRINMPRTHKEAALRRENFTGKPE---------------------------------
------------------------------------------------------------
------------------------------------------------------------
--------QSRETHRGAKENSRAIGVAATLNAP---------------------------
-----------GNQKRGRSPRKITRIDGNQGTGDTTRRILTVLQYNVNKSRERVMAPLLA
NENVWKYDIIAIQEPWRNHQLRGAWTHTHHTPDLDTLHL---------------------
---------------------------------------QFKNG--KEARTVHIHNIYNP
VESQNE-----NQPSTLPDLRKALE---------SDREGEHLLIGDFNLH----HPMWG-
----GVQSRKTSEGATDLLEL-I-TDYHLE---LLLP--VGT-KTRQDNG-----EPSTI
DLVFGTW---LLLESIISC-GLAGNDLNHDS--NHLPITT---LL----SLTTTRHPERK
RR----LWNQLREKDFREEVRK------NLQTDKR----LDGSKD---------------
I----DEQVNHIVQTIDKAIEHHCPE-----------SQVCP-------RSV--------
------P-GW--TPEIKAAQMHARRLRRQFQL--------LRTKEA---WE-EYRAARNL
KGRLIKKLLRKN---HWERIQEATETQS----GLWRLAKWARNHLGP-------------
----------MKTQT-EDKIALLKENFFPRMKEA-DLSDLQ-------------------
-----DYIYPDPV----------DWPPFTPREVQVALS-SVVTR--KAPGPDGIPNLVLK
ILKDI-------LWPILTPLFNACITFGY-CPEHFKMAEIVALCKPGQE--DYTQVKSYR
PVALLNTLGKILEKI---IARRLSALAE--WYSLLPLTYMGGRKGISTDHALHWL-MEKI
NIE--LNGKVYRG--VVSTLPLDAPGAFDNVSHPRLLHNLRK-RRIDPRVVSWIASFLTE
RRTTIKLR--E-ATSGILNVETGI--PQGSPLSPILYLFFNSDLIEKCH--NP-------
------------S---NNTGAVGWIDDVNIITW--GSSTEENCRKLE-IIYEQC---KKW
EEKHASKFNPKKFKLIHLPS-----KYS--KTTDKERPVWL-DGREVKLVPKCCILGLII
D---------NKLNWNGHIEHIETKMTKSLGALSSLAGST-WGTGYKGLRQVYQATILPQ
ITYAASIWYAPLNSE----DNHREKAV-GKLEAIQKKAARIII--GAFKTVSGAAL----
---------------DIEAFLLPIRIHL-NKITAETYLRIR----------------STP
SYKTLEQS---------------------------------------WREGIWDGYLKGW
HNLPSRWGPLERHKHRAINGKVGVSA----------------------------------
---------------------------VQYGLSVTRQTFVGRTPEANVFLAELVGIHMAL
EMVQQRIVRK-----------MIIFYDSQAAIQAIDGA---QKTGQ---QILGSIAEKWD
ELRSQG----VQVTIHWIPAHQGIEGNERADIAAKEATGWRLVRNNRGRQVPLDMDSTAP
RLVGLQQPLSA-----------LKRDLK----------TLAYKQ--WEQNW---------
------------------------------------------------------------
---------QQNQRGRT---LFRVVDKPSKKNIELHTRLSRPLSSILTQMRTGNISLRHF
LYKRKIP----------------------------GIDNGECQCQRGAQTVTHILL----
-------SCPRFKEERNAWKNE-----------------------GTWSSNTRKILSEGK
YAVRAAKFMLETKLLGQFGSIDLDI-----------------------------------
------------------------------------------------------------
------------------------------------------------------------
------------------------------------------------------------
------------------------------------------------------------
------------------------------------------------------------
------------------------------------------------------------
---------------------------
>Stemphylium__lycopersici
------------------------------------------------------------
------------------------------------------------------------
------------------------------------------------------------
------------------------------------------------------------
------------------------------------------------------------
------------------------------------------------------------
------------------------------------------------------------
------------------------------------------------------------
------------------------------------------------------------
------------------------------------------------------------
--------------------------MATPWPQQPAWPTPFREHATRLSTYLQDALTCID
RTQNQPVPADLVKVIIHGTLTFILKVQHAPDLSTVCDALSILQTEAKASTENAARMLDAV
KHELKTELKNTTDTVHAIAANVQLNTRAGEDAKRAAKEAVEVGKANLQMARQIKNAAPQT
GSAVSYAAMAARGATLASTANTQVPRMPPMQTQREVVVTIRDPATVLSLRAMNPRNLNAH
VERAIAQSGNENISGIKVLSSNQLKSGDLSIRTATSNETEALKQFADDWVNRVGNRASIR
ITTYGIIAHSIRTSTMDMDRFEETRDQLLQDNKPFIPQAEIKYVGWLTRNAPTKAFSSII
IEFSKPEDANKIIDEGLIWQGEVFQCERYERQCRVKQCFKCQHYGHIGTQCKATIACGYC
AQDHESRDCPSKLDRNIPRKCAACRGGHEAWSYQCPTRKE--------------------
---------------------------------ERAKARAAYDVRPYYHPVAETPRSSIP
SEVPATTARRSRTAQAPASTQPAPITRNRSQTGRGQKRTNAGTTVDSAEQQN--------
--PSTQAGGSQRPQRHIYNVRRSRDMV---------------------------------
------------------------------------------------------------
------------------------------------------------------------
--------MASLLRDPGIHDFDIIAIQEPWRNPYSAT-----------------------
-----------THHPAKDRFHLCYP----TGHTEGTARVCFFI-------NKMIDQARW-
-------------------------RFEERTRDTCSIII---------------------
---------------------------------------NNSGDDQQSQERVVIHNIYNP
PKTSS------NRQSALPQVREALRQY-------HTDEQ--VLLGDFNLH----HPLWG-
----GLNREVTDSESEDLIDI-I-GDFALH---NTLP--PGT-VTYEEGQ-----AQSTI
DLCLVT----SGLIDKVTK-SEVDRSLDHDS--DHLPIST---TL----DLAVQRLEKRP
RK----DWKRLDEKLYTKTLRR------SLPPLRK----PLTKTA---------------
L----DAYTSEVTSAIQDAIQKAVPE-----------TLPSS-------HAR--------
------A-GW--TEECRAVLAETKRLKRAHGR--------HRREET---WE-AYRIARNH
KARTISKALRKA---HRDRIEQATESPD----ALWKLARWARTRHDQSTG--SIPRIQHP
DTQR------ELEEP-ADKAELFRDVFFPTPLEA-DLGDI--------------------
-----QNAEYGSQI---------DMPPIEEKEVWTAIR-AASPL--KAPGPDGITNKALQ
AGIDL-------IAAHLTRIFNQSLRLGY-CPVSFRASITAVLRKPGKA--NYAVPKAYR
PIALLNTIGKVMDAV---IARRLSYLVE--THHVLPPTHVGGRKHRSTEHALHAV-TAKI
YEQ--WNNGKDGQ--VASLLLLDVSGAFDNVSHKRLLHNLRK-RKVDENTVRWIASFLSD
RHTHILID--G-YKSKDYAINTGI--PQGSPLSPMLYLFYNADLIEQCNEQTD-------
------------------AMSTGYIDDVAILAW--GKTTERTCE-VLGTVLKNA---QRW
AKTHASVFAPDKFQLTHFTR------SR--KRININAPIQT-EWGEIKPSTTCKYLGLTL
D---------TKLKWREHVETVRQKATRTVHMLSSLGSST-WGVRLQDMRRLYEAVALPQ
MMYACSIWSNANLND--KKRGYTHKTL-DALRSIQARAARSIC--GAYRATSRVAL----
---------------DVETFLLPIEQQI-WKHNADVVTRLS---------------SSRD
IAKTARYE---PRELVPVVVDKNYRAHKSPWQKAYEALRSKQVCDLDKQESIPPFITPPW
RRGPHTYIDNDAEKARERHNRECATNKSLS------------------------------
---VYTDGSGIKGKIGSAAVCL--------LTQQTLSVHMGSDALSTVYAAELQGISLAL
QIAQEHADKNGERKD------IAIYTDNQAAIWSIAKAE--GRSGA---YILKEIARQVL
ELQDKG----YSVTVRWIPAHVGIPGNEAADQAAKEAT---------GWREDGRRQQPAD
APSQLYPLRTT-----------LRRWCK----------TQAERA--WISAW---------
------------------------------------------------------------
---------REDKKGRA---TYRHTPVPTKKVLQLHERLSKRESALLVQLRTEKIGLNDF
LFNRHVP----------------------------TVTSPRCSCGERRQTVAHVLL----
-------RCSKYKDLRNRIFAN-----------------------LSGRNSLRTILSTPQ
LATKAIEYMEQTQILGQVGIRDT-------------------------------------
------------------------------------------------------------
------------------------------------------------------------
------------------------------------------------------------
------------------------------------------------------------
------------------------------------------------------------
------------------------------------------------------------
---------------------------
>Macrophomina__phaseolina__MS6
------------------------------------------------------------
------------------------------------------------------------
------------------------------------------------------------
------------------------------------------------------------
------------------------------------------------------------
------------------------------------------------------------
------------------------------------------------------------
------------------------------------------------------------
------------------------------------------------------------
------------------------------------------------------------
------------------------------------------------------------
------------------------------------------------------------
------------------------------------------------------------
------------------------------------------------------------
------------------------------------------------------------
------------------------------------------------------------
------------------------------------------------------------
------------------------------------------------------------
------------------------------------------------------------
------------------------------------------------------------
------------------------MAP---------------------------------
------------------------------------------------------------
------------------------------------------------------------
--------LFRDRR---TREFDIIAVQEPWKNPFRNT-----------------------
-----------THHPLKKEFELLHL--------DGPARTCIFV-------NRRIAASSW-
-------------------------TATYHTPDLCTLHL---------------------
---------------------------------------K-PANNSNAGGAVHIHNVYNP
P----------RTMGVTSSLHALAAALREH----PNDQH--IVLGDFNLH----HPLWT-
----GAEYSHQDREADELIDL-L-ERFSLH---LASP--PAI-PTFARKDA-----QTTI
DLAFVTA---GILEHLVRC-QVR---EDLQQDSDHIPIST---VV----DLSPSRRPPEA
RP----NWRSTDTAKLRRTFEE------SLPPIKA----PRSVEA---------------
L----ENLTGALIQAIKEATETSTPP-----------LRVSP-------QSM--------
------P-GW--TKECKEVQMETRRLRRIWQR--------TRSEDD---WE-RYRSTRNK
KGRLIQKVLQQE---HRTKIESAATKDN----GIWRVAKWAQNRETNQSS--HMPALRRP
DSN-------YAEQP-KEKLDTLREAFFPEPPQA-DLSDI--------------------
-----EGFTYPQET---------PWPDVTVEEVRLAMQ-RAKPW--KAPGPDGIPNSILQ
QLGPA-------LVPTLTTVYNASLRLGH-CPSQFRQSITLALRKNKKD--DYTDPKSYR
PIALTNTIGKLLESI---IARRMSYLVE--RFDLLPQSHIGGRRGRSTEHAVRLL-VETV
HSA--WN---SAEPLVATLLQLDVSGAYDNVSHPRLLHNLRK-RRIGDRALEWIRSFLSG
RKTKLKLS--D-GAEACYGTPTGI--PQGSPLSQMLYLFYNADLLETCA--AQ-------
-----------------GVMVIGYIDDVNLLAV--SSSTEENCRLLA-KAHSQA---ERW
AAMHASVFAVKKYELTHFTK------TP--ALFRTEQGIIL-GGRYLSPSDSCRFLGVFL
G---------QKLSGKTHVQQLQARATTALTALSSIAGST-WGIPTLGLRQIYRSIILPR
ILYCCSIWALGKPRS-----KSMEARLADTVEAIQYRAARIIA--GAFRATSKAAL----
---------------DVELFLLPAAQTV-RKYMGEAFLRIA----------------STQ
LYRQLIQL----TERTWDSRKRDCPDMRSPMLRIREYWNERLDGLLANTEQRLPHLFPQW
QKPADVCIAKSRELAICQHDRTRKDMETLA------------------------------
---IYTDGSAIDGHVGAAA--------TAHTAKTRRTKYMGTIKATTVFAAELQGLVMAL
ELAEAEMVHGKRK--------IAVFTDNQAALRALVTPGEQSGQ-----YLLSSIIAKLT
GLQQKG----ASVGFHWIPAHQGVPGNEEADKLAKAAA----------------------
------------------------------------------------------------
------------------------------------------------------------
----------------------------REGRAVEHRTQGHIRTSLVAALKQAINQV---
------------------------------------------------------------
------------------------------------------------------------
------------------------------------------------------------
------------------------------------------------------------
------------------------------------------------------------
------------------------------------------------------------
------------------------------------------------------------
------------------------------------------------------------
------------------------------------------------------------
---------------------------
>Trametes__cinnabarina
------------------------------------------------------------
------------------------------------------------------------
------------------------------------------------------------
------------------------------------------------------------
------------------------------------------------------------
------------------------------------------------------------
------------------------------------------------------------
------------------------------------------------------------
------------------------------------------------------------
------------------------------------------------------------
------------------------------------------------------------
------------------------------------------------------------
------------------------------------------------------------
------------------------------------------------------------
------------------------------------------------------------
------------------------------------------------------------
------------------------------------------------------------
------------------------------------------------------------
------------------------------------------------------------
------------------------------------------MSLNCRKQPD--------
-----------------------VLKS---------------------------------
------------------------------------------------------------
------------------------------------------------------------
--------VLNTTN---PADWDLLCLQEPPLSIDR-------------------------
-----------LLSFRSPRWNLILPSPAASRGEGEMIRSVIYI-------NNLLPSDSYT
-------------------------QINVPSLDIVALKL---------------------
---------------------------------------SLPSL------SFSIISVYNP
P----------SSDSSIQPLKRVLNDPLA-----LNAPA--LIVGDFNLH----HPMWS-
--GPLVPQRTARSDAESFLLL-L-AEYDLS---LALP--PGT-PTFRSDSHL---TASTL
DLVFTSA---SISNTVISC------TTDYGHGSDHYAVTI---LL----DLDIPRTEPAP
RS----QWRKTDWEEYVKAVDARWFAEDIEARSSQ----LTSPGD---------------
I----DDLVLCITDIFTQAAVDNVPK-----------SAPSA-------YSK--------
------P-WW--TPELTNLLKEHKRTKNRADKP-------SASAED---HA-AAREARQA
YHREIRAQQRRH---WREWLNNAEEK------DVYRASKYVTQAPEDTIAA-RLPALNLP
DGR-------VARTC-QEKRDALMAQFFPAPPPA-DLSDI--------------------
-----DTAVHPPPL---------EHSLFTTEEVQDTLA-DLSPF--KAPGPSGIPNAALI
HCADI-------IRVTYTNILNACIQHHH-HPPSWKQFTTITLRKPGKP--SYLVPKAYR
PIALEDTSSKVLESV---VARRLAGLAE--QHGLLPTNHFGGRTGRTTTDAVLFL-TQRV
KDA--WR---KGH--VATVLFLDITSAFPSVNHARLLHNLRK-RHVPEDLVLWIRDFLSD
RCTQVKFD--D-FTSEPLHASSGL--PQGSPLSPILYLFYSADLLEVVD--CK-------
------------D---PSQASGGFIDDTMLIVT--SPSFEQNIAMLT-ALVPQL---LGW
SNSHACRFDVAKFQMLHCTR---------NEKRYSPLPLVI-GDHRILPCESARYLGIIV
D---------RRLRWHEQADSAVDRGTSAVLAITRLSKPT-YGLPHKHIRQLIRSVAFPK
MEYGLPVWYNPVRLPPGSARRKGSVGLCNRLGKVQRLAARVIS--GAFKTTASIVL----
---------------DFHAGLPPIDLRL-NQAVFNATARLA------------SLPPSHP
LHKMVRRC---------------SRSYPRLHRSPLHELFNAFPELQGVEVIDPSLVDPTW
QSPIRTLIEPTKDAAAALADRLVSTSEFC-------------------------------
---VFTDGSGFAGDIGAAAFAK------GRAQEHVRRVNLGSEDEHIVFEGELAGMILAL
DVIESEPRVTR----------ANILLDNKAAIRAVSKRRPRPGQ-----QLVELFHKRLR
HLKAKRRS--LAITVVWVPGHKGVAGNERADMEAKDAS--------------------MG
DETDLPPALQC-----------LRHLPKSQSALKAAYKKKLARV--WSDRW---------
------------------------------------------------------------
----------KASKQGQRIARNIDSSPPGKQALKLFKDLPRRQASIITQLRSGHVGLHAF
LHRIK------------------------------AVSSPMCPTCQCPETVQHYLL----
-------TCRCFLAERGALRRA-----------------------VGRDFSLRSLLGTAK
HRGALLAYIEATRRFEAYLDTPS-------------------------------------
------------------------------------------------------------
------------------------------------------------------------
------------------------------------------------------------
------------------------------------------------------------
------------------------------------------------------------
------------------------------------------------------------
---------------------------
>Pisolithus__tinctorius__Marx__270
------------------------------------------------------------
------------------------------------------------------------
------------------------------------------------------------
------------------------------------------------------------
------------------------------------------------------------
------------------------------------------------------------
------------------------------------------------------------
------------------------------------------------------------
------------------------------------------------------------
------------------------------------------------------------
------------------------------------------------------------
------------------------------------------------------------
------------------------------------------------------------
------------------------------------------------------------
------------------------------------------------------------
------------------------------------------------------------
------------------------------------------------------------
------------------------------------------------------------
------------------------------------------------------------
----------------------------------------KLRIWQQNLNTS--------
------------------------HTA---------------------------------
------------------------------------------------------------
------------------------------------------------------------
--------LHSLINSEIAKDWDIITLQEPPIDQI--------------------------
-----------GNIRANTHWKVVYPSTKLTQNSRPRAVTLI---------NAMISTNTWE
-------------------------QIDFPSPDVVVTRI---------------------
---------------------------------------RTSKG------IYTLFNVYND
C----------THDRTVEAMGSFLADNIRNIRPTEDDQM--IWLGDFNRH----HPLWDE
DRNHHLFTTTALTSAQKLLEL-T-ADYAMI---QALP--KGI-PTLQSSSSG---NWTRP
DNVFCTE---LALESLVSC-STS--PEDRGPNTDHVPILT---SI----DTSLTPSPSIP
VL----NYREVDWKKFNNTLKK---ELAKIGPPTV----ITDEQE---------------
F----QRKAKGIEAALQTTLEKEVPR-----------TRPHP-------HTK--------
------R-WW--TKELTSLRKELKTLSKASFT--------FRAIRDHDSHR-SRKEKARE
YDKAIKDAKRNH---WRDWLEEAGSE------ELWTANGYISKPYGDGSKS-RIPALKTT
DEHGNTH---TVSSN-ENKSQLFAKALFPPPPAQ-STVPQ--------------------
-----NYDYPDPVT---------RWTPITKDQLARTIK-NLSPY--KAPGPDGVANIVFQ
KSPS--------LQDHLLHLFNAVFTLRT-YYEPWRESTTVILRKPGKP--DYTTPKAYR
PIALLNTTAKLLSAI---VAERTTHILE--DHQLLPATHFGGRPGRSTEDSLLLL-EATI
RHA--WR---QKR--VVSALFLDIEGAFPNAVTDRLLHNMRK-RRLPREIVQFTERLLTN
RKTRLRFD--D-YISNWVHIKNGI--GQGDPLSMILYVIYSSDLADIAKGNKE-------
-------------------LTLAFVDNTALIAI--GKTFEDTHYTLL-NMMERENGGYDW
SNQHNSRFETTKFALMDFTL----------NRNKPRPTMMI-RNAAITPVTTHRFLGVIL
D---------HELRWKTQAAQAIAKGTKQALLLRRISATS-WGIPTKLMRQLYQAAVVPK
VMYTAPVWIRPAYSR-------DLTTR-TRVNPERVETIHPCP--IPPNAVPSHTT----
---------------AIAQNKKDAIKEF-EKLKERTM-----------------------
------------------------------------------------------------
------------------------------------------------------------
---IFTDGSCTEDGVGAAAILY-----VDYQHIVTLRYHLGSASQHMVFEAEATALLLAA
HLLGTRDEVTYP---------ATILVDNQAVIKSSERPS--ARPGH---YLLTHARSMIQ
NALNKERLTRRSVTVRWIAGHMEIEGNELADREAKIAA-------KGTHSNSPTGNLPPT
LKEQLPLSVSA-----------LKQAYN----------TKLKAI--WNKTW---------
------------------------------------------------------------
---------KRSPRYS--RLASIDPLLPGNSFVKLTASLPKKQTSLLIQLRTGHVPLNSH
LHRFKRS----------------------------DSPACTQCKGNYLENVHHYLF----
-------QCTRYNRERHVLQNA------------------LGRDATSKAFLLSNAKARPH
LLKFIATTRRLQ------------------------------------------------
------------------------------------------------------------
------------------------------------------------------------
------------------------------------------------------------
------------------------------------------------------------
------------------------------------------------------------
------------------------------------------------------------
---------------------------
>Rhizoctonia__solani__AG-1__IB
------------------------------------------------------------
------------------------------------------------------------
------------------------------------------------------------
------------------------------------------------------------
------------------------------------------------------------
------------------------------------------------------------
------------------------------------------------------------
------------------------------------------------------------
------------------------------------------------------------
------------------------------------------------------------
------------------------------------------------------------
------------------------------------------------------------
------------------------------------------------------------
------------------------------------------------------------
------------------------------------------------------------
------------------------------------------------------------
------------------------------------------------------------
------------------------------------------------------------
------------------------------------------------------------
------------------------------------------MQLNVNKSNE--------
-----------------------AQTA---------------------------------
------------------------------------------------------------
------------------------------------------------------------
--------FAHDPD---AKKAAIVAIQEPYLDHL--------------------------
-----------GGSRAPPGWTPIYPSDH-HKKSQARSRSFLAV-------NPKLSSNAWE
-------------------------QVPCPSPDITAMKV---------------------
---------------------------------------QTPLG------PVLICNVYNP
C----------EVNTSLPHVSALLKA--------HGGYT--IVLGDFNRH----HPDWDE
SRNAHLFTSTALNLAQPLLDI-I-ADTPLV---MALP--RGL-PTLQSTSSK---NYTRP
DNVFTST---RLAETLISC-DTTPSSRPPCT--DHFPITT---VF----DLSTKEIPSIT
KP----NFKKTDWALFRQTLAD---GLELLPSPCR----ITTQSE---------------
I----DARAGDIEKAINKAVRASTPV-----------LNLCA-------RSK--------
------R-WW--TPELGAHRSVSRALSARSYR--------ARADWDDPVHE-EYRAQRNR
YAQAIKDAKKAH---WEAFLEELGEE------SMWTAARYLSTEPTDGGRT-RIPNLNYI
GPDGSAA---STVDN-DSKSRVLMNTFFPPAPTA-TPDTAQ-------------------
-----PSPHPTPVE---------DLPEIQTSHIRQVVY-DMKPF--KAPGPDGLPACIYI
NTIDL-------LDAHLLPIFRASLRLGI-YPASWRESRTVVLRKPGKP--DYAIAKAYR
PIALLNVVSKILSSC---VAARLNNLAE--EHGWLPDHHFGGRPGRTTTDALHLI-TKAV
KDA--WA---TKK--VASALFLDVKGAFPHAYPPRLAENMRS-LGVPTVYVEWMLAKLSG
RSTCLAFD--D-FTSTPLPIDNGI--DQGCPLSVIFYLLYNAPLVKVPQ--PL-------
------------S----NELCVAYIDDITFVAW--GTSFEDNHRTLV-DMMTRPGGGLDW
SDTHYSTFELDKTACIDFAP----PATS--KKQ-NRPALVI-RDQVITPVKSHTLLGVIM
D---------QTLSWNEQCLKALAKGQKWAGQLNRLARMS-YGTPVATARRLYLSIAVPR
FTYAADVWFTPISKGPGGRRTGSAGFA-DRLARIQSTAARAIL--GAMRSTPTSSL----
---------------DAHLDLLPMHLLM-NEACQRAAIRLA----ATP--------RSHP
LHKAVLRC-------------SKGRKKHQPPLQKILKFADVKPADFESWPFNRRPLPCSP
SEPFQDRHRAAAEAWADKPHLL--------------------------------------
---IFADAAASRAGVAAAAVLW-----DDGNRELRAGVRLGEPDSLSILDAEVAAILLAT
HLVSVTQEDNIIED-------VSIYSDSQAAIACINGHA--EGASF---ELLKAARRGIR
AARKGSGG--STISLKWCPGHLGVPGIEEADAEASRAA--------SGHCYPPHLVPHYL
SDFRPATNPST-----------QKQAVK----------TENRSL--AETFW---------
------------------------------------------------------------
---------ALSKAGVK-FT-ARFPGISPRHFLAHTRNLPRSSATLLYRLTTGHVQLRKH
LFRLQL-----------------------------ADSPQCEHCGLEPETVTHYLF----
-------RCSRYSLQRQLHLGS------------------RGPDYLRLSYVLHATAALTP
LFDYIKSTGRFVGLAR--------------------------------------------
------------------------------------------------------------
------------------------------------------------------------
------------------------------------------------------------
------------------------------------------------------------
------------------------------------------------------------
------------------------------------------------------------
---------------------------
>Rhizoctonia__solani__123E
------------------------------------------------------------
------------------------------------------------------------
------------------------------------------------------------
------------------------------------------------------------
------------------------------------------------------------
------------------------------------------------------------
------------------------------------------------------------
------------------------------------------------------------
------------------------------------------------------------
------------------------------------------------------------
------------------------------------------------------------
---MPPRSRASGPKATTSSSATTRSTSLSGAAAPEPSDDPQTPVDPPLTAKTPLNARTAK
AFLCRAELLDSDAEVSTASLCSNILNAIASRHDTPQTICGLLRCVVLILPEAFAIISSTN
SQLDSISDKLDTLLLNSDKEPAITPPPALAELGDKLDKVTQDIQNATEIWQTVPARSRAR
SPPPPSAPANTVAPPGPTRTDLSRNRRIQSQGCFILVEPTSDALRKNFDGLNARVLAQKA
ELAWDSAWNAIKGTEVALKRKLTEKPKIVFKAALRLARGGIRYELGDRIQAALLSDARIA
SEFEKGFGGASCRGQGATILLQCASVHFVPEDPAAIGRFEVENDLNKGDVLSMTWCKPPH
KRKPEQTMAVLKLEMRSHDLADRLITEGGQLEYTRVLFRKASQEPTRCLRCQKYGHKAAG
CKNGPDDVCSQCGEAHRIANCTNKDKKWCVPCQSDTHCSFDRECPTFRTECSRFNTRRPE
NTSALFGPPRPYDPKLRPLNLPMPPPMPEMLVGGGRASFFSIMQLNTNKSNE--------
-----------------------AQTA---------------------------------
------------------------------------------------------------
------------------------------------------------------------
--------FAHDPD---AKAATVVAIQEPYLDHL--------------------------
-----------GSSRPPPGWTPIYPSHH-FKKDQARSRSFLAV-------NPRLSSNDWE
-------------------------QVHCPSPDVTAMKI---------------------
---------------------------------------QTPAG------SILICNIYNP
C----------DANTPLPHVSSLLRA--------HRGHV--ILLGDFNRH----HPDWDE
ARNAHLFTTAALDLAQPLLDI-L-HDQNLT---MALP--RDI-PTLQSTSSK---NYTRP
DNIFVSA---PLADFLVAC-DTAPTSRPPCT--DHFPIST---TL----DITTTEAPRII
KR----NFKKTNWPLFRQVLEG---GLSKLPGLRR----IGSQEE---------------
I----DKRVGDLMEAIYEAVRAATPD-----------LKLCA-------WSK--------
------R-WW--SPELGIHRKLVRSLAARAYR--------SRFDRDDPVHE-EYRLQRNR
FSQAIKDAKRRH---WEEFLEGLDEE------SMWTAAGYLSAEPTDGGRA-RVPNLTYT
QPDGQPA---SATDN-DTKSRVLMEAFFPSAPPP-PPADAP-------------------
-----TPTHPTPIS---------DPHELQKRHIRQAVY-AMKPH--KAPGPDGLPACVYI
QSIDL-------LEDHLLPVFRASLRLGI-YPSEWRKSRTVVLRKPGKP--NYGLAKAYR
PIALLNVISKILSTC---VANRLNSLAE--EHGWLPDHHFGGRPGRTTTDALHLL-TKTI
KDA--WA---TKK--VASALFLDVKGAFPHANPHRLAENMRQ-LGVPSIYVNWMLAKLDG
RTTCLAFD--D-YNSAPLPIDNGI--DQGCPLSVIFYLLYNAPLVRIPS--PR-------
------------S----RELCIAYIDDVTFVVW--GATFEENHRNLV-DMMTRKDGALDW
SDTHNSTFELDKTACIDFAP----PARS--RNL-DRPPLQI-RDQIITPVKSHTLLGVIL
D---------QTLNWREQCDKALAKGQKWAGQLNRLARMS-YGTSARTARRLYLSIAVPR
FTYAADVWFTPVSATPGGRKSGSVGFA-NRLARIQSTAARAIL--GAMRSTPVTSL----
---------------DAHLDLLPMHLLM-NEACQRAAIRLA----AVH--------PSHP
LHKAVDKC-------------AIGRKRYPPPLQSILRFAGVNPSDFAPRPPIRRSPPCTL
PETLPDRVSAMRAAWDDTAHLQ--------------------------------------
---VYTDATASRLGVAAAAVLW-----ETDGRELRTGLRLGDTGSLSILDAEIAGIQLAA
HLVVLIQEDTIVDD-------VSIYTDSQAAISCINNHS--QGASI---QLLEATRRAIK
LAKKGSGG--TAVHLRWCPGHAGIPGNEVADEEATRVA--------GGLIYPPHLIPQFL
TEYQPTSNPTT-----------CKKAMQ----------AVNRTL--AEAHW---------
------------------------------------------------------------
---------VASDAHAK-FA-AKFPNLSPRHFLAHSHSLSRSRATLLIRLTTGHIQLRQH
LFRLQL-----------------------------ADSPKCEQCGVESETVTHYLF----
-------RCQHYAVQREEHLAS------------------RGSDFLKLAFLLHASCALEP
LFDYVKATGRFADLVR--------------------------------------------
------------------------------------------------------------
------------------------------------------------------------
------------------------------------------------------------
------------------------------------------------------------
------------------------------------------------------------
------------------------------------------------------------
---------------------------
>Schistosoma__mansoni
------------------------------------------------------------
------------------------------------------------------------
------------------------------------------------------------
------------------------------------------------------------
------------------------------------------------------------
------------------------------------------------------------
------------------------------------------------------------
------------------------------------------------------------
------------------------------------------------------------
------------------------------------------------------------
------------------------------------------------------------
------------------------------------------------------------
------------------------------------------------------------
------------------------------------------------------------
------------------------------------------------------------
------------------------------------------------------------
------------------------------------------------------------
------------------------------------------------------------
------------------------------------------------------------
------------------------------------------------------------
------------------------MSE---------------------------------
------------------------------------------------------------
------------------------------------------------------------
--------LSLMVD---DLNPDIIVITETWLTVDI-------------------------
-----------DCSPVISGYICVRSD---RVRSRKGGGIILYI-------RDHFRINLII
SE-----------------------AHVSGTCEVVCCTI---------------------
---------------------------------------RSRNG------LVTIGGIYRS
PCCL-------ADDFILKHVCSWS----------KAECC--LIVGDFNAP----HINWI-
---------ELTAPGGGFDSV-LLSSIIQC----ALVQCIVK-PTHIDLEH----NPSLI
DLVLT-----HHCEDIADI-QHL--PPLVNS--DHVVLSF---KF----RIHGIEFASAP
PRP---NIWRANIPAIRDYAIS---------IDWS----VDADGS---------------
I----DDARNRFKSTFESVTQPFIPWS----------ARKLS-------YCP--------
------P-WI--NKETRKLLKRRKHFWDLFLS--------TGQAS----FKCEYKN-RNV
CKKTIAKSRTAYERQL-----AYDSRNCPK--RLFSYVKRRTKRSD------GIPSLLLS
ENSAL-----LTESD-LAKAETFANYFSEVYSTC-SVTTTC-------------------
-----PVDNEIPAI---------GPLHVTEDIVLPLIT-NLKPC--KIPGPDGLHPRLLS
SLADI-------ISRPLTMLFNMSLSQAQ-LPRDWKDAIVSPIFKDG----QRRIVSNYR
PVSLTSIVVKLLEKL---IRAKLLSHID--SYNLLTPEQHGFRNKHSCLTNLLIA-REDW
IAA--LD---NGQ--SVDVIFIDFSKAFDKVSHLGLMQKLSS-FGITGAIQEWIGSFLCD
RRQGVRVN--G-TLSEWKPVKSGV--SRGTILGPLRFLLYINELPLLLR-----------
------------------SSTLLFADDVKIWRT---IRNETDRCYLQ-ADLDEL---VRW
AHDWGLEVNSRKSVFMHIGH-------------DISYHYTI-NGTSLPRVHEHKDLGVII
S---------HDLKTTTHCNAVASKGYRALWSLRRAFKCF----DEDMFRILYPTYVRPH
LEYCIQAASPCLIKD-----------T-KSLERVQRVGTKLV---KGLSKLPYDER----
---------------LKRLNLFPLSYRR-TRGDLILAFRIF----------------NYD
LGVNMSYL--------------FAPSSTNNLRGHSKKVLKPRSNKLKVGSRFSHRVVNDW
NALPEQVVSAPSVN----------------------------------------------
---IFK------------------------------------------------------
------------------------------------------------------------
----------KKLDLHWKEICQD-------------------------------------
------------------------------------------------------------
------------------------------------------------------------
------------------------------------------------------------
------------------------------------------------------------
------------------------------------------------------------
------------------------------------------------------------
------------------------------------------------------------
------------------------------------------------------------
------------------------------------------------------------
------------------------------------------------------------
------------------------------------------------------------
------------------------------------------------------------
---------------------------
>Caenorhabditis__remanei
------------------------------------------------------------
------------------------------------------------------------
------------------------------------------------------------
------------------------------------------------------------
------------------------------------------------------------
------------------------------------------------------------
------------------------------------------------------------
------------------------------------------------------------
------------------------------------------------------------
------------------------------------------------------------
------------------------------------------------------------
------------------------------------------------------------
------------------------------------------------------------
------------------------------------------------------------
------------------------------------------------------------
------------------------------------------------------------
------------------------------------------------------------
------------------------------------------------------------
------------------------------------------------------------
------------------------------------------------------------
------------------------------------------------------------
------------------------------------------------------------
------------------------------------------------------------
------------------------------------------------------------
---------------------------------------MLNL-------KHSIICSQIN
I------------------------PDQFKRVELVGVDL---------------------
---------------------------------------IIRNT------STRIIVCYHP
CHND-------DMSLLIEALKYLLS---------SHTNV--FLCGDFNMP----HVNWE-
------SLSASDKKCNEFLTF-------------VLN--SGL-TQYVHEPTRLH-PDHIL
DLVLTNT---PIIHDVVVG--------ELFS--DHRLIKT---TL----TLQFETPNENK
SLL---NYWKGDYTMINYIIAN--------INWNN----LLADIP---------------
V----ERMYNVFLDILKKLIALYIPK-----------SNPKK-------HTK--------
--------KY--PPYIKRLQHDKLYIWR------------LEGNST------LYKNLCAS
LKTALRDLEKDK---LERNLVSGSSK------KCFTYIKNQMGTKN------EIGILKNG
NN--------ACLTD-TQKSSFLAESFSNVFTQD-DGINPHIPA----------------
-----KTKSITDNV---------VIEPFMVEALLLKLK-DRINT-----TPDELPALFLK
KVATS-------IALPLSLIFNESLKTGA-IPSLWKEAIILPLFKKG----SRSDASNYR
PISLTSSVCKTMEKL---VRNAIVGHLK--SAKLLVNNQYGFRDKKSCESQLIRY-SGDL
LFD--SS---SKK--PIWAVYVDFKKAFDTVSHSKLVSKLGS-CGIAGNLLNWLESFLTG
RSQKVMVN--K-TMSKPMAVSSGV--PQGSVLGPLLFLIFINDIGDKYI-----------
------------------SNYLLYADDLKLYGT--DETT------LQ-SDLFKL---ESW
CKTWQMSVAPNKCEVIKFSL---SKRKS--SYTHVSSKFTL-NGLSLPTTSTIRDLGVYF
S---------QDLTFSRHIEITIRKCHMRINILFRILT----HSSFEVILKCFLIYVRPI
IEYGTVVFSPITKVM-----------I-RKLESLQKSFLYRCY--KKFNMSYISYF----
---------------DCLETWKLESLEY-RRLINDLLCIYK----------------SLI
SKEICTYD----------NLRMYFPDVANLRRHKYYIRCALKNTSNQRSQFIGNRALNCW
NELPEHVFPVK-------------------------------------------------
---------------------------ISSRCFKSNIAKLNLTKYLTLNTHTI-------
------------------------------------------------------------
------------------------------------------------------------
------------------------------------------------------------
------------------------------------------------------------
------------------------------------------------------------
------------------------------------------------------------
------------------------------------------------------------
------------------------------------------------------------
------------------------------------------------------------
------------------------------------------------------------
------------------------------------------------------------
------------------------------------------------------------
------------------------------------------------------------
------------------------------------------------------------
---------------------------
>Priapulus__caudatus
------------------------------------------------------------
------------------------------------------------------------
------------------------------------------------------------
------------------------------------------------------------
------------------------------------------------------------
------------------------------------------------------------
------------------------------------------------------------
------------------------------------------------------------
------------------------------------------------------------
------------------------------------------------------------
------------------------------------------------------------
------------------------------------------------------------
------------------------------------------------------------
------------------------------------------------------------
------------------------------------------------------------
------------------------------------------------------------
------------------------------------------------------------
------------------------------------------------------------
------------------------------------------------------------
------------------------------------------MTVNCRSLKG--------
---------------------TRKRRL---------------------------------
------------------------------------------------------------
------------------------------------------------------------
--------LHSLLC---NEKPDIILGTESHLDGSFT------------------------
-----------NAEIFPPPYMALR-----KDIDANGGDVFVAY-------KEGLNITEI-
-------------------------EEVGIECELQAVKL---------------------
---------------------------------------TSKGN-----PTLCIIVCYRP
P------------TANLENLLKIQTSLQKIETDNKLAEL--LILGDFNMP----SINWK-
----ALTIKDAPQYSMELNEALLSTVNDLY-----LTQMVEE-PTC---------GKNIL
DLVFTSS---PDLIEAVQT-------VPGIS--DHHAVTA---KY----KHRITPNKKPK
RTIY--MYGKADTSLLETDLLA------FKENFMR----EAEGRS---------------
V----NTNWDILKVNIEIVINRHVPKK----------IIKTN-------NNI--------
------P-YI--TRKIKSIMKKMKRRWNKAKK--------TKTDAD---RE-LYEETQRE
IKEQLQLEYNKY---LESLFENNAGLNTN---RLWNFIKNKKKDII------GIPTLLYK
NR--------LVSTT-IEKTEVLADQYESVFTTE-NKDNIPD------------------
-----MGPSRHSTM---------EDISITLPGVIKLLK-SLDPK--KAIGPDNLPTTLLK
NYAEI-------IGPMLCLIYKQSIHTGD-MPEDWLNANIIAAHKKG----NKSDPANYR
PISLTCVACKVMEHI---IFRSVMDHFD--HNNILANCQHGFRKSHSCETQLLST-VNDL
SYR--LD---NKE--QVDVAILDFAKAFDTVPHNKLLHKLNY-YGTRGKTLIWIRKWLTK
RHQTVVLD--G-QKSRKVPVKSGV--PQGTVLGPLLFLVFINDICNGID-----------
------------------STLRLFADDCLIYKP--IRSGADTEL-LQ-KDIDKL---VQW
SKNWQMSFNPKKCTTLTISR----------KQTPIKQTYTI-MGTKLKKEEHQLYLGVEL
T---------DDLSWSTHISRSKGKANRALNFIRRNLV----GCPEPAAQALCWP-----
-DFYFFYFYTEQSVG-------------NNVHGTGKFFLTVGI--CRFSKRKRTTM----
---------------LSNTKIPADE-----------------------------------
------------------------------------------------------------
------------------------------------------------------------
------------------------------------------------------------
------------------------------------------------------------
------------------------------------------------------------
------------------------------------------------------------
------------------------------------------------------------
------------------------------------------------------------
------------------------------------------------------------
------------------------------------------------------------
------------------------------------------------------------
------------------------------------------------------------
------------------------------------------------------------
------------------------------------------------------------
------------------------------------------------------------
------------------------------------------------------------
------------------------------------------------------------
---------------------------
>Strongylocentrotus__purpuratus
------------------------------------------------------------
------------------------------------------------------------
------------------------------------------------------------
------------------------------------------------------------
------------------------------------------------------------
------------------------------------------------------------
------------------------------------------------------------
------------------------------------------------------------
------------------------------------------------------------
------------------------------------------------------------
------------------------------------------------------------
------------------------------------------------------------
------------------------------------------------------------
------------------------------------------------------------
------------------------------------------------------------
---------MQIWNEIVNVSSPNYPNNYNNFENIFWHVQGHVGYVLAIRFGRVAMESCCD
YVRLHVGSSDIFEESTQIFHLTGNLSGNSLPDDYLSVYPNMWLHFHTDGYGTDQGFIAWT
QVVPS-------------------------------------------------------
---------------------------------YETAASLSSNASLSTSNQFESLSISDT
TDDAQYHCQTSTPTSASSGHASRLPPRPHFSPSKNRRKILKGVIINCNGLKS--------
---------------------SAKYSQ---------------------------------
------------------------------------------------------------
------------------------------------------------------------
--------FQALIS---HHKPDVILGCESKLDETTP------------------------
-----------TYSVFPRNYTVFR-----KDRNDRGGGVFVAV-------HESLILTNC-
-------------------------PEFDSNSEIIWCNL---------------------
---------------------------------------QFTNA-----KPLFIASFYRP
P------------SNGKQDLEELQLSIAKVMSKHRRSHPNIIIGGDFNLS----DIDWE-
------SCSLTNPNRASIHQLLLDTLLEFSLTQLVRD--VTR-PA----------SSNIL
DLLLTSN---PGLITDVSI-------HPGIS--DHNIVSF---VF----SGNPKTARAPP
RKIY--QFHRADHQIIKETVEK-----FSIDFFLS----SPELQT---------------
V----DENWNRISVFLKKCMEDLIPSK----------MSKSR-------RHL--------
------P-WI--TTDLKRKMRKRDRLFKNARR--------NPSTSK---WK-AFRQHRNV
VAKLVHQAHHDY---VNNIIGNSLQGNPK---TFWSYVKQCRTESM------EIPSLRSD
KG--------IHTTN-KDKAECLNSFFHSVFTNQ-QVCHARM------------------
-----EGSSHFPDI---------GHLHIHRSGVAKQLS-NLNPS--KACGPDELPPKLLK
LVADE-------IAPALGFLFQQSYNSGT-VPAEWQHALVTPIHKSG----DKCDPGNYR
PISLTCICSKLMEHI---VLSHISKHVA--ANNILVDDQHGFRQKLSTTTQLISA-TQDW
AHT--LQ---CRG--QTDVIFLDFQKAFDRVPHRHLQTKLEH-YGIRGDTLHWTMSLLSN
RQQAVVVK--G-SRSSWMPVTSGV--PQGSVIGPALFLLYINDITANIQ-----------
------------------SKMRLFADDSVIYR---EIHTKNDTSILQ-QDLQTL---SDW
SAKWFMAFNVKKCASLTITR----------KRTPIQHDYRI-SNEIIPRIDKYKYLGVTV
T---------KDLRWNTHCQLLLNKANKTLGLLRRTLSPC----TKDVKSRAYTALVRPQ
LEYGAEAWNPHTSGA-----------A-EGLERVQKTAARFVFR-DYRRSTSATGL----
---------------VSQLGWDKLHTPT-YISRRDHTLKLS-------------------
---------------------------------------VPEATIDSYKYSFYPRTIRIW
NQLPFTAVTAPSVA----------------------------------------------
---------------------------AFQMTALPVIRGLEPPVGSRML-----------
------------------------------------------------------------
------------------------------------------------------------
------------------------------------------------------------
------------------------------------------------------------
------------------------------------------------------------
------------------------------------------------------------
------------------------------------------------------------
------------------------------------------------------------
------------------------------------------------------------
------------------------------------------------------------
------------------------------------------------------------
------------------------------------------------------------
------------------------------------------------------------
------------------------------------------------------------
---------------------------
>Exaiptasia__pallida
------------------------------------------------------------
------------------------------------------------------------
------------------------------------------------------------
------------------------------------------------------------
------------------------------------------------------------
------------------------------------------------------------
------------------------------------------------------------
------------------------------------------------------------
------------------------------------------------------------
------------------------------------------------------------
------------------------------------------------------------
------------------------------------------------------------
------------------------------------------------------------
------------------------------MLVPKINIVQTAIRSRKNRLCGQRSANMAV
VNFLPPLIVFIFAFQIVVRLPNNICLEDNHSGFATDFLFAPELPSTTGFEALYRSHRQLR
RSAILEPTRSRTNKLLVLSLLLISGNVESNPGPTYKYPCGECSKPVKRNQKGVQCDTCDV
WYHTRCMIISTKTYENLANLSAVWICSHCGVANFTHSITGSDYLFETTNSFSCLFPTESS
HLWTTTHSFSTSTPRPTPISCHH-------------------------------------
---------------------------------PRDRSVTISSSENQHSSTWSQHHCSMS
QTTTPTTSPRSTTSTNWQHLRNGTPPLSQCQRQRAWSSKLNCMEINCNSIKS--------
---------------------SERAAV---------------------------------
------------------------------------------------------------
------------------------------------------------------------
--------FASHVN---THNPDVVFGCESKLDQSVP------------------------
-----------TQFSFPDGYTVYRK----ERQSSGGGGVFLMV-------KADIPSSIEH
L------------------------TTDYEDDESLWVRI---------------------
---------------------------------------HISKT-----KSVHLCSFYKP
P------------NASVSRLDHLSESLGKIFHINKKSHPSIVIAGDFNLG----DIDWL-
ADPPCPTDPVSIADSEKLLYF-I-DDNALT----QHVNKPTR-PS----------SLKTL
DLVLSSS---XKLVTKVDV-------VPGMS--DHDIVTF---DI----NVKPRRTPTPP
HKVY--LYNKMDIDGLRXDVTA------LQEQYFL----SCSSRD---------------
V----DSNWSFFKTRLLDAVDAXIPSK----------MTKSK-------XQL--------
------P-WV--SPSLKRQMRKRDKLLCKARK--------KKTSTA---WN-DYKQQRNK
VVKALKSAHNYH---LNHTIGESDPK------TFWRYVKHSRSDGS------AIPTLMSD
DS--------LHISD-KSKANALNSFFKSVFTLDDGYLPHI-------------------
-----TSSPSKPTI---------GAITFNVQGIQKELD-RLNVS--KSNGPDGIPTRVLR
DLSSE-------VAPVLTSIYQQSYNTGT-XPKDWSLAMVTPIFKSG----DKSXPCNYR
PVSLTSICCKVMEHV---VLSHLNRFLS--ANKILTDQQHGFRRGFSCETQLVLT-VHDW
ASV--LN---TKG--QVDAILLDFTKAFDKVSHPKLLLKLQS-YGIXGKTLDWIKAFLCH
XLQFVSVN--G-THSDIVPVTSGV--PQGSVLGPTLFLLFINDIVHHTK-----------
------------------STLRLFADDCIVYRK---------------------------
----------------------------------------------IQSQDDHDSLDI--
------------------------------------------------------------
---------------------------------------------GNP------------
-----------------------------QDFC---------------------------
------------------------------------------------------------
------------------------------------------------------------
------------------------------------------------------------
------------------------------------------------------------
------------------------------------------------------------
------------------------------------------------------------
------------------------------------------------------------
------------------------------------------------------------
------------------------------------------------------------
------------------------------------------------------------
------------------------------------------------------------
------------------------------------------------------------
------------------------------------------------------------
------------------------------------------------------------
------------------------------------------------------------
------------------------------------------------------------
------------------------------------------------------------
---------------------------
>Ancylostoma__ceylanicum
------------------------------------------------------------
------------------------------------------------------------
------------------------------------------------------------
------------------------------------------------------------
------------------------------------------------------------
------------------------------------------------------------
------------------------------------------------------------
------------------------------------------------------------
------------------------------------------------------------
------------------------------------------------------------
------------------------------------------------------------
------------------------------------------------------------
------------------------------------------------------------
------------------------------------------------------------
------------------------------------------------------------
------------------------------------------------------------
------------------------------------------------------------
------------------------------------------------------------
------------------------------------------------------------
------------------------------------------------------------
------------------------------------------------------------
------------------------------------------------------------
------------------------------------------------------------
----------------------MIFITETWCKPDAILD----------------------
-----------ATLCNGFGYEIHRCD---REGSTAGGGVLIMV-------RNGITHHLIA
S------------------------RNFSPYCQIAALNV---------------------
---------------------------------------INCDK------KITFVLMYRS
PSCDLE-----SFSQSLRFVGEFFE---------SGTDC--VLLGDFNLP----AINWR-
--DFTWNNRSIQPPGRKFLQF-C-TEFSLA----QL---VTE-PTH---------NDNTL
DLLL------TNSQSIIKYVRVL--PPFSSS--DHRMILF---------KLNAVKYKIKS
KSCYL-DFAHGDYNAINECLMN-------INWRKV----ISESKP---------------
A----DDCYQYYVECCLDLISKYIP------------VRPVS------------------
------------TISYPYRIRRLQSFVNALYR--------MRHQRG---LQ-KFLRYSRK
LNRDLARYKLLEENRI---ASSRNPK------IFYRFVNKRLKNSS------SIGPIFNG
DGV-------LCRSD-IEKAEVFAAHFRTFYNNS-SGDIDVF------------------
-----CSQFTSARL---------DFLDINSEVVYRTLS-MLPSR--GSFSPDNIPYFFLK
KAALG-------LTAALTLMFNRFVLKGV-VPAVWRLGIVKPIFKKG----SKFEVSNYR
PICLTSCTGKVLERI---ACKQIGCYLS--SNQLLSKAQHGFCHRKSTNTALMTT-IPIW
QKV--LD---DKG--YVTACYIDYSKAFDSIPLRLLYVKLEA-FGITGSLLKFIKSFLSA
RIQKVYVN--G-SYSSSYSTPSGV--PQGTCLGPLMFLLYINDLPNVLP--AG-------
------------------VNCTIYADDCKIFTI-------NCHEAIQ-PALNAL---QEW
SRRWQLSISKTKTTLMLIGQ-----------THPRDCHFYL-DNQELRVSHSVSDLGVTY
T---------DALSFEDYINKCARVAFARSNCILRAFSTR----NLDTLSRLFATYVRPL
LEYCSMLWSPSKKLI-----------I-DALENVQKRYTWRIFARNGLLRVPYKER----
---------------LSRLQSDSLQLRR-CILDQCFVYKVV----------------FGE
VDMDISTL-------------FSFSEFSGRTRGHRFRFVLPKAHSQQFRSCFMARVVKIW
NELPVSIVQ---------------------------------------------------
------------------------------------------SSSAAVFNSRITKYLKDR
GFY---------------------------------------------------------
------------------------------------------------------------
------------------------------------------------------------
------------------------------------------------------------
------------------------------------------------------------
------------------------------------------------------------
------------------------------------------------------------
------------------------------------------------------------
------------------------------------------------------------
------------------------------------------------------------
------------------------------------------------------------
------------------------------------------------------------
------------------------------------------------------------
------------------------------------------------------------
---------------------------
>Metaseiulus__occidentalis
------------------------------------------------------------
------------------------------------------------------------
------------------------------------------------------------
------------------------------------------------------------
------------------------------------------------------------
------------------------------------------------------------
------------------------------------------------------------
------------------------------------------------------------
------------------------------------------------------------
------------------------------------------------------------
------------------------------------------------------------
------------------------------------------------------------
------------------------------------------------------------
------------------------------------------------------------
------------------------------------------------------------
------------------------------------------------------------
------------------------------------------------------------
------------------------------------------------------------
------------------------------------------------------------
------------------------------------------------------------
----------------------MSPGK---------------------------------
------------------------------------------------------------
------------------------------------------------------------
--------LDVLLNYCLKYNVHLIFICETWCKPDSIGE----------------------
-----------AELSLNGTFEVFRRD---RSGSKPGGGVCILV-------RKFLNCSP--
-------------------------LVLQCSSEICACDL---------------------
---------------------------------------FISDR------AIRLISCYYP
PWSESSEDGFHRISTFTDELEQLLS---------SDSLV--ICCGDFNMP----AIDWA-
---SLSCPSSSDEYSRSKEEV-FRDFTSFH----GLSQMVTS-PTHR--------SGNTI
DLILTNDDG-DILGDITAS------TAPIRS--DHSLLSF---TL----TLPTITGPPPS
PAY---DFRHGDYDSISDRLLS------MPWPELT----ASFGDD---------------
V----NGLYGSFLRLCHDLRDAHIPR-----------RSVKQ-------RIN--------
--------GL---PDHIALLCDRLSGLPIVSD--------HASQDK---LIADIDRLVTR
ERTLVETR-------V---ATSDDPR------DFYRYAQSRMGGST------GVSLLKSH
DG--------RIFSSAQEKADQLAHHFSSSLTSD-DGSPIPVY-----------------
-----TSHSPAPPL---------ADPFIDEHTVYTTLR-SLGSK--LTVTPDGLPPIFFS
RAALG-------LAHPLQCVYNLSLRTGT-VPDAWKMSYVTPVYKSKG---ARTDASNYR
PISINVIASKVLERI---LSNHILAHCE--SNNLLDPNQFGFRPNRSTVLQLIDA-QNHW
ITA--FN---DHSA-TADVIYIDFRAAFDVVNHGLLISKLPS-FGLSDELCKWFANFLAD
RSCRVRVE--S-SFSNSYPCPSGV--IQGSVVGPLLYLLFTTDLKHEIV--EG-------
------------------VHHRTFADDTKIFA---DTSKPGAAEALQ-ETLSNI---GRW
AQRWKLLISSSKSATLHLLH-------------DNQHSYTL-LGETIPEVRDVKDLGVLF
T---------SDLKPEKHILTAVARAGRTANFVLRAFNCR----LPAVYYKAYQALVLPS
LLYGSEAWRPWLKKS-----------L-ALLEKFQRKFIRRVA----FKCRAEPDY----
---------------D---SLLPISEIL-DRKDLKLASSIQ---------------RSHF
LRNFFVTR---------------LTNTRSRRLFVVTRARNNLVANSFRWRLSKRFNDTEW
DEMRMRLEKNSDDRRS--------------------------------------------
------------------------------------------------------------
------------------------------------------------------------
------------------------------------------------------------
------------------------------------------------------------
------------------------------------------------------------
------------------------------------------------------------
------------------------------------------------------------
------------------------------------------------------------
------------------------------------------------------------
------------------------------------------------------------
------------------------------------------------------------
------------------------------------------------------------
------------------------------------------------------------
------------------------------------------------------------
------------------------------------------------------------
---------------------------
>Harpegnathos__saltator
------------------------------------------------------------
------------------------------------------------------------
------------------------------------------------------------
------------------------------------------------------------
------------------------------------------------------------
------------------------------------------------------------
------------------------------------------------------------
------------------------------------------------------------
------------------------------------------------------------
------------------------------------------------------------
------------------------------------------------------------
------------------------------------------------------------
------------------------------------------------------------
------------------------------------------------------------
------------------------------------------------------------
------------------------------------------------------------
------------------------------------------------------------
------------------------------------------------------------
------------------------------------------------------------
------------------------------------------------------------
------------------------------------------------------------
------------------------------------------------------------
------------------------------------------------------------
------------------------------------------------------------
-----------------------------MDKEKDSILLDIDM-------DSTIEQNS--
-------------------------NTLSEDLSAHATKN---------------------
------------------------------------------------------------
-----------TDTLECRHLKMIMAK---------------IGLGPSDAL----------
-------NFHKQVGSRLPDDW-YKIDIDRR---------NDL-PTFGNFIPWF--TEQTL
GRTLENE---GNAIPQIAV-------NALDR--DKSYISSEPNRS----KQPTGRKRKRP
HF----SIAKIDWKTSDAHINN------SSIHEDF----MQEGGN---------------
-----ISPVSAYEDLVKLTQDSLCASGARVKRESEYLRRPPS------------------
------P-WW--DENCAKIAKPKIDAFHEYKE--------HPIGEN---LT-KYNAICKS
VKKQLRLIRNQK---YKEFCSFLNKDMDIK--KVWNLVSAFKRKKSI-----SNNNLEQS
DKCLEITNKTFQDTVTRQHSSIVTSSFTRDNIKNKDLNCSSLH-----------------
-----INHHHDCQV---------LQENFGEDEFSLAVQHNLKKKKNKAPGPNFLSFRILS
HLPQW-------CFDAIFRIFNEFFIKGI-YPPSWKLFYMVFIPKTHS--------VKLR
PISLSNSFLKIFESL---IKNRLEWWSE--ARGVLPHYQNGFRRGRSCAKSVLAL-KAFI
SNA--FL---NKM--MIGTVFIDLKGAFDNVNPYKLLNILED-LGIPYKIIIFISHLLLN
RNILGYFG--G-HFLGSRIGSLGV--PQGSVLSPLLFDLYIANIHSGLD--DS-------
------------------VEIMAYADDLVIFTK--NKDTHSISSYLN-ANLRIL------
------------NSIVNFDR----------------LWLQL-GESIIPLVPCITFLGFVF
D---------SNLSWKLHIKKIKDEGQKRINLIKSFAGIK-WGAHPATLLTVYKSSVRSM
LDWGGIVLTEVPRNL-----------I-VQLNRIQYSCVRIIL--GLMRSTPTNIL----
---------------LDQTAEWPLVFRW-RFLEMKTFVKSC-------------TLSDNP
LTRFVDDW--CVSVSDRCNARNELTPVPTFLSKVLTNQDSLKIMRNHSFPSSFEYPFKLR
FFRPNINVNFFDEIKRFNRSNGNLWFDSNNKWSVGGLHRRACG-----------------
---IIRDLNISTEMYTDGSVLESGKAGFGVYVPSPEFRESIHSYDSSIFYVEALAVLWAV
NIVSGENFIK-----------TGIFTDSLSTINAIGSDNFKEKAA----SIILTIKFALW
KASANG----LDITLFWTPGHRGIPGNELAGALAGLGA----------------RSTEPP
NELRTPPFLGD-----------FIDGFK----------KNLHEN--ALELL---------
------------------------------------------------------------
---------ENEFLHKGIKYITEVSQLATKPWFANLIHVKRRTITLMARLRSRHISTTEH
LTKKL------------------------------NIEDAACPCGWNNRDVDHILF----
-------KCPLFAEKSDQLFLK--------------------LYHKGDIVNSNEIVNSAF
NNKFIPSYTEIAKFLKETSQTLWPTYTVSYITYIERVALEQYPICSEPSIELN-------
------------------------------------------------------------
------------------------------------------------------------
------------------------------------------------------------
------------------------------------------------------------
------------------------------------------------------------
------------------------------------------------------------
---------------------------
>Vollenhovia__emeryi
------------------------------------------------------------
------------------------------------------------------------
------------------------------------------------------------
------------------------------------------------------------
------------------------------------------------------------
------------------------------------------------------------
------------------------------------------------------------
------------------------------------------------------------
------------------------------------------------------------
------------------------------------------------------------
------------------------------------------------------------
------------------------------------------------------MIPSEK
NLDLLMKEETLMKKNTGQGLTSPQINSLASANPNRIASSPVIGGDHADEMDCETLPEQAE
TTSLNKRSPKPTNDGKSPTIISTPILEKHTNTDQPPFMVHIKDLNTTPMHLLHISRILTS
QFPKGMGEVTKIGRGHVAVAMNTLTDANKLIGDRMLEAKGLHAYAPSYRLYRIGTIKGIP
QDLDIPTLKSNIKSTHKIKDINRLNKRTNTDGKISYEPSRTLSIKFSGQTLPRNIFIYNI
KYSVFPFIPKIKICYACFRVGHISAQCKGKARCIHCGAEKHPDKSYKCPASLNPPICINC
KRNHLPTSHECTIITNIKKYRHYKKETKDSRSPIRNHP----------------------
-----------------------GPEIRLQRFPPPETISRKRSQPISPISAPSSTTNPPR
QSSSQPTHLGRIHRFLLTTTKSQRIIRIPFNPKRRNSIGLSITQWNCKGLSS--------
-----------------------KLPE---------------------------------
------------------------------------------------------------
------------------------------------------------------------
--------FSNNTS-----APDVWCEQETLLKN---------------------------
-----------NKYLNLPGYSVLRN----DADDAGSLGIAFLI-------KKGLDFNTQP
VA-----------------------IPRHSSCEIAAISL---------------------
---------------------------------------KTNKE------PLLIINIYRH
T----------NQDTPLDYIQSVVATLTI-----TTKYF--LVVGDINAH----HPAWG-
-------DSRTDAAGKRFQEA-F-DEENLV----ILS--TSG-NTFMSLSTG---SFSSI
DVAVAS----PALAPYCVT-VVD--TDLRGS--DHFPVHT---IA----RHANPKRTFRH
RI----RLSATELRELKARMEASEHDFSREFPLDP----IQGYEH---------------
IVKFVQKEIRELIGDKRSACGPKIP------------NKTLN-------HEP--------
------ALWW--TDECTDSCRVRRAALQTYRR--------DPTAGH---LA-AYKDTAAI
CSKTLRTHKRKG---WKDLCASFNGNTPSS--QMWGFLRSYKNKMLGM----VTPRSV--
----------RPPESLETQQARAKDNLCPPSCEY-RTDIDTLLKEFNT------------
-----RRQMPTATT---------LGAPITLEEINWAFE-STRKGK-TAPGLDQIDFGILS
SFPPF-------LIQSLLNIYNKILERGI-SPPDWSRAMVILIPKPHG--------GGFR
PISLLPCLLKIMEKC---LYLRLSWYVE--KFKLLPDAQHGFRRGRSCGDSLAIL-ATSV
KSF--IA---RGE--RPSAVFLDIAAAFDNIDPIELMRSLIG-MGVPINLCKFIFSYLAS
REVRFVED--G-ELSGPRWIYKGT--PQGSILSNLLFSIYLRELPDCIP--HG-------
------------------VNILQYADDLAIWAS--GRDRRSVVDLLS-TTTGRI---DRF
LRGRGLELSVSKSTSINFGK------ST--RQAEDVERVSL-NGSELPLTGEHRFLGINI
D---------YAFSGKIHLVWLTKKCRVITNVISSLAGVW-WGSHPALLINIYRAVMRST
IKYDYQISFFRENLT-----------RLGVLLRLRNRALRSAM--GYRKSTPINVL----
---------------LSETKEPPLHARL-DLLNIRFLYRNL-------------------
----------------------------------TRSDGLLANSLEETGARLSCYKERTW
ILQNNPIMRTYIKIREDLTDI---------------------------------------
------DGSRTEGPDRNLVGAG------IFSPELQQHISQRLPDSASIFFAEAWAIVGAL
KMCLSEGAHFTK---------AIILSDSRSVPDAINSLDPHHRG-----HLVPLIRNLAH
KTKKG-----IEVTCVWIPSHKGIDGNEEAGRLARNAA----------------------
------------------------------------------------------------
------------------------------------------------------------
---------SDEEAARPDFRAPYSDFYTLAREGARSISDEYFRREFEVKGKLYHQYVCIF
I----------------------------------------------------ITF----
-------GLSALIPGLGLHQIP--------------------------------------
------------------------------------------------------------
------------------------------------------------------------
------------------------------------------------------------
------------------------------------------------------------
------------------------------------------------------------
------------------------------------------------------------
------------------------------------------------------------
---------------------------
>Nimb-2_LVa
------------------------------------------------------------
------------------------------------------------------------
------------------------------------------------------------
------------------------------------------------------------
------------------------------------------------------------
------------------------------------------------------------
------------------------------------------------------------
------------------------------------------------------------
------------------------------------------------------------
------------------------------------------------------------
------------------------------------------------------------
------------------------------------------------------------
------------------------------------------------------------
------------------------------------------------------------
------------------------------------------------------------
------------------------------------------------------------
------------------------------------------------------------
------------------------------------------------------------
------------------------------------------------------------
------------------------------------------------------------
------------------------------------------------------------
------------------------------------------------------------
------------------------------------------------------------
------------------------------------------------------------
----------------------------------------MYI-------HQNLPFTE--
-------------------------VTIDSTLEIVACKV---------------------
---------------------------------------KVNST------YLAICSVYCP
P----------DNVVIYDELFALQDSLPQ-----IKSATNKVILGDFNAH----HTLWG-
-------SLRVDGRGEQVVKL-V-NDSDLIPERWSLN--DGS-PTRVDDNTG---NLSYI
DLSLVS----STVAAKCLW-HTI--DDSLGS--DHFPIFI---KY----SCDTTRTPSAP
KF----NVKRADWVAFTRSVKL-----------------ELVGET---------------
I----DDKVSNIQNSILDAAMKSIPKTS---------TDSVK-------HRV--------
------P-WW--TPDCRRVLCERNRAYRLFKN--------NINNEN---FC-NYKLARAR
ARRTIRQAKRDS---WRSFVSTINSNTKY---HRFGPLSIKSIEKNIF----KIKNIIHE
GN--------NLDSP-RDIAIALARQFSYTSSSD-N------------------------
-----TIRIPDHQG---------SGKPVE-----------------ERPRPDEIRYEMIK
HLNHD-------AMIKLLEVYNEIWKSQT-FPNSWHFAHIIPILKGGG---NPKHAISYR
PIALTSCLCKVMERI---VNSRLLHFLN--SRNLLVDEQCGFRK-----DAKLSI-SSYS
RGN--CQ----KA--FFDFSIFRHEKAYDMTWHMAYSENFMLSDYVETCLVLFKISFLTE
LLLSNCFL----TMSLIGHFCPGKRGPTRKCLVTYIIFVYDNDILPAPP--RN-------
------------------LKYSLYADDCALWHS--SSNAEFSANRIQ-LALDMI---HNW
GLQWGFKFSTRKSIGVIFSR-----------RRMPNIRLTL-DHHPIPIQNSLDFWSTFL
E--------------RPH-GQLKNKCQKALNLLKCISGNK-WGADRKSLLMIYKALIRSK
VDYGSIVYGSASAST-----------L-KGLDVVQNACVRRCL--GALKCTRIERLRWSQ
EYLPSDSDAASWRASEVESGVPPLRLRR-GQLALTYAAKVA----------------RDP
SHPNGNGA---------------IRPFTARLHDLILKVGIDLSTIDTLVQQIISLPSIPW
FNKYSAMGNAQFSIMEACFHRPRPW-----------------------------------
----------------------------------RRRWRYARGSERSLL-----------
------------------------------------------------------------
----------NIFFFFNIYTTAPRPSSNGCRCMSMNVS----------------------
------------------------------------------------------------
------------------------------------------------------------
------------------------------------------------------------
------------------------------------------------------------
------------------------------------------------------------
------------------------------------------------------------
------------------------------------------------------------
------------------------------------------------------------
------------------------------------------------------------
------------------------------------------------------------
------------------------------------------------------------
------------------------------------------------------------
---------------------------
>Pogonomyrmex__barbatus
------------------------------------------------------------
------------------------------------------------------------
------------------------------------------------------------
------------------------------------------------------------
------------------------------------------------------------
------------------------------------------------------------
------------------------------------------------------------
------------------------------------------------------------
------------------------------------------------------------
------------------------------------------------------------
------------------------------------------------------------
------------------------------------------------------------
------------------------------------------------------------
------------------------------------------------------------
------------------------------------------------------------
------------------------------------------------------------
------------------------------------------------------------
------------------------------------------------------------
------------------------------------------------------------
------------------------------------MAPVTILVWNCRGIRN--------
-----------------------KKEE---------------------------------
------------------------------------------------------------
------------------------------------------------------------
--------LARRIG-----NYDIAVITEVKQPK---------------------------
-----------NIPIYFTGYKTYR-----TDNLDSKGGIAMVI-------HNRLEFDILN
FQ-----------------------KETHESVERLGIMI---------------------
---------------------------------------KNLPE------RVNIVAVYRR
P----------GINLSKTTWRKMLTN--------EVNKYKTYYVGDFNAH----NTIWN-
-------CGDTDRNGENMCEI-M-EEKNLV----CYN-----------------------
----------DDTKSRMGM-------DSWGS--DHYPIIM---EM----DYEIANYIKKT
NRI---TSNKTKWDEYSGRITEIWE-RIKKALN-L----DLGVRD---------------
M----RIRYNLLCESMKTAIREITPRGRGNKK-----ENKKN-------KIN----N---
ERANPVK-WW--DEECEEVIRNRKKAQKKFVR--------RGTMHA---YI-EYKRCRAI
ARKVIKLKKTQS---FELFCTSINKNISMN--YVWNTMRIFRN---------CKAKIEWN
K---------WKSRNREESIKEMIEKLAPPSAEN-PPMDL--------------------
-----GREREEGLR---------WKDNFTAAELERALR-MIRKN--SAPGRDGIEYDMIK
RLPDR-------MQQEMLMVLNDIWKRNQ-LPKSWQEYQVIFIDKPGQ--------EKVR
PIALASCIGKVMERMGEGINERLIWWVE--KNNLLNRDQNGFRRGRSCADNLTQI-TSDI
RNG--FS---RGE--YTTALFVDVTAAYDNVDLNILIEKLEE-IRCPRDIVRFVYAWSRV
RYTQFIVS--G-EETIDRRVYKGL--PQGAVLSPLLYSIYTRNITEELG--RG-------
------------------IQTIQFADDIAMYTT--STNREANTLAIQ-EAANQL---DNR
LEKLGLELEPRKTVLVEFNK---------QGVRDKKVKIRL-GKVDIHNNVGAKFLGLWF
D---------NRVNFQHQIDLVRDKVKKANGLMKYLNKKR-RGMEVNTALLLYKSMVRSV
VDYGLFIYFPREANQ-----------R-LKMERTQYAGLRTAL--GYRNSTPNNVI----
---------------IAESKVMLLQDRA-EMLARNFLLKIMIYGSEEMKLRMDQLEANEN
YECYIRPT--SNRSCLGNAWSRIKWLKKQAGEGRKFEIFETDYEEITEEIETDKHTAKQW
KRKIHTDKQLIENIIENNKIRGTIKV----------------------------------
---MYTDGSRGRKSKSTGAGLV--------IEEQETAYNISLPKECSSFTAEAFAVKTML
ELIYQEKIEERRN--------YIILTDSMSTIQALENNLLQVYKNM---YIIKARSLYRK
IIKNKK----CRIIIGWVPAHEGIRGNEMADKLAKEVS----------------------
------------------------------------------------------------
------------------------------------------------------------
---------------------------------QEPASEEIKVPYSDFRTRKGYIE----
--------------------------------------DARCDCGNESESLEHVVW----
-------KCVRYDEERVGMDLE----------------------LRGMGDTEKPKKESDK
PVSYNLRVEDT-------------------------------------------------
------------------------------------------------------------
------------------------------------------------------------
------------------------------------------------------------
------------------------------------------------------------
------------------------------------------------------------
------------------------------------------------------------
---------------------------
>Monomorium__pharaonis
------------------------------------------------------------
------------------------------------------------------------
------------------------------------------------------------
------------------------------------------------------------
------------------------------------------------------------
------------------------------------------------------------
------------------------------------------------------------
------------------------------------------------------------
------------------------------------------------------------
------------------------------------------------------------
------------------------------------------------------------
------------------------------------------------------------
------------------------------------------------------------
------------------------------------------------------------
------------------------------------------------------------
------------------------------------------------------------
------------------------------------------------------------
------------------------------------------------------------
------------------------------------------------------------
------------------------------------------------------------
------------------------------------------------------------
------------------------------------------------------------
------------------------------------------------------------
------------------------------------------------------------
--------------------------------------------------MDM-------
-------------------------NIKPSHCEATAIEL---------------------
---------------------------------------ELRNQ----VEMLTLIVIYRK
P----------GQPIRKYEWRQFLAQFA------NRKNV--ILTGDFNAH----NMAWN-
-------CKNTDVNGTLLADA-M-WKADLI----VIN--TDT-KSYTGDYKK---PRSNL
DLIIAS----LNMVDKIEY------------------------EI---------------
------TKKITDWKDFGKKMTE-------WLKAKP----NWKKED---------------
P----MHLYNSLVEGMINAVRKEKPQSNSQRKTKEKEKNKDR-------KKN--------
-RSSQKP-WW--DEECKESVEERKRALKQFYR--------SQSLQS---FI-EFQRAKAK
VKKITNQKKRTA---LYQFIESINKNTNMK--YVWNKLRILRN---------PSKTINW-
NK--------WQNKNRNVTILNKIQEYAP-------------------------------
-----------------------CWAEVKKIDKVKEHK-KEELN--ETPGLDHIEYAMLK
ELPSE-------LEEVLTFIFNRIFEGDMDVPEEWKMFQVIFIDKQDK--------EDVR
PISLSSCLRKTYERV---IAERLNWWAE--AKGIYDKQQAGFRRGKSCLNNLMKL-SAII
NMN--KL---RNR--NTMVALVDISSAYDNVLYDVMIEKLLK-EGCPSKLTNTINELLYE
RTVDFTME--N-GTLLRRKVNKGL--SQGAVLSPILYNIYTNKIMRTIP--KE-------
------------------VKQVQFADDVAIVCS--EKYLTNRVKLIE-SALEDT---QEE
LDIIGLKINPRKTKIMEFNK-------H--GTIDKTVKIKF-ENEDIRLSTEAKFLGIWL
D---------TRLACDRQCNAVRDKARNANNILKYANKVT-RGMEVNTALLLYKSLVRAT
IEYGIIMYLPTNREE-----------STMKIEKAQYMGVRTAM--GYRNSTPTNVM----
---------------LAESKFLSMKNRA-RFLARNHIVKVV---------------SEST
TTGNDEIEAIMELEKEEMNYRLTSPCYKRSIAVEAWKQVKKDIESIKTNLREELFTTSYW
DVTDNIIVDTEIGNLYSVKDKIIEKELLKDIQEKYELNQDTTR-----------------
---IYTDGSKQEKEPSVGC--------AFIVENEERGYFLSLNKAASIFTAEACAVAKAM
EWVYHQKWKQN----------VLILTDSLSTVNALSNNEISTTCNI---YILEARKWYSK
IIKELK----IKILIAWIPAHKGIWGNEEADKLAKEAT-------------------KEE
HTIELKIANRD-----------LRNKHK----------EELAQR--NNSEL---------
------------------------------------------------------------
---------ETQAEIKGKFYFANFYKKEERSPWFKGTNLPRRATVLFNRLRANHFNLNSS
LARKG------------------------------YIISERCQCGSEREELDHFTF----
-------SCNIHDETRMNMNLT-------------------------EELNRVGASKPDS
VWSWLRKEELSTLKVIYQFIKATGRVI---------------------------------
------------------------------------------------------------
------------------------------------------------------------
------------------------------------------------------------
------------------------------------------------------------
------------------------------------------------------------
------------------------------------------------------------
---------------------------
>Drosophila__melanogaster
------------------------------------------------------------
------------------------------------------------------------
------------------------------------------------------------
------------------------------------------------------------
------------------------------------------------------------
------------------------------------------------------------
------------------------------------------------------------
------------------------------------------------------------
------------------------------------------------------------
------------------------------------------------------------
------------------------------------------------------------
------------------------------------------------------------
------------------------------------------------------------
------------------------------------------------------------
------------------------------------------------------------
------------------------------------------------------------
------------------------------------------------------------
------------------------------------------------------------
------------------------------------------------------------
-------------------------------------MTITILQWNIHGIFN--------
-----------------------NYNE---------------------------------
------------------------------------------------------------
------------------------------------------------------------
--------LTLLIK---DHAPDIVFLQETKLPCNS-------------------------
-----------TNFICPKEYSGYFHNF--SYNTSAKQGIGVLI-------KRNVPHTYRN
-------------------------INSSILCSALQLNF---------------------
---------------------------------------EQ---------VINIVNAYIP
P----------SQIFSSSDISEILQN--------LNGST--ILLGDLNSW----SPLWG-
-------SPRTNTRGKKIETV-I-LENSLI----VLN--DGS-PTHLSTHN----TFTHI
DISLIS----PQIAHMCSW-SIS--DNLHGS--DHFPITI---------HINTPTRPDNT
LPLPKYKTDQANWKRFNESCEK----------SAA----YWTVGC---------------
L----NQQVAQMTKVIRSAANYSIPQ-----------TKRVI-------HKA--------
----KVP-WW--NANLQQLRDQKQRLFSSYKA--------NTNDTN---LI-RYKKANAL
FKKAVLSAKRNS---LEKFTSKISPVSSTK--KVWSDIKRLAGIPPT-----PFKYIKSN
SG--------TLTGS-FDIAEEFALSWSKYSSDQ-NFSAEYIRVKNRYLLEPYAI-----
-----DSLSPSATS---------LDSNFTLLEIENSVA--KAKG--KSPGADRVSYPMLK
NLSPH-------LKTKLLDIFNQILTTGK-YPHTWRSAIIIPISKPNK---PPSDINSYR
PISLLSCLGKTLEKI---IAQRLTWFIK--RHNLISHNQVAFKSNHSTMDALLRI-QHFA
SNA--LS---TKN--HVSILATDFERAFDRVGIHAVLCRLER-WGIGPRLYNLIKAFMTN
RSFRVRIN--N-VTSNSHILHNGI--PQGSPLSVVLFMIAIEDINDIVTRHKD-------
------------------IYISLYADDAIIFTK--IKNINTVREKFL-EILQEI---NSW
GATSGASLAIEKCQTLHICR----------KQRCNLSDIVF-NSRTIKDVNFLKILGITF
D---------PKLLFKQHCQTLRKQLETRFNIIKFLSSKY-SYIHIKTLIDITRALMLSK
IDYGLPIFGWCAKSH-----------L-KKLQVPYHGAVRRAI--HAFPTSPVACT----
---------------LAESGLPSIQSRV-EETTLMLIPKLY-------------TTSNCL
LTKDFGAI-----------FKQKRKFKCISTLRRCANYIKLLDLPLPKPRRPFKSPALWG
SKQPNINLQIYNAAKKDTGRLEYQKRFMSAQEDLGVKNW---------------------
---IYTDGSKVTGATTFAVVDS----------NRKIIAGGRLPSYNSIFTAEAFAILKAC
QFASKNAGK------------SVICTDSLSSLSAIRNWNHND-------PTTQEVRHILS
SHP-------KKITLLWVPSHQGIHGNELADKAAQEMR-------------------LTP
SILFTPFNSKD-----------LKSRIK----------LYLKEK--KLSEW---------
------------------------------------------------------------
----------------ALFMHRYQSINPNCIMFKPPTNVHKRECATFIRLRIGHTQSTHQ
HLLM-------------------------------RSARPTCQLCGDELTVDHILN----
-------ACSQLHSIRSHLFGT---------------------HSLSNCLSIPSCENISK
IYKFVQKAKFII------------------------------------------------
------------------------------------------------------------
------------------------------------------------------------
------------------------------------------------------------
------------------------------------------------------------
------------------------------------------------------------
------------------------------------------------------------
---------------------------
>Drosophila__teissieri
------------------------------------------------------------
------------------------------------------------------------
------------------------------------------------------------
------------------------------------------------------------
------------------------------------------------------------
------------------------------------------------------------
------------------------------------------------------------
------------------------------------------------------------
------------------------------------------------------------
------------------------------------------------------------
------------------------------------------------------------
------------------------------------------------------------
------------------------------------------------------------
------------------------------------------------------------
------------------------------------------------------------
------------------------------------------------------------
------------------------------------------------------------
------------------------------------------------------------
------------------------------------------------------------
-------------------------------------MSLTVIQWNLKGYVN--------
-----------------------NYSQ---------------------------------
------------------------------------------------------------
------------------------------------------------------------
--------LLILIK---KYSPHIISLQETHIQHT--------------------------
-----------NTIPTPINYKLLT-----NIATNRFGGVRILV-------HKSIQYTT--
-------------------------LNITSDPEAIAINI---------------------
---------------------------------------QSKIK-------LNIFSTYIS
P----------TKNISDQTLQNTFNI--------QQTPS--LITGDFNGW----HPSWG-
-------SPTTNTRGKITQRF-I-DNTHLI----LLN--DKS-PTHFSTHN----TYSHI
DLTLCS----PILAPHANW-KIL--NDLHGS--DHFPIIT---TL-----FPTTNTQKFN
RPFF--KLKEANWDQYSAHTQQ---------INEK----YPTSQN---------------
V----NKEAAQINRIILYSANLSIPQ-----------TSPNA-------HPT--------
------G-FHGGTSTSTNCESKNNLRWKKLNR--------TITLEN---II-DYRRKNAK
FRYELKKRKKEA---SSSFTSTIHPTTPSS--KIWTNIRRFCGLNPIK----QIHAISSP
ENNE------TTLAS-NEIANIFAQHLSELSGDW-NFSEEFRNNKYRNNLHN--------
-----YTPSPIAQT---------IEKNITYLELISALQ-TLKG---SAPGLNRISYQMIK
NSSPT-------TKHRITKLFNEIFNS-H-IPQAYKTSLIIPILKPNT---DKTKTTSYR
PISLNCCIAKKLDKI---IAKRLWWLVT--HSNLLSENQFGFKKGKSTSDCLLYV-DYLI
TK--------SKM--HTSLVTLDFSRAFDRVGVHSIIHQLQE-WKTGPKIINYIQNFMIN
RKIIVRVG--P-HTSSPLPLSNGI--PLGSPISVILFLIAFNKLSNIISLYKE-------
------------------IKFNAYADDFFLIIN----FKKNTNISLD-NLLNDI---GNW
GSYSGASLSLSKCQHLHICK-----------KHHCTSKISC-NNIQIPTVTSLKILGITI
N---------NKYKWNTHIYSLLPKLYNKLNIIKCLSSPK-FNCNTLSLLNVAKATVIAK
LEYGLFLYGHAPKSI-----------L-NKLKTPFNSAIRLAL--GAYRSTPINNL----
---------------LYESNIPSLEMKR-DLQIAKLSQNLS-------------FCKNRP
IHKFVRHK----------------KYKKKTLSIIDQTIKLSLELNLPYKPIKLHKYKPSW
DLPNLIDTSLRGHKKQETSPESYRKLFEHTKNKLKPHSF---------------------
---IFTDGSKINCIIT-----------FAITTDTNILKQGILPPYSSVLTSETIAILEAI
ELIKTRRGK------------FGIWFDSLSAIDSIKNPNNNS-------FYPNRIRSLIT
QLA-------PKIKIMWIPGHSGIIGNELADQAAKLAS-------------------NMP
LIVTPNINNTD-----------IKRHLKAELATKQKENIINCNQ--WYQSL---------
------------------------------------------------------------
---------------------NTNNTHTCDYLKQTHQNWTRLDQIKIIRLRLGHTNITHQ
HYLN-------------------------------PNPITVCPFCQGDLSISHILN----
-------SCPSLIQTKQAIFRT----------------------LPLDLLSKPNPENIQK
ILVFLKKTRIIPPNFKKKKQMYNNKHSNHLTN----------------------------
------------------------------------------------------------
------------------------------------------------------------
------------------------------------------------------------
------------------------------------------------------------
------------------------------------------------------------
------------------------------------------------------------
---------------------------
>Aedes__aegypti
------------------------------------------------------------
------------------------------------------------------------
------------------------------------------------------------
------------------------------------------------------------
------------------------------------------------------------
------------------------------------------------------------
------------------------------------------------------------
------------------------------------------------------------
------------------------------------------------------------
------------------------------------------------------------
------------------------------------------------------------
------------------------------------------------------------
------------------------------------------------------------
------------------------------------------------------------
------------------------------------------------------------
------------------------------------------------------------
------------------------------------------------------------
------------------------------------------------------------
------------------------------------------------------------
---------------------------------MPSVSTLFAIQWNMNGNIN--------
-----------------------NLPD---------------------------------
------------------------------------------------------------
------------------------------------------------------------
--------LELLVR---DQQPIILAIQETHR-----------------------------
-----------INTNRLNHSLQKRYSWTLKCNENIYHSAAIGV-------LPTVPFSP--
-------------------------LPLNTDLPIVAVKL---------------------
---------------------------------------EY-------PFPMTVISGYLP
NGN--------IPDLKLRLFNALQS---------LSSPI--LVMWDVNGH----HPEWG-
-------SVSPNDRGSLIMDV-A-EKLDLV----ILN--DGA-TTFTRGQ-----RNSAI
DVSLCS----PSIVNRLLW-TAK--EDPMGS--DHHPIFI---HI----DEQPQATSRRP
RW----KYDQADWSHFQTLIDT-----------------EVSDKP---------------
-----PDNIEGFLSVLHQAASTSIPRTT---------PNPGR-------RSL--------
------P-WW--SPDIKKVIKERRKALRAAKRLADD----HPEKSK---LTEIYRSKRNE
CRQRIRDAKKKT---WEDFLEGINANQTAS--ELWNRVNALNGKRRA-----TGMTLRLP
GG--------LTRDP-LLIANALADHFASLSSLD-RYGRNFILKNQASIDSITNLV----
-----IPEDNTPLR---------INSPFRMEELNFALR-HCKS---KSAGPDDLGYPLFQ
HLSIV-------SKATLLDLLNKTWIENT-LPKSWTHSLVVPIPKHGK---AATSPGDFR
PISLTCCASKILERM---VNRRLIRFLE--DNQFLDHRQHAFRPGHGAETYFTGL-GDVL
QDA--MG---KGL--HADMASLDLAKAYNRAWTPHAIRRLAD-WGLCGHILHFLKNFLKG
RTFQVIIG--N-NHSSIRAEETGV--PQGSVIAVTIFLVLMNNIFEALP--KE-------
------------------IYIFVYADDILLVVI--GRTLKFIRRKLQ-AAVSAV---ARW
AANSGFDLSAEKSVISHVCR---------SRHRVLQTPVMV-NGCPIPCRKTMVILGVQL
D---------RELRFDAHLNAIKRNYQTRINLLRTLSKPH-KSSNRDILVRIAKSIINSR
LFYGIELFGLAGDTL-----------I-TRLAPTYNQSIRIIA--GLLPSTPADAA----
---------------CVELGVLPFRYQATETLCCRTIAYLE-------------------
--------------------KTTGDHEVFLLREGNRALDSLAHQELPPVEQVHWVGARRW
DAPDFLVDTSVSKRFRAGDNSPAMRSHVTELLASKYRNYHH-------------------
---RFTDGSKYLDRTGFGVTDI------------DKSYFYRLPDQCSVFSAEAAAILLAS
TTPAPKP--------------ICVISDSASVLATINSSSTRH-------PWIQAVQKNSP
----------SQTVFLWVPGHCGIRGNVEADHLASKGR--------------------SG
RLFTRLTPGMD-----------LKNWTK----------SQIRSS--WALEW---------
------------------------------------------------------------
-----------------VNLRDKFIRKIKGETKRWIDTNNRRDQQVLSRLRTGHTHATHN
MGNE-------------------------------RPFRKKCIVCNTTMSVEHMII----
-------NCPCFQAPRERHNIP----------------------DSIRDALSNEASSEAA
IISFFKDAGLYNKI----------------------------------------------
------------------------------------------------------------
------------------------------------------------------------
------------------------------------------------------------
------------------------------------------------------------
------------------------------------------------------------
------------------------------------------------------------
---------------------------
>Aedes__albopictus
------------------------------------------------------------
------------------------------------------------------------
------------------------------------------------------------
------------------------------------------------------------
------------------------------------------------------------
------------------------------------------------------------
------------------------------------------------------------
------------------------------------------------------------
------------------------------------------------------------
------------------------------------------------------------
------------------------------------------------------------
------------------------------------------------------------
------------------------------------------------------------
------------------------------------------------------------
------------------------------------------------------------
-----------------------------------------------------MNLNCKP
SSSTHFDSPSARLTTSTLTRDVPDSSDEPLAAVDVGKSFLTASTSHSSFSPVNQSICPNS
STD---------------------------------------------------------
---------------------------------LGSTTTSLSRKRTAVPQFSRSLVESNI
NRTNAPRNTSHRWSRQSRAKSKSSDDTSQSDDDERIIAASFALQWNICGLRS--------
-----------------------HQSE---------------------------------
------------------------------------------------------------
------------------------------------------------------------
--------LQMLVA---KHQPTVIALQETNVNPQKL------------------------
-----------TGKFLGNKYDFLFS----HGSTHGRQGAGMAI-------KSGTPFQR--
-------------------------IPLQTNIQAVAVQL---------------------
---------------------------------------FVPVK-------ITVASIYLP
P----------KDKDAASLMQKLLDE--------LPKPI--LLLGDLNAH----HTAWG-
--SRCSGATEARKRGEQIFEL-V-VQNDMI----VLN--NGS-HTRIDPVTG---NTQAL
DVSLCS----TSVATKFNW-KTL--TDSSDS--DHLPIVI---DT----MDAVNALHSRA
KW----LYAKANWERFED------------LTSKT----LRAGNS---------------
L----T--VEEFSNKLILAAESSIPKS-A--------AKRGP-------KSV--------
------P-WW--SEDVEVAVKLRRKRLRTLRRMS--ND--DPRKPQ---ALQNFQEARSI
ARKTIENAKQTC---WEDFVTSINPNTPAS--EVWNKINRLQGKRTT-----STITLNLP
NG--------FTNNG-KAVSEALADEYESKSSNS-HYSEKFRRQHKFESTI---------
-----SQHSQRPNLYKR------YNTDFSIEELMWALD--RKGG--PSIGADNIGYPMLQ
RLPMT-------SKVALLELFNRVWDSGK-FPEQWKLGTVIPIPKPDA---DRSLADGYR
PIALLSCLGKVFERM---VNRRLITELE--TNKKLDSRQHAFRSGKGVESHLAHL-ESLL
Y----FD---MNE--HVEIVSLDISKAYDTTWKPGILRTLKE-WKICGRMLNMLSSFLAN
RRFQVCAN--G-TLSSPRKAENGV--PQGSILSVTLFLVAMQPIFDKIP--AD-------
------------------AEILLYADDVILVVK--GSNRSSVRQNMR-KAVKAA---TEW
AASVGFSIAPSKSKLLHCCR-------Q--RHRKRGRPIRI-NNSPIPQVRKMKILGIWV
D---------SNINFKQHLASVKSSCRARINILRILGCRL--KRSTRCGRTVRRVLINPE
YI-------------------------------------------GIRRNKKHDTT----
---------------DSEIA----------------------------------------
------------------------------------------------------------
------------------------------------------------------------
------------------------------------------------------------
------------------------------------------------------------
------------------------------------------------------------
------------------------------------------------------------
------------------------------------------------------------
------------------------------------------------------------
------------------------------------------------------------
------------------------------------------------------------
------------------------------------------------------------
------------------------------------------------------------
------------------------------------------------------------
------------------------------------------------------------
------------------------------------------------------------
------------------------------------------------------------
------------------------------------------------------------
---------------------------
>Acyrthosiphon__pisum
------------------------------------------------------------
------------------------------------------------------------
------------------------------------------------------------
------------------------------------------------------------
------------------------------------------------------------
------------------------------------------------------------
------------------------------------------------------------
------------------------------------------------------------
------------------------------------------------------------
------------------------------------------------------------
------------------------------------------------------------
------------------------------------------------------------
------------------------------------------------------------
------------------------------------------------------------
------------------------------------------------------------
------------------------------------------------------------
------------------------------------------------------------
------------------------------------------------------------
------------------------------------------------------------
------------------------------------------------------------
------------------------------------------------------------
------------------------------------------------------------
------------------------------------------------------------
----------------MNATPTKRALSSSSSSPN--------------------------
-----------SPVHEVKKTTQEPPTQEKRPAPSTSSSSCQ---------DNTLIAKT--
-------------------------PIDPTPPQTEIVKS---------------------
---------------------------------------QK-------------------
-------------PFKTSDLDNIITQ--------LPKPF--ILFGDFNSH----SVHWG-
-------SEKTDTRGKSIEKI-L-DSDSIA----LLN--KGQ-PTRLNPSNG---TFSAI
DLSISS----SSLAQRISW-SVL--QEIYDS--DHLPILM---TL---LSTKTLSTSSTP
RW----LLKNPDWGFFSNLVDT-------FMLENT----QSDSTS---------------
I----DDDITFISDSITKAAEISIGKS----------INPRK-------KNQ--------
------VPWW--SEEIRDSIKKKNLALKTFQI--------SKSTSD---YI-KLKQLRAK
TRYLVKSGKAKS---WKLFSSGLGPKADPS--TIWRRVRAIRGHPKNH----SIQIMKDT
E---------LCTDP-DEIPNLLGEIFYLNSSDE-NYNATFLNNNIHMRNQHYTSCI---
-----NPNLDEQTK---------LNSPIQLAEMVRATS--KCTR--LAPGPDGIPYCFIH
NLPIS-------ALDSIVMVFNKIWSSGE-IPKKWKHSIVIPILKPNK---NKFETKSYR
PISLLNTMVKILEKI---IDSRLRWFLE--KNNLLDPRQNGFRRHRSTSNTLHNI-QAEI
HST--FE---TKQ--VMGLIALDISKAYDTAWRPHILKIL--------------------
-TFQVRCN--G-KSSKLYTQHNGV--PQGSTLSVSLFLLAINDLPQAIA--PP-------
------------------VKCTLFADDFNLFCR--SISPKTTITHLQ-DTLTAL---QDW
SLVSGFSFLVEKSQCIFFTN----------KRNIGTTTITM-NNIPIPIKKSIKILGILF
D---------SKNTWIPHLKAIRKESLIRINTLKCFAHKS-WGSHSSSLLQIYKALILSK
LEYNSFLFIKAKTSA-----------L-KMIDTVHNTGLRLVT--GAFRSSPIPSV----
---------------LNIAGVAPLDIRRVHSTMLLVIRRTQ-------------------
--------------------------NNLKVSKQITDFLDDTHFPHPDVIKNEIPLTAPW
LFNSYVNSELSELVKNDTPPIVFKQHLQSITSDLCDHTE---------------------
---IFTDGSKTDNGVGAAVVVK------------DHVSMLRLPNFCSIYSAGGYGNFLTP
------------------------------------------------------------
------------------------------------------------------------
------------------------------------------------------------
------------------------------------------------------------
------------------------------------------------------------
------------------------------------------------------------
------------------------------------------------------------
------------------------------------------------------------
------------------------------------------------------------
------------------------------------------------------------
------------------------------------------------------------
------------------------------------------------------------
------------------------------------------------------------
------------------------------------------------------------
---------------------------
>Cimex__lectularius
------------------------------------------------------------
------------------------------------------------------------
------------------------------------------------------------
------------------------------------------------------------
------------------------------------------------------------
------------------------------------------------------------
------------------------------------------------------------
------------------------------------------------------------
------------------------------------------------------------
------------------------------------------------------------
------------------------------------------------------------
------------------------------------------------------------
------------------------------------------------------------
------------------------------------------------------------
------------------------------------------------------------
------------------------------------------------------------
------------------------------------------------------------
------------------------------------------------------------
------------------------------------------------------------
------------------------------------------------------------
------------------------------------------------------------
------------------------------------------------------------
------------------------------------------------------------
---------------------MAIVLQETRIRP---------------------------
-----------GGRLELRGFNTFSKEVQPDPGGRAHGGVAILI-------RENISVQE--
-------------------------VRLNTDIQAVAVRI---------------------
---------------------------------------AAPMH-------LTLCSIYLP
P----------GGPWHRSGVSALVEQ--------LPPPT--LVLGDFNSH----NTWWG-
-------SLRTDARGREMGDL-I-GESNLV----LLN--TGA-ATHIDFRTG---NYSAI
DLSLAS----PSLTNRIEW-APL--EDPHLS--DHFPIVL---RS----SVLRGMYHAPM
KW----SLKRADWELFSASVSA-----------------PDLTGN---------------
V----DNDLLLFEREINRAAGGSIPRTG---------GSICR-------PRV--------
------P-WW--SAACGRAHAEKKRAFRRFRR--------HPTEEN---LD-NFKVKRAR
ERRILSQAKKES---LARYVSEMTHHTSAR--KVWDRVRALSGRSKPP----SVPILSTD
HG--------SVTEA-SEVAEELAQHFAAVSSSE-AYSDSFRQRKTEAERMTI-------
-----DFDGGTSEA---------YNVPLTMGEFESALG-RTRN---SSPGCDGIPYEMLH
HLPQG-------VKRRLLDLFNNIWESGS-YPDRWREALIIPILKEGR---DPSLASSYR
PISLTTCLSKILESI---VNGRLTWYLE--TKGFYSQYQAGFRRHRSAVDHACLL-EGDL
QDT--FL---NRE--HALAVFFDLEKAYDTTWRYAILRKCHD-FGLRGQLPRFLRGFLEN
RRFRVRLG--T-VLSGDHVQENGI--PQGSVMSVALFLVAVNGIADGIP--PQ-------
------------------IKRMLFVDDLCFYHS--GKDLAEVGGRVQ-SAIDVV---AAR
AEETGFSFSSSKTVCVHFCR-------L--RRAHRPPQLCL-LGAPLRYVETVRFLGLIF
D---------KQLRWQPHIDAVEVRGRKILTLLKFIGHFR-WGADRETLLKMFDSLLCSR
IFYGCMAYSSARKTR-----------L-RKLDRLYYQGLRAIS--GAFRTSPLASL----
---------------CCELGVLPPELRR-EQLTLSYAAGYL----AKP---------WHP
LARTILEC-------PYRAVYDMLRSRTRPLGIRFGEALGRAGLALGTVLRLGDRPTPPW
TLPAVLVRDDLASLPKSCTPSHLYKTKFLELRNKYAGFGL--------------------
---VFTDGSKTGDGVACAVYSK------------GVATSWSLPPHCSIYTAELYAIWHAL
EAVRTEEGSA-----------FLVCTDSLSAVWALRGGFSLD-------PLVVLLLEKIA
ELKRFG----KTRSSHNNQFGVGIQGNTTRE-----------------------------
------------------------------------------------------------
------------------------------------------------------------
----------------------------------------HQTHAMECHLRNGTARSI--
-----------------------------------------------------ILL----
-------NIPI-------------------------------------------------
------------------------------------------------------------
------------------------------------------------------------
------------------------------------------------------------
------------------------------------------------------------
------------------------------------------------------------
------------------------------------------------------------
------------------------------------------------------------
---------------------------
>Stegodyphus__mimosarum
------------------------------------------------------------
------------------------------------------------------------
------------------------------------------------------------
------------------------------------------------------------
------------------------------------------------------------
------------------------------------------------------------
------------------------------------------------------------
------------------------------------------------------------
------------------------------------------------------------
------------------------------------------------------------
------------------------------------------------------------
------------------------------------------------------------
------------------------------------------------------------
------------------------------------------------------------
------------------------------------------------------------
------------------------------------------------------------
---------------------------------------MCQRFGQSKMSCRGKITCARC
SVKGHDSE----------------------------------------------------
---------------------------------NCNAEPLCANCKGSHTAYSRQCPNWKF
EKEVQTAKITKNISYAKARKLVADANPRKLSYAGALKSYKSVATQTAIGLPN--------
-----------------------KQPI---------------------------------
------------------------------------------------------------
------------------------------------------------------------
--------LNEERN---KTQKPIVSILKPQHNKETKDNQTEKNKETKKNLKTVR------
-----------NPSPKLRRYCLTRKDN--LVGEHVNGGVALLT-------SLDYPSNP--
-------------------------ISLNTGLQAVAVQV---------------------
---------------------------------------NI-------RSLISICSVYLP
P----------NQHINQYDLDDLIEQ--------LPKPF--ILIGDLNGH----SPLWG-
-------SKDRNPRGRQIEQM-I-EDHCLC----LLN--NGQ-NTYFHEPTR---TFHAL
DLAICS----PSLLPFSTF-HVG--SYPYNS--DHFPTFL---SI---TRERLNPMKTPS
RF----ILSRADWELFSSCAKI----------TEE----MVKDAP---------------
I----DDAVKAVTDVIIQAATVSIPITS---------TKIAK-------YTK--------
------P-WW--NSECRDTLKQQRKAWGIFYK--------YPTLSN---LI-AFKKAKAN
ARRVRRKSQRDS---WISYVSGITSSTSSK--RVWERVRKACGLYKDH----SLSFLERD
GR--------VISTT-EEIANLIGENFAAISSSS-NYPPAFLTVKLRSEKDPI-------
-----AFNSTDSEP---------YNKEFTLPELTTALM--QTHS--TSPGLDGVRYEMLK
HLPCK-------SLITLLALYNRIWKEHN-FPNAWKRAVVIPIAKPGK---NPKNPSNYR
PIALTSCICKLFEKM---VNCRLVYYLE--KSNIISPYQSGFRKGRTTIDNMLLL-ETSI
RKA--FI---KRN--HLVAVFFDIEKAYDKTWRYGILKDLHA-SGLRGNLPIFIQNFLKA
RTFQVRIG--C-VLSNVFEQEEGV--PQGCVLSVTLFSLKINSVLKELP--PT-------
------------------VSGSLYVDDLHINCY--GADMRYVERQLQ-IAINKI---QKW
SEKQGFVFSKEKTVCMHFCK-------K--RGLHPEPELYL-HGSEIPVTSEVKFLGLLF
D---------RKLTFLPHVQYLRKKCLKSLNLLKVLANTS-WGAERCSLLRIYRALLRSR
LDYGSVVYGSARPST-----------L-LKLNPIHHQALRICS--GAFRTSPIRSM----
---------------YVDCYEPALELMR-EQLSLQQYFFIN----SQI---------NHP
LQICKLDE-------NYKLLFSARPHNVLPFFERCESLLESYCLSDVKVQPVKHLEIPPW
DHPQIELLDVFQRFEKRDTNEKIYRQLFLEHRDEYRAFVP--------------------
---IYTDGSKSANHVGASFAVR------------NQADGKRLHNACSIFSAELTALYSAL
TFISKQSQKE-----------FIIYSDSLSALKSL-VNFTDNRN-----PLLADILSLHR
KLKRCG----YEIFYCWVPGHVGIKGNELADETAKSA----------------------T
VLLNEFVPCSD-----------IKTAIK----------QEILNK--WQLIW---------
------------------------------------------------------------
---------DGLLLNKL------RNVKSKVENWETTR--NRREEVLLTRLRIGHSRVTHR
YLLKAEMKLYYQNGECASSALRSYRHRKGIRTGKGPLTNAGVARMISKFEATGSLQ----
-------DRPRSGRPSTRRNAA------------------------ETVQEEMETVAGSS
MHGEVSARAVAHRTGIPYTTVCLALRRTLRCYPYKIHRHHELLPGDLVKRMAFAVWAFQK
MAEDDDWLSNVLWTDEAHFTLRGSVNAHNCRIWTTENPRTVVETPLHD------------
------------------------------------------------------------
------------------------------------------------------------
------------------------------------------------------------
------------------------------------------------------------
------------------------------------------------------------
---------------------------
>Biomphalaria__glabrata
------------------------------------------------------------
------------------------------------------------------------
------------------------------------------------------------
------------------------------------------------------------
------------------------------------------------------------
------------------------------------------------------------
------------------------------------------------------------
------------------------------------------------------------
------------------------------------------------------------
------------------------------------------------------------
------------------------------------------------------------
------------------------------------------------------------
------------------------------------------------------------
------------------------------------------------------------
------------------------------------------------------------
------------------------------------------------------------
------------------------------------------------------------
------------------------------------------------------------
------------------------------------------------------------
-------------------------------------MDSRIVQWNCRGLKA--------
-----------------------NYEE---------------------------------
------------------------------------------------------------
------------------------------------------------------------
--------MQLLMD---SETPVAVCLQETFL-----------------------------
-----------KDCISFRSYRAYTKNV--EDAERASGGVCILV-------KDSIPHER--
---------------------------VELQTTLQAVAA---------------------
---------------------------------------RITLH-----KVITCCSLYLP
P----------GAPLNRTDMEDLLKQ--------LPRPY--LILGDFNAH----NTMWG-
-------SNNTDTRGRMLEDI-F-LQHDLC----ILN--DAS-PTYLHPGTG---SFTCI
DLTVCV----PGLLDDFKW-SVS--NDLRGS--DHFPIII---------TNNLPSLGRPQ
RW----KLKKADWEQFQKRCSE----------DIT----ENILHE---------------
-----QNPADTFASKLLSIARKVVPLTS---------ANPKR-------PSK--------
------P-WF--DTACKSAIGDRKKRLAAFIK--------NPSQEN---LK-LFRIARAK
ARQTIRSAKRNS---WRSFVGSLDAKTSAR--TVWKAVRRIKGKESN-----AIGHLKNQ
GR--------TVTSP-REIADCLASSIAEKSSTA-HYTPEFQKVKTREERHPI-------
-----DFRSENNED---------YNKPFSLEELRESLD--KSHD--TAPGEDEIHYQFLK
HLPEP-------SLAVLLGVYICVWQTGA-FPNSWRKATVIPIPKPGR---DGSDPANYR
PIALTSCICKTMERM---INSRLVWYLE--SNKVISNYQCGFRQGRTTTDHLVRL-EAYI
RNA--LL---RRE--HLVAVFFDIEKAYDTTWKHGILRDLAL-MGLKGHLPRFVEEFLKD
RKFQVRVG--N-SASDTHDQEMGV--PQGSILSVTLFNIKINSIINALS--PG-------
------------------IECSLYVDDFVILTY--GKNMNTLERKLQ-LCLNKI---QGW
ANYNGFKFSDSKTVSMHFCN-------L--RGLHPDPELFI-HKKKIPVVKTTKFLGLTL
D---------SKFNFLPHIKELKKKCQKSLNILRVLSHTD-WGADRDTLLLLYRSLIRSK
LDYGSIIYGAARKSY-----------L-KILEPIQNAALRLCL--GAFRTSPIPSL----
---------------HVEAGELPMDIRM-KKLAMQYIVKLK----------------SNP
TNPAFDSI----FNPTEVELYNRRPNVIQPLGLRMREPIQNLTQPIDQISKIETPQNPPW
LMNKPKLNLSLLNFKKENTDPSILQVHFRELQESYGDCGT--------------------
---IYTDGSKMEGKVACACSFR------------NKTISRRLPDGCSIFTAELHAILLAL
MAVKASERSK-----------FIICSDSKSALQALGRMKTDI-------PLVHKSLKLLD
LITADR----RDVTFIWVPSHVGIEGNEAADREAKRAL--------------------NH
AVSGTQIPYSD-----------LRQSIA----------SATYRE--WQNRW---------
------------------------------------------------------------
---------------EAETHSKLRQIVADVRWRPTSKGLTRRGSTTMSRLRIGHTYITHS
FVLK-------------------------------REEPPLCEYCDSRLTVEHILV----
-------DCPRYQDVRAKHFRA------------------------TNLKTLFNNVDPGK
VLGFILEVGLSTKI----------------------------------------------
------------------------------------------------------------
------------------------------------------------------------
------------------------------------------------------------
------------------------------------------------------------
------------------------------------------------------------
------------------------------------------------------------
---------------------------
>Solemya__velum__gill__symbiont
------------------------------------------------------------
------------------------------------------------------------
------------------------------------------------------------
------------------------------------------------------------
------------------------------------------------------------
------------------------------------------------------------
------------------------------------------------------------
------------------------------------------------------------
------------------------------------------------------------
------------------------------------------------------------
------------------------------------------------------------
------------------------------------------------------------
------------------------------------------------------------
------------------------------------------------------------
------------------------------------------------------------
------------------------------------------------------------
------------------------------------------------------------
------------------------------------------------------------
------------------------------------------------------------
-------------------MYNILSIIFIIFLSFSIMATHNILQWNCRGFRA--------
-----------------------NYEE---------------------------------
------------------------------------------------------------
------------------------------------------------------------
--------LGLLVQ---KYNPKVICLQETFLPL---------------------------
-----------NSSFRLKNYTAYHD-----------ASTSIFI-------HSTVHHTP--
-------------------------ISLNTPLSVTAVRV---------------------
---------------------------------------TLHKV-------ITICSVYLP
P----------KQQFQLSDLDTLFLQ--------LPSPQ--LLLGDFNGA----NQLWG-
-------SASNNPRGDLIENF-L-TINNLC----LFN--DKS-PTFLHSGHG---TFSSI
DLSISD----PSLFLDFEW-SVE--NDLHGS--DHFPLIL--------KNTELENTAHPP
KW----KMSKANWTQFESLCLE----------KLT----KTSVNS---------------
-----TT-IDDYTSILLTIADDSIPKTS---------GKSIA-------RRN--------
------P-WF--NDDCKEAIAKRKRDLRHFKQ--------EPTSAN---LG-AFKISRAQ
ARRTVRQTRKNS---WRDYVSRLNNRTSPK--SVWRTIRSMNGKGGGSK---GAPTHLSE
QN--------TPITDKLHIANTLGDKFSQNSSSS-NCSDAFSAHRAKLEQHPL-------
-----NFKSSNFED---------YNTVFSLNELQISLS--KSHN--SAPGPDGIHYELLK
HLPSQ-------SLELLLDIFNYIWTSGS-LPSSWKEATVIPITKPGK---DSTDPANYR
PISLTSCLCKTMERM---INDRLVWFLE--SNNLLTNLQCGFRQGRSTIDHLVRL-ESYI
RDA--FL---KKE--HVVTVFFDLEKAYETTWQYGILKDLFD-FGLKGRLPVFIQNFLND
RHFRVRLG--S-TLSDTFSQEMGV--PQGSILSVTLFSIKINSIVSCMK--TD-------
------------------TEGSLYVDDFSISYR--SKHMCTMERHLQ-QCLNKL---DEW
ANTNGFKFSKTKTVCMHFCQ-------L--RGLHPDPTLLL-AKAPIPVVKEFKFLGLLL
D---------PKLTFIPHIRYLRVKCRKSLDILKVLSSTD-WGSDRDTLLMLYKSVILSK
LDYASIIYGSARPSY-----------L-RPLDSIHHQGLRLCL--GAYRTSPVESL----
---------------YVESNVPSLSLRR-TKLSLDYATKMT----------------AYP
SNPAYDCV----FHAQHENLYEQHQRFIPSFGIRTIPNFEAAEIPSTDILLNKLSSKPPW
SLKIPSILYTMHNKSKSTTHPLAFQSLFAEIRHTYSTHQP--------------------
---IYTDGSKDQEKVSAAMYAP------------PSVDTARLPNNSSIFSAELYALLLAL
QSIQSHKASK-----------FIVFTDSLSSLQSLSSFKITH-------PLVLQLLEFYN
LLLQKG----KTIVFCWIPSHMGIRGNEKVDSIAKTAL--------------------NS
DMSSFKVPYSD-----------FKPLSR----------KYINYF--WQLEW---------
------------------------------------------------------------
---------------DTLDGNKLHRIQSSLKQNKHHPGLGRRDNVVLTRLRIGHSHITHS
YLLK-------------------------------KEPRPVCDVCDVPLTVEHFLL----
-------TCSVFTSSRLSFFNV------------------------TSLKMLFETVAPEH
ILSYLRSINFYRKI----------------------------------------------
------------------------------------------------------------
------------------------------------------------------------
------------------------------------------------------------
------------------------------------------------------------
------------------------------------------------------------
------------------------------------------------------------
---------------------------
>Dufourea__novaeangliae
------------------------------------------------------------
------------------------------------------------------------
------------------------------------------------------------
------------------------------------------------------------
------------------------------------------------------------
------------------------------------------------------------
------------------------------------------------------------
------------------------------------------------------------
------------------------------------------------------------
------------------------------------------------------------
------------------------------------------------------------
------------------------------------------------------------
------------------------------------------------------------
------------------------------------------------------------
------------------------------------------------------------
------------------------------------------------------------
------------------------------------------------------------
------------------------------------------------------------
------------------------------------------------------------
--------------------------------------MFDIIQWNVNGFLP--------
-----------------------RIDS---------------------------------
------------------------------------------------------------
------------------------------------------------------------
--------IKILTN---ELNPSVLCVQETNFKN---------------------------
-----------ESKIDLRNYTLFHKNR--TQCSHASGGVAIYV-------KNKFHCEE--
-------------------------IPIATNLEAVAVKA---------------------
---------------------------------------YLPRK-------IHIVNVYLP
N----------SQNFTMDDLLNLISQ--------IPKPF--IIGGDFNSH----NPLWG-
-------SERINSRGKIIERF-L-EHSNLI----LLN--AKV-NTHYNLASN---SYSAI
DLTFCS----DDIFHLTNW-QVL--DTAWDS--DHFPINIHIDNP----NSTQPTNYNQP
KW----NLKKTNWKLYREEIQN------RTLNYRT----LDEEPD---------------
I----NDHLEKFIQIITESTDATTPKIP---------HKVWN-------RKV--------
------P-WW--NDKCSSSRRDFRHALNIFKK--------NPTIEN---KI-NLKKLRAI
FRKTIKLSRRKS---WINYVSNINTKSDPK--LAWSKIQKINGNYRRT----DITTITTT
NNN-------LETNP-KDIANCLATNFAKNSSDD-NYSPEFRKIKAGVKELTLQ------
-----DIPPPSKSP---------IEDPFILPELISALK--SVKM--SSPGPDGIPNLLLK
HLPPS-------GTLALLNLFNRIWTQRT-FPTAWRLATVIPILKPNK---NKLDCSSYR
PIALTNNLCKLLEKM---VNNRLVWSLE--SRNLLSNSQFGFRKSRSAMDHLTVL-HSSI
CNA--FA---NNK--HLTAISLDIEKAYDMVWRTRILHILQK-RKIGNNTIAFILNLLTD
RHIQVRVQ--N-SMSDLTYIQNGV--PQGSVISVTLFLVAIDEIVTYLT--PP-------
------------------IKGCLFADDFTFFCY--GKNTATTQKLLQ-TTLDNL---SSW
AAHSGFLFSKSKSKQITFWK-------G--RKKLPDINLTL-DSNTISSVDNMKILGITF
D---------KKLTWAQHVKNLKNSCLKRSNILKSLACKS-WGADRDSLITTYKALVRSK
IDYGSTIYGSANKSI-----------L-NILNSIQSSCLRIIS--GAFRTTPTSSL----
---------------QSELNEPPLHIRR-KLLDVTYALTVL----STP---------NNP
TSKYVLPK-------NRSNNTNKKKHCPKPISSRIQKTLHELNMTLPNVENRNPFPYPPW
ISINTPTLSLFEKYKKKDTNSETLNTILHDYINQNNSIP---------------------
---VYTDGAKTNTSCG-----------CAFVTENNVFTKRLPS-SFSPLSCETQAILHAL
TYILESDKDR-----------FTIFTDSEAAIENIS-----KWSQY---YTIQSIQKMII
EIQNKE----KYFKLIWIPSHSGLVGNEAADKAAKEAC------------------NIPY
WDDRCKINLPD-----------VKTLVK----------KLIMNL--WNTNW---------
------------------------------------------------------------
---------NTGTPTKL------HKIKSNVHEIPKYPPMSRKEQVAITRIRTGHSRYTHG
FLIR-------------------------------KDNPPECNLCNTQITIQHIIL----
-------ECPKFSPERNRYSIK-----------------------SDLKTNLNEANNIGN
VLLFFKDINLLDEL----------------------------------------------
------------------------------------------------------------
------------------------------------------------------------
------------------------------------------------------------
------------------------------------------------------------
------------------------------------------------------------
------------------------------------------------------------
---------------------------
>Diaphorina__citri
------------------------------------------------------------
------------------------------------------------------------
------------------------------------------------------------
------------------------------------------------------------
------------------------------------------------------------
------------------------------------------------------------
------------------------------------------------------------
------------------------------------------------------------
------------------------------------------------------------
------------------------------------------------------------
------------------------------------------------------------
------------------------------------------------------------
------------------------------------------------------------
------------------------------------------------------------
------------------------------------------------------------
------------------------------------------------------------
------------------------------------------------------------
------------------------------------------------------------
------------------------------------------------------------
------------------------------------------------------------
------------------------MEE---------------------------------
------------------------------------------------------------
------------------------------------------------------------
--------IKMLLS---KYNPSILCIQETRLLQ---------------------------
-----------SLVVNFNNYSVFRYDH--TGGETASQGLITLV-------KKCHYVNR--
-------------------------INIQSTLQALAIQI---------------------
---------------------------------------KHPIY-----NFLTICNIYIH
P----------SHRLQQTEISNLIEQ--------LPTPF--LLIGDFNAH----NPIWG-
-------SINRCNKGKIIENI-LYQTEQIC----CLN--NGS-PTHLSTQG----TLTCI
DISLCS----ASIYQDTTW-QVL---DPQSA--DHFPILISTKNFNPTTVTDDNHGNSID
PSNLLWSYKKADWIKFRETIEWD----------------HSQTDD---------------
I----NTSITQFNQAILTAAKEAIPTVQL--------NQLKK-------FVP--------
--------WW--CKEVKDALKDRNRAYRLFKQ--------HPSTTN---LI-DFKKKRAI
ARNTIHNKKKES---WHNFMSTISTTKNPR--LLWSHINKIRGNFKSK----RIAAIQPS
PHC-------NITIDRRSIAETLASHFQLISSTA-NYTQEFQKYKEEMECVIQQQ-----
-----LSITDTQDH---------LNINFSIDELETALM--KKTS--AATGPDGISYNMLT
NLPKN-------IREGLLNTFNRIWTQRS-YPDTWRQATIIPIVKPNK---DPLKPDSYR
PISLLSCTSKLLEKM---VNSRINWHLD--QQSLLNPHQCGGRKHLATTDLLTYL-EKEI
ATG--IA---LKQ--HTIAVFLDIQKAFDLTWRAKVLYKASQ-MGIQGNMLAYLSNFLTN
RSFRVKVD--R-TFSSPKHHENGI--SQGSPLSCTLFNIAVSDISSCIP--EG-------
------------------VSHGLYVDDLFLVAR--HHDILHVQIILQ-DALNNL---GTW
SEQNGLRFSPEKSSCINFKR-------G--RKLQNDPPLSL-YGQLIEYKTSHKLLGITL
D---------TEFSFKIHLENIKSKAHKALNCIKILNGKR-YGVNRNILARIYKATIRPI
LDYGSTIYDGAKESD-----------L-NKLEVIQNSALRIIS--GALRTSPVISL----
---------------RADNGIPPLSLRR-KILIGNYICRIL----------------QNP
KNPGYEAT------IQHPPQSNINFNRKHKPTSTRFKQYFTDANINLTNTAYMKQSIPPW
TITLPETQLLLKEKKTNISPNEIKSKFNQLLNKVNRKET---------------------
---FYCDGSKSPQHCGSAFVHE------------GNTITFKLPNISSSHTAEIIALQKCI
QFITQNKYSN-----------PTIFTDSKSLILAIKQRNTSN-------PLIKNIQEVLH
QSKLAG----TTTNIVWIPGHSGIAGNELADAGAKNIN---------------------A
QSQCQTICAQD-----------LKNVFK----------NICASN--WTREW---------
------------------------------------------------------------
---------QQTDKQLRKIKPETQYCCTNSARFLPPVNLEQPASKVKYPL----------
------------------------------------------------------------
------------------------------------------------------------
------------------------------------------------------------
------------------------------------------------------------
------------------------------------------------------------
------------------------------------------------------------
------------------------------------------------------------
------------------------------------------------------------
------------------------------------------------------------
---------------------------
>Danaus__plexippus
------------------------------------------------------------
------------------------------------------------------------
------------------------------------------------------------
------------------------------------------------------------
------------------------------------------------------------
------------------------------------------------------------
------------------------------------------------------------
------------------------------------------------------------
------------------------------------------------------------
------------------------------------------------------------
------------------------------------------------------------
------------------------------------------------------------
------------------------------------------------------------
------------------------------------------------------------
------------------------------------------------------------
------------------------------------------------------------
------------------------------------------------------------
------------------------------------------------------------
------------------------------------------------------------
------------------------------------------------------------
------------------------------------------------------------
------------------------------------------------------------
------------------------------------------------------------
------------------------------------------------------------
------------------------------------------------------------
------------------------------------------------------------
------------------------------------------------------------
------------------------------------------------------------
------------------MDS-M-DDNDLI----LLN--NGQ-PTTIGSHI--W-KPNSL
DLTMVS----SSLFLSCEW-QVH--QESLGS--YHLPTIT---RFTLVRDEHEPSISSNN
IPFH-SNLKLVNWDNYEQIVNE--------MLMNF----EIDNCD---------------
L----LDSYRKFCAIILSAIEFSGPSLNHNTTDSSNNRPRKR-------RQV--------
------P-RW--NAKCSKVVEDCKNAYINFKT--------SLNSQN---YI-IFKRAQAF
KKRTLKEERRKS---WSEFCSSINRLTSIS--RIWAKMRKFKKSFSSF------------
----------NLFSD-LNWVQTFLYKYTPDTVSQ-QISIDNV------------------
-----LGVNSDNSY---------MIGRFTLQELKSALA--SRKD--SSCGLDWLSYRMFK
LLNVQ-------NLSIFLSLLNSLWSSSI-IPEDWKTDCLVPILKPGK---GSNLADSYR
PITLSSCVGKIFEQL---IKQRLIFHIE--SNNLLPHNQFGFRCGRSACESLRHL-CLDI
HDA--RS---ENK--VLVGVFLDIVGAFNNVNLEKLSSILLS-LQVPGKVVNWIFNFLNY
RKVFVKVN--N-RLFGPRYSCRGV--SQGGVLSPLLFILFIHQLNSILG--SE-------
------------------VSNLQFADDLVVYCS--DTSLLHVQSVLN-VALQKL---KNY
FDSLGLEVSIDKSKVVVFSK-------K--AIRNRNVNILF-NNNVMSVDRSVKFLGVIF
S---------NNSRWNKYAEILEARALNACNVLKSLTGTY-WGADPRILLTLYKSLVRSH
FEYAYFCFAGVGTIV-------------DKLEKIQNKCLRIIM--GAMRTTPIVSM----
---------------QVECNIPPLALRF-KYLQSKFFARLL----SIS---------NHP
LLVKLRHT---------NNRTANINSYLLQGFSETEQIFNEHNIFSSIVWPCYSGSYKSK
FIQIKIVVKKFLKYKEDIYRELDRWQGYHQ------------------------------
---IYTDGSRNNEAVSIAVYDS----------QVKSGFGHRLNPLTSIYSAEFK------
------------------------------------------------------------
------------------------------------------------------------
------------------------------------------------------------
------------------------------------------------------------
------------------------------------------------------------
------------------------------------------------------------
------------------------------------------------------------
------------------------------------------------------------
------------------------------------------------------------
------------------------------------------------------------
------------------------------------------------------------
------------------------------------------------------------
------------------------------------------------------------
------------------------------------------------------------
---------------------------
>Athetis__dissimilis
------------------------------------------------------------
------------------------------------------------------------
------------------------------------------------------------
------------------------------------------------------------
------------------------------------------------------------
------------------------------------------------------------
------------------------------------------------------------
------------------------------------------------------------
------------------------------------------------------------
------------------------------------------------------------
------------------------------------------------------------
------------------------------------------------------------
------------------------------------------------------------
------------------------------------------------------------
------------------------------------------------------------
------------------------------------------------------------
------------------------------------------------------------
------------------------------------------------------------
------------------------------------------------------------
------------------------------------------------------------
------------------------------------------------------------
------------------------------------------------------------
------------------------------------------------------------
------------------------------------------------------------
------------------------------------------------------------
------------------------------------------------------------
------------------------------------------------------------
------------------------------------------------------------
------------------------------------------------------------
------------------------------------------------------------
-----------DWKLYKEMLHT---------AFIN----PVSINN---------------
I----QEKYDFFINTINVAANHSIPA-----------IKICTDPTSKFKPKH--------
--------YW--NPEISRSIAQRRLALKVFRH--------NPTPEN---LT-LLELKICE
TKRLICKYKSQG---WNQFCNSIDESTSLS--EMWRRMRWMKGYRKCQ------------
----------FQASD-EQKAEMLCSLAPDSVVPQ--------------------------
-----MPSFNSMNMC--------LETDFNMDEMTKCMK---KKD--TAPGNDLITYSMLY
NLPTN-------AKTYLLDIYNDILNQGS-VPLQWRYVKIYPIPKANNTHGNVSQTPKLR
PIALMSCVNKIFHVM---ITKRLEWYVE--KNKILSHKTTGFRRAQSTTDNLVRL-ISYI
QVG--FS---KKR--STLACFLDIDNAYNNISINKVANTLEE-LNVGSKLSRYIWTYLSE
RRLLIDIDYGSDSRSLCRWTSKGI--GQGDPLSPLLFNIVTHKICHNIT-----------
-----------------DVIMSQYADDFVLYTS--SNRLCDSADIMQ-NALNSI---FTI
LQDIGLQLSGSKSKYFIFSR----------GYRQQEVQLQI-NNVILGSAENIKYLGVWL
D---------RALRWRKHVNEVVQKTQKFMNLLKLLSGPS-WGIHPNHLRRLYIALIRSR
IDYCSFLFDNSAKMH-----------V-HKLDIVQNQGLRIIG--GFLRSTPVHVM----
---------------ECELSAPPLFVRR-YYLAAKYISKAK----------------SWT
NNETINVVNELSTLCTNRYWHNKKKPLLAIVYNDTKDDCIDNSNPLKMFTLDTWVTKIQT
LETININLDCISSSKSKYHADILKNSVLEELSNKYNGWHK--------------------
---IYTDGSKSANGIGAAFFDP---------CFNNSGSYKINDMNICIMTAELTAILEAL
WYIKGRN-----------------------------------------------------
------------------------------------------------------------
------------------------------------------------------------
------------------------------------------------------------
------------------------------------------------------------
------------------------------------------------------------
------------------------------------------------------------
------------------------------------------------------------
------------------------------------------------------------
------------------------------------------------------------
------------------------------------------------------------
------------------------------------------------------------
------------------------------------------------------------
------------------------------------------------------------
---------------------------
>Trichogramma__pretiosum
------------------------------------------------------------
------------------------------------------------------------
------------------------------------------------------------
------------------------------------------------------------
------------------------------------------------------------
------------------------------------------------------------
------------------------------------------------------------
------------------------------------------------------------
------------------------------------------------------------
------------------------------------------------------------
------------------------------------------------------------
------------------------------------------------------------
------------------------------------------------------------
------------------------------------------------------------
------------------------------------------------------------
------------------------------------------------------------
------------------------------------------------------------
------------------------------------------------------------
------------------------------------------------------------
--------------------------------MAQNRKSLKILQWNCRSVTN--------
------------------------------------------------------------
------------------------------------------------------------
------------------------------------------------------------
----------KLILQNEAHNYDIIILIETWLNE---------------------------
-----------SKSFRLRGFNIIRY----DRHSGEGGGLAICI-------RDNLFFEKTG
I------------------------NFTCKSMEIGSAIV---------------------
---------------------------------------RLDSE---KPENILITACYRL
PTIDNK-----PNNISSSDWNKLINSIMNH----NSKHF--ILAGDFNAH----HPYWG-
-------SKKYCANGNTIAEN-L-DFNSIM----LLN--NGN-PTHFDLSYSGF-SESSI
DLTFCS----SDLFPKCDW-CVL--DDGWKS--DHYPIVI---EL----SVKPFYKHRVN
YRY---DLKKLDWNQFCDCLDE-----SKSLFSSL----EFINRN---------------
V----LARYTIFIDYINNAIADSIPNS----------NKSNN-------KSQSISLNTDV
TGRRSGNIWW--NENCTRVVRQRKAALKSVRY--------RYTIER---FI-EVKRLEAL
TTKTLREEKLKS---FQSFCNKVNYRTNTC--EFWKVIKRFNNSFK------QP---DGN
SG--------SIKIE-KNMQEAITNLSSPKTIHT-NAINNLLRLSND-------------
-----AMIIRDYNV---------LNDTFTFEELQHAMG-SVDMK--SAPGIDKISYEIIV
NLPEF-------FKRILLDLYNDIFHSQK-FPAAWSEYLVIFIPKNNS--------DKVR
PISLASCVLKIMEKM---VKARLEWWLE--KHDVLAKTQLGFRKNKSCIDNLSIL-TSDI
QKN--FY---TKN--SVSALFLDIKDAFDNVVPDVLIDDLME-LGLPKSIIMFIKNLIFE
RYTTFCTL----TEICKKTVNKGL--PQGSVLSPLLYAIYTRKIDKILD--KS-------
------------------VSNLPFADDLVIYNK-NKSNHSDQIDQLK-CENDKL---LEH
LKNRGLDIAPEKCVLVIFDR-------SAKRTKTQTISIEI-NNCIVKPSDHVKFLGMIL
D---------RRLTWNEHSKKLLTSCKSRLKIISFLRSTW-WGADPESLLTLYKALIRSK
IEYGGFLMYPNDSSC-----------F-DKLQKIQNAAIRIAM--GYRCSTPINVM----
---------------VAETKIPYLSSRI-RFACYKYDLKCL-----------------AA
DRTNVVANLEDLLGLSESFIYSHNYSPSLLVECFNNTWFLKDSIISSNKHVNYCIDFNSI
LFRPNVSLDFGGELSNQTSPNSTCSLLLDNVSSTP-------------------------
---IFTDGSKIELPDRSLVGYA------SWSPSADFCISQKIKDSASIFTAECSALLSVV
EKIIDIG-----------------------------------------------------
------------------QAHKGIQGNENADSAAKSAA----------------------
------------------------------------------------------------
------------------------------------------------------------
----------------MDGPFPDNPIPVSDYYAKFKKECKKESDVLAISLTKCDF-----
------------------------------------------------------------
------------------------------------------------------------
------------------------------------------------------------
------------------------------------------------------------
------------------------------------------------------------
------------------------------------------------------------
------------------------------------------------------------
------------------------------------------------------------
------------------------------------------------------------
---------------------------
>Lasius__niger
------------------------------------------------------------
------------------------------------------------------------
------------------------------------------------------------
------------------------------------------------------------
------------------------------------------------------------
------------------------------------------------------------
------------------------------------------------------------
------------------------------------------------------------
------------------------------------------------------------
------------------------------------------------------------
------------------------------------------------------------
------------------------------------------------------------
------------------------------------------------------------
------------------------------------------------------------
------------------------------------------------------------
------------------------------------------------------------
------------------------------------------------------------
------------------------------------------------------------
------------------------------------------------------------
-------------------------------MEDSGIIEDFLVKLSAAPDKD--------
------------------------------------------------------------
------------------------------------------------------------
------------------------------------------------------------
---------TLWMRLNKTIDLHIKNCGETWLEP---------------------------
-----------QDNIRLKGFDVIR-----NDRIGRRGEVSSSL-------SAR-------
-------------------------DLNTPSWRISTMDT---------------------
---------------------------------------VF----------------WRP
PD---------LPNLSIQQWLNFFSQ--------FQGDF--LVGGDFNLP----------
-----------NNCIVPLLES-I-EDLDVC----LLN--DNS-PTYFEMERN---YSSSL
DLSFAN----SSLCLKIDW-VVE--DDLWGS--DHTPIWI---NM----NARVPLKNRFS
KRERL-HSSGTDWGIFRSSLEDRIE---DVGEALL----RDGNLD---------------
V----QSIYSSFTSMIFDCLSFALPKNNTSRTL----SSPRPVYYRNPLSSSSQSSYYLK
KRSSHCP-WW--SEECDKLVAGRKIALDNFKK--------SGTRDD---FL-LYKRECAK
VRIGLKNIKKEN---FRRFCESLRKDSNPT--YIWKKVKSFQNYLN------SSDS----
----------PNKYN-QAVVDAIKNQISSLFPPWARCAQIP-------------------
-----LPVNGFDHI---------LDLPFVVEELNAVLN-NLKLK--SSPGLDNIDYKIIS
NLPNS-------ARSFLLKLYNRIFANQI-IPLEWTQYLVFFILKDAE-------ALKFR
PISLASCLFKIMERL---IANRLDWFVE--YKEILPRSQFGFRKNKSCIDNLAIL-HSEI
LIA--FK---KER--ALPAAFLDIKSAYDNVLPNILIPKLID-LGVSPNVIAFIQNATYT
RQVHCRFE--D--IDEIFLTSKGL--PQRSVLSPLLYNIYVSEIESKCV--GD-------
------------------CKIIQFADDIAIFWA--TGNLRQDINQLN-LSLENV---SEE
LSSIGLDLSTEKTKFCLFKR-----SFR--SCMERNPQLFL-NGGVIRPSPKVKFLGLLF
S---------PNLSWGAHVDNLWRKCQCPLKILSCLTHTW-WGADPHLLKIIYNALVKSR
LDYGCFILNGLSRNQ-----------R-IKLDRIQYKALRIVL--GLRKSTPTNFI----
---------------LAEAKEPPLFLRS-KFLCSNYISRVY----SQS---------DHP
IIPTLNSL----QNLLENPTQVDCVGSSLILDSYIEVSYLSLFIESKSRPLCYNFPYSSL
IFSPETNLEDGIKFDRSVNGQRLFCDIFEEERASSYC-----------------------
---LYTDGSRNDESDHSGFSVV--------SEDGSLVRKFRSLGFVSIFTLEAMAILCAV
KEIERVEGER-----------FTIFSDSKSVIVALANPKLSGRTS----FLILEIKHCTA
DLLKAG----KRVKFIWIPSHCGIVGNERADVAAKEAI-------------------CSG
TDSPFNVSSRD-----------LR------------------------IKW---------
------------------------------------------------------------
---------KKPLFCFL-------------------------------------------
------------------------------------------------------------
------------------------------------------------------------
------------------------------------------------------------
------------------------------------------------------------
------------------------------------------------------------
------------------------------------------------------------
------------------------------------------------------------
------------------------------------------------------------
------------------------------------------------------------
---------------------------
>Papilio__xuthus
------------------------------------------------------------
------------------------------------------------------------
------------------------------------------------------------
------------------------------------------------------------
------------------------------------------------------------
------------------------------------------------------------
------------------------------------------------------------
------------------------------------------------------------
------------------------------------------------------------
------------------------------------------------------------
------------------------------------------------------------
------------------------------------------------------------
------------------------------------------------------------
------------------------------------------------------------
------------------------------------------------------------
------------------------------------------------------------
------------------------------------------------------------
------------------------------------------------------------
------------------------------------------------------------
------------------------------------------------------------
------------------------------------------------------------
------------------------------------------------------------
------------------------------------------------------------
------------------------------------------------------------
------------------------------------------------------------
------------------------------------------------------------
------------------------------------------------------------
------------------------------------------MLGDFNCH----HTMWG-
-------SHYNDPYSSFLIDL-M-DDVGLC----VLN--DGT-PTRRVSPLQ---NISVP
DLSLSS----PSLAPNLDW-SVL--HHTYGS--DHFPILVSILQA----SIPSIPFNPLQ
KY----RTSKANWNMYSDIINK-------EISSLP----EVTPYN---------------
F----LALYNDYVSILLKAADNSIPL-----------KNSAR-------KVI--------
----GSPPWW--DSECSESIRLRNEAEKKYES--------NFTMEN---FL-SLRRITAR
TRRLLFKKKRLG---WQRFCESLSPRSPPA--LIWKKIRAYRMSLRDSN-----------
----------ISSNDSIPWLENFFNNLAPPFVPEFGNFP---------------------
-----PLLSPSSDR---------LNDPFSLTELSCALD-HLRD---SSPGIDGIPYSFVC
KSPGL-------SKSLLLKIINTIFITGT-VPDSWLIQIIIPILKPGK---DPQDYSSYR
PIALSNVLAKIMELL---VKNRLEWLLE--NRNILSNTQFGFRRGKGCLDSLSIL-TSEI
RIA--FT---KNE--NVLGVFLDISSAYDSVSLPLLRQKMLQ-LSIPERLINFICSLLMS
RSISVRHC--N-TLLPSRSVWKGL--PQGSVLSPLLYNIYTFDLDCSVN--QF-------
------------------CKILQYADDIALYST--SPSINVATICIN-TALHHL---NEY
LLSHNLSLSITKCSAVLFSR----------KRNVPSVAVRV-NNTPINRYDSVKFLGVTL
D---------SKLSGRQHLEHVIKKCEKGVNILRALTGVR-WGSHPATLKLLYDAVIRSH
FDYGGFLLDPCNKIA-----------L-SKLDKIQSRCLRLIT--GAMRCSPVNAL----
---------------QVECLDPPLYLRR-QFLSDRFFCGVV-------------QIKSHP
LLRLLKTL----SQTIPTANYWSHKDPPLLTNSFDKYTSHSSPIEQSVLYPIYETQFDVL
IFCPRIILNFGVDKDSPGANLKFNSILESDWPQWNT------------------------
---IYTDASKSSPDSTVGSAVW--------IPKFKIILSFKCPPSTSIFTGEAIALLEAI
SFVESHKLNQ-----------TLIFSDSLSCLTDILKTPFRARDNS---SVTLKIKQLLY
KCHCSD----IEVILAWIPSHTGISGNETVDSCAKVAV-------------------HSG
CDTYKFSLPRD-----------LRISAK----------SSMLIN--WNNTW---------
------------------------------------------------------------
------------------------QRSNQSKESQPSPSTDHLSNRSILRLSLCSLLLNLL
IF----------------------------------------------------------
------------------------------------------------------------
------------------------------------------------------------
------------------------------------------------------------
------------------------------------------------------------
------------------------------------------------------------
------------------------------------------------------------
------------------------------------------------------------
------------------------------------------------------------
---------------------------
>Papilio__machaon
------------------------------------------------------------
------------------------------------------------------------
------------------------------------------------------------
------------------------------------------------------------
------------------------------------------------------------
------------------------------------------------------------
------------------------------------------------------------
------------------------------------------------------------
------------------------------------------------------------
------------------------------------------------------------
------------------------------------------------------------
------------------------------------------------------------
------------------------------------------------------------
------------------------------------------------------------
------------------------------------------------------------
------------------------------------------------------------
------------------------------------------------------------
------------------------------------------------------------
------------------------------------------------------------
------------------------------------MAPTTILQWNSKSLRP--------
-----------------------KKHE---------------------------------
------------------------------------------------------------
------------------------------------------------------------
--------LCSLIN---LHKPVIVAISETWLMP---------------------------
-----------GSRFRVPGFSCLR-----DDRNDGYAGSAILV-------RHSLPFSQI-
-------------------------PLPPHSQQINAVAV---------------------
---------------------------------------RA--------LDISFVSVYIP
H----------PTPSLLPELQSILSS--------VPSPI--IALGDLNTH----HTMWG-
-------CYGCDGFAPLLIDI-L-DDVGLC----ILN--DGS-PTRRVFPNQN--PKTAV
DLSLCS----PNLASQITW-KTL--PSSYGS--DHFPIIL---SL----NNRSFLPSSHD
PLLKY-QLKKAKWTEYARSVD------FLIDSLPD----PVSDGN---------------
I----LACYDLFLKSLISSADSHIPK-----------KHPPK-------NHL--------
---LSSP-WW--DDECNDLFAQRTSAEKTYSN--------CMSQEN---FI-KYQRLDSK
VKKLVTRKKRSS---WTRFCESLSPRSPSS--IVWTNIRKFRRSLNH-----TDP-----
----------SSNNP-LDWLNDFADKLAPPYVPNIDSFPN--------------------
-----FTPTPSSDD---------MDAPFSFSELQIALN-GLKD---STPGEDGVPYSFLT
NLNDK-------AKIHFLNIINKFFETGT-VPHSWKSQIVIPVIKPGK---NPLDSNSYR
PIALSTTLAKITEHL---LKNRLEWIIE--SKNILPSSQFGFRKGLSTTDSLGIL-TTDI
RIA--FT---KGE--YLAGVFLDIASAYDNVQLPVLRQKLQS-LSIPPKLTHFICSLLFC
RSIVVKHQ--S-SSLPPRLVWKGL--PQGSVLSPLLYSIYTHDLELSVS--SF-------
------------------CNILQYADDIALYHS--SGSVEEISCRIN-SALYYL---GQW
LSDHGLSLSVGKCQAVVFTR----------KRSLPSFQFSI-EDQLIHLSDKIKFLGIYL
D---------NRLSGIAHSEHIIKKCEKGINVIRAVAGVW-WGAHPYSLKLLYNALVRSH
MDYCMFILEPFNKSA-----------V-QKLNNIQFRCLRIIL--GAMKSSPTNAL----
---------------QVECVDPPLTIRR-QYLCDRFVSKML-------------QLSSHP
LWPRLTQL---------SSAPQSRNSSSYLVDSFLKYTNLPHPVSTFPLNPLFSTPYNAL
VYNPLIITDIGLVKGAPDTNNKFQNYIHQNWSNHIL------------------------
---IYTDASKLSPDGCVGAACW--------VPRYKIILKFKCPPESSVFTGEATALLEAI
LFAHSHNLKQ-----------TVILTDSLSCLMSIKENPFRSKSRF---PIILKIREALL
SCNQKG----LTIILVWIPSHSGIPGNETVDSCAKLAV-------------------ISG
SLDHFQNSAQD-----------------------LCGLAKTYLNRSWNTLW---------
------------------------------------------------------------
---------NESKSIKGKYYASIQPDIPTRPWFFKYRNADRWVTSTISRLRLGHSCTPVF
LAKLR------------------------------IRNSSICECGLDEGTVSHILF----
-------NCPKLLHPLYDVLPP----------------------------NIPRPVNV--
------------------------------------------------------------
------------------------------------------------------------
------------------------------------------------------------
------------------------------------------------------------
------------------------------------------------------------
------------------------------------------------------------
------------------------------------------------------------
---------------------------
>Plutella__xylostella
------------------------------------------------------------
------------------------------------------------------------
------------------------------------------------------------
------------------------------------------------------------
------------------------------------------------------------
------------------------------------------------------------
------------------------------------------------------------
------------------------------------------------------------
------------------------------------------------------------
------------------------------------------------------------
------------------------------------------------------------
------------------------------------------------------------
------------------------------------------------------------
------------------------------------------------------------
------------------------------------------------------------
------------------------------------------------------------
------------------------------------------------------------
------------------------------------------------------------
------------------------------------------------------------
------------------------------------------------------------
------------------------------------------------------------
------------------------------------------------------------
------------------------------------------------------------
------------------------------------------------------------
------------------------------------------------------------
------------------------------------------------------------
------------------------------------------------------------
-------------------------------------------MGDFNAH----HTSWG-
-------SYHTDAFAIALLDM-L-DTLDVC----ILN--DGS-PTRRVLPRQN--PKSAV
DLTFSS----PLLSTSIFW-RVL--PNTFGS--DHFPISITIPNR----TSVPADSCAFP
RY----MIGRNDWSTFITSVED-------KLDLIQ----PCSSDN---------------
F----LGNYELFEKALTSSAKNKKSR-----------KGLRV-------SPP--------
--------WW--DSDCTSAIEDRKNAEDVYLA--------NMSMEN---FI-SYKRIAAR
TKRLLKKKKKQG---WIRFCENLSPRSPSS--LVWRYIRRYRGSL-------NVEDI---
----------FCNDP-SLWLEGFSDKLAPPYVPHSSALRPP-------------------
-----PAPLPSSDR---------LDSPFSMDELQSALS-GLTD---SSPGIDGIPYSFLS
KSSLK-------VKCFYLELINYFLEYGV-TPCSWSKQIVVPILKAGK---DPRDPNSRR
PIALSSALSKILEHM---IKCRLEWLVE--NRGILAKTQFGFRKGMSTLDSLAIL-TTDI
HIA--FK---RKE--YLVGVFLDIASAYDNVLLPVLRQKMRQ-LSIPVKLTRLVCSLFME
RSIYIKSP--S-TLDSPKFVWKGL--PQGSVLSPLLYSLYTYDLDKSVD--CF-------
------------------CDILQYADDLALYYA--SPSLEETNVQLN-LALRYL---TDW
LVGHGLSLSPPKCTAVVFTR----------KRHIPDVDLVI-GEDTIAVANKVKFLGVIL
D---------SRLSGTHHMNYVAQKCERGVNVLRSLSGVW-WGSHPYSQKLLYNAIVRSH
FDYASFVLDPCNKAA-----------L-EKLDKIQYKCLRIIS--GAMRSSPTNAL----
---------------QVECVDPPLSLRR-QYLCDRFFFKIW-------------QSDSHP
LLAKLDTL-------RRLCNSQENHGLSFLLKTFIFCTNLPHPTVKFKTNPLFEVPYDTL
VFQPNIALDLGIRKDSPGADRALNEKLNTEWPDWLP------------------------
---IYTDASKLSEDGNVGLAVW--------LPRYRVVLSFKCPPETSVFTGEATAILEAL
LYTESHKLNK-----------TIILSDSASCLQAIIAYPFKSKSKF---PIILKIRETLH
RCVTQG----IEVAIAWIPGHSGIIGNECADSFAKEAV-------------------SLG
LDTHYQNFAHD-----------LASLAG----------PRLDRS--WKVSW---------
------------------------------------------------------------
---------------------------------DTSRNLKGINPVNISKLP---------
------------------------------------------------------------
------------------------------------------------------------
------------------------------------------------------------
------------------------------------------------------------
------------------------------------------------------------
------------------------------------------------------------
------------------------------------------------------------
------------------------------------------------------------
------------------------------------------------------------
---------------------------
>Reticulomyxa__filosa
------------------------------------------------------------
------------------------------------------------------------
------------------------------------------------------------
------------------------------------------------------------
------------------------------------------------------------
------------------------------------------------------------
------------------------------------------------------------
------------------------------------------------------------
------------------------------------------------------------
------------------------------------------------------------
------------------------------------------------------------
------------------------------------------------------------
------------------------------------------------------------
------------------------------------------------------------
------------------------------------------------------------
------------------------------------------------------------
------------------------------------------------------------
------------------------------------------------------------
------------------------------------------------------------
---------------------------------------MFVCFKNVFVLRS--------
-----------------------KIPN---------------------------------
------------------------------------------------------------
------------------------------------------------------------
--------ITLNIC---QHKPLLFC-----------------------------------
-----------SIYRNIQKYVVIADEEEEEEEKGKEGNQLPFN-----------------
------------------------------------------------------------
------------------------------------------------------------
-----------ANAFYLCEFKKELSAAKK-----ISDHI--IIGGDWNAH----HPAWL-
-------DENVDEMGEAVLEF-I-ISNNLH----ILNSYPYD-CTYYKYNA-----SSSI
DVTLCSS---SLVGLCNNW-RTD--EDEFDVHSDHLPITF---NIFAQWAPQNIKRQKIV
TW----NLSSNNWEMFRQHLTRNLNVWKNSLINSQAE--ISSESP---------------
L----DRAVKSWSDYVINAGQATIGQ-----------KTVWK-------GNK--------
------P-WW--SNKLYKLRKKVHQLKRNFRK--------NRTSEN---YE-RYKETARS
LKRLLRCEKQMY---ITKSIESLHEGNTR---QMFCQFRSLNSNKIA-----IIPSLIIP
GKDEEKGS--IAEND-IDKANLLAHCPPEPSNED-KEHYEYVEDEICSV-----------
-----VQMSREIELNEFFLLHEWYQSEITEEEVIEAIR-HISAY--KSQGPDNIHNLMLK
NGGQS-------LIDSLVILFGWSYRIGY-FPKEWKKSNIVAIPKPDR---DPSICKNYR
PISLLSCVGKLMERI---ITMRLMKYLN--ENQMLQQNQAGFQSWHNTSELLLRL-SESI
HAS--FD---KNG--VTYAAMLDISAAYDSVWRDGLRYKMRNEFNLRGRLYWWIDSFLSD
RSGKVVLN--G-TNSSIYEFNTGV--PQGSSLSPLLFLLYINDITQEIY--EP-------
------------------IQCGMFADDVALWTSIYTSNVGEMTRQLQ-LLQNSLDGIASW
ASKWKLLLSSEKSQCITFRN------KN--KRKYTSMFLHL-RDEKIPETNKVKYLGLIM
D---------TQLSYKEHINYVYGKAARKLGYLTFLCSYKGIRPSLSVYNLLYKTIIRPN
LEYACAFWNGAPESH-----------K-KKLEKIQRIAMCRIL--GVMKSTAYDTV----
---------------NILSQMPPLELRR-QQEEVKLFQRCENHMQNFP---------NHN
LSQAYQLWQSNHNFKPDEYFCWLGKLSTLSRACINIELAGLHGIKNTPQIKPLQSIPLKY
PTLIPHPTKSPFARWCEPSSSQILTSLDNDCVI---------------------------
---IFTDASTIPNPGFGGVGLVVQDPSMSKWIELQIPIQGITTNIGCEIESIKIALEYVL
KYYQDKEYR------------VVILNDCKFAVNAIMN----RWDAEMYKTQVNTCQKLML
QMEPI-----NIPEIYWIKGHSGIPGNEKADEVAKRAR------ESAQKNQPELYQRPDK
SASFLNADGLN---------------------------PYFTLM--WNRHWTNEG-----
------------------------------------------------------------
---------NEKGQHKHPKTFIRNLMEAQSFEKIVLHRLEVHERRIICRIITGKVGLNYY
LHKINR-----------------------------ADAPECKWCSNEVETVAHFLM----
-------KCPHYNDIRTEWYAN---------------IVSILPELDEKKFNLKKLVIGDK
KWSSEKRIKIVKELKISGNEKFKADKDNQSSSKHWPEFQAKTVKVCCDESW---------
------------------------------------------------------------
------------------------------------------------------------
------------------------------------------------------------
------------------------------------------------------------
------------------------------------------------------------
------------------------------------------------------------
---------------------------
>Adineta__vaga
------------------------------------------------------------
------------------------------------------------------------
------------------------------------------------------------
------------------------------------------------------------
------------------------------------------------------------
------------------------------------------------------------
------------------------------------------------------------
------------------------------------------------------------
------------------------------------------------------------
------------------------------------------------------------
------------------------------------------------------------
------------------------------------------------------------
------------------------------------------------------------
------------------------------------------------------------
------------------------------------------------------------
------------------------------------------------------------
------------------------------------------------------------
------------------------------------------------------------
------------------------------------------------------------
--------------------------------------MFSLCHININSITK--------
-----------------------HKDE---------------------------------
------------------------------------------------------------
------------------------------------------------------------
--------LLARFS-----KYDIISVNETNLKS---------------------------
-----------ERPFTLLGYNIFRN----DRIGQAGGGVLIAV-------KQHIKCQEVL
-------------------------NKITCKNEAIAVEI---------------------
---------------------------------------RTKSF-----KSILISSIYVP
P----------KAKIDINLFRELYN---------INSNC--IIMGDLNAT----LYNMG-
-------SQQANARGRQLQEL-F-KDGLID----CVD--DDS-PTFEKND-----YEVKL
DWILASQ---PLLSFISNV-ETH---PTIGALNGHKPLTF---------DIPCGAEPKPA
SSKISFNFKAAKWSKFRCKLDQ---QLMLWKNDHH----LDSAAD---------------
I----EEYTSFITTSILEATKEAVPQTK---------QMIRT-------YTP--------
------------SEVSKSLIKQKHQAYRKWKK--------TGNNLD---KH-LYYNSKVL
LTNSLRNDRRNN---FNKLMSSLCHKKMYSD-KVWLTVRKFHNKRIKQ----TYANIMKY
NNT-------TATSD-KEKADLFADYFENEVYSH-TADTLPLHDQVTRQANKVKS-----
-----KTITSSNTP---------KWKQIKEKEVKNHIR-QLRN---SSTGPDNIHNRCLK
NHSKL-------LIQHLTNLFNAILKQGY-IPAMWKKANIILLLKPKK---NKQQPSSYR
PISLLSCLGKLLEKI---IKQRLMLELE--RRNILPQHQAGFRPGKSTIYNIVRL-ERYA
AGQ--LRRPRRRR--HSAVILFDIKAAFDSVWHDGLINKLND-LRLPCFIINYLISFLSN
RTVAIEIE--N-ILSRPFYLKSGT--PQGSPLSPLLYIMYTADSINGIP--TH-------
------------------TEHGLFADDTALWTS--GNTLTNLNTRLQ-QSIDAF---ESW
CKSWKLNLQPTKTELIHFSI-----HPR--KQYKNPVKVKV-EDTIIKPLDSTRYLGVII
D---------KRLKWRAHLEHIESKIAPRIGLLRYLSRTA-YEPNNKTMINIFKSIVRTV
IIYGHPILLIADQKV-----------W-DRLQIMQNKAIRAAL--GLPMYTSVKYI----
---------------HKISNIPKIKDYA--------------------------------
---------------------------IGLLKHTLQTATTNNDITLKNHLQCILQRKVPR
CVPGISMKTMRVC-----------------------------------------------
------------------------------------------------------------
------------------------------------------------------------
------------------------------------------------------------
------------------------------------------------------------
------------------------------------------------------------
------------------------------------------------------------
------------------------------------------------------------
------------------------------------------------------------
------------------------------------------------------------
------------------------------------------------------------
------------------------------------------------------------
------------------------------------------------------------
------------------------------------------------------------
------------------------------------------------------------
------------------------------------------------------------
---------------------------
>Drosophila__busckii
------------------------------------------------------------
------------------------------------------------------------
------------------------------------------------------------
------------------------------------------------------------
------------------------------------------------------------
------------------------------------------------------------
------------------------------------------------------------
------------------------------------------------------------
------------------------------------------------------------
------------------------------------------------------------
------------------------------------------------------------
------------------------------------------------------------
------------------------------------------------------------
------------------------------------------------------------
------------------------------------------------------------
------------------------------------------------------------
------------------------------------------------------------
------------------------------------------------------------
------------------------------------------------------------
------------------------------------MAPLRISTWNANGVSQ--------
-----------------------HKLE---------------------------------
------------------------------------------------------------
------------------------------------------------------------
--------LSQFLL---DKHIDVMLLSETHLTN---------------------------
-----------KYNFNLRGYTFYATN---HPDGKAHGGTGILI-------RNRIKHHRYK
-------------------------ELAENYLQATTIRI---------------------
---------------------------------------KLDSG-----KQLTLAAVYCP
P----------RFTISEGEFMQFFDS--------LGDHF--IAAGDYNAK----HTHWG-
-------SRLVTPKGKQLYNAIIKASNKLD----HVS--PGR-PTYWPTDPNK--LPDLI
DFAITK----NIPRNLISA-ESL---SDLSS--DHSPVLI---NL----LSHPVTDDQPL
RL----TSHKTKWICYRKYISS------HITLNPV----LNVKDD---------------
I----DSLIKTLESNFVTAARIATPQ-----------NAQVP-------YTQ--------
------K-KT--NQQIEQLVLEKRRLRREWQS--------HRSPYA---RQ-RLKDATRK
LTKALKQQEANS---QHRYIQQLSSSSTKN--SLWKAHPTLCPPTET-----VMPIRNQL
GG--------WARSD-EDRAKTFAGHLENVFQPN-PATNSFTI-----------------
-----PTLTSDSQLQQ-------EPMEFRPNEIAHIIKNQLNPK--KSPGFDQITPKMII
ELPYC-------AVCTLAQLFNAITKLGY-FPERWKKSIIIMIPKPGK---DHTNPSSYR
PISLLSCLSKLFEKC---LLTRINPYLR--IHNKIPSHQFGFREKHGTIEQVNRI-TSEI
RSA--FE---NRE--YCTAIFLDVSQAFDRVWLEGLTHKIRT-T-LPNNTHKLLESYLYD
RKFAVRCN--S-AMSDDYVIRAGV--PQGSVLGPTLYVLYTADIPTSRR-----------
------------------LTTSTFADDTAILSR--SRCPMQAAAQLA-LHMVEV---EKW
LSDWRIKVNEQKSKHVTFTL-----------NRQNCPPLTL-NNSALPQANEVTYLGVHL
D---------RRLTWRRHIEAKRTQLKLKANSLHWLINAR-SSLSLEYKVLLYNSVLKPI
WTYGSQLWGNASNSN-----------I-DIVQRVQSKILRTIT--GAPWYVRNENI----
---------------QKDLNIQPVRDVI-AEHKVKYYSKLS-------------------
-------------------------SHPNPLARGLTRLCSRSRLRRNDLPTSDRI-----
------------------------------------------------------------
------------------------------------------------------------
------------------------------------------------------------
------------------------------------------------------------
------------------------------------------------------------
------------------------------------------------------------
------------------------------------------------------------
------------------------------------------------------------
------------------------------------------------------------
------------------------------------------------------------
------------------------------------------------------------
------------------------------------------------------------
------------------------------------------------------------
------------------------------------------------------------
------------------------------------------------------------
------------------------------------------------------------
---------------------------
>Drosophila__virilis
------------------------------------------------------------
------------------------------------------------------------
------------------------------------------------------------
------------------------------------------------------------
------------------------------------------------------------
------------------------------------------------------------
------------------------------------------------------------
------------------------------------------------------------
------------------------------------------------------------
------------------------------------------------------------
------------------------------------------------------------
------------------------------------------------------------
------------------------------------------------------------
------------------------------------------------------------
------------------------------------------------------------
------------------------------------------------------------
------------------------------------------------------------
------------------------------------------------------------
-------------------------------------------------MMADTPLTLLV
TPQLLQQHICPTLTVHCLTGEGQTLFQMTNHSSDQYGNSFKIAYWNAAGVRN--------
-----------------------KLNE---------------------------------
------------------------------------------------------------
------------------------------------------------------------
--------LEVFMN---RHKIDIMMLVELRLGPSALNP----------------------
-----------GPPITINGYHTYAATR--PPPHHRCGGVATLV-------KHGIKHIALE
-------------------------AIVFESMQSAPVAV---------------------
---------------------------------------TLAKN-----ETIVLAPIYCP
P----------QYNWSADMFAKLFQHFEKL----SGSGF--ILCGDWNAK----HSWWG-
-------NQRACRRGVELLRS-IHSNKKLN----ILA--TGG-ATHFPYTSRN--RPSAI
DIAVYSGINNDRLQTHSTI--------DLES--DHLPIHI---------GLRVGRFPYKQ
TTMRL-LPINANVKKFQNHLDK------NVRLNTE----IISGPD---------------
I----EDAIDILNKNIYNASLAATHPPRRHQQQQRQGTNTNR-------MNH--------
------G-RFKLTNETIRLLAIKRQRKREHMV--------MRTPLT---RS-RLSQAQNK
LKKALRMDKKKQ---TNKMFEQIDATDRYKIQKLWRITNNIKRQPEPNW---PLKIQATD
NNNSRSNRTQWTKTS-KEKAEVFAAYLEQRFSPI-FSNTAEYRLQVNNEIN---------
-----TRQQTNDCDSGAGVAGVIPFRPITYTEVTKEIG-CLTIK--KAAGIDNIDNRVIK
ALPKK-------AILYLVMIYNCILRHGH-FPRQWKCAAIKTILKPGK---PTEDVASYR
PISLLAGFSKIFERL---LMYRLYECSE--FAKAVPLHQFGFRKDHGTEQQLARV-TQFI
LSA--FE---KKQ--YCSAVYIDIREAFDRVWHEGLLLNLAR-YCLIGCIM-VLKSYLLD
RTFIVHGN--EGIKSRIGKVSAGV--PQGSVLGPILYIIYTSDMPLPHI--ATPPNPTTT
AATITNTETSITNPYNCSMLLSTFADDTVIMSS--ADILQTSYS-ANQTYLRQF---TIW
CNRWCIQINDSKSAHVVHTL-----RNL--NSRMNYLTPRL-NGQEIPSKPRQKYLGVHL
D---------RKLHMQHHVTQLRCRLKALYNKLEWLIGNK-SVLSVECKITIYKQMIAPI
WRYALPIWGAMISDT----------QL-RRIESTQNWILRKIV--KASWWTRNKDI----
---------------RDTYDIGTVDEIF-HTTSKRFADSLA----IHP---------NAN
ARKLIASP-YVPIRLDRQRYSLQLQQHVRPLQQLVQQSQEQQQLPTLLRMELEEEEANSL
RMQQQQQQQTPQQQPARFSEMRINSLRRHYREGRITLEELKLAIREQPLVIQQLVLPREL
AIQIYQQQQQQQQQQQQQQQQQQQQQQQQQQQQQQQQHQQQQQQQQQQEQQQQQQQQHQY
QQQHQQQQQQQIQQQQQQLEGLQHQPNQSPDVEIVLDTPQQQQEQQLERPLPQPQQANLQ
QQRLTEDEQQLEHRLERLRQQLEREMDEAANNEPTQQQRTPEQQQSNQQQHTIALTENKN
TNINPSNSVCA-----------NITNFSISQSIIIAPYSLINIA--TDAPW---------
------------------------------------------------------------
---------QQNQPTTTQQLRQQHSNLHQQHLQQQREVVEAPSSNNAQSTVRGAKRRRSS
STSCIEPKRRSPAAPDNQQQRQLHTLLGKRHSGGPAQHNCWPPKRQKLVQQQQQRQ----
-------ACLRRTRLGTWQLQM---------PHRLGIWLLLSCFGMQTHHKVPQKLVWAP
PADYGQSSTNGRHLQIARRRPWHSWQRLQRRWSNCGRQTHRKARPYNILIHET-------
------------------------------------------------------------
------------------------------------------------------------
------------------------------------------------------------
------------------------------------------------------------
------------------------------------------------------------
------------------------------------------------------------
---------------------------
>Drosophila__mauritiana
------------------------------------------------------------
------------------------------------------------------------
------------------------------------------------------------
------------------------------------------------------------
------------------------------------------------------------
------------------------------------------------------------
------------------------------------------------------------
------------------------------------------------------------
------------------------------------------------------------
------------------------------------------------------------
------------------------------------------------------------
------------------------------------------------------------
------------------------------------------------------------
------------------------------------------------------------
------------------------------------------------------------
------------------------------------------------------------
------------------------------------------------------------
------------------------------------------------------------
------------------------------------------------------------
------------------------------------------------------------
------------------------------------------------------------
------------------------------------------------------------
------------------------------------------------------------
-----------------------VIVTETRLDNK--------------------------
-----------STKLELPGYFTYLAQ---NPVSSKRGGVATIV-------NSSIRHMALK
-------------------------PIEKECIQSAPIVL---------------------
---------------------------------------LPDNN--RRSEMIVIASVYCP
P----------LLKWSPHHFTDVLNFAEKT----LGGQTKFILCGDWNAK----HRQWG-
-------STRACQRGTALYEA-V-QADSMA---EIIA--TGC-ATHFPHDTRK--NPSAI
DFSICKGL--GRFEKRISS------RADLSS--DHLPILL---EINL--DINTLSLQKQN
HNI---LKKNTNIELFKKVLER------KVLLNTE----IRVAED---------------
I----NDAINIFMKNIKDSVAESTPSPRIPDNRRRMYGQANR-------NSH--------
--------TLTLDENTSRLLEEKRILRRIFKA--------TRMDED---KA-KLKAAENR
LKKAVKILREKR---INKQIEGIDTKNPDRMRKMWSLLNEGKKTIQP-----NFPLKLET
KGGPK-----WTKTI-KETTEAFVSHLEGRFKPN-NNVPDYQIDIVNSGLRTIKESMLT-
-----ERYDVNKNP---------LNQPITLKELNDEIK-NLKNS--KAPGKDLLTNQLIK
TLPPK-------ATLYLILIYNSILRIGY-YPDAWKHAQVKMILKPGK---SVNDPKSYR
PISLLSGLSKMFERL---LLKRLFRVDL--FKKAIPLHQFGFRKEHGTEQQIARV-TQFI
LEA--YE---RKE--YCSAVFLDISEAFDRVWHEGLLLKLAK-I-LPYNLYIILEGYLTN
RTFEVKDQ--AGETSRTGQISAGV--PQGSNLGPLLYSIFSSDMPLPYIHRPS-------
--------------PTERIMLSTYADDTIVLSS--DILPTAATRNNE-NYLKTS---SNW
ADRWGISVNASKTGHVIYTL--------KNDIPTNLKTMKI-KGQAVKKESKQSYLGVIL
D---------SKLTLSPHVTKVVGKYLTAYRKMSWILNER-SKLPTNTKMLILKSVLSPI
WQYAIAAWGPLVTDA-----------QIRRIQVEENKKMRDIC--RAGRYTKNQTI----
---------------RDRFCVKTVEEFY-QQAVHRFSETTK----------------SHP
NIAVRRIF----------------SRHYIPNRLERSRQRYLKMTRGHITLKQTGLTLSPK
LLKIPDLDDCRTLKKRSEREKI--------------------------------------
----------------------------------RQTHLTELPTLLRLEEEE--------
-------------------------------------------------KELKRIKKQEE
RERK------EREKQKWPPDRWCESEINRYNKQYRNGD----------------------
------------------------------------------------------------
------------------------------------------------------------
--------------------------LTRQEIIERFRGQPLNVQRIILSDYEGD------
------------------------------------------------------------
------------------------------------------------------------
------------------------------------------------------------
------------------------------------------------------------
------------------------------------------------------------
------------------------------------------------------------
------------------------------------------------------------
------------------------------------------------------------
------------------------------------------------------------
---------------------------
>Drosophila__sechellia
------------------------------------------------------------
------------------------------------------------------------
------------------------------------------------------------
------------------------------------------------------------
------------------------------------------------------------
------------------------------------------------------------
------------------------------------------------------------
------------------------------------------------------------
------------------------------------------------------------
------------------------------------------------------------
------------------------------------------------------------
------------------------------------------------------------
------------------------------------------------------------
------------------------------------------------------------
------------------------------------------------------------
------------------------------------------------------------
------------------------------------------------------------
------------------------------------------------------------
------------------------------------------------------------
------------------------------------------------------------
------------------------------------------------------------
------------------------------------------------------------
------------------------------------------------------------
-----------------------VIVTETRLDNK--------------------------
-----------STKLELPGYFTYLAQ---NPESSKRGGVATIV-------SSSIRHMALK
-------------------------PIEKECIQSAPIVL---------------------
---------------------------------------LPDNN--RRSEMIVIASVYCP
P----------SLKWSSHHFTDVLNFAEKT----LGGQAKFILCGDWNAK----HRQWG-
-------CTRACQRGTALYEA-V-QADSMA---EIIA--TGC-ATHFPHDKRK--NPSAI
DFSICRGL--GRLEKRISS------SEDLSS--DHLPILL---EINL--DTKTLFLQKQN
NNI---LKKTTNIELFKTVLER------KILLNTD----IRVAED---------------
I----NDAVNIFIKNIKNSAAESTPSPRIPDNRRRMHGQANR-------NSH--------
--------TLTLDENTSRLLEEKRILRRIFKA--------TRMDED---KA-KLKAAENR
LKKAVKILREKR---INKQIEGIDTKNPDRMRKMWRLLNEGKKTNQP-----NFPLKLET
KGGPK-----WTKTI-KETTEAFVSHLEGRFKPN-NNVPDYHIDIVNSGLRTIKESMLT-
-----ERYDVNKNP---------HNQPITLKELNDEIK-NLKNS--KAPGKDLLTNQLIK
TLPTK-------ATLYLILIYNSILRIGY-YPDAWKHAQVKMILKPGK---SVNDPKSYR
PISLLSGLSKMFERL---LLKRLFRVDL--FKKAIPLHQFGFRKEHGTEQQIARV-TQFI
LEA--FE---RKE--YCSAVFLDISEAFDRVWHEGLLLKLAK-I-LPYNLYIILESYLTN
RTFEVKDQ--AGETSRTGQIGAGV--PQGSNLGPLLYSIFSSDMPLPYIHRPS-------
--------------PTERIMLSTYADDTIVLSS--DILPTAATRNNE-NYLRTF---SDW
ADKWGISVNASKTGHVIYTL--------KNDIPTNLKTMKI-KGQAVKKESKQSYLGVIL
D---------SKLTLSPHVTKVVGKYLTAYRKMSWILNER-SKLPTNTKMLILKSVLSPI
WQYAIAAWGPLVTDA-----------QIRRLQVEENRKMRDIF--RAGRYTKNQTI----
---------------RDRFCVKTVEEFY-QQAVHRFSETTK----------------SHP
NIVVRRIF----------------SRHYIPNRLERSRQRYLKMTRDHITLKQIGLTLSPK
LLKIPDLDDCRTLKKRSEREKI--------------------------------------
----------------------------------RQTHLTELPTLLRLEEEEK--ELIRI
KKQEERERK---------------------------------------------------
----------ERENEKWPPDRWCESEINRCNKQYRNGD----------------------
------------------------------------------------------------
------------------------------------------------------------
--------------------------LTRQEVIERFRGQPLNVQRIILPDYEGDKN----
------------------------------------------------------------
------------------------------------------------------------
------------------------------------------------------------
------------------------------------------------------------
------------------------------------------------------------
------------------------------------------------------------
------------------------------------------------------------
------------------------------------------------------------
------------------------------------------------------------
---------------------------
>Drosophila__funebris
------------------------------------------------------------
------------------------------------------------------------
------------------------------------------------------------
------------------------------------------------------------
------------------------------------------------------------
------------------------------------------------------------
------------------------------------------------------------
------------------------------------------------------------
------------------------------------------------------------
------------------------------------------------------------
------------------------------------------------------------
------------------------------------------------------------
------------------------------------------------------------
------------------------------------------------------------
------------------------------------------------------------
------------------------------------------------------------
------------------------------------------------------------
------------------------------------------------------------
------------------------------------------------------------
----------------------------------MTQPTIKIGLWMHRGLTR--------
-----------------------GSEE---------------------------------
------------------------------------------------------------
------------------------------------------------------------
--------LRLFLS---VHNIDVMLVTESHMRE---------------------------
-----------GQRIFLPGYSTYHVF---HPSGNSRGGASVIV-------RSSISHSPQP
-------------------------PISTNDRQIAYIQL---------------------
---------------------------------------QTAEG------PVVLAAVYLP
P----------RERWIRAEFESLFAV--------LGNKF--IAGGDYNAK----HAWWG-
-------NSRACARGKVLQEV-V-ANGQYQ----ILA--TGE-PTFYSYNPLV--SPSAL
DFFVVN----GYDMRRLNV-QTL---HELSS--DHTPLLA---------DLHAMPINKPP
RSCL--LARGADIERFKAYLTQ------HIDLSVG----IQGTDD---------------
I----DNAIDSFMDILKRAAIRSAPSH----------QQNVE-------SSR--------
--------QLQLPPIVASLIRLKRKVRREYAR--------TGDARI---QQ-IHSRLANR
LHKVLNRRKQSQ---IDNLLENLDTDGSTNF-SLWRITKRYKTQAT------PNSAIRNP
AGG-------WCRTS-REKTEVFANHLEQRFKAL-AFAPESHSLMVAES-----------
-----LQTPFQMAL---------PADPVTLEEVKELVS-KLKPK--KAPGEDLLDNRTIR
LLPDQ-------ALLYLVLIFNSILRVGY-FPKARPTASIIMILKPGK---QPLDVDSYR
PTSLLPSLGKMLERL---ILNRILTSEE--VTRAIPKFQFGFRLQHGTPEQLHRV-VNFA
LEA--LE---KKE--YAGSCFLDIQQAFDRVWHPGLLYKAKS-L-LSPQLFQLIKSFWEG
RKFSVTAD--G-CRSSVKFIEAGV--PQGSVLGPTLYSIFTADMPNQNA--VTGLAEGE-
------------------VLIATYADDIAVLTK--STCIVEATDALQ-EYLDAF---QEW
AVKWNVSINAGKCANVTFTN-----------AIRDCPGVTI-NGSLLSHTHEYKYLGVIL
D---------RSLTFRRHITSLQHSFRTRITKMNWLLAAR-NKLSLDNKVKIYKCIVAPG
LFYAIQVYGIAARTH-----------L-NKIRVLQAKMLRKIS--GAPWYMRTRDI----
---------------ECDLKVPKIGDKI-REVAKKYHERLD----------------SHP
------------------------NSLARRLGVAAQRSASPRSRVRRRLKRHHPQDLLDR
ALT---------------------------------------------------------
------------------------------------------------------------
------------------------------------------------------------
------------------------------------------------------------
------------------------------------------------------------
------------------------------------------------------------
------------------------------------------------------------
------------------------------------------------------------
------------------------------------------------------------
------------------------------------------------------------
------------------------------------------------------------
------------------------------------------------------------
------------------------------------------------------------
------------------------------------------------------------
------------------------------------------------------------
------------------------------------------------------------
---------------------------
>Drosophila__buzzatii
------------------------------------------------------------
------------------------------------------------------------
------------------------------------------------------------
------------------------------------------------------------
------------------------------------------------------------
------------------------------------------------------------
------------------------------------------------------------
------------------------------------------------------------
------------------------------------------------------------
------------------------------------------------------------
------------------------------------------------------------
------------------------------------------------------------
------------------------------------------------------------
------------------------------------------------------------
------------------------------------------------------------
------------------------------------------------------------
------------------------------------------------------------
------------------------------------------------------------
------------------------------------------------------------
------------------------------------MSSLKILIWNVNGIAG--------
-----------------------KARD---------------------------------
------------------------------------------------------------
------------------------------------------------------------
--------VELFAH---NNNVDILLLNEIRLNR---------------------------
-----------GDTAKIYGYTFYPAYKP-SSHNHGMGGAAIFV-------RNSLRHFPQR
-------------------------VIETQHIQMSAIKV---------------------
---------------------------------------ATGLG------DVEFCAIYCP
P----------RNRIDERQFSDILAS--------CGQRY--FIGGDWNAR----HWLWG-
-------DSYNSPRGRELAEA-I-TARSAN----ILA--TGS-PTRYPYISNH--TPSCI
DFALYHGIQHYQVNIHQNW--------DLDS--DHLALIA---EL----HIDGSNISPSP
RL----ITNRTDIAAFRQQLDD------SIQLNPC----LNSGED---------------
I----ENAVDLLAENIYRAAAATTPINTA--------FRPNN-------YGI--------
--------VL--TREAKELIRTKRFLRRRAIR--------SQDPWD---RI-LWNRAARQ
LRNLLREIRGDF---FEQKLASMDYTTDANY-SLWKCTKSLKRQPF------RQVPVRCP
SGE-------LAKSE-LEQANAFGSHLEDRFTPH-NYATAEQTMETYRS-----------
-----LQTPLQMSL---------PIQPIRIDEITEAIQ-ILPKN--KAPGIDKICNATLK
ALSTK-------AVLFIALIFNAIIRLQK-FPRQWKLAAILMIHKPGK---PEQDPDSYR
PISLLPSLSKLWERT---IANRINAIIA--QSNILPDHQFGFRAGYSTVEQVHRL-VKHI
LQA--FD---DLE--YSNAVFIDLQQAFDKVWHDGLLCKIKN-L-LPAPYYSLLKSYLED
REFKVKVK--D-TLSSTYPMRAGV--PQGSVLGPLLFSLYTSDIPSPSS--QH-------
------------MNAPSKAVIATYADDIAIIYS--SKNLAESSIGLQ-RYLDTF---AGW
CKRWNLKVNPLKTLNPCFTL-------K--RSAIHTPPIQM-SGVNLQQLAQVKYLGITL
D---------KRLTFGPHLKATVKKCRHRLQQLRWLNNKK--------------------
------------------------------------------------------------
-------------------STLPL------------------------------------
------------------------------------------------------------
------------------------------------------------------------
------------------------------------------------------------
------------------------------------------------------------
------------------------------------------------------------
------------------------------------------------------------
------------------------------------------------------------
------------------------------------------------------------
------------------------------------------------------------
------------------------------------------------------------
------------------------------------------------------------
------------------------------------------------------------
------------------------------------------------------------
------------------------------------------------------------
------------------------------------------------------------
------------------------------------------------------------
------------------------------------------------------------
---------------------------
>Chironomus__thummi
------------------------------------------------------------
------------------------------------------------------------
------------------------------------------------------------
------------------------------------------------------------
------------------------------------------------------------
------------------------------------------------------------
------------------------------------------------------------
------------------------------------------------------------
------------------------------------------------------------
------------------------------------------------------------
------------------------------------------------------------
------------------------------------------------------------
------------------------------------------------------------
------------------------------------------------------------
------------------------------------------------------------
------------------------------------------------------------
------------------------------------------------------------
------------------------------------------------------------
------------------------------------------------------------
--------------------------------MDCRQQSINVLYWNANGLTD--------
-----------------------KMLA---------------------------------
------------------------------------------------------------
------------------------------------------------------------
--------FLDYLS---KQNVDVACISETFLKPN--------------------------
-----------SKIDSHPDYVIHRL----DRVDRPKGGVAIIV-------KRNLKHQLQP
-------------------------SYNTKLMECIGIKV---------------------
---------------------------------------FINDT-----DSCHILSVYLP
RGS--------KGGEIDLHLRDDINKITN-----LRGNY--YICGDFNAK----HREWN-
-------CNVANKSGNILQEM----SGEFV----IYF--PDS-PTYYPEDRNK--SVSTI
DLMLSNSNS-NLETTELQC-------TEAMS--DHCAVYF---------QIKTSKIDRTE
NTVYRYDYKNANWKKFKAQISR---RIEDNIGENS----CNTTDE---------------
I----ENHIKILSELIMEARNSSVKM-----------KKIKF-------EST--------
--------KL--TPEIKDLINTKRSLRRRWQR--------SRDNQ----LKSELNYLQRV
INEKIKELKNKN---WNKRLSEIQPSNQ----TVWRIAKFCKKGSK------TMPPLTNS
GK--------TFITN-KEKASALSEYFREAHENP-LEQNDPQHTQEVNNTVK--------
-----EALEQDNDE---------NPELTDVNEIVSIIR-NLKNP--KAPGLDEVNNILIK
NLPEK-------GFEYLKFIINSCLKLNH-FPKVWKHAKVIPIPKHGK---PASELSSYR
PISLLSSISKILERV---LLNRINDHLE--DNNIIPNQQCGFRTGRSTSHQLIKV-IKSA
KEN--LN---NKK--STGMIFLDVEKAFDRVWHPGLLYKMLK-LRFPLPLIKTVRSFLSE
RSFAVFIK--G-QFSEIKVIKFGV--PQGAVLSPTLYNIFTYDVVRETT-----------
------------------NNIGLFADDTALYHS--AENSADIVTHLQ-HTGRKV---QQY
MNKWKINLNKQKTQALFITN------RH--SRQLPGNNIKF-LNENIKWETEAKYLGMVI
D---------NRVTLKPHVEYVTNRAHTALRQLYPLISRN-LQLDVRNKLLIYKLAIRPI
FTYGCSAFGSMAKTH-----------L-QKLQVLQNKFLRIVL--NKTRYERITDL----
---------------HTEAKIPSIEGSR-RKVASESSTVSL-------------------
------------------------------------------------------------
------------------------------------------------------------
---------------------------ASQNTE---------------------------
------------------------------------------------------------
------------------------------------------------------------
------------------------------------------------------------
------------------------------------------------------------
------------------------------------------------------------
------------------------------------------------------------
------------------------------------------------------------
------------------------------------------------------------
------------------------------------------------------------
------------------------------------------------------------
------------------------------------------------------------
------------------------------------------------------------
------------------------------------------------------------
------------------------------------------------------------
---------------------------
>Chironomus__tentans
------------------------------------------------------------
------------------------------------------------------------
------------------------------------------------------------
------------------------------------------------------------
------------------------------------------------------------
------------------------------------------------------------
------------------------------------------------------------
------------------------------------------------------------
------------------------------------------------------------
------------------------------------------------------------
------------------------------------------------------------
------------------------------------------------------------
------------------------------------------------------------
------------------------------------------------------------
------------------------------------------------------------
------------------------------------------------------------
------------------------------------------------------------
------------------------------------------------------------
------------------------------------------------------------
---------------------------------MDCNQQINVLYWNANGLTD--------
-----------------------KMLA---------------------------------
------------------------------------------------------------
------------------------------------------------------------
--------FLDYLS---TQKVDVACISETFLKPN--------------------------
-----------SKIDSHPDYVIHRF----DRVDRPKGGVAIIV-------KRNLKHQLQP
-------------------------SYNTKLMECIGIKV---------------------
---------------------------------------FITDS-----VSCHILSVYLP
GGS--------KGKEIDQHLRDDINKITN-----IRGNY--YICGDFNAK----HREWN-
-------CNVANKAGTILQDM----SGEFM----IYY--PDS-PTYYPEDPKK--SESTI
DLMLSNS---NLETTELNC-------TEAMS--DHCAVYF---------QIKTSKIDRTE
NTVYRYDYKNANWKKFKTYISRRIE---ENIGENT----CNSVEE---------------
I----ENHIKTLSELIIEARNSSVKK-----------KKINF-------EST--------
--------KL--TPEIKDLIKTKRTLRRRWQH--------SRENQI---KT-ELNYLQKV
INEKIKELKNIN---WNKRLSEIKTSNQ----TVWRIAKLCKKGSK------SMPPLTSS
GK--------IYITN-KEKASVLSEHFREAHENP-LEQNNIQHTQEVNNTVK--------
-----EALKQDNED---------DPELTDVNEIVSIIR-NLKNP--KSPGLDDVNNILIK
NLPPK-------GFEYLKFIINSCLKLNH-FPKVWKHAKVIPIPKPGK---PTNEVSSYR
PISLVSSISKILERI---LLNRINDHLE--DNNIIPNQQCGFRTGRSTSHQLIKV-IKTA
KEN--IN---NKK--STGMIFLDVEKAFDRVWHNGLLYKMLK-LRFPLPLIKTVRSFLSE
RTFSVFIK--G-QFSEIKEIKYGV--PQGAVLSPTLYNIFTYDIVRETT-----------
------------------NNIALFADDTALYHS--AENSADIVTQLL-HTGRKV---QQY
MDKWKINLNKQKSQAIFITN----------------------RYSKQLPRNNIKFLN---
----------ENIKWESEAN----------------------------------------
------IWEW--------------------------------------------------
------------------------------------------------------------
------------------------------------------------------------
------------------------------------------------------------
------------------------------------------------------------
------------------------------------------------------------
------------------------------------------------------------
------------------------------------------------------------
------------------------------------------------------------
------------------------------------------------------------
------------------------------------------------------------
------------------------------------------------------------
------------------------------------------------------------
------------------------------------------------------------
------------------------------------------------------------
------------------------------------------------------------
------------------------------------------------------------
------------------------------------------------------------
------------------------------------------------------------
---------------------------
>Lingula__anatina
------------------------------------------------------------
------------------------------------------------------------
------------------------------------------------------------
------------------------------------------------------------
------------------------------------------------------------
------------------------------------------------------------
------------------------------------------------------------
------------------------------------------------------------
------------------------------------------------------------
------------------------------------------------------------
------------------------------------------------------------
------------------------------------------------------------
------------------------------------------------------------
------------------------------------------------------------
------------------------------------------------------------
------------------------------------------------------------
------------------------------------------------------------
------------------------------------------------------------
------------------------------------------------------------
------------------------------------------------------------
------------------------------------------------------------
------------------------------------------------------------
------------------------------------------------------------
------------------------------------------------------------
----------------------------------------MLI-------KKGIEYTPI-
-------------------------TTTNLLTETLGIET---------------------
---------------------------------------YNNNN------LIAIIAMYNP
P----------NIAPECKTFKHFTN---------QYKHC--IFIGDLNSK----HAYYG-
-------CKRTNENGHVLFNI-T-EELELN----ILND-PAE-TTHINANGG----TDIL
DMAFATT---PCLNKITDC--LV--GDDIGS--DHLPLHI---KL----TSSQSISQVPS
VLRR--NYNNLDSEKFSTHINK------MLDTCPV----ASSKEG---------------
I----DKACNNIRKTITEALDLSCPK-----------AKVLE-------H----------
--------AWRVSEKTMKLIKLKRKMRRLAQK---------KEGSL---YRTLYNYTNKK
VKEAIQKEKREA---WEKITSDLNNRNMDK--TFWNSFKRLTGTGKANETN-KKPVVKEN
GE--------KTTND-SEKANAFATTLSKIHNTH-EGNIFDDNFKKSVEKYVSDHHTLYN
ILQNHTTEEGDEHE---------SVAEITIAEIESNLK-KTKN---SAPGEDEITNNIIK
ISPQS-------LKNRLCEIYNSCLAIGY-FPTEWKQATGIMLPKPNK---DPSITTNYR
PISLLSCIGKLFERI---IATRLKNKIK--ENNSFNKWQRAYLEKKEGIEHVVRL-VETA
QLA--MN---KKW--ATGTILLDVEKAFDSVWHDGLKYKLGH-YNIPNKLVRLLSSFLNE
RAIKVRVG--T-TVSKPVKLNAGT--PQGSVLSPLLFIIYVNDLPIHPT--NK-------
------------------VEASQFADDLGLWTS--AKSSKALEIRLN-SALRDL---ELW
CSLWRIKLNAQKTQLVVFHN----------RKIEIQPEIHL-FGEKVKQVKEATLLGITL
D---------QKLTLKKHVENLTTRARQRTNLLARLRGTN-WGASSSTLLRVYNTFIRPI
LEYGAVILATTSKSR-----------L-KEMQKVQNKALRIAL--KMPQHTKIEYL----
---------------HEKARMEMISTRL-HHLGKETLKRLA-------------------
--------------------------NSCLMEELLTQRQLLQKSASKTLLGHYQQP----
------------------------------------------------------------
------------------------------------------------------------
------------------------------------------------------------
------------------------------------------------------------
------------------------------------------------------------
------------------------------------------------------------
------------------------------------------------------------
------------------------------------------------------------
------------------------------------------------------------
------------------------------------------------------------
------------------------------------------------------------
------------------------------------------------------------
------------------------------------------------------------
------------------------------------------------------------
------------------------------------------------------------
------------------------------------------------------------
---------------------------
>Parasteatoda__tepidariorum
------------------------------------------------------------
------------------------------------------------------------
------------------------------------------------------------
------------------------------------------------------------
------------------------------------------------------------
------------------------------------------------------------
------------------------------------------------------------
------------------------------------------------------------
------------------------------------------------------------
------------------------------------------------------------
------------------------------------------------------------
------------------------------------------------------------
------------------------------------------------------------
------------------------------------------------------------
------------------------------------------------------------
------------------------------------------------------------
------------------------------------------------------------
------------------------------------------------------------
------------------------------------------------------------
------------------------------------------------------------
-----------------------MYSN---------------------------------
------------------------------------------------------------
------------------------------------------------------------
------------------------------------------------------------
------------------------------------------------------------
-------------------------TNTDGYEEVSAIIN---------------------
---------------------------------------FEDKR------SLKVTSVYNP
P----------NHKLLDKHITEL-----------FPQNLESIIIGDLNAK----NTTWG-
-------CLKDNSTGKHLKSL-I-NKYGLK----VYA--PIE-PTYVPNNLNY--NHDIL
DLLITN----SKNPFTIEV------IHELNS--DHLPIIA------------SASFKKQD
KYK---TKFVTDWFTFDNKLNE-------YNEYPS----INNIEE---------------
I----DLCINALTTFIQDAYEGAT-------------HKEEV-------HNN--------
--------YYKLPISIRYQIKIKNKLRKEYQRTL------NPTIKT------EVNGFIKS
IKKQILEYKKEM---WDDKVESLTTKDN----SIWNMVKALKTTRT------TNMPLKGP
NG--------KIYSD-SNKVEVFADTIENQFSLN-KFPINNCTDKIINESYNNF------
-----INNTDNILV---------TMEDTNPEEIYSITR-NFKNN--KAPGQDRINNVMIK
RLPRN-------IILQLCNIFNACLKHRY-FPKSWKHAQVVLFPKQGK---NHLLPENYR
PISLLTAFSKIMEKI---ILKRLKPFLD-----FLPKEQFGFRENLSTTKQLVRI-VENI
SRN--FY---RKE--ATALLMLDVAKAFDRVWHQGLIYKLIE-QNLPEDLILILNSYLTN
RTFNIKLN--N-SRSTIRTINAGV--PQGSILGPTLFLIYCADFPKFEE--NN-------
-----------------NISTAFYADDTAILSK--SMSTIKSIQNLN-KQIPKI---EEW
CSTWKTAINPTKSEVIIIKKNQRKNRKC--DRGKQIPDVYL-FGEKVPKVDKTNYLGVII
N---------NQLNWNQHIINALKKAEGAFHALKPIMGAH-SKLKLRTKRTLYLQCIRPI
ISYAAPAWSAMTETQ-----------K-KKLLIFENKILRKIT--GAPWYINMRYL----
---------------RDDLKLDNINEHI-TKLCASFFKDAI-------------------
---------------------------------NCSTCDYKDLFNFDLVSNNTKYSPATA
FFLSDGVLSSNFCK----------------------------------------------
------------------------------------------------------------
------------------------------------------------------------
------------------------------------------------------------
------------------------------------------------------------
------------------------------------------------------------
------------------------------------------------------------
------------------------------------------------------------
------------------------------------------------------------
------------------------------------------------------------
------------------------------------------------------------
------------------------------------------------------------
------------------------------------------------------------
------------------------------------------------------------
------------------------------------------------------------
------------------------------------------------------------
---------------------------
>Tribolium__castaneum
------------------------------------------------------------
------------------------------------------------------------
------------------------------------------------------------
------------------------------------------------------------
------------------------------------------------------------
------------------------------------------------------------
------------------------------------------------------------
------------------------------------------------------------
------------------------------------------------------------
------------------------------------------------------------
------------------------------------------------------------
----PPLTLEAIMGAMKTLLAPLSERLQRLEEAVFSDKASEAGSTSTFTGFSAHSLKSGE
SQDFMETEGFSPVKTGKKRGAPSPSPVDNEIDTGNRFSSLSNEDDFEPTPSDVENGEESE
MEERRKKKKPSSPKPSPRIATWASVAAAPKCSTSAAPRISIPAAPRVSPPTAPQGSTPTA
PISKAPRIPPIFLRDAGKWQRVSSVANERKYGFTKARSVSDQIRIQPTTVADFRSFTKFM
DEEKIPYHTFTLPEEKNTRVVLRGIPVQVSMEAVLQDLKLQGFNPVCVHRMHAGKRQLPL
VLVEAPLSQTKDVWQIKTVCSLMVKVEKPRKSGKAAQCHRCQRFFHAQRNCTAEHRCVKC
GEAHDTKVCTKESKEPPKCANFPQAAENRHPQDNRPRQ----------------------
-----------DKAAPAKAAPAKAVTPKAAAPKKAAAPKPTAAPKVVAPKANPTATKGKG
GAKKTAQQRQTVTFGLQRNQIATAVAMAKSPEELAEKLSAFVAFWNANGLRA--------
-----------------------ARDE---------------------------------
------------------------------------------------------------
------------------------------------------------------------
--------LEEFVD---RLQLDIVLVCETKLQPQ--------------------------
-----------TTDPKIRGFTLHRA----DRGIGPGGGTAIFV-------SNRIKHSVLA
-------------------------TPDLRNMEAVGINV---------------------
---------------------------------------ATANG------PLRLFACYNR
P----------QIPILEEDLQTLFD---------GNTPT--IAAGDFNAK----HINWG-
-------SRRSNRNGNFLNGF-TDQNLDIS----VMA--PVE-PTFYRNSDG---AADIL
DVAIV-----KNVVHQVRL-TAI---NDLSS--DHNPVLM---------QIGNEANDPIV
C-----RYTSVDWRKFTKHLVN------NFGTIPP----IRSKEE---------------
I----DEAVQTFETKIRDAIASATRER----------RTPAP-------RLE--------
------I-SW----EIRDLIRAKRRARRIAQR--------TGFPVD---RA-EANRLRWE
VRKALSDFRNER---WEAKLQSLTTEDN----SVWRMSRVLRSDRK------PLPPIHSE
NG--------IVFTD-EEKAEAFALSMSRQCSLN-LTNADLDHVEEIEDHVE--------
-----SIATEDPDE---------PLTPTTPEEVSGVIR-KLKKR--KASGPDEISNRALK
NLPLK-------VIVELTGILNAMFSFRY-FPQRWKMATVIFIPKPGK---DPKFPQNHR
PISLLSAVGKVAERL---IRTRLLQLTQ--ERHIVPDEQFGFRSNHSTTDQLLRV-VEHA
SIS--IE---RKQ--VTGAVFLDVAKAFDAVWHDGLIHKLHQ-TGIPLAMVQMIRSFLVG
RRFQVRIN--N-SVSDPQDLEAGV--PQGSVLSPLLYSIFTHDIPKTDR-----------
------------------TTLAIYADDTAILTR--SKQPYMATRYLQ-ESVECI---ENW
CRRWLINVNPDKSRALLLAR----------RRVSPDGFVRM-FNADIPWSDQVKYLGVIL
D---------KKLSFGPHLDYALAKGKMATGMLRSLVCRR-SALSIDNKLLLYKSVIRPT
MTYASVAWAFAPCKT----------RM-HKLQTFQNKFLRQAF--NAPWFVRNNQL----
---------------HREVKMPTMEEFF-RETAS--------------------------
------------------------------------------------------------
------------------------------------------------------------
------------------------------------------------------------
------------------------------------------------------------
------------------------------------------------------------
------------------------------------------------------------
------------------------------------------------------------
------------------------------------------------------------
------------------------------------------------------------
------------------------------------------------------------
------------------------------------------------------------
------------------------------------------------------------
------------------------------------------------------------
------------------------------------------------------------
------------------------------------------------------------
------------------------------------------------------------
------------------------------------------------------------
---------------------------
>Lymantria__dispar
------------------------------------------------------------
------------------------------------------------------------
------------------------------------------------------------
------------------------------------------------------------
------------------------------------------------------------
------------------------------------------------------------
------------------------------------------------------------
------------------------------------------------------------
------------------------------------------------------------
------------------------------------------------------------
------------------------------------------------------------
------------------------------------------------------------
------------------------------------------------------------
------------------------------------------------------------
------------------------------------------------------------
------------------------------------------------------------
------------------------------------------------------------
------------------------------------------------------------
------------------------------------------------------------
--------------------------MDRYTPGRVKPRHLKIGTFNANSLTQ--------
-----------------------QKDE---------------------------------
------------------------------------------------------------
------------------------------------------------------------
--------VGTFLR---EHQLDILLVQETFLKPF--------------------------
-----------NKDPRVANYNIVRN----DRTTSPMGGTLIYY-------KRSLHCTPVD
-------------------------PPPLMYIEASICRL---------------------
---------------------------------------ALSGH-----QPITLVSAYLS
PNREH------SKQLVEKDLKALLE---------LGGAV--IIGGDLNAK----NTSWS-
-------CQSSNKRGKTLELF-A-DRLGFD----VIA--PIE-PTHFPFNVSH--RPDIL
DIFLLK----NINLRLCSI-EVQ---HELDS--DHRPVTL---EL----ASRTPGPSGHN
NER---TKIATDWARLEKNLKSTSS-VHLDQIPKD----ITSKEE---------------
T----SQAIDSLTSHVQSIMDDCSR------------PVPDT-------SDR--------
--------KWRLPDDVRDLLRRKNAATRAYDR--------YPTEDN---RT-RLRSLQRE
VKQAIKKLRQSK---WDAMIEELEPSHT----AFWQLSRSLKKDIVS-----TLPPLTRP
NQP-------PAFMD-DEKSECLADCLELQCTPS-TLHPDAANHRFIADEVERRNTLSR-
-----SLGNDSPDQ---------PIPAVTTDEVESLVR-GLKTR--KAPGSDGISNKVIK
LFPAH-------LIILLCCIFNAALNNNI-FPAQWKEAVVIGIHKPGK---RRTEPSSYR
PISLLRGLGKIYERI---VLSRLRTFAE--ANNLVPDAQFGFRAKHSCVQQVHRL-VEYT
SSQ--FI---MNR--YTGVLFLDVAKAFDKVWHEGLIYKLYL-LKIPHYLIHIIHDYLSH
RSFRYRVE--G-TLSTSHPIKAGV--PQGSVLSPFLFTLYTSDMPKFNR-----------
------------------VHKALYADDTALFCA--GRSPTTVARTLQ-TAVTAL---ANW
FRNWRLEINPEKSQAVMFTR---RTARS--YSIDSIPPLKI-FNKPVTWTRQAKYLGVTL
D---------DRLSFAPHIKKVRARAAFVMGRLHCLLNSR-SRMPLSSKVRLYTTCIRPI
MTYASVVFAHVKPHR-----------I-HRLQTLQNRFMRRAT--GAPWFIRNVDL----
---------------HIDLELPTIKQFM-KRCSQSYFDSAM----------------THP
NQLVVGAA-----------------SYRPSKISSIRRPRHVLDEEDDIITLAQQRAYTAR
EALTNKYPRFRPRRRGAKPRRAKV------------------------------------
---------------------------TTKNVGTSTLPPATPQAEVRSPQGEPLGDVA--
------------------------------------------------------------
------------------------------------------------------------
------------------------------------------------------------
------------------------------------------------------------
------------------------------------------------------------
------------------------------------------------------------
------------------------------------------------------------
------------------------------------------------------------
------------------------------------------------------------
------------------------------------------------------------
------------------------------------------------------------
------------------------------------------------------------
------------------------------------------------------------
------------------------------------------------------------
---------------------------
>Bombyx__mori
------------------------------------------------------------
------------------------------------------------------------
------------------------------------------------------------
------------------------------------------------------------
------------------------------------------------------------
------------------------------------------------------------
------------------------------------------------------------
------------------------------------------------------------
------------------------------------------------------------
------------------------------------------------------------
------------------------------------------------------------
------------------------------------------------------------
------------------------------------------------------------
------------------------------------------------------------
------------------------------------------------------------
------------------------------------------------------------
------------------------------------------------------------
------------------------------------------------------------
------------------------------------------------------------
----------------------------MAYISRIKPLSVTIGFFNAYGLAN--------
-----------------------QRDQ---------------------------------
------------------------------------------------------------
------------------------------------------------------------
--------VSDFLR---DHQIDIFLVQETLLKPA--------------------------
-----------RRDPKIANYNMVRN----DRLSARGGGTVIYY-------RRALHCVPLD
-------------------------PPALANIEASVCRI---------------------
---------------------------------------SLTGH-----APIVIASVYLP
P----------DKIVLSSDIEALLG---------MGSSV--ILGGDLNCK----HIRWN-
-------SHTTTPNGRRLDAL-V-DDLAFD----IVA--PLT-PTHYPLNIAH--RPDIL
DIALLK----NVTLRLHSI-EVV---SELDS--DHRPVVM-----------KLGRAPDSV
PV----TRTVVDWHTLGISLAESDP-PSLPFNPDS----IPSPQD---------------
T----AEAIDILTSHITSTLDRSSKQ-----------VVAED-------FLH--------
--------RFKLSDDIRELLRAKNASIRAYDR--------YPTTEN---RI-RMRALQRD
VKSRIAEVRDAR---WSDFLEGLAPSQR----SYYRLARTLKSDTVV-----TMPPLVGP
SGRL------AAFDD-DEKAELLADTLQTQCTPS-TQSVDPVHVELVDSEVE--------
-----RRASLPPSD---------ALPPVTPMEVKDLIK-DLRPR--KAPGSDGVSYRVIK
LLPVQ-------LIVMLASIFNAAMANCI-FPAVWKEADVIGIHKPGK---PKNDPTSYR
PISLLMSLGKLYERL---LYKRLRDFVS--SKGILIDEQFGFRTNHSCVQQVHRL-TEHI
LVG--LN---RPKPLYTGALFFDVAKAFDKVWHNGLIFKLFN-MGVPDSLVLIIRDFLSN
RSFRYRVE--G-TRSSPRPLTAGV--PQGSVLSPLLFSLFVNDIPRSPP-----------
------------------THLALFADDTTVYYS--SRNKSLIAKKLQ-SAALAL---GQW
FRKWRIDINPAKSTAVLFQRGSSTRISSRIRRRNLTPPITL-FRQPIPWARKVKYLGVTL
D---------ASMTFRPHIKSVRDRAAFILGRLYPMICKR-SKMSLRNKVTLYKTCIRPV
MTYASVVFAHAARTH-----------I-DTLQSLQSRFCRLAV--GAPWFVRNVDL----
---------------HDDLGLESIRKYM-KSASERYFDKAM----------------RHD
NRLIVAAA-----------------DYSPNPDHAGASHRRRPRHVLTDPSDPITFALDAF
SSNTRGRLRDPGNRTRRTRQRGRRAT----------------------------------
------------------------------------------------------------
------------------------------------------------------------
------------------------------------------------------------
------------------------------------------------------------
------------------------------------------------------------
------------------------------------------------------------
------------------------------------------------------------
------------------------------------------------------------
------------------------------------------------------------
------------------------------------------------------------
------------------------------------------------------------
------------------------------------------------------------
------------------------------------------------------------
------------------------------------------------------------
------------------------------------------------------------
---------------------------
