# Supplementary material for: Close ecological relationship among species facilitated horizontal transfer of retrotransposons
Source: BMC Evol Biol. 2016 Oct 7;16:201. doi: 10.1186/s12862-016-0767-0 (PMC5055719; doi:10.1186/s12862-016-0767-0)
Supplement: Additional file 15: — Multiple sequence alignments used for phylogenetic analyses. (ZIP 546 kb) [file 12862_2016_767_MOESM15_ESM.zip › Penelope-1_LVa_hits_M.fasta]

>Oikopleura__dioica
------------------------------------------------------------
------------------------------------------------------------
------------------------------------------------------------
------------------------------------------------------------
----------------------------------MDNRRHLETRELIRNGEKLHRNKEHL
HFLTKCHEAKTPPPYTSVPKQLLRTTNWSRDQLLSHRLKIIDKDIQATQDRICRLQ-TTF
NTSLSKLQQSISSSAFLICKKHIFSKIATNQAPIDKKRTLKLKTLLS------SSTAHKS
PTP------------------IVALTNVTIPQDLLNLLEYGIDLP-------IGGSP---
---------------------------NDYKILTSLEKLTKNWTAYAEENNIDPFTIDEA
KSYLKVNFHLLRKCYNPQNRQKLLT-----TFLDQ---NPEVRFIKIDKSKNLELISHKD
YSLKLNKQ-FNN-AHFE------KLPRNPLTLDIKYFYTFLRKM------EPYISKSTWH
Q---IT-PNYALKAA-YGIIKRHK-PN-------HP----L--RPIVSSKNSITSGIESY
FVKIL-----NKLLPK-------IKYSFKSTQDFKKKFLIHRAKFNPKTDWIISFDVESM
YPSIPLDRIIPKIVDIIYSDPKNFFESETRDDVECEIMPRTIFEEIFTKTLRHFTAFSTE
SSFFRQKQGVAMGSQMSGIIANITMSLLEQDIIDNEIVNKNL----KFYG-RYVDDIICI
--IKKSEVPRINHLINNWD--KNMNFTIEFAK-NHSLTYLDTRIYF----DQNTKFLELK
QFQKPSKTDTLQNFEEAVSPLSQKIGLLSGEIYRANNTTTTPENLDHALKSLVKKFTANS
YPVKLVKSK----IKNIQDANFIP-------------------PEKDPNITHRFHLSLEY
TSPRVNKIAKTIANMI-RKI--------TPSYKVVLAFKTLR-LGQIITSRLKRKIEYNE
--------------------------------------------KSGICYKFLCS-----
-CNKSYIGETLRTFHLRRLEH-----------------TRLRSNTAIKRHFSNCPIFQNE
YENHINSPEVTSEISEGNFAKTKFS----ILQSNLSQYT---NRTLTESFLITLFK----
---------------------------------------PTINEQTDYRKEICFL-----
---------------------------------------------------
>Caenorhabditis__remanei
------------------------------------------------------------
------------------------------------------------------------
------------------------------------------------------------
------------------------------------------------------------
------------------------------------------------------------
------------------------------------------------------------
---------------------------MLLSKGPKFAPSGKFNQKVL------SRISMGF
VSL-----------------------AATLRTRAASRSQNGITWDT------LPPIPF--
---------------------------PPAHFFLHPKSDKTD------QQVAAAFNIF-M
KKINEQKCLHIADNMSKKMWSALKE-------LGQ---NKDINITVSDKGGEFVITTNAF
YRESTILH-LTDTSVYT------KITKTEYNEEVKKFYGGIESV------LKSWNKKTAD
R---LT-DCHPSKNTLYILYKTHKFEERGE--KATPSNTKV--RPIISGVGGPTDRPSWV
VCTII-----SQFLQF-------VGCHLQNTNEILKSLNDIRGKKIKTEIFYESFDVESL
YTNIDNEAAYEVVITKLKQHY--AQIKWYG-------VSFRDIKSLLKTCLNFN-AFVFN
EQHYVQKRGLAMGSRLAPVLAILYMDKLESPSK-----SLPT----LVFK-RYIDDFIVV
A-ESKEVLDSVFKLLNAQT--PNIRLTRETPS-NGWLPFLNMEITV----EKG--IFATR
WYRKKANKNLLLPI-DSHHPTKQKRNIYDVTKSTAMSM-SSITHRDYSMELAESLLRKNG
YNSRPKCPR----FTFSEKKQVSN--------------------SNGKLFTDLPILPIPF
VSDWTTNTV---RNTL-AQV--------GIK--AMIIELKSPNLRDRLMKSRRFDNKCQR
-----------------------------RQCRVCPFIGNGGCGKKGVIYRIDCD-----
-CGDFYIGETGRPLAERFNEH--------------------------SRAAEKP------
GTPSYKTTIWSKHSFEKH-QGSPLSLKLSILETE-RNTT---RRRILEGIYIKTVD----
---------------------------------------PTLNTKEELSDMVADLGFGIT
LTRKL----------------------------------------------
>Ancylostoma__ceylanicum
------------------------------------------------------------
------------------------------------------------------------
------------------------------------------------------------
------------------------------------------------------------
------------------------------------------------------------
------------------------------------------------------------
-----------------------------------------------------MPFPSPF
FKQ-------------------------------------------------QAANPS--
---------------------------VDVSFRIFADAVYKT----LARQRQRKINSN-I
SLTQK------------EGIKQIRE-------LIQ---SAQIRLSTSDKGGEFVVIPHQL
DVAITERH-LQDVSLYR------PSSAGEFLTQYRKLNREWASE--AK--TAGLHPSAIA
R---LK-IDLPVCPVLYTLIKTHKFQASDEFKSNDPSAFKV--RPIVSCVGGPTDRIGWF
LNTIF-----GQLLKY-------IPAHLTNTHMF---LNRLRTTNITEGCVMESFDVNAL
YTNVSNDSAMQAIFELLSEHV--GTINLHG-------FSISQLMLLLKACLNCN-VFRWY
GRYFAQVRGLAMGQRLAPTLAIAFMAKIELPTL-----SCRP----LLYC-RYIDDCFVI
C-ATQADMDKCFQLMNEQS--EHIKLTRDKPT-DGWLSFLNVQVRI----TKG--VYWTK
WYRKPSNKNILVHF-LSAHPSHMKRAVVTNMFRTAAKVCSGRAEKEESLELARQIAMSNG
YEGHVSTSK-------RRRQLLPR--------------------NRDPTIAEKIPFCLPF
ISDEVSTAI---RQCL-RRS--------ALNNIVSVVEIPPGNLKRQLVRNRMYDRFCIT
-----------------------------PNCVVCPTGKPGNCMCSGVIYLITCIS----
-CGEEYIGETARPLCARIREH------------------------------------LDG
KQRSRESTPLGNHRRVQH-DGANFDVNVKILAQE-PETS---ARKTLEALWIQAKN----
--------------------------------------PKMNRKEECLSITRELAPYLEL
LF-------------------------------------------------
>Haemonchus__contortus
------------------------------------------------------------
------------------------------------------------------------
------------------------------------------------------------
------------------------------------------------------------
-------------------MPRFQEDRTWKLLRDVPPHVFGLVREALALRQKITLTRQSL
QFLQRCKSTAVFPRFITNKKLGSICNLNEDHPRIVNIYRNILGVAVKQKQYILYSSLLKC
KAKEESCRRLLSDRCWKAIERGSKEVCDSIRSRAKATLCAKYNTLRSEQHGNGSSNEVSF
STNHYGAGTTQQVNNSRNQARVTVIGGASVSEKALDFLSLGPSFSIAQG---IGPSTYRQ
VVTGLHGLRDQLRKSAVREEIQRTSTEPMLAPIPFPRSFYKEPEPSPIQDIKFRVLSSGV
LEILKRHGRERFSNMTKEQWDGLRE-------VRKRVADGEIRVSVSDKGGEFVILPRS-
LDREITELHLNDTSVYS------HSTEKAFLNQCHKLNALWVSI--GK--IAKLDRMLIR
R---LK-LDTPSCPVFYSLIKTHK-LSNGGEKSVNASDYKI--RPIISCVGGPTDRISWF
LNKIV-----GQLLRY-------VPAHLPNTNEF---LDRLRSCRLQENCVVESFDVTAL
YTNVNNNEALQAVSEMLDEHE--TEIVTFG-------LSKVHIMALIKECLNCN-IFKWS
GHYFSQKRGLAMGQRLAPVLAICFMSRVERPVLARM-----P----IVYC-RYIDDCCVI
T-STQQEMDVLFDILNRQS--QHIRFTREVPH-EGWLPYLNTQIKI----SGG--RYHVK
WYRKNSSKNILLHA-KSAHPEAVKRAVVRNMYRTATGVCTGEVEREESRKL------ACE
IAPSVLCTQ-------YRRSGSKA--------------------CSLRNREGVLHLRLPF
ISDKVSAEI---RQCI-ARA--------DLANDVVLVNIPTDNIKRHLIRNRLYDRACST
-----------------------------INCAVCPFGRDGDCTQRGTVYQLQCSA----
-CDQTYIGETGRMLGIRVKEH--------------------------LAGKR--------
RGSLLT--PLGKHRVEAH-QGNDFDIKCKILAYE-NEIG---ARKILEALHIRERN----
--------------------------------------PELNNRNECIAITGEFLPFIPY
CGL------------------------------------------------
>Larimichthys__crocea
------------------------------------------------------------
------------------------------------------------------------
------------------------------------------------------------
------------------------------------------------------------
------------------------------------------------------------
------------------------------------------------------------
------------------------------------------------------------
----------------------MDVQNYHRKIKLADFFRNSNSDR-------QKPLPF--
---------------------------TPPSLWSPPETHIHI----EINNLVQKDNLE-F
NKVLKFGRE--SPNLTVEEVKALRQ-------LRA---NKHIVIKAADKGSAVVVMGRDQ
YVFEVERQ-LNDATYYR------RLDGPIFHTTIPLVHSILDTL--KD--KKFINKKQHT
Y---LKGEKNPRERRFYILPKIHKDPDKWTIPHEIP----P-GRPIVSDCGSETYQTAEF
IDYYL-----NPLSVI-------HPSYLKDTYHF---IDIIRTLKIPRNAIFFSADVDSL
YTNIDIQAGLQTVKRIF------EKHPNPQ-------RPDEEVLKLLELNLTKN-DFLFN
GKYYLQIKGTAMGKRFAPAYANIFMANWEEEVFAKC--SKRP----LHYY-RYLDDLWGI
WGYSEEDFEEFIQILNTHD--PSIKLKYVTNQ--QTIDFLDTTVYKGPTFDAN-GTLDVK
VFFKETDTHALLFR-KSFHPRHTFKGIIKSQLLRFYRICTQRHNFWEAVRILFGALRKRG
YTRSFLKQCLHTFREKKQIQRNSV--------------------IPLVTKFSSMSLKLNH
TLKDNFQMLVGNTGIL-DGH--------QVI----SAYRKNRNLKDILVRAKLDPLQPPK
-------------VKDLDEFTVVKFVRNKRNKKMFVINQEFTPLSSNCVYMIYCKR----
-CRKQYIGETRNSIRTRMWQH--------------------------RFNIQ--------
RRRHMDTPLVRHFVLHGL-QMLRVA-GIQG-----NSTW---TRTQRRSVER--------
--------------------------------------QWIYRLQTLEPFGLNVKYG---
---------------------------------------------------
>Diaphorina__citri
------------------------------------------------------------
------------------------------------------------------------
------------------------------------------------------------
------------------------------------------------------------
---------------------------------------------------------MDI
LFNQECLHMHVIPKYISVK----IQPSKYKHLIPSIAHNIMKLEIKHKYHDKHEVL-QQL
MVIQRLLMDKIHPIEFDMKDDKIRTINATKQFEKVKTIYDKLTSLII------NQQPNQI
PAS----------SHVEFNDRIVNLSNLELSDEEITLLSKGPKYCP------TNHNHS--
---------------------------EQQTVLIDINAACST--TKTKHHAVSKMNHN-K
PNKLTKDQNNNTHNIIKQLNENIKK--------------HNIVVTSADKSNSIVLLNKDK
YVEKVKNF-IEKEKAIP--------IRDPTPTVDKDVRSFLKK---EG--TELIQHPQSL
I------NKNPHAPRLYGTIKIHK-ASETLPIQEVP----I--RPVVASYTSPVYLLEKE
LVRLF-----KQHIQW------KPKHSINNRLEL---ITNIQNIQCTTDQQLISLDVNSL
FSKVDIAAAVTKTCKLIDDHS--NLSSK----------EKEAFKTALLLVTKYN-YFKFE
GTTYQQLEGCSMGSPLSPLLADIYMDDFEEELFNNT--NFQGLQFIHSYQ-RYVDDILII
WKGTTQDAMVFLDNINSMR--ENIKFEIEIG--GETINFLDLTIYL----NSSTSHLEFK
IYRKPTVTDTCIPN-DSVHPHNHKMA----------------------------------
------------------------------------------------------------
----------------------------AFR-----------------------------
------------------------------------------------------------
------------------------------------------------------------
------------------------------------------------------------
------------------------------------------------------------
---------------------------------------------------
>Cerapachys__biroi
------------------------------------------------------------
------------------------------------------------------------
------------------------------------------------------------
------------------------------------------------------------
------------------------------------------------------------
------------------------------------------------------------
------------------------------------------------------------
----------------------------------MHVLSLGGKFGLPFDNRSKYDKNK--
---------------------------LVLEVLKSFESAGLR----LSDDVINETRIR-V
SNCVHKFVN-KKQRFNSVEQYIGRAFICCKQFLKE---NNDLMVTKADKGQVTVIMDRNH
YIAQMRRM-LEDETTYL------RLNKDPSKWVANRIQDLVKGW--LA--LGIIDDRTYG
Y---LR-TTNGNIPRCYGLPKVHK-PG-------VP----L--RLIVSAVGSPIYSVVSF
LHRVL-----ADSISK-------PDSYVKDSWNF---VSEIVGTTIEPHESMVSFDVVSL
FTNVPSELVMRTIRNRWH-----LIEPTTK-------FSLDQFLHAINVILTST-SFAFD
GQFFDQIFGSPMGSPLSPILADIVLDDLKMSCFPRF--DFKI----QIFK-RYVDDIFTV
--IPTDRINDVLVAFNNYH--PRLCFTVEMES-NNSLNFLDTTIIR----DNG--TLIPN
WYRKPTFSGRYVNF-HASNPLQHKVSVVTGLVDRAVLL-SDRRFHHTNIELVKSILLNNC
YPREFVNRHIAIRLRRLRYWDVRD----NN----------GEITVPNNNERKKGFIAIPY
-VKGISEQL---RRIY-MSC--------DLR----VACTVFSKLDRLIKLGK-DMLSRDK
--------------------------------------------KTNVVYRIKCNA----
-CNACYVGQTKRHLSVRIGEH--------------------------RSNI---------
KKSEGDWSVVSRHRVDND-HDFDWA-HVDILHQE-KHLR---KREVAEMILIKKHD----
-------------------------------------NTINLQKDTDSLPGIYDQILINI
SVPP-----------------------------------------------
>Camponotus__floridanus
------------------------------------------------------------
------------------------------------------------------------
------------------------------------------------------------
------------------------------------------------------------
------------------------------------------------------------
------------------------------------------------------------
------------------------------------------------------------
-----------------------NLSSTVIPDDIISLLQLGEKFSLPVT---ASQKNK--
---------------------------VVHEYIKNMEKNFCN----VHPDVATDVRNH-T
IHILESFLT-SRSAPSKLDKMILSRIVKTKKFLAD---HPNLLFTKADKGNVTVCLDQSH
YKNKMVEL-LHNSNTYQ------IINKNPLNSLNNNLKILLKDWSDKDYTGCQLSPGTAE
Y---FLITNTETLSRAYGLPKIHK-SG-------IP----L--RIIVSSIGSPLHSFALF
LHNLI-----YKNILN-------SSSHVTNNSNL---VKQLQNLSFDENLSFFSLDVISL
FTNIPLDLAAGGLAKRWH-----HIKKGCS-------LPFQEFIRGVKLVMNST-FFTFD
NVTYKQTFGTPMGSLLSPILADIVMCDLEEKALKLL--PCSV----PFYF-RYVDNIISA
--APLTLISDIQKIFNSFH--QRIQFTVEIEQ-NRSLSFLDVLLIV----QDN--KIVTD
LYRKPTFSGRFLNF-NSHHPMAHKKGIIVSLTDKVFHV-FHPLFHEQNFHIIIKILIENS
YPLSLIFNVIGNRIRNLIFSTLQSSQPPPSSA--------SPYPSTSDPSLPPSYFVIPF
-IKNISSKF---IPLL-RQL--------NKN----LAFLILNKLNHFIKVHK-DPLPNEH
--------------------------------------------KPNVVYRINCLD----
-CDASYVGQTKRQLKTRIKEH--------------------------QSNI---------
DNPSANLTVVSEHRL-AG-HEFDWN-NVSRL-----------------------------
------------------------------------------------------------
---------------------------------------------------
>Neodiprion__lecontei
------------------------------------------------------------
------------------------------------------------------------
------------------------------------------------------------
------------------------------------------------------------
------------------------------------------------------------
------------------------------------------------------------
------------------------------------------------------------
--------------------MKGCLSKFKIPVNVTDVLKMGPKYGIP-----FKPHCI--
---------------------------PTNKLISDFESKISF----IPSDCRNTARLD-F
TNTIKKFIN--TPSPLHADKNILHKIEETKIFQNN---NQDVLFLKADKGNTTVVMNKQM
YEDKMLQQ-LSNNNSYK------VVGYDLTCTLQQEVEKLTTDW--SK--SKLISDQLRR
Q---IA-RTDCLPPRAYGLPKIHX-PD-------TP----V--RIIXSFTDSPTINLARF
LSQCI-----GNNIVP-------PLSRVRDSFAL---VNAIRDFRLPPDHILVSLDVVSL
FTNVPQDLAINAVKQRWH-----RLVDKIP-------VPLNELIKALHICFKAA-IFKFN
QNIYAQTYGLPMSSPLSLILSDLVLDELEQYCLNKL--DFKP----SFYF-RYVDDIITA
--VPSDKVAEMLSVFNRFH--PRLQFTSELES-YHRISFSDVLIIN----DNQ--LIKTD
WFHKATWSQXYLNY-HSHHPRSYKIGTIHCLVDRAIRL-SSMEFRNKNMSLIQQVLSKND
YPPXXLNKHIQFKYDSILSSTSPN----------------NNIDATTAQTNQKNYISIPY
-VAGLFESL---NRTF-FKY--------KIQ----FVGKCXHDLSSMFDSGK-DPLPPGM
--------------------------------------------RSGVVYKIPCNQ----
-CNMSYIGQTSRQLHTRITEH--------------------------KRNI---------
HEHEDNYTALTRHAIDFD-HSFNYS-QASILDVE-PLYY---NMLLLEMCNIVAHP----
--------------------------------------NSVNRKQDIEHLSNIYTSVIRP
LLLSITD--------------------------------------------
>Fopius__arisanus
------------------------------------------------------------
------------------------------------------------------------
------------------------------------------------------------
------------------------------------------------------------
------------------------------------------------------------
------------------------------------------------------------
----------MPPYICNYNENYTTCTESQYYNQSPRVHRNRWNRNNRS-----RNQSRPF
ESGYSLDPHFPCVSREIREKWLINLTEEYIPDDVLDVACLGKKFGVPI----IRKKDI--
---------------------------PVSNIIASIESNMNI----IEKDQRNAIRSI-C
VDVISNFLR---QRVTPRFPQLLEKVKAAKIFKIS---HPDIIFLKADKGNVTVAVNKKF
YVSKMSEL-LGDSFTYR------IIRSDPTLDIQKKVNKLLVKW--YK--NNFINDAEKS
R---LW-SRNGHIALSYGQPKIHK-KN-------IP----F--RMIVSFIGTPTYRLAKY
IQRIL-----TDCIKEEIKSFTSNKVSITNSLSL---VKKIRSLHLPEDFAMISMDVISL
FTNIPLALVISGIKSRWK-----LLKKYTK-------INQELFIEAVILCFNAS-AFQFN
GIKYQQVFGAAMGSPLSPIIAEIVLQDLENFCMKKL--DFPV----YFYT-RYVDDVLAF
--VPKDRIQSILSCFNSYH--KRLQFTLEREE-NCRINFLEVTLIR----NKR--MIDFD
WYRKPTSSGRYLNY-YSHHPKGQKICTIYNLIDRGLLL-SNLEFHLKNLTYIQESLVQNG
YPRKLVLRAVSRRQALVLNPKNYY----------------SDDFRRHRRINEHRWVTLPY
-VEGLSETL---QSNL-QGF--------RFS----LSFRNDSNLRWLFTGHK-DKLPREN
--------------------------------------------QLNTVYKISCLE----
-CKFIFIEHTKRSLGDRIKEH--------------------------YLSLRQ-------
PHNFPISNRLTEHAFRYA-HDFDFK-GVEVLAVE-GNYE---KRELLSLIYKERYL----
---------------------------------------PQIDGSGDRISEVSIYSGLFN
P--------------------------------------------------
>Microplitis__demolitor
------------------------------------------------------------
------------------------------------------------------------
------------------------------------------------------------
------------------------------------------------------------
------------------------------------------------------------
------------------------------------------------------------
------------------------------------------------------------
------------------------------------------------------------
--------------------------------MTALELEIIN----LSDDEKMDVRST-Y
TEVINNYYR--TGNVPCELSWKIRV---TSEFIKE---NPEIIFLKADKGNVTVVVDREF
YISKMMIL-LNDTFTYR------PIHCDPTSYLQSRVNKLVKTW--FN--NGLISSQDKY
R---LQ-SRDGVIARAYGLPKIHK-PN-------VP----F--RIIVSFLNTPTYKLAQY
LQKILVKTLKHPSPGASTRTLEKNKFTTQNSLEL---KKNIINSKLPTDYTMISMDVVSL
FTNVPLQLVKEGIKKRWP-----VIKRYTD-------IDYNSFIEAVELCFTSS-AFLFN
NNYYQQIFGAAMGSPLSPIAADMVMEDLEDECLSEL--APYV----YLYT-RFVDDILVF
--LPKDKVELILKVFNSYH--NRLQFTVERES-NSRINFLELTLIR----HET-GNIEFD
WYKKPTSSGRYLNY-LSHHPLIQKIGVIRNLVDKAILL-SDNKHHNKNLAYVRQSLLNNN
YPMKLVKVIINKRVASLMHRNGKSTAENNYTCRNSSSVIRNNHFDKKINKFDTKYVCLPY
-VKHLSESL---EIGL-RKY--------DIR----IIFKNSNNLSWLFCGHK-DQLTIYN
--------------------------------------------KSCVVYSIPCCE----
-CDFVFVSHTKYLLNTVLRRH--------------------------WFNLNY-------
PYAISVETPLTRHAFGCK-HYFDFG-KTKILATE-RVAR---VRDYLAKIYRAKLN----
---------------------------------------YKFDIKKIFYEEFSIEHK---
---------------------------------------------------
>Schistosoma__mansoni
------------------------------------------------------------
------------------------------------------------------------
------------------------------------------------------------
------------------------------------------------------------
------------------------------------------------------------
---------------------------------------MVHLMITDAHYRIRKYQ-HVI
EDQKRKLQQTLTPEHFETLSTAIETLCKRHKEKRRNILKKEIFKI--------SKPTIEE
NTN----------------NSVVNLSKQPLTNTEEQLLRKRLNYN---------TSDA--
---------------------------PKLAFYAALESLLKT--SGISEETQQEIRQS-I
IPLTQRMKG--NNQLTSQEQTALKK-------LRT---GKDIVIVPADKGRTTVIMDKEE
YIKKAEEI-LEDKSTYK------PMDINPVKKLDNRISKTLNKL--VK--AGEITKQDQW
R---VK-SNGPVLPRFYGRPKIHK-PN-------IP----L--RPIVALPGTPTYNLSRE
ISRIL-----KHFVDS-------SNHSFKSATQF---LGQIRNIQINDDELMISFDVTAL
FTSIEPNLAKETLSLLLTNDE--NLAKYTK-------LQSQSLLELMDLCLTT--YFQFN
NKIYKQTKGTPMGSPISRLFAEAVMQRLEASILLMI----KP----KNWI-RHVDDTFLI
--VKKEELEHTYKLINNVF--NDIKFTMKQES-NDKLPFLDILITR----TNT-KKPETQ
VYRKPTHTDQILNY-NSNSPRTHKVNCVHTLFKRARTHCYTIPAQLYVVLYLKTILQKNG
YLINFIKKY---------QPHPSS--------------------EIKSTTEINKRITIPY
-IKGISETT---KRLL-KAF--------RIN----VAHKPTKSLHSILCKPK-DEITKED
--------------------------------------------KPNIIYKINCAN----
-CNKHYIGQSGRPLHLRLQEH--------------------------QLAVK--------
--HHDMSSLISMHVDNYR-HTFDWK-NVEILDRG-NSKN---TREFVEAWHSGQSAINKH
IEINPIYQPIKKIMQEHRSKNQTNRRYNQNKEINNDRFKVNKNQSTSRCRGQAVNHMWRN
SN-----TSLLPEVCADDLVQKDDESSTTKPSSSENKPTSKSST-------
>Drosophila__virilis
------------------------------------------------------------
------------------------------------------------------------
------------------------------------------------------------
------------------------------------------------------------
----MERSPEPSININGRHAVCTATNMSYAKIKTKYKDSKRTINKFQLTLVKLTKLKSSL
KFLLKCRKSNLIPNFIKNL-TQHLTILTTDNKTHPDITRTLTRHTHFYHTKILNLLIKHK
HNLLQEQTKHMEKAKTNIEQLMTTDDAKAFFESERNIENKITTTLKK------RQETKHD
KLR--DQRNLALADNNTQREWFVNKTKIEFPPNVVALLAKGPKFALP-----ISKRDF--
---------------------------PLLKYIADGEELVQT---IKEKETQESARTK-F
SLLVKEHKT--KNNQNSRDRAILDTVEQTRKLLKE---NINIKILSSDKGNKTVAMDEDE
YKNKMTNI-LDDLCAYR------TLRLDPTSRLQTKNNTFVAQL--FK--MGLISKDERN
K---MT-TTTAVPPRIYGLPKIHK-EG-------TP----L--RPICSSIGSPSYGLCKY
IIQIL-----KNLTMD-------SRYNIKNAVDF---KDRVNNSQIREEETLVSFDVVSL
FPSIPIELALDTIRQKWT-----KLEEHTN-------IPKQLFMDIVRFCIEENRYFKYE
DKIYTQLKGMPMGSPASPVIADILMEELLDKITDKL--KIKP----RLLT-KYVDDLFAI
--TNKIDVENILKELNSFH--KQIKFTMELEK-DGKLPFLDSIVSR----MDN--TLKIK
WYRKPIASGRILNF-NSNHPKSMIINTALGCMNRMMKI-SDTIYHKEIEHEIKELLTKND
FPPNIIKTL-----LKRRQIERKK--------------------PTEPAKIYKSLIYVPR
LSERLTN-----SDCY-NKQ--------DIK----VAHKPTNTLQKFFNKIK-SKIPMIE
--------------------------------------------KSNVVYQIPCGGDNNN
KCNSVYIGTTKSKLKTRISQH--------------------------KSDFKLR------
HQNNIQKTALMTHCIRSN-HTPNFD-ETTILQQE-QHYN---KRHTLEMLHIINTP----
----------------------------------------TYKRLNYKTDTENCAHLYRH
LL-------------------------NSQTTSVTISTSKSADV-------
>Drosophila__melanogaster
------------------------------------------------------------
------------------------------------------------------------
------------------------------------------------------------
------------------------------------------------------------
----MERSPEPSININGRHAVCTATNMSYAKIKTKYKDSKRTINKFQLTLVKLTKLKSSL
KFLLKCRKSNLIPNFIKNL-TQHLTILTTDNKTHPDITRTLTRHTHFYHTKILNLLIKHK
HNLLQEQTKHMEKAKTNIEQLMTTDDAKAFFESERNIENKITTTLKK------RQETKHD
KLR--DQRNLALADNNTQREWFVNKTKIEFPPNVVALLAKGPKFALP-----ISKRDF--
---------------------------PLLKYIADGEELVQT---IKEKETQESARTK-F
SLLVKEHKT--KNNQNSRDRAILDTVEQTRKLLKE---NINIKILSSDKGNKTVAMDEDE
YKNKMTNI-LDDLCAYR------TLRLDPTSRLQTKNNTFVAQL--FK--MGLISKDERN
K---MT-TTTAVPPRIYGLPKIHK-EG-------TP----L--RPICSSIGSPSYGLCKY
IIQIL-----KNLTMD-------SRYNIKNAVDF---KDRVNNSQIREEETLVSFDVVSL
FPSIPIELALDTIRQKWT-----KLEEHTN-------IPKQLFMDIVRFCIQENRYFKYE
DKIYTQLKGMPMGSPASPVIADILMEELLDKITDKL--KIKP----RLLT-KYVDDLFAI
--TNKIDVENILKELNSFH--KQIKFTMELEK-DGKLPFLDSIVSR----MDN--TLKIK
WYRKPIASGRILNF-NSNHPKSMIINTALGCMNRMMKI-SDTIYHKEIEHEIKELLTKND
FPPNIIKTL-----LKRRQIERKK--------------------PTEPAKIYKSLIYVPR
LSERLTN-----SDCY-NKQ--------DIK----VAHKPTNTLQKFFNKIK-SKIPMIE
--------------------------------------------KSNVVYQIPCGGDNNN
KCNSVYIGTTKSKLKTRISQH--------------------------KSDFKLR------
HQNNIQKTALMTHCIRSN-HTPNFD-ETTILQQE-QHYN---KRHTLEMLHI--IN----
--------------------------------------TPTYKRLNYKTDTENCAHLYRH
LL-------------------------NSQTTSVTISTSKSADV-------
>Acropora__digitifera
------------------------------------------------------------
------------------------------------------------------------
------------------------------------------------------------
------------------------------------------------------------
------------------------------------------------------------
------------------------------------------------------------
---------------------------------MSKCHANKLSHLIS------KKFDINE
H---------------------INMSSYRLSFFEKLIICRGLKFS-------L-PQKV--
---------------------------SPIDIQASFEKAYWRIEPSLEENDKELVSST-L
RSIALNFIQRSSPSPPKALVKALNG-------LKK---RDDIVITKPDKGSGVVVMDKAD
YIRLLRAASVDNIFKFIHVDDKRPKSRGRPPKHYHPLLQKEKEL--RITLRKILPEEIAN
T---LS-PKSSRLAHLYGLPKTHK-AT-------LS----M--RPILSATGTYNHKLAKW
LEEKL-----KPLSI--------NEYTITDAFDF---ADEIRNLSVNEDDILFSYDVTAL
FTNVPLDDTINILVNKAFADDWFNKTYGLN-------LHKDQLVKLLEITTSNQ-LFQFD
GQLYEQTDGVAMGSPLGSPMANVFMCHLKEKLTRD---GLMP----HLYR-RYVDDTLAR
M-PNTDAATMFLTTLNGLH--PSLSFTMELPV-DDRIPFIGIDIIK----NGT--KLETR
VYTKPTNTGLLLHF-NSHTDKRSEDSLLKTMLHRAYALSSTTEAFDEECAKLRSIFSRLD
YPWSLIDSVISNFVSRKPSVSTTE--------------------RNVDDSNIIR-INLPF
KDQVSANSV---RRQL-RDL--------IIR----LAFL---------------------
------------------------------------------------------------
-CSQFL------------------------------------------------------
------------------------------------------------------------
------------------------------------------------------------
---------------------------------------------------
>Anolis__carolinensis
------------------------------------------------------------
------------------------------------------------------------
------------------------------------------------------------
------------------------------------------------------------
------------------------------------------------------------
------------------------------------------------------------
------------------------------------------------------------
------------------------------------------------------------
-------------------------------MIKAFEKVVTR--DIEKLSRANTIR----
-----------HSNLSRSELNILNR-------LST---MPDLIWKPADKGGAIVLLNLSD
YITEVNKH-LTDRSFYK------PIPSDPTNKIRSLIKIVCTEG--LA--MNYITMQTFD
F---LQ-NQHPRIPVFYILPKIHK-GI-------IP----PPGRPIVSGTSSILEPLAKY
LDHFL-----QPFVLK-------TQSYIKDTTHF---INIIESLHIPRNSTLMTLDITSL
YTNVPLNEVRTIIKDLFD-----SRESQTP--------PTHFLMDLLDIVLENN-YFKFD
TQFYLQIWGVAMGSAVAPCLANLFVSQLETNHIYDQ--EQNPYFKDMIYYGRYIDDVFTI
F-TSHNMAEQFSNWINTIH--PNIKFTKTIKL--TDIHFLDVSIHQ----DER--GLYVT
NYSKPTDKNSILHF-NSFHHYSLKFNLPYSQLLRIKKNNSKPDHYFAAAHSLNNKLKARG
YPAKILKQA---FQKSQQIDRSTL--------------------LKYKPKQQLNRIICPL
TLTSQTPHI---RRII-NKHWHLVQEIPGCKDAPIIAHKRSKNLKDILIHSD-FKISNKE
PRNIITGKFKCGHCDVCGLTSNIKQFQHPSLPIKINLKNYMTCSSENVIYVIRCP-----
-CDLLYIGMTSRSLKIRIQEH--------------------------HSKIK--------
RGSLDS--TLYTHFQQKS-HPYNSF-KFLALEKV-CAAG---YTDIKTSLLR-REA----
--------------------------------------FWIYKLRTITPHGLNDKLDLTC
FL-------------------------------------------------
>Penelope-1_LVa
------------------------------------------------------------
------------------------------------------------------------
------------------------------------------------------------
------------------------------------------------------------
-------------------MDPTVKRNLLSFLFASFPDLVPAFRAFEDSVIATARRKNQL
RFLRDCLEEQVLPSSIG----NLLKHSDGGSPFPDYARSLLLERIRAGKRDVELSY-YRS
RVRSDLLKERLPGHVFQLLADVAHDSSRFLSTTHARSLSQKLSNLTS------RSPWSRF
SLT----------------DAVTNLSSLSLTPHQLQLLGFGLSFA-------LRPLPL--
---------------------------TSIDIISSFDRFISA--HRNSLPDVSLLRGA-F
LPALESLLH-PNPSIPRRYREALHS-------LRR---ED-VTILPSDKGNSVVVLDRAS
YLQKAQDL-LGDASTYAPRLHLCPLTSDPRERIAATFHRRLREL--AA---CFPEANLYQ
R---FK-VVNPRLPHFYGLPKTHK-PA-------VP----L--RPIISSRGSVTHPLAAW
LAKSL-----TPLLGT------FSPAHLRHSQDF---ISRVRGV---PPASMLSLDVDSL
FTKVPLDDVLAFLQRKLPAED-----PRLP-------LPTEVFLQLIRLCVESN-SFSFE
GRFYSQTFGVAMGSPLSPVLANLYMEFFESELLPSI--SPRP----SMWL-RYVDDVFAL
WPHEPALFPDFLSQLNSLS--PSIRFKVEWEV-DDKLPFLDTLVHR----SAD--HFSFS
IYRKPMHSGMYIHF-FSYHPLHVKRGVATSLFLRALRI-CDPQYLDGEIDFLRRSFSKLG
YPRHVLDVA----LSRARRTFYHD--------------------SPPNESPHLPVLSLPY
-TEEIYS-L---RRPL-QSL--------NCR----LSLRQVNTLRRNLVHT----CPPST
--------------------------------------------SKVGTYAVPCAS----
-CDKQYFGETGASLTKRLSQH--------------------------KYAVS--------
RGHTNN--ALFCHQWDTG-HQMDWK-AARILFPS-ADVH---ARRLVESSLIKLLP----
--------------------------------------NFNLNSGFSPADSLLASHILRL
LP----------------------------YAGHPSHRPPDPST-------
>Marsupenaeus__japonicus
------------------------------------------------------------
------------------------------------------------------------
------------------------------------------------------------
------------------------------------------------------------
--------------------------------------MVQAFRAYEASVISTARRKNQL
RFLRDCLEEQVLPSSIS----HIHRHSDEGSPFPEYARSLLLDRISAGKRDVEHTF-YLS
RLHFDFLGDRLPRQVCRHMADVAHDSARVLSNTHTCSLTRKLSTLTS------CSPWSRF
SLT----------------DAITNLSFLTLTPHQLQLLGFGLSFA-------LRPLPL--
---------------------------TSIDIISSFDRFISG--HRNSLPDVSLLRGA-F
IPALESLLR-PKPSIPRRYQEALQS-------LRR---E-DVTILPSDKGNSVVVLDQAS
YLQKAQDL-LDDVATYA------PLTSNPRERIAATFHRRLKQL--AS---GCPEANLYQ
R---FR-VINPRLPHFYGLPKTHK-PD-------VP----L--RPIISSRGSVAHPLASW
LAQSL-----TPLLGT------FSPAHLRHSQDF---IARVRGV---TSSTMMSLDVESL
FTNVPLDDVLAFLQRNLLPED-----PRLP-------LPTAVFLQLIRLCVDSN-SFSFE
RRFYSQTFGVAMGSPLSPVLANLFMEYFEAELLPSI--SLRP----AIWL-RYVDDVFAL
WPHDPALFPDFLDKLNSLS--PSIRFKVEWEV-GDQLPFLDTLIHR----SGD--SFSFS
VYRKPMHSGTYIHF-FSYHPLHVKRGVATSLFLRALRI-CDPQHLDEEIDFLRRSFGKLG
YPRFVLDAA----LSNARRTFYQD--------------------PPPRETSHLPVISLPY
-TEEIHS-L---RRSL-HPL--------NCR----LTFRQVNTLRRNLVHT----RPPSS
--------------------------------------------AKIGTYAIPCSS----
-CEKQYFGETGACLNKRVSQH--------------------------KYAVS--------
RGHTNN--ALFCHQWDTG-HRIDWS-AAHILFPS-ADVH---ARRLVESSLINRLP----
--------------------------------------NFNLNRVFSSADGLLSSHILRL
LP----------------------------YPGHPSHRPPDPMT-------
>Trichuris__suis
------------------------------------------------------------
------------------------------------------------------------
------------------------------------------------------------
------------------------------------------------------------
----------------MNNHPVTRHPIFKFILSAHGALCLQAAKELERSSLKLTTTLGKL
TFLLKCRDAGLLPRCFQMK-WNHAQNAQTIRLLKSTGVSLLKATIRDHRRSIAHLR-DAC
RHNAVFLSASVSFDLLSQLHRHIKNVCALTKMQQVQTLNKRFNALYC------SQSWEFR
RSN---NKNRPVPSKPDIDKIVVNLSSSTLNNTEKDILAKGLNFV-------PTPKDI--
---------------------------PILDIISSVEHGLSR----TSPFKAARIKAS-L
TNILLEGRQNPTPNLSRAEQQAIKG-------LRS---RKDTIITKADKGNVVVLLDRTV
YMQKINEL-FSN-KVYR------PINDDPTPDVRLRLLALLDSF--VS--ETQDPQLAYI
RQHIFY-FSNVKCPELYGLPKIHK-PG-------VP----L--RPVVSSISSATSKLCSY
LKDII-----KPLTGK-------RNSHVKNCKDF---CSAIKSVNLKQDSLMVSYDVKDL
FTSIPISCTLKLLEDLFKTDT--SRHLRTK-------LNPFHILKLVSFCMKEGNYFRFQ
DSFFSQQDGAPMGSPLSPVLAEVFMEHLEEKAFTSISTSDAP----IFFK-RYVDDIFAI
--TTVGKEETFLEHLNSLYP-TKIKLTMEKEV-DNKLPFLDVLVIK----QGN--NLKTT
VYRKPTHSDRYLHF-TSHHPMAVKRGIVKGMVDRAHAI-CDPTFLQSELKHITHTLTANG
YPNQLVNSI----IAKCARDNNNT--------------------NIKNSTTNNTVLFLPY
-YNGVGERI---LKLA-HSL--------NFK----VRFTSSHTLRSIVRSDK-IKVPFAG
--------------------------------------------RPGVVYNIRCG-----
-CNASYIGETGNTLLDRYKRHMSNVGRYKEAVRRLKEPQTPARTSTKRRGRPQREQPQKI
IAETIKASAVVEHSSQCS-HDLQPS----IICRE-SRLH---LRRVKEALFI--RN----
--------------------------------------NRTINRD----KGVEVSAVWDT
LI--------------------------------SKRKCCSLPG-------
>Exaiptasia__pallida
------------------------------------------------------------
------------------------------------------------------------
------------------------------------------------------------
------------------------------------------------------------
------------------------------------------------------------
------------------------------------------------------------
------------------------------------------------------------
--------------------------------------------------------MI--
---------------------------KETLLLSWIEMNMTK------------------
------------------------------------------------------------
---KLKRM-LDDKKTYQ------RLQKDPAKSSESGLKALL--L--KM--KERLPDNTYE
S---LC-VTDGITPRLYGLPKIHK-DG-------TP----L--RPIVSCIGSPTYQLSKY
LVKII-----SPLVGK-------TEQHLKNSKEW---VDLARELHVDADEEIVSFDVVSL
FTSIPTDVAVTVANDRLVQDP--SLGERTY-------LTPSDVTSLLSFCLNST-EFSFR
GEYYKQIHGTAMGSPISVTVANLVMEIVEXRALSTF--VSAP----KVFK-RYXDDTICV
--IHKDSIDDFHKCLNDQY--KKIKFTIERYS-DKGLPFLDTLNTV----NQD-GSIQVS
XYRKKTHTDRYLHF-DSHHPSKHKAAVVHSLAYRKESLLSDETSKRKEQEHLEKSLLKNG
YPEKFIQRH------SVIRKKDNG--------------------VKEGKDETKGFAVLPY
-VKGTTERV---QRIL-QQH--------NIK----CCIKPDKTLRQILFKPK-DPVEYEK
--------------------------------------------QSGVVYRIPCGE----
-CSTQYIGETGRALRTRRKEH--------------------------EAAV---------
RLGKTRSSALAEHASKTG-HAINWK-ETSILCKE-SRWS---QRRWSEAIEIAKKK----
--------------------------------------NVLFNRDKGRMIPQNYLCVIRS
---------------------------------------------------
>Strongylocentrotus__purpuratus
------------------------------------------------------------
------------------------------------------------------------
------------------------------------------------------------
------------------------------------------------------------
------------------------------------------------------------
------------------------------------------------------------
---------------------------------MPIGRRTRFTDVGS------TTSFTRD
VVK---------------DVGSANLSSRTITSSEEEILKKGLGFA-------VSPRRI--
---------------------------PATEIIAKVETAVKY------LDAESAARRD-V
DNILQKARS-PKHNISKEMHTALKT-------LKA---DDSITILPADKGRATIILDTPI
YHEKLTDL-L-ESGPYR------VLKKDPTDRLARKLTNTLLNL--KK--NNVMHEPTYR
R---LK-PTQKQPPRIYGLPKIHK-PT-------VP----L--RPIVSCIGSFAYNLSKY
LAEIL-----SPLTGL-------TEYTIPNSSGF---AEFIAEQTIGTQERMVSFDVVSL
FTNVPIEGACKGTLQRLQSDS--NLSTRTA-------LSPEQLTQLLEFVLRST-YFLYK
GSYYEQTEGAAMGSPVSAVVANLYMESFEEEALDTCPLSCLP----RVWK-RYVDDTFII
--VPISETDKLLKHMNSLE--PTIQFTSEIEC-EGKIAFLDTLVHR----HDN-HRLSTS
VYRKPTHTDQYIAF-DSHHPISVKRGLVKCLFHRASRIVTSPQQPCKERTRVRSALSLNG
YPRRFIHNT----------KNRSS--------------------EPRYQKVYKTFTVLPY
-IDGVSQQL---KRRL-ESH--------GIR----TVFRSDTTLRQQLTRPK-DPIPPHR
--------------------------------------------RDGIVYNIPCKG----
-CDRSYIGETARPIKERITEH--------------------------KRDV---------
RLRRTDNSAVAEHAWDNQ-HQPDWD-GVQCLSQE-RHWY---TRRVKEAINIRLNP----
---------------------------------------NNFNRD----NGIDIPEFWMR
TI-----------------RRHDTRRPASQQRSIPFSRRPEPAAR------
>Priapulus__caudatus
------------------------------------------------------------
------------------------------------------------------------
------------------------------------------------------------
------------------------------------------------------------
------------------------MNLFNELRSQHGQRTVTEVRSFESLERKIARHKNHL
VFTLRCKDENIVPSSLRLK--CPIRTNRAKDIIEKAEKQLIRERIRSVSYKIKQYEDNRL
VKINDLKKAPLNNGLRQRVLQHLAHSRETEYKQTKWRQQSKFSTLQG------KKDRSVT
TTL--------DLTGTQLKKWVVNISKYKLTTAEQSVLAKGLNYA-------ITPNKI--
---------------------------PTEEFIVATEQACHS----MPTAEAEDLRMK-I
AHTMGMAKL-PKPNITKEEKSAIFK-------LKR---EPSIMILPADKGKATVVVDKDD
YEKQVNTM-LSDVRTYG------KLKKDPTTKYKSKLVAILQRL--KR--EDKITEAQYK
F---LY-PTAENVPRIYCTPKIHK-EG-------NP----Y--RPIVDYTGSIAYNLSKS
LADLL-----APLVGT-------TEHHIKNSTEL---AEELKTIRMKPDEILVSHDVVSL
FTNTPIPESINIIKSRLEADK--TLKKRTN-------LTTDDIIELLTFVLMTT-YFKFR
DQIYNQKFGAAMGSPVSPIVANLYMEWLETEAIATAPADLKP----KLWL-RYVDDTLEI
--IKSGTVQQWTEHLNSIDSTNNIKFTYEEEL-DQKIPFLDTLIHK----RED-GSLKLT
VYRKK-------------------------------------------------------
------------------------------------------------------------
------------------------------------------------------------
------------------------------------------------------------
------------------------------------------------------------
------------------------------------------------------------
------------------------------------------------------------
---------------------------------------------------
>Xenopus__tropicalis
------------------------------------------------------------
------------------------------------------------------------
------------------------------------------------------------
------------------------------------------------------------
-------------------MTWMNENLHRHIAIHFGENTLKLVREYERTARKLADYRNHL
RFNLRCRHQGLTPCSLRLG--STVKGHRASNILQKAQKHLLNERVRQINFTIEALK-QKI
EQLKQTLTKQLPDVTLERVVQFIEHAQMAQHIKSKERQISKFTSLLS------RSSGLRT
EELTW--RQKDETSKNTKDTWVKNLSDRVLTQPEKDVLAKGLNYA-------VTPQHI--
---------------------------PVVELITATESAINN--NHIKVEEAEQLRLK-V
SAALSSARA-PPSNRTTQERRALTS-------LSK---DPNITILPADKGRCTVVLNTTD
YHCKMTSL-LSDSNTYE------PLRRDPSSSYKKKVIDCLQQL--EK--EEAIDRALYH
R---LY-PREA-TPCLYGLPKIHK-DG-------AP----L--RPIVSSINSVTYSIAKY
LANIL-----APLVGK-------TVHHIQNAKEF---VTKIQGVKLEAEETMVSYDVTSL
FTCIPTTEATETVRNRLQKDD--TLSSRTK-------LSPNQVCLLLDLCLNTT-YFKYK
DQFYRQKHGCAMGSPVSPIVANLYMEEVERKALLTF-NGTTP----SHWF-RYVDDTWVK
--IRSNEVAAFSEHINSVD--NNIKFTREDVH-ENKLAFLDCLISI----QEG-GILKTE
VYRKPTHTDQYLLF-DSHHPLEHKLGVIRTLHHRAESVTTDTESKDKECKHLRGALKACG
YPDWAFVKT----RATKPNRNTKR--------------------NNRPEAERRRNIVIPY
-VAGVSEKL---RRIF-NKH--------HIP----VFFKPSNTLRQKLVHPK-DPTPKEK
--------------------------------------------QSNVVYAVQCSEE---
-CTDLYIGETKQLLSKRMAQH--------------------------RR-----------
ANTTGQDSAVFLHLKDKG-HSFENS-NVQILDKE-DRWF---ERGVKEAIHVKVEK----
---------------------------------------PSLNRGGGLRHHLSATYNA--
---------------------------------VLTSVPRQFQ--------
>Nothobranchius__furzeri
------------------------------------------------------------
------------------------------------------------------------
------------------------------------------------------------
------------------------------------------------------------
------------------------------------------------------------
------------------------------------------------------------
------------------------------------------------------------
----------------------------------MNVLAKGLNFA-------IAPQQL--
---------------------------PIVDLITATETAIRI--NKLSQTEAEQIRMK-V
SATLSNAKV-PPPNLTLQEKKAVAS-------LSK---DHTITILPADKGRCTVVLNTTD
YHAKITTL-LSDNNTYK------ALKRDPTSSYKKKVIACLQGL--ER--DKTINRLTYH
R---LY-PGDA-IPCIYGLPKIHK-EG-------TP----L--RPIVSSINSVTYNIAKH
LATIL-----APLVGN-------TPHHIKNSTDF---TDKVQKLTLDPDETMVSFDVVSL
FTSIPTTEAVETVRKRLQEDN--TLEGRTN-------FTPDQICTLLDLCLTTT-YFKYN
EGFYRQKHGCAMGSPVSPIVANLYMEEVERKALGSF-KGVAP----SHWY-RYVDDTWVK
--IKTQEVESFTTQINAVD--KNIKFTRENIK-DNCLPFLDCAVHF----EEN-GNLNIE
VYRKPTHMDQYLLF-DSHHPLEHKLGVIKTLHHRAEHVPSKPEGKKKEQTHIKESLKTCG
YPNWAFIKS----AKMHRKEDQTP--------------------AREDKKDRRNNLVIPY
-VAGVSEKL---RRVF-SKH--------NIP----VYFRPSNTLRQKLVHPK-DKTPKHK
--------------------------------------------LNNVVYAVQCSEE---
-CPDLYIGETKQPLHNRMAQH--------------------------KR-----------
ATSTGQDSAVHLHLKDKG-HSFEDA-NVHILDRE-DRWF---ERGVQEAIYVHCEQ----
---------------------------------------PSLNRGGGLRHQLSSIYNPSC
LF--------------------------------EGNSSGLLNV-------
>Takifugu__rubripes
------------------------------------------------------------
------------------------------------------------------------
------------------------------------------------------------
------------------------------------------------------------
-------------------MTWMTENLHRHLASHFGRDTLRLVRELEKTAKKLADFENHL
RYNLRCRQQKMTPTCLRIR--STVKGHRAQVILHMTEKRLLNERIRQIHFTINTLE-AKL
DERREELHLLLPSEVMEEIAKLVSRTQHTQHTRTKERQIRKFTTLLA------KHNPSGT
NPF---SNHVTSLSDSQREKWVKNLSDRELTQAEEEVLSKGLNFA-------VTPEEV--
---------------------------PTVELITATETAIRN--NKLPEAEAEQIRLK-V
TAALASAKP-PTSNITNEEKRAIAS-------LAK---DKNITILPADKGRCTVVLNTTD
YDTKILSL-LTDTATYE------KLKRDPTSSYKKKVVDLLQNL--EK--DKAIDRPQYY
R---LY-PGET-IPCIYGLPKIHK-PG-------TP----L--RPIVSSINSVTYNISKY
LASIL-----SPMVGN-------TPHHIKNSQDF---AQKVIGLTLLPEETMVSYDVTSL
FTCIPTASAVDTIHKHLLLDK--NLTERTT-------LTPAQICTMLDLCLNTT-YFQYR
EGFYRQKHGCAMGSPVSPIVANLYMEKVESQALTSF-TGTAP----SHWF-RYVDDTWVK
--IQIQELEAFSDHLNKTD--EHVKFTREEVK-GNSLAFLDCAVKI----TED-RNLTIE
VYRKPTHTDQYLQF-DSHHPLEHKLGVIRTLQHRAREIPTTSQGRKKEQNHIKTALKTCG
YPDWAFTKT--------SRKQDLS--------------------KGEEERNKRRSVSIPY
-LSGVSEKF---RRIL-QKH--------DIP----VHFKPSNTLRQRLVHPK-DKTPRPK
--------------------------------------------QSNVVYAVQCQEK---
-CKELYIGETKQPLHRRMAQH--------------------------RR-----------
ATSSGQDSAVHLHLKESG-HSFEDS-QVRILARE-DRWF---ERGVKEAIHVKLEK----
---------------------------------------PSLNRGGGLRHFLSPTYNAVL
HSFQQQNKHSHHSKRPSDSSPCDPADKGETSQQKLGQRPDQRPC-------
>Tetraodon__nigroviridis
------------------------------------------------------------
------------------------------------------------------------
------------------------------------------------------------
------------------------------------------------------------
-------------------MTWMTENLHRHLASQFGKDTLRLVRELEKTAKKLADFKNHL
RFNLRCRQQKITPTCLRIR--STVRGHRAQTLLQRTEKQLLNERIRQTHFTIDTLE-TKL
DQNRDRLSTLLPSEIMEEVTKLVARTQSLQHTKVKERQTQKFNKLQS------KHTRNQT
KTFGWSGQQEDSTPEPQREKWVRNLSNRELTITEKDLLSRGLNFA-------VTPEEL--
---------------------------PVVDLITATETAIRN--NKLPETEAEQIRLK-V
SAALANAKP-PASNITALEKRALAS-------LAK---DKDITILPADKGRCTVVLNTTD
YDSKILNL-LGDSNTYE------KLKRDPTSTYKKKVIDLLQKL--EK--EQAINKPQYY
R---LY-PGEA-TPCFYGLPKIHK-EG-------TP----L--RPIVSSINSVTYNISKF
LASIM-----APMVGN-------TPHHIKNSQDF---AEKVSNLQLESGETMVSFDVTSL
FTCIPTSEATEAIHKHLLLDK--NLQDRTA-------LSPAQICTMLDLCLNTT-YFQFR
ESFYRQKHGCAMGSPVSPIVANLYMEEVEKRALSSF-TGAAP----SRWF-RYVDDTWVK
--IQTKEVEKFTTHLNQTD--TFVKFTREDVK-GNSLAFLDCEIRI----EED-RNLSIE
IYRKPTHTDQYLLF-DSHHPLEHKLGVNKTLQHRATKVPTTSQGRKKEQDHLTTALKTCG
YPDWAFTKT---------RKKRVP--------------------SNEEEKDKRHSVSIPY
-MAGVSEKF---RRIF-QKH--------NIP-----------------------------
------------------------------------------------------------
-VQDVCVGYDDDSSAIQTLQH---------------------------------------
-------------------------------------------------------P----
------------------------------------------------------------
---------------------------------------------------
>Papilio__machaon
------------------------------------------------------------
------------------------------------------------------------
------------------------------------------------------------
------------------------------------------------------------
-------MDPDGAEISRCRHWTYTLELSRLIANRYGEVGQTRVKKFASLRIKRNKLECGL
HFVIQCRDNGVIPKFARPK--QVKCFRGYEEFFETTGIKILKRVINDYRRKIAYVN-NEL
YWLHMELSSVLELDIWQRLDTMTYIRAERIKLSTKSTHAHKIKRLLE------NNSKSSV
CTQ-------NQHSFGRSDGSVVNLSSHALSAEAQKVLSRGLNFA-------ITPSRV--
---------------------------PVESIVSSVESCLMR--NKVPGPDAECLRQD-I
SALIRRHKS-PKQNITRQEFQALMS-------LRN---NPNILVLPADKGNATVIIDTAE
YEQKVDEL-VSDTSTYK------KVNYNPTARVTSKLNKIL----------SSLSDGERK
R---LR-PLNPTPPKIYGLPKIHK-PN-------WP----L--RPIVSQIDSPTYKSSRH
MADFL-----QTLTGK-------TTSFIRDSTHF---IRLLRDIRIQDDEAMVSFDVASL
FTNVPVAETIDIIKQHLIVNN-----------------LPTEYISLMEFCLKSG-YFLWR
GDFYLQVDGVAMGSPIAPVVANIFMENFEKEALNSA--PVKP----RYWL-RYVDDVFAI
--VSRRHIGQLLDHLNEIH--PRIRFTTEEEK-DGTLPFLDVLVKR----ESS-GCLVHT
VYRKPTHTDRYLKA-DSHHHPSHLSSVPRTLINRALRL-CDPQFVESELTHVRRVLEDNG
YKWRQSLRL----------ANTTG--------------------KTRPQVVERVPAYLPY
-MRGVTDKI---GHLLRRKY--------SIK----TIFRPLTQIRRVLRSPK-DRTPLDG
----------------------------------------------PGVYEIPCD-----
-CGKSYIGETGRNINTRLTEH--------------------------IRCM---------
RKLDSNTSAVAEHALTSNSHYIRFD-RVKVLARDKTSCHVSYSKPLKSDVDLILIE----
-----------------------------------------IRVGLCLRRGNPCC-----
---------------------------------------------------
>Vollenhovia__emeryi
------------------------------------------------------------
------------------------------------------------------------
------------------------------------------------------------
------------------------------------------------------------
------------------------------------------------------------
------------------------------------------------------------
-----------------------------------------------------MKPHTQT
AAP---------------PLTVKNLSSQTLSPAETAILAKGHNFA-------VTPSRI--
---------------------------PTEEIISQIETAIFH-----LPPEAGNIRQQ-S
AQILRKAKL-PIQNINREERLALRS-------LRQ---NDDILILPADKGNTTVVMDKKD
YHNKVNTL-LSDAQVYK------KLKRDPTTSVEKKTSSLIK--------KANLPPLTTK
Y---LI-PSDSSAPRLYGLPKIHK-ES-------VP----L--RPIVSNIGDPTYQLASY
LTKPL-----QKLTSL-------NDSHIRNSMDF---VNRVTKIKTKPNDILASFDVVSL
FTNVPAQDTLDIIRTSK--------------------EIPSTLFPLIEHCLNST-YFRFE
GEFYEQTTGAAMGSPISPIIANIFMEHFENEILKKA--PLKP----STWF-RYVDDTFVI
WNHGRETLPHFLTFINSQH--PNIQFTMETEQ-NSQIPFLDVLVRR----NED-GTLSHN
VYRKPTHTDRYLHA-NSHHHPAQKNSVISSLVHRALSI-SEPAALNGELNHLHRTLTRNG
YSSRNINRTIKKLTNKESGQNNNT--------------------TPETEKEKIKAVVLPY
-VRGTTDRI---SRIL-NKH--------NIK----AIFKPCNKLSQMLPNPK-DRRPPLT
---------------------------------------------APGVYKVPCS-----
-CGKAYIGETGRKISTRIKEH--------------------------QRCT---------
KYGHFSQSALAEHKIETG-HAIQFD-KATMLAPS-QSYF---ARKHREEKPIETDC----
-----------------------------------------YRFNSIWKYQIESDYGLNP
ID--------------------------------LAFPVPDWPD-------
>Diachasma__alloeum
------------------------------------------------------------
------------------------------------------------------------
------------------------------------------------------------
------------------------------------------------------------
------------------------------------------------------------
------------------------------------------------------------
-----------------------------MLAGRRDPHPTVDNRLVE------TRVKKPK
VLT----------------HTVKNLSSFPLTEAQVSILAKGHNFA-------VAPTKI--
---------------------------PTQEIISQTETAIFH----LPSEIGNEIRRK-L
SNILHKAKP-PKQNITREERSALLS-------LKK---NDNIVILPADKGNATVVMDKEA
YSDKIKAM-LTNSNIYK------KLNKDPTSGVERKPVKLLK--------VADLSPETQK
I---LS-PRESFSPRLYGLPKIHK-ET-------IP----L--RPIVSSIGATTYQLARY
LTKPL-----QILVGQ-------NSSHIKNSQDF---VNKLSHIQTSPGDLLVSFDVESL
FTNVPIPDTLNIIKKPH--------------------KNPPKLLTLVEHCLTST-YFQFQ
GEFYEETFGAAMGSPISPTIANIFMEDFENKVLKSA--PLKP----LVWF-RYVDDTLVL
WKHGADTLPQFLNFINSQH--PSIKFTMEIEE-QKSLPFLDVLVHR----NED-GSLGHR
VYRKPTHTDRYIHA-FSHHYPSQKTSVISSLMYRALTI-SQPEYLEAGVQHLDKALNNNE
FQSKQVHRV----LHKLKNKNSAE-------------------SESADKVEHQKTPVLPY
-LQGSTDHI---SKVL-QKH--------DIR----TIFKPPTKIGQMLHSTK-DGRPPLS
---------------------------------------------LPGVYKIPCS-----
-CGKVYIGETGRRISTRIKEH--------------------------QRCVK--------
NGHFS-------------------------------------------------------
------------------------------------------------------------
---------------------------------------------------
>Schistosoma__japonicum
------------------------------------------------------------
------------------------------------------------------------
------------------------------------------------------------
------------------------------------------------------------
-----------------MSYIHSAPKFCKYFRSFLDEDTYKIFCNRIKLSKKMCNWYNHR
IFNLRCLNQQTYPRTILIK--SPDNSIRSIKAAVTATRTFLRERIHRSTMNLESLR-SRI
TNIDDILSFIIPTEIRTSVNDFFQHKEYFYNQSSKKRQIRKFEQMLKHTVKQNNQKQNKN
NSK-----------SLDLNKVVVNLSDRILNEQEISLLRKGLNFN-------MNRSRL--
---------------------------SVFDVIPTIDSALNK----LPEDQANIVRNK-I
SSTLLHQKP-NNCNMSKNEIYALKQ-------LRK---EKTVIITRADKGNTTVVMNTSD
YNNKASQH-LNE-GPYE------KIKATKCRATLNNLKAETSRV--LRSIKSKLGQSLWF
S---LA-PKSCSPCRFYGLPKIHK-MN-------VP----L--RPVVDYTNSPTYNLAKY
LAGIL-----KHYDKE-------AKYGIKNAFDF---KNMITNMRLEEDEIMASFDVCSL
FTNVHINNSLDIINEYLLADN--DLSIRCP-------LEPSEIIKCLSLCLNST-LFKFR
GDLYKQTEGVAMGSPVSPIVANLFMHSLETNALSKC--VYPP----KLWL-RYVDDTFII
--TKRDALDELFENVNSIS--NKIKFTKEIETADHKLSFLDCLIER----KQD-NYLKIN
IFRKPTYSGKYLDY-KSAHAKSTKVTVVGNLINRIHQLVTDNEDKETELNLVMSTLMMNN
YPKNFIKKI-----LKEKRYGKAK--------------------QKVQPKEWIDTVVVPY
-RNGTSEEI---RRIL-NKH--------AIR----VFFRTNNTLGSALVNIK-DRVPKEE
--------------------------------------------QTNCVYEIKCND----
-CSAKYVGETSRQLNVRMKEH--------------------------KLCLKHISQFSTD
ILKLENKSAIALHSIESG-HSIDFD-GIKILQKGFNSYK---ERLTSEALHI-WAN----
--------------------------------------PNNINRR----DGVLLAASWQL
MV-------------------------------------------------
>Opisthorchis__viverrini
MRINLSILTFSSLNEKNWGSLLRKFRRVRALCTEEADRTAAQIEVKNKLRGSGYPASLIR
RQLRRVLIPVEKPNREWIGTAVIPYKPGTSEAIRRILNMANIRVAFQRGNTLRSALVQLK
DRLPANRTRDCVYKIKCNDCTKVYIGQTARELYIRVGEHSRKINRPPRNADEYQALLKDS
AIAEHALDTGHKIDLENVEVLRRGLRSTSHRLIAEAVEIAKHPSVNRMKGVELASLLCQK
RNVAQIKTTDCLPSSSEMMTSQSVPNFFQLIENNYGPCVRKLSSDYVRLARLEANWENHR
IFNKRCLKHNIIPTSLLVK--PPDTSLVSARIAFSAAKSFLKQRIYLTTRRLSDIR-HHS
CRLNQDLQTVLSPADFQLLQTKATEVKAIQGQHCKERQIRKFEMLLS------KTRISRE
PMT--------RPEPPTSYCSVVNLSNRPLSEEERTLLEKGLNFA-------VSKRVI--
---------------------------RAEEIIPSVESVFQK----LPSMEAERLRVQ-L
ITVLKSQQP-GAPNITSAERRALNT-------LKR---VDNIVITKADKGKATVVMNKSD
YLQKVKQH-LAE-GPYR------EINNANITSIMNKSKAEVGRY--LRSVINHLGQGNWY
R---LY-PKSAIQPRLYGLPKIHK-PE-------VP----V--RPIVDGIGSPPHELARF
LAGIL-----KPLTGK-------SSTYIKNSYDF---ANKVAGVTVEPDDILVSFDVNSL
YTNVPKGDSLEIAKRLLLADT--TLSERTQ-------LTVDEIVEGIKACLNLT-HFVFD
SVVYTQEQGLAMGSPISPVLANIFMEEFEQRALAGF--PHPP----KIFW-RYVDDTFVV
--MKRDKVNEFYNYLNELS--PQIKFSMEIESTSGKLAFLDCMTHK----VGG--RLKTT
VYEKPTDTGAVLNY-SSAHPKSVFASIASSMFRRVRALCTEEADRTAAQIEVKNKLRGSG
YPASLIRRQ--------LRRVLIP--------------------VEKPNREWIGTAVIPY
-KPGTSEAI---RRIL-NMA--------NIR----VAFQRGNTLRSALVQLK-DRLPANR
--------------------------------------------TRDCVYKIKCND----
-CIKVYIGQTARELYIRVGEH--------------------------SRKINRPPRNADE
YQALLKDSAIAEHALDTG-HKIDLE-NVEVLRRGLRSTS---HRLIAEAVEIAKHP----
--------------------------------------------SVNRMKGVELASVWRT
VL----------------------------AFVSKAKRCPNKNYRLFTKLF
