# Supplementary material for: Close ecological relationship among species facilitated horizontal transfer of retrotransposons
Source: BMC Evol Biol. 2016 Oct 7;16:201. doi: 10.1186/s12862-016-0767-0 (PMC5055719; doi:10.1186/s12862-016-0767-0)
Supplement: Additional file 15: — Multiple sequence alignments used for phylogenetic analyses. (ZIP 546 kb) [file 12862_2016_767_MOESM15_ESM.zip › Penelope-3_LVa_hits_M.fasta]

>Oikopleura__dioica
------------------------------------------------------------
------------------------------------------------------------
------------------------------------------------------------
------------------------------------------------------------
----------------------------------MDNRRHLETRELIRNGEKLHRNKEHL
HFLTKCHEAKTPPPY------------------TSVPKQLLRTTNWSRDQLLSHRLKIID
KDIQATQDRICRLQTTFNTSLSKLQQSISSSAFLICKKHIFSK-IATNQAPIDKKRTLKL
KTLLSSSTAHKSPTPIVALTNVTIPQDLLNLLEYGIDLPIGG--SPNDY---KILTSLEK
LTKN---WTAYAEENNIDPFTIDEAKSYLKVNFHLLRKCYNPQNRQKLLTTFLDQNPEVR
FIKIDKSKNLELISHKDYSLKLNKQ-FNN-AHFEKLPRN-------PLTLDIKYFYTF--
--LRKMEP-----YISKS-----TWHQIT-P-NYALKAAYGIIKRHK---P--------N
HPL--RPIVSSKNSITSGIESYFVKIL-----NKLLPK-------IKYSFKSTQDFKKKF
LIHRAKFNPKTDWIISFDVESMYPSIPLDRIIPKIVDIIYSDPKNFFESETRDDVECEIM
PRTIFEEIFTKTLRHFT-AFSTESSFFRQKQGVAMGSQMSGIIANITMSLLEQDIIDNEI
VNKNLKF-----YGRYVDDIICI--IKKSEVPRINHLINNWD--KNMNFTIEFAK-NHSL
TYLDTRIYF---DQNTKFLELKQFQKPSKTDTLQNFEEAVSPLSQKIGLLSGEIYRA---
---------------NNTTTTPENLDHALKSLVKKFTANSYPVKLVKSKIKNIQDANF--
-----------------------IPPE---KDPNITHRFHLSLEYTS-PRVNKIAKTIAN
MIRKITP---------SYKVVLAFKTLRLGQIITS----RLKRK----------------
-------------IEYNE-----------KSGICYKFLC----S--CNKSYI--------
------GET----------------------LRTFHLRRLEH----------------TR
LRSNTA----IKRHFSNCPIFQNEYENHINSPEVTSEISEGNFAKT--------------
------KFSILQSN--LSQYTNR-----------TLTESFL-------------------
--ITLFKPTIN---------------------EQTDYRKEICFL----------------
-------------------------
>Ancylostoma__ceylanicum
------------------------------------------------------------
------------------------------------------------------------
------------------------------------------------------------
------------------------------------------------------------
-----------------------------------MRQLTRSWKDGIYRSEKKKKKKKKY
SSLLKCRAKELACQRHLPERIWRRIESGSRSICDSLRSNVKSTLCAKYNRLLDRLHDDRR
NNKDRPTVSHQTDQLTAPNDSTIKRERVTVIGNIHISANALNL-LELGPSFSPARNI---
-------NAVTFRKVVGGL--HKLRDQLRDKLRRDSQPQNSVQLSRRALPVIPFPRLFYK
EPTP--MQEADIKFRILASGVLEILNKYKR---RRYCNMTPEQWEGFRQLRGMTDDGSIR
VTVSDKGGEFVIIPQALDREITDLH-LSDATIYRQTDEK-------EFMAQCRRLNDV--
--WVLMAKS--A-GIDER-----FVSRLK-IDHPKCPVFYSLVKTHKLSSDDVRSMLPDT
YRI--RPIVSCVGGPTDRISWFLTKIV-----GQLLPK-------IPAHLTNTKQFLER-
-LRASGLDSN-SVMESFDVASLYTNVENSRALQAVSEMLQVHA--ASIEMYG-------L
SIRRTITLIKECLNC-N-IFKWSGKYFSQIRGLAMGQRLAPVLAICFMSKIEQPVLAR--
---LPLL-----YCRYIDDCFIAT-STQSEMDECFNILNGQS--ENIQFTREVPE-DGWL
AYLNTHISL-----SSGTIRIKWYRKAASKNILLHATSA-HPASVKRAVVRNMFKTV---
---------------RYICTGETERQESLVMASSIANSNGYTASSQIRTRFRGT------
------------------------------PRKTHENKLALCLPFVS-DEMSADIRRC--
LKRAQLQN--------DVTLV-DIPNDNIKKQLVRNRLYDKECI----------------
-------------SKDCIVCPYGKDGDCSKAGVVYQMTC----LN-CGALYI--------
------GET----------------------GRVLCIRIKEH------------------
---LAS----KRRGSLV-----------SALGKHRHEAHNGN-DFD--------------
---------VMCT-----------------------------------------------
--ILTHETDITARKAMEGF-----------------------------------------
-------------------------
>Papilio__xuthus
------------------------------------------------------------
------------------------------------------------------------
------------------------------------------------------------
------------------------------------------------------------
------------------------------------------------------------
------------------------------------------------------------
------------MTWAFTNRGRDDMGPVPEGGSRWHGGR---------------------
-------------------------DDMRHILTLGSSFVL---YKPHLGVSLDKLEMIYT
NLRREIQSDNDIFITQLWKKYENKARKFYE-------NRLNPSHKVVSKLELFLSSNNLI
IKEADKNLGLTVMDKDWYNQQVLFH-LSNRDFYKEESPN-------P-DKIISDLEDR--
--IKNCSRI----SLKPD--------KLR-NKAFEIPRFYILPKIHK---D---------
-PVSSRPIVPNYDWLTTETSIWLHNKL-----WPYVEQ-------IDWIAKNSLEVIHY-
-LDNAVFEKK-PLIYSIDVVSMYTNINNFSGINGIKDILYQLE------VNP-------Y
SVKLLTDLLTWVLEN-N-YLEYAGKVYRQCKGTAMGSNVAPAYANLFMAAHEAAMWR---
IIGRPPF-----YIRYLDDILIIV-DSEEDFKKWFNFMTRMS--PSLKFTYVKCV--NTL
AFLDLKISLNKKFEREGKIDYELYRKPCNNNIYLNPETS-VKPATKFGWLTGENIRL---
---------------LRVSSSKKIFKQSISQFKDKLIIRGYSNDIINK------------
---------------------------------------YVKYKYVH-------------
--KHL-----------------FYHEKVIKE-----------------------------
-----------------------------DENTPKYVICEADVLDRMFTKFI--------
------GQV----------------------NAEYGTKVV--------------------
-----------------------------LVAKNFHQLIDEL-NRL--------------
------SLKVLDQE----------------------------------------------
------------------------------------------------------------
-------------------------
>Larimichthys__crocea
------------------------------------------------------------
------------------------------------------------------------
------------------------------------------------------------
------------------------------------------------------------
------------------------------------------------------------
------------------------------------------------------------
------------------------------------------------------------
---------MDVQNYHRKIKLADFFRNSNSDRQKPLPFTPPSLWSP---PETHIHIEINN
LVQK------------DNLEFNKVLKFGRE--------SPNLTVEEVKALRQLRANKHIV
IKAADKGSAVVVMGRDQYVFEVERQ-LNDATYYRRLDGP-------IFHTTIPLVHSI--
--LDTLKDK--K-FINKK-----QHTYLKGEKNPRERRFYILPKIHK---DPDKWTIPHE
IPP-GRPIVSDCGSETYQTAEFIDYYL-----NPLSVI-------HPSYLKDTYHFIDI-
-IRTLKIPRN-AIFFSADVDSLYTNIDIQAGLQTVKRIFEKHP------NPQ-------R
PDEEVLKLLELNLTK-N-DFLFNGKYYLQIKGTAMGKRFAPAYANIFMANWEEEVFAK--
CSKRPLH-----YYRYLDDLWGIWGYSEEDFEEFIQILNTHD--PSIKLKYVTNQ--QTI
DFLDTTVYKGPTFDANGTLDVKVFFKETDTHALLFRKSF-HPRHTFKGIIKSQLLRF---
---------------YRICTQRHNFWEAVRILFGALRKRGYTRSFLKQCLHTFREKKQIQ
RNSVIPLVTKFSSMSLKLNHTLKDNFQMLVGNTGILDGHQVISAYRKNRNLKDILVRA--
--KLDPLQPPKVKDLDEFTVVKFVRNKRNKKMFVI----NQEFT----------------
-------------PL--------------SSNCVYMIYC----KR-CRKQYI--------
------GET----------------------RNSIRTRMWQH------------------
---RFN----IQRRRHMDTPLVRHFVLHGLQMLRVAGIQGNS-TWT--------------
------RTQRRSVE--RQWIYRL-------------------------------------
--QTLEPFGLNVKYG---------------------------------------------
-------------------------
>Penelope-3_LVa
------------------------------------------------------------
------------------------------------------------------------
------------------------------------------------------------
------------------------------------------------------------
---MKFFSAVLVFLFLIRIRFPRNTSITQSIRRRYGKTTLDVYRRIEKNSFRSKKLEKDV
KYLNTCKDYGIIPDFIKFK-VYCPIFETTRMYRSWCFDLLDWEIKELKKKIPASY-KKLE
DDISLFKSIVSPFDANCLLSIIDKNVNNKLSNVDFRHCRKLLK-----------------
-LGIDLSKKVDKNKVIFNFSDKILSNDQKDLLSLGLDYCM----PPNTINHTHFFLCFEK
LCHTIRNCKIYKERWNHITSTISIVANNTFKNFKHYIKNNHEHHSFFTSLKSLKDDDNII
ITRPDKGRGIVILNKDDYQNKLQSI-LDDSSKFKRISCD-------TASYLLKLEDKLEK
TNWNRLLRPIKT-SIGEA-----TYNLLT-TSGSKPGFLYGLPKIHK---L--------G
HPL--RPIISAVGTFNYNIAKFLVKII-----SPLTIN--------QYTIDNSFAFVKE-
-ICSLKPLRP-VTMASFDIESLFTNVPLRETTEIIVNKTTT----LTLNAFG-------L
DKTTYGKLLDIAAHH-S-VFTFNESLYTQVDGVAMGSPLGPCYANTFLCYHEQAWLNNCP
SSFKPIY-----YRRYMDDTFLLF-SDPSHINPFMSYLNSQH--PNIRFTCEAEQ-NNKL
SFLDTTVTF-----HNGCFSVNTYRKPTFTGLGLHFLSY-IPRIYKLNSLKTLINRATTF
VPRGPISTQKLCIPSYNICSTWANFHTEAMYLKDYFISNGYPSNLFYRVLNNFLSQKLSH
K----------------------PVLT-----TVNKDVKYIKLPYMG--SLSFEIRNS--
L-NKIFKQCYPQV---SFRFV-FYNSNSIGNFLKQ----RKKCN----------------
-------------SEL-------------CSNVVYLFTC----PS-CQARYV--------
------GST----------------------SRWLQHRILEH------------------
---KGK----SIRTGLP-----LSKPSYSAIREHSHLHNHPF-NTT--------------
------DFKILTST----------------------LTDLT-------------------
------------------------------------------------------------
-------------------------
>Drosophila__virilis
------------------------------------------------------------
------------------------------------------------------------
------------------------------------------------------------
------------------------------------------------------------
----MERSPEPSININGRHAVCTATNMSYAKIKTKYKDSKRTINKFQLTLVKLTKLKSSL
KFLLKCRKSNLIPNFIKNLTQHLTILTTDNKTHPDITRTLTRHTHFYHTKILNLLIKHKH
NLLQEQTKHMEKAKTNIEQLMTTDDAKAFFESERNIENKITTT-LKKRQETKHDKLRDQ-
-RNLALADNNTQREWFVNKTKIEFPPNVVALLAKGPKFALPI--SKRDFPLLKYIADGEE
LVQT----IKEKETQESARTKFSLLVKEHKTKNNQNSRDRAILDTVEQTRKLLKENINIK
ILSSDKGNKTVAMDEDEYKNKMTNI-LDDLCAYRTLRLD-------PTSRLQTKNNTF--
--VAQLFKM--G-LISKD-----ERNKMT-TTTAVPPRIYGLPKIHK---E--------G
TPL--RPICSSIGSPSYGLCKYIIQIL-----KNLTMD-------SRYNIKNAVDFKDR-
-VNNSQIREE-ETLVSFDVVSLFPSIPIELALDTIRQK---WT--KLEEHTN-------I
PKQLFMDIVRFCIEE-NRYFKYEDKIYTQLKGMPMGSPASPVIADILMEELLDKITDK--
LKIKPRL-----LTKYVDDLFAI--TNKIDVENILKELNSFH--KQIKFTMELEK-DGKL
PFLDSIVSR-----MDNTLKIKWYRKPIASGRILNFNSN-HPKSMIINTALGCMNRM---
----------------MKISDTIYHKEIEHEIKELLTKNDFPPNIIKTLLKRRQIER---
------------------------------KKPTEPAKIYKSLIYVP--RLSERLTNSDC
Y-NKQ-----------DIKVA-HKPTNTLQKFFNK----IKSKI----------------
-------------PMIE------------KSNVVYQIPCGGDNNNKCNSVYI--------
------GTT----------------------KSKLKTRISQH------------------
---KSD----FKLRHQN-------NIQKTALMTHCIRSNHTP-NFD--------------
------ETTILQQE---QHYNKR-----------HTLEMLH-------------------
---IINTPTYKRLNYKTDTEN-----------CAHLYRHLLNSQTTSVTISTSKSADV--
-------------------------
>Drosophila__melanogaster
------------------------------------------------------------
------------------------------------------------------------
------------------------------------------------------------
------------------------------------------------------------
----MERSPEPSININGRHAVCTATNMSYAKIKTKYKDSKRTINKFQLTLVKLTKLKSSL
KFLLKCRKSNLIPNFIKNLTQHLTILTTDNKTHPDITRTLTRHTHFYHTKILNLLIKHKH
NLLQEQTKHMEKAKTNIEQLMTTDDAKAFFESERNIENKITTT-LKKRQETKHDKLRDQ-
-RNLALADNNTQREWFVNKTKIEFPPNVVALLAKGPKFALPI--SKRDFPLLKYIADGEE
LVQT----IKEKETQESARTKFSLLVKEHKTKNNQNSRDRAILDTVEQTRKLLKENINIK
ILSSDKGNKTVAMDEDEYKNKMTNI-LDDLCAYRTLRLD-------PTSRLQTKNNTF--
--VAQLFKM--G-LISKD-----ERNKMT-TTTAVPPRIYGLPKIHK---E--------G
TPL--RPICSSIGSPSYGLCKYIIQIL-----KNLTMD-------SRYNIKNAVDFKDR-
-VNNSQIREE-ETLVSFDVVSLFPSIPIELALDTIRQK---WT--KLEEHTN-------I
PKQLFMDIVRFCIQE-NRYFKYEDKIYTQLKGMPMGSPASPVIADILMEELLDKITDK--
LKIKPRL-----LTKYVDDLFAI--TNKIDVENILKELNSFH--KQIKFTMELEK-DGKL
PFLDSIVSR-----MDNTLKIKWYRKPIASGRILNFNSN-HPKSMIINTALGCMNRM---
----------------MKISDTIYHKEIEHEIKELLTKNDFPPNIIKTLLKRRQIER---
------------------------------KKPTEPAKIYKSLIYVP--RLSERLTNSDC
Y-NKQ-----------DIKVA-HKPTNTLQKFFNK----IKSKI----------------
-------------PMIE------------KSNVVYQIPCGGDNNNKCNSVYI--------
------GTT----------------------KSKLKTRISQH------------------
---KSD----FKLRHQN-------NIQKTALMTHCIRSNHTP-NFD--------------
------ETTILQQE---QHYNKR-----------HTLEMLH-------------------
---IINTPTYKRLNYKTDTEN-----------CAHLYRHLLNSQTTSVTISTSKSADV--
-------------------------
>Schistosoma__mansoni
------------------------------------------------------------
------------------------------------------------------------
------------------------------------------------------------
------------------------------------------------------------
------------------------------------------------------------
--------------------------------------MVHLMITDAHYRIRKYQ-HVIE
DQKRKLQQTLTPEHFETLSTAIETLCKRHKEKRRNILKKEIFK-----------------
--ISKPTIEENTNNSVVNLSKQPLTNTEEQLLRKRLNY------NTSDAPKLAFYAALES
LLKT--SGISEETQQEIRQSIIPLTQRMKG--------NNQLTSQEQTALKKLRTGKDIV
IVPADKGRTTVIMDKEEYIKKAEEI-LEDKSTYKPMDIN-------PVKKLDNRISKT--
--LNKLVKA--G-EITKQ-----DQWRVK-SNGPVLPRFYGRPKIHK---P--------N
IPL--RPIVALPGTPTYNLSREISRIL-----KHFVDS-------SNHSFKSATQFLGQ-
-IRNIQINDD-ELMISFDVTALFTSIEPNLAKETLSLLLTNDE--NLAKYTK-------L
QSQSLLELMDLCL-T-T-YFQFNNKIYKQTKGTPMGSPISRLFAEAVMQRLEASIL----
LMIKPKN-----WIRHVDDTFLI--VKKEELEHTYKLINNVF--NDIKFTMKQES-NDKL
PFLDILITR----TNTKKPETQVYRKPTHTDQILNYNSN-SPRTHKVNCVHTLFKRA---
---------------RTHCYTIPAQLYVVLYLKTILQKNGYLINFIKKYQPHPSSE----
------------------------------IKSTTEINKRITIPYIK--GISETTKRL--
L-KAF-----------RINVA-HKPTKSLHSILCK----PKDEI----------------
-------------TKED------------KPNIIYKINC----AN-CNKHYI--------
------GQS----------------------GRPLHLRLQEH------------------
---QLA----VKHHDMS-----------SLISMHVDNYRHTF-DWK--------------
------NVEILDRG---NSKNTREFVEAWHSGQSAINKHIEINPIYQPIKKIMQEHRSKN
QTNRRYNQNKEINNDRFKVNKNQSTSRCRGQAVNHMWRNSNTSLLPEVCADDLVQKDDES
STTKPSSSENKPTSKSST-------
>Neodiprion__lecontei
------------------------------------------------------------
------------------------------------------------------------
------------------------------------------------------------
------------------------------------------------------------
------------------------------------------------------------
------------------------------------------------------------
------------------------------------------------------------
--------------MKGCLSKFKIPVNVTDVLKMGPKYGIPF--KPHCIPTNKLISDFES
KISF----IPSDCRNTARLDFTNTIKKFINTPS-PLHADKNILHKIEETKIFQNNNQDVL
FLKADKGNTTVVMNKQMYEDKMLQQ-LSNNNSYKVVGYD-------LTCTLQQEVEKL--
--TTDWSKS--K-LISDQ-----LRRQIA-RTDCLPPRAYGLPKIHX---P--------D
TPV--RIIXSFTDSPTINLARFLSQCI-----GNNIVP-------PLSRVRDSFALVNA-
-IRDFRLPPD-HILVSLDVVSLFTNVPQDLAINAVKQR---WH--RLVDKIP-------V
PLNELIKALHICFKA-A-IFKFNQNIYAQTYGLPMSSPLSLILSDLVLDELEQYCLNK--
LDFKPSF-----YFRYVDDIITA--VPSDKVAEMLSVFNRFH--PRLQFTSELES-YHRI
SFSDVLIIN-----DNQLIKTDWFHKATWSQXYLNYHSH-HPRSYKIGTIHCLVDRA---
----------------IRLSSMEFRNKNMSLIQQVLSKNDYPPXXLNKHIQFKYDSILSS
TS---------------------PNNNIDATTAQTNQKNYISIPYVA--GLFESLNRT--
F-FKY-----------KIQFV-GKCXHDLSSMFDS----GKDPL----------------
-------------PPGM------------RSGVVYKIPC----NQ-CNMSYI--------
------GQT----------------------SRQLHTRITEH------------------
---KRN----IHEHEDN----------YTALTRHAIDFDHSF-NYS--------------
------QASILDVE---PLYYNM-----------LLLEMCN-------------------
--IVAHPNSVNRKQDIEH--------------LSNIYTSVIRPLLLSITD----------
-------------------------
>Camponotus__floridanus
------------------------------------------------------------
------------------------------------------------------------
------------------------------------------------------------
------------------------------------------------------------
------------------------------------------------------------
------------------------------------------------------------
------------------------------------------------------------
-----------------NLSSTVIPDDIISLLQLGEKFSLPVTASQKNKVVHEYIKNMEK
NFCN----VHPDVATDVRNHTIHILESFLTSRSAPSKLDKMILSRIVKTKKFLADHPNLL
FTKADKGNVTVCLDQSHYKNKMVEL-LHNSNTYQIINKN-------PLNSLNNNLKIL--
--LKDWSDK--D-YTGCQLSPGTAEYFLI-TNTETLSRAYGLPKIHK---S--------G
IPL--RIIVSSIGSPLHSFALFLHNLI-----YKNILN-------SSSHVTNNSNLVKQ-
-LQNLSFDEN-LSFFSLDVISLFTNIPLDLAAGGLAKR---WH--HIKKGCS-------L
PFQEFIRGVKLVMNS-T-FFTFDNVTYKQTFGTPMGSLLSPILADIVMCDLEEKALKL--
LPCSVPF-----YFRYVDNIISA--APLTLISDIQKIFNSFH--QRIQFTVEIEQ-NRSL
SFLDVLLIV-----QDNKIVTDLYRKPTFSGRFLNFNSH-HPMAHKKGIIVSLTDKV---
----------------FHVFHPLFHEQNFHIIIKILIENSYPLSLIFNVIGNRIRNLIFS
TLQSSQPPPS-------------SASPYPSTSDPSLPPSYFVIPFIK--NISSKFIPL--
L-RQL-----------NKNLA-FLILNKLNHFIKV----HKDPL----------------
-------------PNEH------------KPNVVYRINC----LD-CDASYV--------
------GQT----------------------KRQLKTRIKEH------------------
---QSN----IDNPSAN----------LTVVSEHRL-AGHEF-DWN--------------
------NVSRL-------------------------------------------------
------------------------------------------------------------
-------------------------
>Cerapachys__biroi
------------------------------------------------------------
------------------------------------------------------------
------------------------------------------------------------
------------------------------------------------------------
------------------------------------------------------------
------------------------------------------------------------
------------------------------------------------------------
------------------------------------------------------------
-----------------------------------------------MCRKFLKVNKDII
VTRADKGQVTVIMDRNDYIKKMKEL-LSDKNTYVELDKD-------PVKKVTRRVGEL--
--VKSWVNL--D-LIDEH-----THRWLN-ASHSNIARCYGLPKIHK---T--------G
YPL--RVIVSAIGSPSYNLATFFHEIL-----VKSINR-------PNSYVGNGWTFIDK-
-VRNVAIDKC-ETMVSFDVVSLFTNIPKELVIKAIEKR---WD--LISVDTK-------F
NLDQFIYGIDVILNS-T-SFTFNGRFYSQIYGCPMGSPLSPIVADMVLDDLETICMER--
LDFKIKL-----FYRYVD-VFMI--LPTDRIQQVLEIFNNYH--PRLCFTVETEK-NGTI
NFLDATVIR-----DNEALITDWYRKPTYSGRYINYFAS-NPLQHKINVITNLVDRA---
----------------ILLSDERFHDKNIQILNSILIINCYPPEFINKHVRNRLKQIEYR
K----------------------TKNN---GSSNNENKIRMCIPYVK--GFSECVARI--
L-RGC-----------QVNVT-HVINKTLDGIVKC----EKDKL----------------
-------------ERKN------------KTDVIYRINC----KD-CDVCYV--------
------GQT----------------------KRHLNTRISEH------------------
---LSD----IKKCENN----------WSVVSKHRDNVDHEF-DWS--------------
------EVEVLHQE---KHLRKR-----------LIAEMFY-------------------
--IKKHKTSINLQKDTDN--------------LSDMYDLVLTKL----------------
-------------------------
>Fopius__arisanus
------------------------------------------------------------
------------------------------------------------------------
------------------------------------------------------------
------------------------------------------------------------
------------------------------------------------------------
------------------------------------------------------------
---------MPPYICNYNENYTTCTESQYYNQSPRVHRNRWNRNNRSRNQSRPFESGYSL
DPHFPCVSREIREKWLINLTEEYIPDDVLDVACLGKKFGVPII-RKKDIPVSNIIASIES
NMNI----IEKDQRNAIRSICVDVISNFLR--QRVTPRFPQLLEKVKAAKIFKISHPDII
FLKADKGNVTVAVNKKFYVSKMSEL-LGDSFTYRIIRSD-------PTLDIQKKVNKL--
--LVKWYKN--N-FINDA-----EKSRLW-SRNGHIALSYGQPKIHK---K--------N
IPF--RMIVSFIGTPTYRLAKYIQRIL-----TDCIKEEIKSFTSNKVSITNSLSLVKK-
-IRSLHLPED-FAMISMDVISLFTNIPLALVISGIKSR---WK--LLKKYTK-------I
NQELFIEAVILCFNA-S-AFQFNGIKYQQVFGAAMGSPLSPIIAEIVLQDLENFCMKK--
LDFPVYF-----YTRYVDDVLAF--VPKDRIQSILSCFNSYH--KRLQFTLEREE-NCRI
NFLEVTLIR-----NKRMIDFDWYRKPTSSGRYLNYYSH-HPKGQKICTIYNLIDRG---
----------------LLLSNLEFHLKNLTYIQESLVQNGYPRKLVLRAVSRRQALVLNP
KN---------------------YYSDDFRRHRRINEHRWVTLPYVE--GLSETLQSN--
L-QGF-----------RFSLS-FRNDSNLRWLFTG----HKDKL----------------
-------------PREN------------QLNTVYKISC----LE-CKFIFI--------
------EHT----------------------KRSLGDRIKEH------------------
---YLS----LRQPHNF--------PISNRLTEHAFRYAHDF-DFK--------------
------GVEVLAVE---GNYEKR-----------ELLSLIY-------------------
--KERYLPQIDGSGDRIS--------------EVSIYSGLFNP-----------------
-------------------------
>Microplitis__demolitor
------------------------------------------------------------
------------------------------------------------------------
------------------------------------------------------------
------------------------------------------------------------
------------------------------------------------------------
------------------------------------------------------------
------------------------------------------------------------
------------------------------------------------------MTALEL
EIIN----LSDDEKMDVRSTYTEVINNYYR----TGNVPCELSWKIRVTSEFIKENPEII
FLKADKGNVTVVVDREFYISKMMIL-LNDTFTYRPIHCD-------PTSYLQSRVNKL--
--VKTWFNN--G-LISSQ-----DKYRLQ-SRDGVIARAYGLPKIHK---P--------N
VPF--RIIVSFLNTPTYKLAQYLQKILVKTLKHPSPGASTRTLEKNKFTTQNSLELKKN-
-IINSKLPTD-YTMISMDVVSLFTNVPLQLVKEGIKKR---WP--VIKRYTD-------I
DYNSFIEAVELCFTS-S-AFLFNNNYYQQIFGAAMGSPLSPIAADMVMEDLEDECLSE--
LAPYVYL-----YTRFVDDILVF--LPKDKVELILKVFNSYH--NRLQFTVERES-NSRI
NFLELTLIR----HETGNIEFDWYKKPTSSGRYLNYLSH-HPLIQKIGVIRNLVDKA---
----------------ILLSDNKHHNKNLAYVRQSLLNNNYPMKLVKVIINKRVASLMHR
NGKSTAENNYTCRNSSSV-----IRNNHFDKKINKFDTKYVCLPYVK--HLSESLEIG--
L-RKY-----------DIRII-FKNSNNLSWLFCG----HKDQL----------------
-------------TIYN------------KSCVVYSIPC----CE-CDFVFV--------
------SHT----------------------KYLLNTVLRRH------------------
---WFN----LNYPYAI--------SVETPLTRHAFGCKHYF-DFG--------------
------KTKILATERVARVRDYL-------------------------------------
--AKIYRAKLNYKFDI----------------KKIFYEEFSIEHK---------------
-------------------------
>Exaiptasia__pallida
------------------------------------------------------------
------------------------------------------------------------
------------------------------------------------------------
------------------------------------------------------------
------------------------------------------------------------
------------------------------------------------------------
---------------------------------MAKHTKKIAK-LL--------------
-------NNYDVDKHIENLSSHKLSFFQKLVLCRGLKFSL-----PRNIPDIEIQSSFEK
LYGRIENDLNDDKKDLATTTLRSIAVNYME------CKSTKPPKALQQAIKQLKKRNDIV
ITKPDKGSGVVLMNRTDYIRLLRKASVDDTTKFEPVSLERPKTRGRPPKHYHPLLQEEKD
--LTEILVR----VLPKG-----IADTLR-PKGSRLAHLYGLPKMHK---K--------D
LAM--RPILSATGTYNYPLAKWLDNKL-----KALSTN--------SNTITDIFKFVND-
-LQDVSVKDG-SVLVSYDVCSLFTNVPLDETINILADKAFTDNWFNLTHKLD-------I
SKSDLIDLLAAATKG-Q-LFQFDGSLYKQVDGVAMGSPLGPLLANTFLCSLEEKLERN--
-NQLPSF-----YKRYVDDTLAIM-DSIPSAESFLDVLNAIH--PSLEFTMELESDSGSL
PFLGVEVIK-----YDHHLSTRVYRKATNTGLLLHYHSH-VDNKYKRSLLHTMLHRA---
---------------YCLSSTGDFFHEECNRIKEIFVALKYPRDLIDVAINSFTSKTKEK
E----------------------SSDEFNNTNTDEIKTARFSLPFKDQKSANIVKRQLHS
LSNRL-----------NINLYPVFTSRSIQDDIKV----REPKP----------------
-------------PLIN------------QQSVVYLFKC----DPATKILYLLDINTLTF
DATQLNGESQIERAEMRIDPNYFPAIQGTTIKACMVDRLSSSSIHNGCSQVFDSKFIDSQ
ADINLDVTDAVKKRVMXPKSMAFVKVIQXGMEQNGYDSSSTX-SWEPYVLVWYIPMNRYV
IERRRRNRRALDSAFCNQRPTEK--RCCLRSLYIDFQKDLKWNWIHAPLGFHANYCKGTC
PFLWGSSNQTHHTSIMALYSSINPNAPSEPCCVASXYKPLVILHYVKGQPKIEQLNNMIV
TSCTCV-------------------
>Acropora__digitifera
------------------------------------------------------------
------------------------------------------------------------
------------------------------------------------------------
------------------------------------------------------------
------------------------------------------------------------
------------------------------------------------------------
--------------------------------MSKCHANKLSH-LISKK-----------
---------FDINEHI-NMSSYRLSFFEKLIICRGLKFSL-----PQKVSPIDIQASFEK
AYWRIEPSLEENDKELVSSTLRSIALNFIQ------RSSPSPPKALVKALNGLKKRDDIV
ITKPDKGSGVVVMDKADYIRLLRAASVDNIFKFIHVDDKRPKSRGRPPKHYHPLLQKEKE
--LRITLRK----ILPEE-----IANTLS-PKSSRLAHLYGLPKTHK---A--------T
LSM--RPILSATGTYNHKLAKWLEEKL-----KPLSIN--------EYTITDAFDFADE-
-IRNLSVNED-DILFSYDVTALFTNVPLDDTINILVNKAFADDWFNKTYGLN-------L
HKDQLVKLLEITTSN-Q-LFQFDGQLYEQTDGVAMGSPLGSPMANVFMCHLKEKLTRD--
-GLMPHL-----YRRYVDDTLARM-PNTDAATMFLTTLNGLH--PSLSFTMELPV-DDRI
PFIGIDIIK-----NGTKLETRVYTKPTNTGLLLHFNSH-TDKRSEDSLLKTMLHRA---
---------------YALSSTTEAFDEECAKLRSIFSRLDYPWSLIDSVISNFVSRK---
-----------------------PSVSTTERNVDDSNIIRINLPFKD-------------
----------------------QVSANSVRRQLR--------------------------
-----------------------------DLIIRLAFLC---------SQFL--------
------------------------------------------------------------
------------------------------------------------------------
------------------------------------------------------------
------------------------------------------------------------
-------------------------
>Anolis__carolinensis
------------------------------------------------------------
------------------------------------------------------------
------------------------------------------------------------
------------------------------------------------------------
------------------------------------------------------------
------------------------------------------------------------
------------------------------------------------------------
-----------------------------------------------------MIKAFEK
VVTR---------------DIERLSRSNNR-------RHPNMSKSELDILNRLSTMPELI
WKPADKGGAIVLLNVSDYITEVNKH-LSDHSYYKPIPSD-------PTNKIKSLIKTV--
--CAEGLAL--N-YITMQ-----TFNFLQ-NPYPRIPVFYILPKIHK---G--------I
IPPPGRPIVSGTSSILEPLVKYLDFFL-----QPFVSK-------TQAYIKDTTHFINI-
-IESLHIPKH-STLMTLDIVSLYTNIPLNEARTIVKDLFDSRT--LQTPPTH-------F
----LMDLLDIVLEN-N-YFRFDAQFYLQTWGIAMGSAMAPSLANLFVAQLEIDYIYN--
QERNPCLKDMIYYGRYIDDIFTIF-SSYQTAEQFSSWINTIH--PNIKFSKTIKS--TDI
NFLDVSIHQ-----DERGLYVTNYSKPTDKNSILHFNSY-HHYSLKANLPYSQFLRI---
---------------KRNNSKPDHYLSAAHSLNSKLKARGYPAKILQQAFQKSLQI----
-----------------------NRSTLLTYKPKRQQNRIICPLTLT--TQTPHIRKI--
I-NKHWHLIREIPGCKDIPIIAHKQSKNLKDILIHSDF-KKSKVESTSITTGSFKCGHCD
VCCLTFDIKQFFHPSLHIKINLKDFITCSTENVIYVIQC------PCDLLYI--------
------GMT----------------------TRPLRIRIQEH------------------
---RSK----IRRESLD-----------STLYTHFHDKSHPYNSFK--------------
------FFA---------------------------LEKLH-------------------
-----TTAYTDIRTGLLR--------------RETFWIHKLRTTTPHGLNDRLDLSCYL-
-------------------------
>Marsupenaeus__japonicus
------------------------------------------------------------
------------------------------------------------------------
------------------------------------------------------------
------------------------------------------------------------
--------------------------------------MVQAFRAYEASVISTARRKNQL
RFLRDCLEEQVLPSSISHIHRHSDEGSP---FPEYARSLLLDRISAGKRDVEHTF-YLSR
LHFDFLGDRLPRQVCRHMADVAHDSARVLSNTHTCSLTRKLST-LTSCSPWSRFSLT---
-------------DAITNLSFLTLTPHQLQLLGFGLSFAL----RPLPLTSIDIISSFDR
FISG--HRNSLPDVSLLRGAFIPALESLLR-------PKPSIPRRYQEALQSLRRE-DVT
ILPSDKGNSVVVLDQASYLQKAQDL-LDDVATYAPLTSN-------PRERIAATFHRR--
--LKQLASG----CPEAN-----LYQRFR-VINPRLPHFYGLPKTHK---P--------D
VPL--RPIISSRGSVAHPLASWLAQSL-----TPLLGT------FSPAHLRHSQDFIAR-
-VRGVT---S-STMMSLDVESLFTNVPLDDVLAFLQRNLLPED-----PRLP-------L
PTAVFLQLIRLCVDS-N-SFSFERRFYSQTFGVAMGSPLSPVLANLFMEYFEAELLPS--
ISLRPAI-----WLRYVDDVFALWPHDPALFPDFLDKLNSLS--PSIRFKVEWEV-GDQL
PFLDTLIHR-----SGDSFSFSVYRKPMHSGTYIHFFSY-HPLHVKRGVATSLFLRA---
----------------LRICDPQHLDEEIDFLRRSFGKLGYPRFVLDAALSNARRTFYQD
P-----------------------------PPRETSHLPVISLPYTE--EIHSLRRSLHP
L---------------NCRLT-FRQVNTLRRNLVH----TR-------------------
-------------PPSS------------AKIGTYAIPC----SS-CEKQYF--------
------GET----------------------GACLNKRVSQH------------------
---KYA----VSRGHTN-----------NALFCHQWDTGHRI-DWS--------------
------AAHILFPS--ADVHARR-----------LVESSLI-------------------
--NRLPNFNLNRVFSSA---------------DGLLSSHILRLLPYPGHPSHRPPDPMT-
-------------------------
>Trichuris__suis
------------------------------------------------------------
------------------------------------------------------------
------------------------------------------------------------
------------------------------------------------------------
----------------MNNHPVTRHPIFKFILSAHGALCLQAAKELERSSLKLTTTLGKL
TFLLKCRDAGLLPRCFQMKWNHAQNAQTIRLLKSTGVSLLKATIRDHRRSIAHLR-DACR
HNAVFLSASVSFDLLSQLHRHIKNVCALTKMQQVQTLNKRFNA-LYCSQSWEFRRSN---
NKNRPVPSKPDIDKIVVNLSSSTLNNTEKDILAKGLNFVP----TPKDIPILDIISSVEH
GLSR----TSPFKAARIKASLTNILLEGRQ------NPTPNLSRAEQQAIKGLRSRKDTI
ITKADKGNVVVLLDRTVYMQKINEL-FSN-KVYRPINDD-------PTPDVRLRLLAL--
--LDSFVSETQDPQLAYI-----RQHIFY-FSNVKCPELYGLPKIHK---P--------G
VPL--RPVVSSISSATSKLCSYLKDII-----KPLTGK-------RNSHVKNCKDFCSA-
-IKSVNLKQD-SLMVSYDVKDLFTSIPISCTLKLLEDLFKTDT--SRHLRTK-------L
NPFHILKLVSFCMKEGN-YFRFQDSFFSQQDGAPMGSPLSPVLAEVFMEHLEEKAFTSIS
TSDAPIF-----FKRYVDDIFAI--TTVGKEETFLEHLNSLYP-TKIKLTMEKEV-DNKL
PFLDVLVIK-----QGNNLKTTVYRKPTHSDRYLHFTSH-HPMAVKRGIVKGMVDRA---
----------------HAICDPTFLQSELKHITHTLTANGYPNQLVNSIIAKCARDNNNT
N-----------------------------IKNSTTNNTVLFLPYYN--GVGERILKL--
A-HSL-----------NFKVR-FTSSHTLRSIVRS----DKIKV----------------
-------------PFAG------------RPGVVYNIRC------GCNASYI--------
------GET----------------------GNTLLDRYKRHMSNVGRYKEAVRRLKEPQ
TPARTS----TKRRGRPQREQPQKIIAETIKASAVVEHSSQCSHDL--------------
------QPSIICRE--SRLHLRR------------VKEALF-------------------
---IRNNRTINRDKGVE---------------VSAVWDTLISKRKCCSLPG---------
-------------------------
>Diaphorina__citri
------------------------------------------------------------
------------------------------------------------------------
------------------------------------------------------------
------------------------------------------------------------
------------------------------------------------------------
------------------------------------------------------------
------------------------------------------------------------
------------------------------------------------------------
------------------------------------------------------------
------------MDKADYTQKMTSI-L-NSNDYEIIPGD-------PTKTIEGRVYRT--
--LAKHRDE-----FSDE-----ERRKFQ-SHYSKPHHIYGNPKIHK---E--------G
APL--RPIVSTIGGPMYNLCKYLHTVL-----TPIVEG-------GPTYLKNSTEFVNK-
-VRTIELEEN-HILASLDVVNLFGSVQWKVVIKIIQDILEKEP-----HKVS-------I
HPSTLLELLTLVLSN-N-YFQFEDKFYKQKGGLPMGSPLSPVLAEILMQHFENRFILN--
HSEDVGF-----CVRYVDDGFLIWKSGRQNLEDFLKYLNTCD--EHIKFTMEIEN-DNKL
PYLDTLVYK-----ENRRLVTTIYKKPTHSAQYITAQSN-HPIHVKRGVIKTLTHRI---
---------------HRLCMKEEDRKKELKELEKELKQNGHSTKFIRNAMQDRR------
-----------------------RRTD---DTPQLDPIATLQIPYIK--GFAEKVRSW--
A-KDV-----------NIRVC-FSSKHTIRRSLCG----TKPTN----------------
-------------INID------------DKGSIYCIPL----S--CGKRYV--------
------GES----------------------GRPLNVRLKEH------------------
---KDK----IRKGETTESEKYGNLENESGQKHAASDFTKAFADLD--------------
------EAEKVDPNVADSYYQRGQIYCLFGQYEEALRNLDK-------------------
--TIALNPNFHVARAQRHFVWTST--------LAELMAFSDELRILVSLPNAKKFSPSPN
HAKKPQKSSPYFLAFLTVLGSTVPL
>Schistosoma__japonicum
------------------------------------------------------------
------------------------------------------------------------
------------------------------------------------------------
------------------------------------------------------------
-----------------MSYIHSAPKFCKYFRSFLDEDTYKIFCNRIKLSKKMCNWYNHR
IFNLRCLNQQTYPRTILIK-SPDNSIRSIKAAVTATRTFLRERIHRSTMNLESLR-SRIT
NIDDILSFIIPTEIRTSVNDFFQHKEYFYNQSSKKRQIRKFEQ-MLKHTVKQNNQKQ---
--NKNNSKSLDLNKVVVNLSDRILNEQEISLLRKGLNFNM----NRSRLSVFDVIPTIDS
ALNK----LPEDQANIVRNKISSTLLHQKP-------NNCNMSKNEIYALKQLRKEKTVI
ITRADKGNTTVVMNTSDYNNKASQH-LNE-GPYEKIKAT-------KCRATLNNLKAE--
--TSRVLRSIKS-KLGQS-----LWFSLA-PKSCSPCRFYGLPKIHK---M--------N
VPL--RPVVDYTNSPTYNLAKYLAGIL-----KHYDKE-------AKYGIKNAFDFKNM-
-ITNMRLEED-EIMASFDVCSLFTNVHINNSLDIINEYLLADN--DLSIRCP-------L
EPSEIIKCLSLCLNS-T-LFKFRGDLYKQTEGVAMGSPVSPIVANLFMHSLETNALSK--
CVYPPKL-----WLRYVDDTFII--TKRDALDELFENVNSIS--NKIKFTKEIETADHKL
SFLDCLIER----KQDNYLKINIFRKPTYSGKYLDYKSA-HAKSTKVTVVGNLINRI---
---------------HQLVTDNEDKETELNLVMSTLMMNNYPKNFIKKILKEKRYGKAKQ
------------------------------KVQPKEWIDTVVVPYRN--GTSEEIRRI--
L-NKH-----------AIRVF-FRTNNTLGSALVN----IKDRV----------------
-------------PKEE------------QTNCVYEIKC----ND-CSAKYV--------
------GET----------------------SRQLNVRMKEH------------------
---KLC----LKHISQF-STDILKLENKSAIALHSIESGHSI-DFD--------------
------GIKILQKG--FNSYKER-----------LTSEALH-------------------
--IWANPNNINRRDGVL---------------LAASWQLMV-------------------
-------------------------
>Opisthorchis__viverrini
MRINLSILTFSSLNEKNWGSLLRKFRRVRALCTEEADRTAAQIEVKNKLRGSGYPASLIR
RQLRRVLIPVEKPNREWIGTAVIPYKPGTSEAIRRILNMANIRVAFQRGNTLRSALVQLK
DRLPANRTRDCVYKIKCNDCTKVYIGQTARELYIRVGEHSRKINRPPRNADEYQALLKDS
AIAEHALDTGHKIDLENVEVLRRGLRSTSHRLIAEAVEIAKHPSVNRMKGVELASLLCQK
RNVAQIKTTDCLPSSSEMMTSQSVPNFFQLIENNYGPCVRKLSSDYVRLARLEANWENHR
IFNKRCLKHNIIPTSLLVK-PPDTSLVSARIAFSAAKSFLKQRIYLTTRRLSDIR-HHSC
RLNQDLQTVLSPADFQLLQTKATEVKAIQGQHCKERQIRKFEM-LLSKTRISREPMT---
-----RPEPPTSYCSVVNLSNRPLSEEERTLLEKGLNFAV----SKRVIRAEEIIPSVES
VFQK----LPSMEAERLRVQLITVLKSQQP-------GAPNITSAERRALNTLKRVDNIV
ITKADKGKATVVMNKSDYLQKVKQH-LAE-GPYREINNA-------NITSIMNKSKAE--
--VGRYLRSVIN-HLGQG-----NWYRLY-PKSAIQPRLYGLPKIHK---P--------E
VPV--RPIVDGIGSPPHELARFLAGIL-----KPLTGK-------SSTYIKNSYDFANK-
-VAGVTVEPD-DILVSFDVNSLYTNVPKGDSLEIAKRLLLADT--TLSERTQ-------L
TVDEIVEGIKACLNL-T-HFVFDSVVYTQEQGLAMGSPISPVLANIFMEEFEQRALAG--
FPHPPKI-----FWRYVDDTFVV--MKRDKVNEFYNYLNELS--PQIKFSMEIESTSGKL
AFLDCMTHK-----VGGRLKTTVYEKPTDTGAVLNYSSA-HPKSVFASIASSMFRRV---
---------------RALCTEEADRTAAQIEVKNKLRGSGYPASLIRRQLRRVLIPV---
------------------------------EKPNREWIGTAVIPYKP--GTSEAIRRI--
L-NMA-----------NIRVA-FQRGNTLRSALVQ----LKDRL----------------
-------------PANR------------TRDCVYKIKC----ND-CIKVYI--------
------GQT----------------------ARELYIRVGEH------------------
---SRK----INRPPRN-ADEYQALLKDSAIAEHALDTGHKI-DLE--------------
------NVEVLRRG--LRSTSHR-----------LIAEAVE-------------------
---IAKHPSVNRMKGVE---------------LASVWRTVLAFVSKAKRCPNKNYRLFTK
LF-----------------------
>Strongylocentrotus__purpuratus
------------------------------------------------------------
------------------------------------------------------------
------------------------------------------------------------
------------------------------------------------------------
------------------------------------------------------------
------------------------------------------------------------
-------------------MPIGRRTRFTDVGSTTSFTRDVVK-----------------
------------DVGSANLSSRTITSSEEEILKKGLGFAV----SPRRIPATEIIAKVET
AVKY------LDAESAARRDVDNILQKARS-------PKHNISKEMHTALKTLKADDSIT
ILPADKGRATIILDTPIYHEKLTDL-L-ESGPYRVLKKD-------PTDRLARKLTNT--
--LLNLKKN--N-VMHEP-----TYRRLK-PTQKQPPRIYGLPKIHK---P--------T
VPL--RPIVSCIGSFAYNLSKYLAEIL-----SPLTGL-------TEYTIPNSSGFAEF-
-IAEQTIGTQ-ERMVSFDVVSLFTNVPIEGACKGTLQRLQSDS--NLSTRTA-------L
SPEQLTQLLEFVLRS-T-YFLYKGSYYEQTEGAAMGSPVSAVVANLYMESFEEEALDTCP
LSCLPRV-----WKRYVDDTFII--VPISETDKLLKHMNSLE--PTIQFTSEIEC-EGKI
AFLDTLVHR----HDNHRLSTSVYRKPTHTDQYIAFDSH-HPISVKRGLVKCLFHRA---
---------------SRIVTSPQQPCKERTRVRSALSLNGYPRRFIHNTKNRSSE-----
------------------------------PRYQKVYKTFTVLPYID--GVSQQLKRR--
L-ESH-----------GIRTV-FRSDTTLRQQLTR----PKDPI----------------
-------------PPHR------------RDGIVYNIPC-----KGCDRSYI--------
------GET----------------------ARPIKERITEH------------------
---KRD----VRLRRTD----------NSAVAEHAWDNQHQP-DWD--------------
------GVQCLSQE--RHWYTRR------------VKEAIN-------------------
--IRLNPNNFNRDNGID---------------IPEFWMRTIRRHDTRRPASQQRSIPFSR
RPEPAAR------------------
>Priapulus__caudatus
------------------------------------------------------------
------------------------------------------------------------
------------------------------------------------------------
------------------------------------------------------------
------------------------MNLFNELRSQHGQRTVTEVRSFESLERKIARHKNHL
VFTLRCKDENIVPSSLRLK-CPIRTNRAKDIIEKAEKQLIRERIRSVSYKIKQYEDNRLV
KINDLKKAPLNNGLRQRVLQHLAHSRETEYKQTKWRQQSKFST-LQGKKDRSVTTTL---
-----DLTGTQLKKWVVNISKYKLTTAEQSVLAKGLNYAI----TPNKIPTEEFIVATEQ
ACHS----MPTAEAEDLRMKIAHTMGMAKL-------PKPNITKEEKSAIFKLKREPSIM
ILPADKGKATVVVDKDDYEKQVNTM-LSDVRTYGKLKKD-------PTTKYKSKLVAI--
--LQRLKRE--D-KITEA-----QYKFLY-PTAENVPRIYCTPKIHK---E--------G
NPY--RPIVDYTGSIAYNLSKSLADLL-----APLVGT-------TEHHIKNSTELAEE-
-LKTIRMKPD-EILVSHDVVSLFTNTPIPESINIIKSRLEADK--TLKKRTN-------L
TTDDIIELLTFVLMT-T-YFKFRDQIYNQKFGAAMGSPVSPIVANLYMEWLETEAIATAP
ADLKPKL-----WLRYVDDTLEI--IKSGTVQQWTEHLNSIDSTNNIKFTYEEEL-DQKI
PFLDTLIHK----REDGSLKLTVYRKK---------------------------------
------------------------------------------------------------
------------------------------------------------------------
------------------------------------------------------------
------------------------------------------------------------
------------------------------------------------------------
------------------------------------------------------------
------------------------------------------------------------
------------------------------------------------------------
-------------------------
>Takifugu__rubripes
------------------------------------------------------------
------------------------------------------------------------
------------------------------------------------------------
------------------------------------------------------------
-------------------MTWMTENLHRHLASHFGRDTLRLVRELEKTAKKLADFENHL
RYNLRCRQQKMTPTCLRIR-STVKGHRAQVILHMTEKRLLNERIRQIHFTINTLE-AKLD
ERREELHLLLPSEVMEEIAKLVSRTQHTQHTRTKERQIRKFTT-LLAKHNPSGTNPF---
SNHVTSLSDSQREKWVKNLSDRELTQAEEEVLSKGLNFAV----TPEEVPTVELITATET
AIRN--NKLPEAEAEQIRLKVTAALASAKP-------PTSNITNEEKRAIASLAKDKNIT
ILPADKGRCTVVLNTTDYDTKILSL-LTDTATYEKLKRD-------PTSSYKKKVVDL--
--LQNLEKD--K-AIDRP-----QYYRLY-P-GETIPCIYGLPKIHK---P--------G
TPL--RPIVSSINSVTYNISKYLASIL-----SPMVGN-------TPHHIKNSQDFAQK-
-VIGLTLLPE-ETMVSYDVTSLFTCIPTASAVDTIHKHLLLDK--NLTERTT-------L
TPAQICTMLDLCLNT-T-YFQYREGFYRQKHGCAMGSPVSPIVANLYMEKVESQALTSF-
TGTAPSH-----WFRYVDDTWVK--IQIQELEAFSDHLNKTD--EHVKFTREEVK-GNSL
AFLDCAVKI----TEDRNLTIEVYRKPTHTDQYLQFDSH-HPLEHKLGVIRTLQHRA---
---------------REIPTTSQGRKKEQNHIKTALKTCGYPDWAFTKTSRKQDLSK---
------------------------------GEEERNKRRSVSIPYLS--GVSEKFRRI--
L-QKH-----------DIPVH-FKPSNTLRQRLVH----PKDKT----------------
-------------PRPK------------QSNVVYAVQC----QEKCKELYI--------
------GET----------------------KQPLHRRMAQH------------------
---RRA----TSSGQDS------------AVHLHLKESGHSF-EDS--------------
------QVRILARE--DRWFERG------------VKEAIH-------------------
--VKLEKPSLNRGGGLRHF-------------LSPTYNAVLHSFQQQNKHSHHSKRPSDS
SPCDPADKGETSQQKLGQRPDQRPC
>Tetraodon__nigroviridis
------------------------------------------------------------
------------------------------------------------------------
------------------------------------------------------------
------------------------------------------------------------
-------------------MTWMTENLHRHLASQFGKDTLRLVRELEKTAKKLADFKNHL
RFNLRCRQQKITPTCLRIR-STVRGHRAQTLLQRTEKQLLNERIRQTHFTIDTLE-TKLD
QNRDRLSTLLPSEIMEEVTKLVARTQSLQHTKVKERQTQKFNK-LQSKHTRNQTKTFGWS
GQQEDSTPEPQREKWVRNLSNRELTITEKDLLSRGLNFAV----TPEELPVVDLITATET
AIRN--NKLPETEAEQIRLKVSAALANAKP-------PASNITALEKRALASLAKDKDIT
ILPADKGRCTVVLNTTDYDSKILNL-LGDSNTYEKLKRD-------PTSTYKKKVIDL--
--LQKLEKE--Q-AINKP-----QYYRLY-P-GEATPCFYGLPKIHK---E--------G
TPL--RPIVSSINSVTYNISKFLASIM-----APMVGN-------TPHHIKNSQDFAEK-
-VSNLQLESG-ETMVSFDVTSLFTCIPTSEATEAIHKHLLLDK--NLQDRTA-------L
SPAQICTMLDLCLNT-T-YFQFRESFYRQKHGCAMGSPVSPIVANLYMEEVEKRALSSF-
TGAAPSR-----WFRYVDDTWVK--IQTKEVEKFTTHLNQTD--TFVKFTREDVK-GNSL
AFLDCEIRI----EEDRNLSIEIYRKPTHTDQYLLFDSH-HPLEHKLGVNKTLQHRA---
---------------TKVPTTSQGRKKEQDHLTTALKTCGYPDWAFTKT-RKKRVPS---
------------------------------NEEEKDKRHSVSIPYMA--GVSEKFRRI--
F-QKH-----------NIPV----------------------------------------
-------------------------------------------QDVC-------------
------------------------------------------------------------
-------------------------------------VGYDD-DSS--------------
------AIQTL-------------------------------------------------
------------------------------------------------------------
---------------------QHP-
>Xenopus__tropicalis
------------------------------------------------------------
------------------------------------------------------------
------------------------------------------------------------
------------------------------------------------------------
-------------------MTWMNENLHRHIAIHFGENTLKLVREYERTARKLADYRNHL
RFNLRCRHQGLTPCSLRLG-STVKGHRASNILQKAQKHLLNERVRQINFTIEALK-QKIE
QLKQTLTK--PDVTLERVVQFIEHAQMAQHIKSKERQISKFTS-LLSRSSGLRTEELTW-
-RQKDETSKNTKDTWVKNLSDRVLTQPEKDVLAKGLNYAV----TPQHIPVVELITATES
AINN--NHIKVEEAEQLRLKVSAALSSARA-------PPSNLTTQERRALTSLSKDPNIT
ILPADKGRCTVVLNTTDYHCKMTSL-LSDSNTYEPLRRD-------PSSSYKKKVIDC--
--LQQLEKE--E-AIDRA-----LYHRLY-PREAT-PCLYGLPKIHK---D--------G
APL--RPIVSSINSVTYSIAKYLANIL-----APLVGK-------TVHHIQNAKVFVTK-
-IQGVKLEAE-ETMVSYDVTSLFTCIPTTEATETVRNRLQKDD--TLSSRTK-------L
SPNQVCLLLDLCLNT-T-YFKYKDQFYRQKHGCAMGSPVSPIVANLYMEEVERKALLTF-
NGTTPSH-----WFRYVDDTWVK--IRSNEVAAFSEHINSVD--NNIKFTREDVH-ENKL
AFLDCLISI----QEGGILKTEVYRKPTHTDQYLLFDSH-HPLEHKLGVIRTLHHRA---
---------------ESVTTDTESKDKECKHLRGALKACGYPDWAFVKTRATKPNRNTKR
N-----------------------------NRPEAERRRNIVIPYVA--GVSEKLRRI--
F-NKH-----------HIPVF-FKPSNTLRQKLVH----PKDPT----------------
-------------PKEK------------QSNVVYAVQC----SEECTDLYI--------
------GET----------------------KQLLSKRMAQH------------------
---RRA----NTTGQDS------------AVFLHLKDKGHSF-ENS--------------
------NVQILDKE--DRWFERG------------VKEAIH-------------------
--VKVEKPSLNRGGGLRHH-------------LSATYNARVDMFSSILLSL---------
-------------------------
>Nothobranchius__furzeri
------------------------------------------------------------
------------------------------------------------------------
------------------------------------------------------------
------------------------------------------------------------
------------------------------------------------------------
------------------------------------------------------------
------------------------------------------------------------
----------------------------MNVLAKGLNFAI----APQQLPIVDLITATET
AIRI--NKLSQTEAEQIRMKVSATLSNAKV-------PPPNLTLQEKKAVASLSKDHTIT
ILPADKGRCTVVLNTTDYHAKITTL-LSDNNTYKALKRD-------PTSSYKKKVIAC--
--LQGLERD--K-TINRL-----TYHRLY-P-GDAIPCIYGLPKIHK---E--------G
TPL--RPIVSSINSVTYNIAKHLATIL-----APLVGN-------TPHHIKNSTDFTDK-
-VQKLTLDPD-ETMVSFDVVSLFTSIPTTEAVETVRKRLQEDN--TLEGRTN-------F
TPDQICTLLDLCLTT-T-YFKYNEGFYRQKHGCAMGSPVSPIVANLYMEEVERKALGSF-
KGVAPSH-----WYRYVDDTWVK--IKTQEVESFTTQINAVD--KNIKFTRENIK-DNCL
PFLDCAVHF----EENGNLNIEVYRKPTHMDQYLLFDSH-HPLEHKLGVIKTLHHRA---
---------------EHVPSKPEGKKKEQTHIKESLKTCGYPNWAFIKSAKMHRKEDQTP
A-----------------------------REDKKDRRNNLVIPYVA--GVSEKLRRV--
F-SKH-----------NIPVY-FRPSNTLRQKLVH----PKDKT----------------
-------------PKHK------------LNNVVYAVQC----SEECPDLYI--------
------GET----------------------KQPLHNRMAQH------------------
---KRA----TSTGQDS------------AVHLHLKDKGHSF-EDA--------------
------NVHILDRE--DRWFERG------------VQEAIY-------------------
--VHCEQPSLNRGGGLRHQ-------------LSSIYNPSCLFEGNSSGLLNV-------
-------------------------
>Papilio__machaon
------------------------------------------------------------
------------------------------------------------------------
------------------------------------------------------------
------------------------------------------------------------
-------MDPDGAEISRCRHWTYTLELSRLIANRYGEVGQTRVKKFASLRIKRNKLECGL
HFVIQCRDNGVIPKFARPK-QVKCFRGYEEFFETTGIKILKRVINDYRRKIAYVN-NELY
WLHMELSSVLELDIWQRLDTMTYIRAERIKLSTKSTHAHKIKR-LLENNSKSSVCTQ---
----NQHSFGRSDGSVVNLSSHALSAEAQKVLSRGLNFAI----TPSRVPVESIVSSVES
CLMR--NKVPGPDAECLRQDISALIRRHKS-------PKQNITRQEFQALMSLRNNPNIL
VLPADKGNATVIIDTAEYEQKVDEL-VSDTSTYKKVNYN-------PTARVTSKLNKI--
--LS---------SLSDG-----ERKRLR-PLNPTPPKIYGLPKIHK---P--------N
WPL--RPIVSQIDSPTYKSSRHMADFL-----QTLTGK-------TTSFIRDSTHFIRL-
-LRDIRIQDD-EAMVSFDVASLFTNVPVAETIDIIKQHLIVNN-----------------
LPTEYISLMEFCLKS-G-YFLWRGDFYLQVDGVAMGSPIAPVVANIFMENFEKEALNS--
APVKPRY-----WLRYVDDVFAI--VSRRHIGQLLDHLNEIH--PRIRFTTEEEK-DGTL
PFLDVLVKR----ESSGCLVHTVYRKPTHTDRYLKADSH-HHPSHLSSVPRTLINRA---
----------------LRLCDPQFVESELTHVRRVLEDNGYKWRQSLRLANTTGK-----
------------------------------TRPQVVERVPAYLPYMR--GVTDKIGHL--
LRRKY-----------SIKTI-FRPLTQIRRVLRS----PKDRT----------------
-------------PL--------------DGPGVYEIPC------DCGKSYI--------
------GET----------------------GRNINTRLTEH------------------
---IRC----MRKLDSN----------TSAVAEHALTSNSHYIRFD--------------
------RVKVLARD----------------------KTSCH-------------------
---VSYSKPLKSDVDLI---------------LIEIRVGLCLRRGNPCC-----------
-------------------------
>Vollenhovia__emeryi
------------------------------------------------------------
------------------------------------------------------------
------------------------------------------------------------
------------------------------------------------------------
------------------------------------------------------------
------------------------------------------------------------
---------------------------------MKPHTQTAAP-----------------
------------PLTVKNLSSQTLSPAETAILAKGHNFAV----TPSRIPTEEIISQIET
AIFH-----LPPEAGNIRQQSAQILRKAKL-------PIQNINREERLALRSLRQNDDIL
ILPADKGNTTVVMDKKDYHNKVNTL-LSDAQVYKKLKRD-------PTTSVEKKTSSL--
--IKKA-------NLPPL-----TTKYLI-PSDSSAPRLYGLPKIHK---E--------S
VPL--RPIVSNIGDPTYQLASYLTKPL-----QKLTSL-------NDSHIRNSMDFVNR-
-VTKIKTKPN-DILASFDVVSLFTNVPAQDTLDIIRTSK--------------------E
IPSTLFPLIEHCLNS-T-YFRFEGEFYEQTTGAAMGSPISPIIANIFMEHFENEILKK--
APLKPST-----WFRYVDDTFVIWNHGRETLPHFLTFINSQH--PNIQFTMETEQ-NSQI
PFLDVLVRR----NEDGTLSHNVYRKPTHTDRYLHANSH-HHPAQKNSVISSLVHRA---
----------------LSISEPAALNGELNHLHRTLTRNGYSSRNINRTIKKLTNKESGQ
N----------------------NNTT---PETEKEKIKAVVLPYVR--GTTDRISRI--
L-NKH-----------NIKAI-FKPCNKLSQMLPN----PKDRR----------------
-------------PPLT------------APG-VYKVPC----S--CGKAYI--------
------GET----------------------GRKISTRIKEH------------------
---QRC----TKYGHFS----------QSALAEHKIETGHAI-QFD--------------
------KATMLAPS---QSYFAR-------------------------------------
--KHREEKPIETDCYR----------------FNSIWKYQIESDYGLNPIDLAFPVPDWP
D------------------------
>Diachasma__alloeum
------------------------------------------------------------
------------------------------------------------------------
------------------------------------------------------------
------------------------------------------------------------
------------------------------------------------------------
------------------------------------------------------------
----------------------------MLAGRRDPHPTVDNR-LVETRVKKPKVLT---
-------------HTVKNLSSFPLTEAQVSILAKGHNFAV----APTKIPTQEIISQTET
AIFH----LPSEIGNEIRRKLSNILHKAKP-------PKQNITREERSALLSLKKNDNIV
ILPADKGNATVVMDKEAYSDKIKAM-LTNSNIYKKLNKD-------PTSGVERKPVKL--
--LKVA-------DLSPE-----TQKILS-PRESFSPRLYGLPKIHK---E--------T
IPL--RPIVSSIGATTYQLARYLTKPL-----QILVGQ-------NSSHIKNSQDFVNK-
-LSHIQTSPG-DLLVSFDVESLFTNVPIPDTLNIIKKPH--------------------K
NPPKLLTLVEHCLTS-T-YFQFQGEFYEETFGAAMGSPISPTIANIFMEDFENKVLKS--
APLKPLV-----WFRYVDDTLVLWKHGADTLPQFLNFINSQH--PSIKFTMEIEE-QKSL
PFLDVLVHR----NEDGSLGHRVYRKPTHTDRYIHAFSH-HYPSQKTSVISSLMYRA---
----------------LTISQPEYLEAGVQHLDKALNNNEFQSKQVHRVLHKLKNKNSAE
S----------------------ESAD------KVEHQKTPVLPYLQ--GSTDHISKV--
L-QKH-----------DIRTI-FKPPTKIGQMLHS----TKDGR----------------
-------------PPLS------------LPG-VYKIPC----S--CGKVYI--------
------GET----------------------GRRISTRIKEH------------------
---QRC----VKNGHFS-------------------------------------------
------------------------------------------------------------
------------------------------------------------------------
-------------------------
