# Supplementary material for: Close ecological relationship among species facilitated horizontal transfer of retrotransposons
Source: BMC Evol Biol. 2016 Oct 7;16:201. doi: 10.1186/s12862-016-0767-0 (PMC5055719; doi:10.1186/s12862-016-0767-0)
Supplement: Additional file 15: — Multiple sequence alignments used for phylogenetic analyses. (ZIP 546 kb) [file 12862_2016_767_MOESM15_ESM.zip › Penelope-6_LVa_hits_M.fasta]

>Phanerochaete__chrysosporium
------------------------------------------------------------
------------------------------------------------------------
------------------------------------------------------------
------------------------------------------------------------
----------------------------MEVTRRVLTAADTHWKDELEQRYQVLEGFVRP
PVEGQVPATVPSAEELHPLKFVTDPVMVAQHENIRRSIPRLASTVIMLVVNRALTQQQRN
KAKRDLKDQADVEMATDDTAVDSAVKRLEKQ-----------------------------
------VEGLVSGMKALTNGKGKVSFSSSSRTRVEDAHPFVSGQSPSSRPFSLVDHRARH
EAQSVQLGKRLRQTQDVGHQGPSRRLRCSSGEAGSPQEGQGEGTREGQEDPEEIVAYVRA
APWRYDAPHSYPDVILMLPAPRAIQLLLERVPLEVKRAA------RFRSRVFLGPHVTVP
EHLQMH--------VSSSLRYLMYSVPSSNVVREAWEDFK--------------------
-----------------------------------------------------------D
RFRWRVFFTEKLIDSPNDDDTDFDPDFVVPKARKR-------------------------
-FDDGVRTTPAYIELGLRKGDKFVDEYISNVMPSVKATSRSLNL----------------
-------------------------------------------------------VWLDE
LKDYLSANKYIVSPSDKNLG----------------------------------------
------VCILQADWATDQTRTL-----WNDPSN---------------------------
------------------------------------------------------------
-----------------------------------------YRKLGSLLEADEIMEEKH-
----------------ERIFRAARLARRLGKRQLAEFLVSKIHGKDAKTAGY-TLGQFY-
GVPKVHK---------------RPVKMR------------------------PIVPCHSV
SQAP---------------------------SATYVSKML-----KPL-------VSR-Q
PHVIHGSKHLVRQL---ESLQLDK-HRKAWIVSGDIVAFYPNIPLENCIRVVTQMWRNSP
EA------------EKLSPEERQLFLMSFMTANKRLVIQFGDEYAEQIRGLAMGIACSPD
LANLYGSHYENPILAR-PDMKSKFAF----FG--RYLDDVLGIVY--ASSAEEAMSYANE
IR-YDGVEIEWSVS--EYHTPFLDLFLYLDPV----EKRLHWKPYSKPLNHRERIPWASH
HPKDVKKGTFIGEM---SRLATLCSKLEHYRDAISDLSNLYLARGYPDDAV--RSWVKAH
FSQRWERRLGEPIVRDEVFVLKSHFNPAWSAFNVHGLSEVVVESWLSS------------
-----------LSKLDGANQSQDRTWHAAEST----------DGSELKIFRQTTLGQFQG
EQS------SLYPGESRPE------------------GVAGRV-----------------
----GVANVAKPRVTYDPRDVMD----VDELVALSEPSFSAHDLSVVWTDNALRVPKSLR
IRYAMAEPRLDADPQVNPAL---------------------------HVPLGVED-QVGD
LGPASDAESVASGDDGTTN-------SKPYRICTAKKDSGIVQED---------------
LDIRSVGF-----------------------HDRAWLVSRKKIRNLGDIVNSWKKDIIQA
ALNSDSVQHMHVDEWQ--------------------------------------------
-----
>Caenorhabditis__remanei
------------------------------------------------------------
------------------------------------------------------------
------------------------------------------------------------
------------------------------------------------------------
------------------------------------------------------------
------------------------------------------------------------
------------------------------------------------------------
--------------------------------------------MLLSKGPKFAPSGKFN
QKVLSRISM--------------------------------------------GFVSLAA
TLRTRAASRS-------------------------QNGI------TWD--------TLPP
IPFPPA-------------HFFLHP-----------------------------------
-----------------------------------------------------------K
S---------------DKTDQQVAAAFNIFMKKIN-------------------------
------EQKCLHIADNMSK--------------------KMWSA----------------
---------------------------------------------------------LKE
LGQNKD---INITVSDKGGE----------------------------------------
------FVITTNAFYRESTILH-----LTDTSV---------------------------
------------------------------------------------------------
-----------------------------------------YTK----ITKTEYNEEVK-
----------------KFYGGIESVLKS-----WNKKTADR-----LTDCHP-SKNTLY-
ILYKTHKFEERGEKAT-PSN--TKV--R------------------------PIISGVGG
PTDR---------------------------PSWVVCTII-----SQF-------LQF-V
GCHLQNTNEILKSLNDIRGKKI---KTEIFYESFDVESLYTNIDNEAAYEVVITKLKQHY
AQ---------IKWYGVSFRD--IKSLLKTCLNF-NAFVFNEQHYVQKRGLAMGSRLAPV
LAILYMDKLESPS------KSLPTLV----FK--RYIDDFIVVAE-SKEVLDSVFKLLNA
QT--PNIRLTRETPS-NGWLPFLNMEITVEKG-----I-FATRWYRKKANKNLLLPIDSH
HPTKQKRNIYDVTK---STAMSMS-SITHRDYSMELAESLLRKNGYNSRPKCPRFTFSEK
K-----------------------------QVSNSNGKLFTDLPIL-P------------
-----------IPFVSDWTTNTVRN--TLAQV-----------GIKAMII-ELKSPNLRD
RLM------KSRRFDNKCQ-----------------------------------RRQCRV
CPFIGNGGCGKKGVIYRIDCD------CGDFYIGETG-------------------RPLA
ERFNEHSRAAEKPGTPSYKTT--------------------------IWSKHSFE-KHQG
SPLSLKLSILETER------------NTTRRRILEGIYIKTVDPT---------------
LNTKEEL------------------------SDMVADLGFGITLTRKL------------
------------------------------------------------------------
-----
>Ancylostoma__ceylanicum
------------------------------------------------------------
------------------------------------------------------------
------------------------------------------------------------
------------------------------------------------------------
------------------------------------------------------------
------------------------------------------------------------
----------------------------------------------------------MR
QLTRSWKDGIYRSEKKKKKKKKYSSLLKCRAKELACQRHLPERIWRRIESGSRSICDSLR
SNVKSTLCAKYNRLLDRLHDDRRNNKDRPTVSHQTDQLTAPNDSTIKRE----RVTVIGN
IHISANALNL------------------------LELGP------SFS-----PARNINA
VTFRKVVGGLHKLRDQLRDKLRRDSQPQNSVQLSRRALPV--------------------
-----------------------------------------------------------I
PFPRLFYKEPTPMQEADIKFRILASGVLEILNKYK-------------------------
-----RRRYC-----NMTP--------------------EQWEG----------------
---------------------------------------------------------FRQ
LRGMTDDGSIRVTVSDKGGE----------------------------------------
------FVIIPQALDREITDLH-----LSDATI---------------------------
------------------------------------------------------------
-----------------------------------------YRQ----TDEKEFMAQCR-
----------------RLNDVWVLMAKS--AG-IDERFVSR-----LKIDHP-KCPVFY-
SLVKTHKLSSDDVRSMLPDT--YRI--R------------------------PIVSCVGG
PTDR---------------------------ISWFLTKIV-----GQL-------LPK-I
PAHLTNTKQFLERL---RASGL---DSNSVMESFDVASLYTNVENSRALQAVSEMLQVHA
AS---------IEMYGLSIRR--TITLIKECLNC-NIFKWSGKYFSQIRGLAMGQRLAPV
LAICFMSKIEQPVLAR------LPLL----YC--RYIDDCFIATS-TQSEMDECFNILNG
QS--ENIQFTREVPE-DGWLAYLNTHISLSSG-----T-IRIKWYRKAASKNILLHATSA
HPASVKRAVVRNMF---KTVRYICTGETERQESLVMASSIANSNGYTASSQIRTRFRGTP
R------------------------------------KTHENKLAL-C------------
-----------LPFVSDEMSADIRR--CLKRA---------QLQNDVTLV-DIPNDNIKK
QLV------RNRLYDKECI-----------------------------------SKDCIV
CPYGKDGDCSKAGVVYQMTCLN-----CGALYIGETG-------------------RVLC
IRIKEHLASKRRGSLVS------------------------------ALGKHRHE-AHNG
NDFDVMCTILTHET------------DITARKAMEGF-----------------------
------------------------------------------------------------
------------------------------------------------------------
-----
>Haemonchus__contortus
------------------------------------------------------------
------------------------------------------------------------
------------------------------------------------------------
------------------------------------------------------------
------------------------------------------------------------
----MPRFQEDRTWKLLRDVPPHVFGLVREALALRQKITLTRQSLQFLQ---------RC
KSTAVFPRFITNKKLGSICNLNEDHPRIVNI-----------------------------
------YRNILGVAVKQKQYILYSSLLKCKAKEESCRRLLSDRCWKAIERGSKEVCDSIR
SRAKATLCAKYNTLRSEQHGNGSSNEVSFSTNHYGAGTTQQVNNSRNQA----RVTVIGG
ASVSEKALDF------------------------LSLGP------SFS-----IAQGIGP
STYRQVVTGLHGLRDQLRKSAVREEIQRTSTEPMLAP-----------------------
-----------------------------------------------------------I
PFPRSFYKEPEPSPIQDIKFRVLSSGVLEILKRHG-------------------------
-----RERFS-----NMTK--------------------EQWDG----------------
---------------------------------------------------------LRE
VRKRVADGEIRVSVSDKGGE----------------------------------------
------FVILPRSLDREITELH-----LNDTSV---------------------------
------------------------------------------------------------
-----------------------------------------YSH----STEKAFLNQCH-
----------------KLNALWVSIGKI--AK-LDRMLIRR-----LKLDTP-SCPVFY-
SLIKTHKLSNGGEKSVNASD--YKI--R------------------------PIISCVGG
PTDR---------------------------ISWFLNKIV-----GQL-------LRY-V
PAHLPNTNEFLDRL---RSCRL---QENCVVESFDVTALYTNVNNNEALQAVSEMLDEHE
TE---------IVTFGLSKVH--IMALIKECLNC-NIFKWSGHYFSQKRGLAMGQRLAPV
LAICFMSRVERPVLAR------MPIV----YC--RYIDDCCVITS-TQQEMDVLFDILNR
QS--QHIRFTREVPH-EGWLPYLNTQIKISGG-----R-YHVKWYRKNSSKNILLHAKSA
HPEAVKRAVVRNMY---RTATGVCTGEVEREESRKL------ACEIAPSVL--CTQYRRS
G------------------------------SKACSLRNREGVLHL-R------------
-----------LPFISDKVSAEIRQ--CIARA---------DLANDVVLV-NIPTDNIKR
HLI------RNRLYDRACS-----------------------------------TINCAV
CPFGRDGDCTQRGTVYQLQCSA-----CDQTYIGETG-------------------RMLG
IRVKEHLAGKRRGSLLT------------------------------PLGKHRVEAHQGN
DFDI-KCKILAYEN------------EIGARKILEALHIRERNPE---------------
LNNRNEC------------------------IAITGEFLPFIPYCGL-------------
------------------------------------------------------------
-----
>Puccinia__sorghi
LLTLYTPHNPNQQLRSIQPRYQSYNDSVSFPQYPATIARVGLDRFPLSTLRRLPTAPATP
PAIADLVPPSFILVILAVPTTRVIPASSSVIAQYIALSIAAPYTTIELLLFLKIFKNIKQ
STGTNEQLLTITVGLLSLDDLGIYLTTTRSSFYSISTLYTCHTQILYNQNDEPLSSYKTS
NTYFVMFSPSSIERTADYPVMETETVRRPSTNPRINVQLPAPPPNVSREVVRPEDMIEVV
TSIQAFRERAKTCSRHGATVAKWVEEHLLPPVFKQMEETINAHRQISSAIAKLETHKKNG
TYPESIVKSTPAYQLMSSLPGKNDTPDMTVRQMDINHATNRLREFILNSAIESRKEELSD
ANSFLHPETLLRGLLTKWVEEAHSVMTSSPAGPVSADFRNVFDLALLLVEHKLTDATISA
------SLKAAAAIKVQEAKRLAKATAEMEVDGLSKERTLTEEIRSILRREMKTAFKSTI
DNSVCASTEVLDSEQLDLTDVSLDPFVEGSPSQPVGFRSVFEAKATSLRLDQPAVEVLPR
KLVEPRQRRL---------LVTPWQRSQFEPRPTLRKGYDYWDEGEEVGKSVQRTTRKRK
RKGPSRPIEWWKGDNSDLLRLESSPLTVDLVNGTPHFVPKGDYNAVESTDIPSTTGLVEL
ESLSTRTALRLSKHTRHPSGTQMHMHRQPRNGLCVSTPPDFDIRRLETYPDGFFLLSDSE
RARFMFIHSNIYWLETRVTNNVLQNPFNIPLDEST--------------------KRFLA
LNSKFCPKPRYEIPQRILHSWEDFSRSVRIRCLFSDKPDDMDFV----------------
---AKFHIKTGTSIGNLENHPDVEEGLRVGKSLLQSALRKIQTNDWRPSISSERLEAFDQ
LIHHND---YIFKPCDKNLG----------------------------------------
------MSILPSSWYVQECKRQ-----LSDLST---------------------------
------------------------------------------------------------
-----------------------------------------YE-----LATVDVAALSH-
----------------RLIELTDCSTFT-----KQARKFVR-----HTLIEP-ALPEFY-
VLPKVHK---------------QPIRGR------------------------PIVPSHKW
ITTN---------------------------LSKWLDYQL-----RPF-------LSS-Y
PWILRDSKTLLRHL---DTLALPTSSEKIWLLTADMTSFYSSIPTDEGIKII--RWMASI
-----------HKRSDDDADV--LGQSLEFILKN-NYLAFGSSVYRQVNGTAMGTACAPA
FANLYAAAYESLTLDK-----KPPSL----LYYGRYLDDILVIVKGSIANVEHVKTFVNH
TL--QTMELSWTVS--PTSLPFLDITLQVDEDPDSLKRSIVTSVYQKPSNAYQYIPWSSY
HPPKVKLAFVKGEL---VRYARICSTKAAFSKVSLRFYERLRARGYPPGWL--RIAFRTV
R---YADRR----------------------HLLVDRPKRPSPDKP-P------------
-----------LVFHAAYN-PIWEK--------------------------LRMKHAFNA
LLG---------------------------------------------------------
----------ISNAV------------SKQRFLGKRH-------------------RPL-
------------------------------------------------MCFHRVR-NLGD
RLNTANRKTIYRLE------------GAPPRLFKTAPNGADPDDY---------------
TP-----------------------------SPSEKDPTTSPIPAGTL------------
------------------------------------------------------------
-----
>Salmo__salar
------------------------------------------------------------
------------------------------------------------------------
------------------------------------------------------------
------------------------------------------------------------
------------------------------------------------------------
------------------------------------------------------------
------------------------------------------------------------
------------------------------------------------------------
------------------------------------------------------MNLSTV
FVLSPSETRL------------------------LERGL------TFV---------PTP
MRSDYGDLQRDIHRFHRNLKLLDHF-----------------------------------
-----------------------------------------------------------D
YTTDFITQPFTERSKWEPSLKKLSQPIRKLIKTNT-------------------------
QIIRDLHSSTITTSHNITQ--------------------DERLA----------------
---------------------------------------------------------ITQ
LRQNKH---ITIKPADKGSK----------------------------------------
------IVIMDNQQYLLEANRQ-----LSNTQH---------------------------
------------------------------------------------------------
-----------------------------------------YTS----IPTSTQMETQT-
----------------LVRQIIADLYKN--KF-ISHRQKVY-----LDGPDIPRQRLFY-
LLPKIHK---------TPETWTVPF--R-------------------VPMGRPIVSDCGS
ESSP---------------------------AAEFIDHFL-----NPI-------SQK-H
ASYIKDTYHFIDTL---RTIPV---PAQAYLFTMDIDSLYTNIDIPSGMAAVEAAL----
-----------RRYPDRQRPDKHILQLLELGLKN-NDFTFNNQYYLQIHGTAMGKKFAPA
YANIYMADWETTALEK---CPLLPLV----YK--RYLDDIFGVWQHNLQDFTTFIDILNN
HH--PTITVKYIIH--PHRIHFLDTTVFFPDTEATIVY-LHTKVYFKETDTHALLHRSSF
HPKHTFRGIVKSQL---IRFYRLCTQQTDFNTATHILFEALRRRGYSKRSL--RYIKADT
IASVIQNQLPLPPNLNPGGTVPDTNPNPNPNHNPNHNPNHNPNPNHNPNPNPQTSPRNPI
PTLGTGPEPKRLPIISTYSHINQRIHSRLKSAFSNTQQAFPPLQPFRPISAYRRNPNLKD
LLVNATFSNRPSPPVPTES------------------------TYYRQLTNIHNPYAHTG
SQITQLMNINSTNIVYAITCAL-----CKKIYVGETG-------------------STIL
TRLKQHLYTITKN----------------------------------KLSTHLVTHFQTH
HIIHLNITGLETVS------------TWTIAQRKA-------------------------
-------------------------------AESKWIANLRSLAPLGLNGKL--------
------------------------------------------------------------
-----
>Poecilia__reticulata
------------------------------------------------------------
------------------------------------------------------------
------------------------------------------------------------
------------------------------------------------------------
------------------------------------------------------------
------------------------------------------------------------
------------------------------------------------------------
------------------------------------------------------------
--------------------------------------MQIQQYHRRLKLAYFYRNDTDI
KKIPPFLPPS-----------------------------------KWE---------PPP
HQTHPA--------------ILELI-----------------------------------
------------------------------------------------------------
------------------EQDKITIKKXPVVEEKN-------------------------
---------------NLTL--------------------EETEA----------------
---------------------------------------------------------LEE
LQNLNS---IVIKPADKGSM----------------------------------------
------IVIMDNXDYVWEADRQ-----LXBEEY---------------------------
------------------------------------------------------------
-----------------------------------------YKP----LQAPIYPETQI-
----------------KIEQLLKTLKEQ--KY-LNQKQLTF-----LLGVNPPRPRYFY-
LLPKAHK---------EPAEWAKPF--K-------------------VPKGRPIISDCSS
ESYG---------------------------SAQLLDYYL-----NPL-------SQK-H
TSYIKDTTDFLQKM---REHQI---TKDTFLFTMDVESLYTNIETEKGLEAIKECF----
-----------QEYPDPSRPDETLLELLKINLER-NDFLFNDKWYLQIKGTAMGKRFSPS
YANIYMAKWERDAFKS---CTKLPRA----FY--RYLXDIWGLWDYSREEFEHFNQILNN
HH--NSIKITATIDK-QQVI-FLDTVTFKGKHFHNTXQ-LDSKIHFKPTDTHQLLHFDSF
HPRHTFQGILKSQL---IRFRRICSNEEDREEASTVLFRALIKRGYSRTFL--KKIKKEV
F----------------------------------XEPKEQQKENK--------------
--------------------ETQPRRVAITGP--------------YSTYTKKIHQVLKT
HFG------QLQQELPCSQ-----------------------------------------
----------EWELVSAPQRNPN----LRDLLVRSKF----------------------T
NKIKPNKRQQKFPYVKST-----------------------------SNRKYWPL-PSGV
SPRQVNVIYLNQT-----------------------------------------------
------------------------------------------------------------
------------------------------------------------------------
-----
>Larimichthys__crocea
------------------------------------------------------------
------------------------------------------------------------
------------------------------------------------------------
------------------------------------------------------------
------------------------------------------------------------
------------------------------------------------------------
------------------------------------------------------------
------------------------------------------------------------
----------------------------------------------MDVQNYHRKIKLAD
FFRNSNSDRQ------------------------------------------------KP
LPFTPP-------------SLWSPP-----------------------------------
-----------------------------------------------------------E
THIHIEI---------NNLVQKDNLEFNKVLKFGR-------------------------
-------ESP-----NLTV--------------------EEVKA----------------
---------------------------------------------------------LRQ
LRANKH---IVIKAADKGSA----------------------------------------
------VVVMGRDQYVFEVERQ-----LNDATY---------------------------
------------------------------------------------------------
-----------------------------------------YRR----LDGPIFHTTIP-
----------------LVHSILDTLKDK--KF-INKKQHTY-----LKGEKNPRERRFY-
ILPKIHKDPDKWT----IPHEIPPG--R------------------------PIVSDCGS
ETYQ---------------------------TAEFIDYYL-----NPL-------SVI-H
PSYLKDTYHFIDII---RTLKI---PRNAIFFSADVDSLYTNIDIQAGLQTVKRIF----
-----------EKHPNPQRPDEEVLKLLELNLTK-NDFLFNGKYYLQIKGTAMGKRFAPA
YANIFMANWEEEVFAK---CSKRPLH----YY--RYLDDLWGIWGYSEEDFEEFIQILNT
HD--PSIKLKYVTN--QQTIDFLDTTVYKGPTFDANGT-LDVKVFFKETDTHALLFRKSF
HPRHTFKGIIKSQL---LRFYRICTQRHNFWEAVRILFGALRKRGYTRSFL--KQCLHTF
R------------------------------------EKKQIQRNS-V------------
-----------IPLVTKFSSMSLKLNHTLKDNFQMLVGNTGILDGHQVISAYRKNRNLKD
ILV------RAKLDPLQPP------------------KVKDLD-EFTVVKFVRNKRNKKM
FVINQEFTPLSSNCVYMIYCKR-----CRKQYIGETR-------------------NSIR
TRMWQHRFNIQRRRHMDT-----------------------------PLVRHFV----LH
GLQMLRVAGIQGNS------------TWTRTQRRS-------------------------
-------------------------------VERQWIYRLQTLEPFGLNVKYG-------
------------------------------------------------------------
-----
>Hydra__vulgaris
------------------------------------------------------------
------------------------------------------------------------
------------------------------------------------------------
------------------------------------------------------------
------------------------------------------------------------
------------------------------------------------------------
------------------------------------------------------------
------------------------------------------------------------
--------------------------------------------------MTYWRELKTG
KKLDN-------------------------------------------------------
------------------------------------------------------------
------------------------------------------------------------
------------------------------------------------------------
---------------NLTK--------------------EQWKA----------------
---------------------------------------------------------YRE
IKEEKN---VDIYPFDKGTG----------------------------------------
------FVRIEHSKALEKIREQ-----IGPTKI---------------------------
------------------------------------------------------------
------------------------------------------------VSEDPTANYAA-
----------------EIRRCFSKLNKR--NC-FSKEEYEK-----IYPSDP-IPPRMY-
GVIKAHK-----------PEKFYPM--R------------------------IIISTIGT
ANYG---------------------------ISEFLVKII-----QPV-------LNE-N
LTRLKKSFDFIKKA---ESWKI---DNDEVQVSFDVVNLYPSVPLKEATLLLIEKLNNNT
TY---------KKLTRLSIPE--IKQLIELCLFQ-CYFHWNNEIHIMENSGPIGLSFMVV
LAESFLQFHENNAIKV--ALNFNPALNLKSFL--RYVDDSHARFP-DLNQAKHFQYILNQ
QH--PSIQYTIEVENDLGTLNYLDIQIMNKKT----GK-YEYAVYRKDAITNIQIKPHSN
HDPNILNSIFKGFL---HRAYSIC-SKSYLQNEINFLIDVFIENGYDKTQM--MNIAHQF
H---HKRQ-----------------------NKITIPSEINNYPVV-P------------
-----------LPWVPGLS-PKLRK--IFRKA----------------------------
------------------------------------------------------------
---------------------------------GYRA-----------------------
------------------------------------------------------------
------------------------------------------------------------
------------------------------------------------------------
------------------------------------------------------------
-----
>Oikopleura__dioica
MSADGEWAWDRFKGSPELWKIMYHSSPFDFLTDPRAGDATKLALTEPSSTSDEHPRFYDP
ALTKKSSKRSAPRVKYDLTLFKLCFGQSIRRPRSPDRIFLNDNNEDTTDLRYRTPPMEDF
CEYHEPDGYTPLHFEPLNASQYRVYFTGTQPLNTQNPSFLDADRVARNRNWFRAGSTYHR
YYTGKLREEEGDLTSMDQQGLRYTFNLQLKANSELPSNVQFSKAEIKRVRYMVDSLLGAF
DPTSKYFRKDIFIYYNIVISITLLGNLISLLSLNPANPVTHHDSFQSFGHELLASLYEYP
DAKKIMRREKPSSVLRRLSKFSCLAPLASDRDLFRRFMGKDDSLTSECYLLNPIDVALLS
SSLLLIPKFERDLFVCHCFHNGSPVGTVMATVPDRNVHVAPHEIPLRLSDIPLSNKTTAP
ATDTKQKNLDRKVIKAFSAPSAKLAVYTAASAGMPVLPLQPDIADIDELVTEASVSETTS
VLSGSSSDDSDSTTEECLTDSESLVSQTTTSFIPE-YDHEMPPLSLACFSSWVYILKQAA
AVRANSERSMDMSSLNAPAPSDVVSEPETPPKSVSKTPANPLSYNSFG--EPKVPLAPSP
SSTNSG-------------GTLPGPFDYATVKTAQQHLADLHYMFASRIIHRGTTRELFF
LAMSTNCTQYL----------------------------------------------GHA
RCLVGLTQE-QRRQVIGPFTAEEKSKFNARFHPTRLEHTIKLENYARLYEISIPDTSADF
PPLPEQPPAF-----KYIEERQRREARSNYKESLPHGAFGMRGAGQFPSANDTDVQSTSS
SDLQTLENRSHLPGASKPDPTDAQPELPEENPVVVTQLRGPYLAHTDEPTPLNFDEYLNA
LDRDLRYGPLHFDSSNRQDSAGSPNKDPIDLWLKTPQVLSAMEPDHLEAISLRSSPTERR
PPSIAPSSVEPRSEYYNSVEDKQTRDLLQRQQAQQNLFPTGMTQTAYNLNCHEFQVPSAR
VKTEQHRACLVLPPTVVPVFYESHLSDSRKPAKSVSHVQSVASTHCVSMVHPVKPEYSSV
KYDLAPDAFRLLFIRENIRWEHQDDDDNPRRFRYNEEVKTLSEF----IRIDPVTRTKYF
PAGSFNQILAQYFYPRSHVELFNKLIKTMKPF-LSSSTFHK-----IRPSYG--LKRAY-
GLVKKHK-----------EG--SPC--R------------------------PIISNIGA
ITSG---------------------------LESYLLTVL-----KKF-------EPS-F
KYEVNSTKDFKNKL---LKMRSKFDPKKHTVVSYDISKMFPSINLSTLIPKICDKIYESP
DQYFNIEIKKDGSSCDFPPRN-IFENLLKQGLQYFTAFATQNKFYRQLSGCAMGSSTSPV
LASILCSFFEKEFIDP-QVAVGNVLL----YT--RYVDDICAVVE--KDKIDHLHNILNS
WD--PDIKFTRELSV-DHRLKFLDCVVKYDKD---TKQ-LEIETFFKNKNNRPLQNFQAV
TPKSQKEGLLIGEI---HRVNNTCTKNSDLEKSLKDLTTQFVQNGYPSHYV--TQNIKQV
K---ENGFKTR-----------------------EKDPNIEIRHYL-K------------
-----------LDFTNPRC-DKIGK--KLTQI---VRKATPKFK--LVVA-FKPIRLKNA
ISH------RLKNKIPEDE-----------------------------------------
----------KAGLCYQFECS------CGEKYIGETL-------------------RPLK
DRSADHCVPSSVSNVRKHFEDC-------------------------PTFVRNFR-SHVA
EPNKSNTRLFTKFAKSHFKVVSSNLKQYRQRTLVESYLIKLNNPK---------------
LN-----------------------------DQVKFAKTIFL------------------
------------------------------------------------------------
-----
>Amphimedon__queenslandica
------------------------------------------------------------
------------------------------------------------------------
------------------------------------------------------------
------------------------------------------------------------
------------------------------------------------------------
------------------------------------------------------------
------------------------------------------------------------
-----------------------------------------------MTNSNTIYNLSSY
KLSQSQLNI----------------LNKGLSFSPS-QPFNLQDHLSFLNQYDAFSNSLRD
LALTDNDRPQ------------------------HTPDL------SLN--------SVTQ
HLYREM-------------KFLKGS-----------------------------------
-----------------------------------------------------------T
QPHYPPYFT-TNIASVENFIESTKIEIDKLLSKIT-------------------------
-----SKQKE-----NTSK--------------------QELKA----------------
---------------------------------------------------------IKS
LKKSN----LVIKPADKNLG----------------------------------------
------IVVMNSNDFVEQCLKQ------LTSNT---------------------------
------------------------------------------------------------
-----------------------------------------YVR----VETVPEEEIKK-
----------------KIQNTLVKFKNQF-GA-SNNRLYRF-----LQPNQKYQTPNFY-
GLPKMHK--ELDV----NGL--PPL--R------------------------PIVAHNNS
LLSN---------------------------TAKFIDHIL-----QPL-------AQA-Y
NDYLKNSTQLISYL---ETSTI---PNDIILVTLDVKSLYTSIPQSECLESVRNEMFNHQ
DL------------IIFDPDL--ITHLLSINLNN-NYFEFSKKVFLQVIGTAMGAAFSPT
VANIYMSVLIKRFLSS---TTEKPFF----FK--RYIDDIIMLWP-KHQDLNNFFNKLNK
FH--PNIKFTMSQS--ETTINFLDITIYKGEDFSETNK-LSIKTYQKEINRYQYLHFNSN
HPIHIFKGLIIGET---IRYVRTNSTIIEYKKQIKRFTERLISRGYKINFI--NTAIRSV
N---YKNRAKYLQNNNNNTTTKQRLQQPI--LKCTPPPNFICIKRI-I------------
-----------LEQFHEYNLSRYSKEPLFVTL----KSNTLKDI--VVHSKHRPSTKDLR
KIT------EKTSPIPQHNQPKRIVTLRTAGPNKCNKKRCSTCNHFNSSAIFKSTANKRQ
FKIEHPFTCTSSNVIYLITCL-K----CQKQYVGKTS-------------------KTLR
ERICHHRSSINNNEPR-------------------------------YISKHFNL-P-GH
QLSHLKVQVIDSPK-------------------------SNDPET---------------
LDR----------------------------LETHWIQSLNTIQPKGLNVLSNQQI----
------------------------------------------------------------
-----
>Acropora__digitifera
------------------------------------------------------------
------------------------------------------------------------
------------------------------------------------------------
------------------------------------------------------------
------------------------------------------------------------
------------------------------------------------------------
------------------------------------------------------------
--------------------------------------------------MSKCHANKLS
HLISKKFDIN-------------------------------------------EHINMSS
YRLSFFEKLI------------------------ICRGL------KFS----------LP
QKVSPI-------------DIQASF-----------------------------------
-----------------------------------------------------------E
KAYWRIEPSLEENDK-ELVSSTLRSIALNFIQRSS-------------------------
-----PSPPK-----------------------------ALVKA----------------
---------------------------------------------------------LNG
LKKRDD---IVITKPDKGSG----------------------------------------
------VVVMDKADYIRLLRAA------SVDNI---------------------------
------------------------------------------------------------
-----------------------------------------FKF----IHVDDKRPKSRG
RPPKHYH---------PLLQKEKELRITLRKI-LPEEIANT-----LSPKSS-RLAHLY-
GLPKTHK-----------AT--LSM--R------------------------PILSATGT
YNHK---------------------------LAKWLEEKL-----KPL-------SI--N
EYTITDAFDFADEI---RNLSV---NEDDILFSYDVTALFTNVPLDDTINILVNKAFADD
WF---------NKTYGLNLHKDQLVKLLEITTSN-QLFQFDGQLYEQTDGVAMGSPLGSP
MANVFMCHLKEKLTRD----GLMPHL----YR--RYVDDTLARMP-NTDAATMFLTTLNG
LH--PSLSFTMELPV-DDRIPFIGIDIIKNGT-----K-LETRVYTKPTNTGLLLHFNSH
TDKRSEDSLLKTML---HRAYALSSTTEAFDEECAKLRSIFSRLDYPWSLI--DSVISNF
V---SRKPSV---------------------STTERNVDDSNIIRI-N------------
-----------LPFKDQVSANSVRR--QLRDL-----------I--IRLA-FL-------
------------------------------------------------------------
---------------------------CS---------------------------QFL-
------------------------------------------------------------
------------------------------------------------------------
------------------------------------------------------------
------------------------------------------------------------
-----
>Exaiptasia__pallida
------------------------------------------------------------
------------------------------------------------------------
------------------------------------------------------------
------------------------------------------------------------
------------------------------------------------------------
------------------------------------------------------------
------------------------------------------------------------
------------------------------------------------------------
------------------------------------------------------------
------------------------------------------------------------
------------------------------------------------------------
------------------------------------------------------------
------------------------------------------------------------
------------------------------------------------------------
------------------------------------------------------------
--------------MRKGDV----------------------------------------
------------------------------------------------------------
------------------------------------------------------------
------------------------------------------------------------
------------------------------QL---------------------KVPLVH-
GLPKMHK--PRDE----DSL--PPF--R------------------------PIISCIGS
YNYM---------------------------LAKYLSELL-----TPH-------IP--S
EFSVHDSFSFVKEI---NDLDT----NNRFMVSFDIVSLFTNIPLEECIDLAVKYTKDG-
-----------NPNLKLTHED--LRDLFKLATTG-THFLFKGNFYEQVDGVAMGSPLAPI
LANLFMGHHEKNWLDD---YKGPPVL----FYR-RYVDDTFCLFN-NKQDVDQFFQYING
KH--SSIKYTKEEQT-NNTLPFLDIRIDNSRE-----Q-NVTSIFRKPTFMGLFNNFTSF
SPXAYKRGLIRTLI---DRVYKINNTWIRFNEDLKNLKHILQRNLFPSSLI--DKCIENY
L---NNIFI----------------------ARPDTQKVDQETRYY-K------------
-----------LPYIGHFS-KIAQI--KLDRL---VKQHCKNIN--IKLA-F-TTFKIGS
LFT-------VKDPIPKEL-----------------------------------------
----------KSCVVYKFCCA-S----CNACYVGQTI-------------------RHFK
TRRKEHLFGDKSSHV--------------------------------YKHIHNTK-C-GE
NVNNECFSIIDSDN------------TEYKIKIKEAMHIKWLRPS---------------
LN-----------------------------QQVKHLALSLSLLRRRLMAQWRK------
------------------------------------------------------------
-----
>Penelope-6_LVa
------------------------------------------------------------
------------------------------------------------------------
------------------------------------------------------------
------------------------------------------------------------
------------------------------------------------------------
------------------------------------------------------------
------------------------------------------------------------
-----------------------------------------------MLEKRLSSVSAIH
HRKLKNLGI------------------------------DLSKKVDANK----IIFNFSD
RILTDKEKNV------------------------LSLGL------DFG---------LRP
RKSSFA-------------NFFVHF-----------------------------------
-----------------------------------------------------------E
RTCQMLKNCNIYKDTINTVFNKISALANDMYVQHC-------------------------
---RESVHSP-----DHTE--------------------QYSDV----------------
---------------------------------------------------------LQN
LKDDGN---IVITRPDKGKG----------------------------------------
------IVILNKNDYYNKISSI-----LSDSSK---------------------------
------------------------------------------------------------
-----------------------------------------FKL----LHVDLPSHLL--
----------------KLEDKLNRILRPLKET-INETIYNS-----ILASGS-RPGYLY-
GLPKVHK-----------IG--TPL--HSCFWLSTRLLIWTPKSSQNRDTLRPIVSSINT
FNYN---------------------------LAKFLVKII-----QPL-------TI--N
EYTTANTLDFVEEI---KQLNI---EDSTVMASFDVESLFTNVPLSETTQIITDSI--SD
ES---------ISQFGLNKKQ--FNSFLNIATRD-SVFTFDNNLYTQIDGVAMGSPLGPS
YANAFLCHHECNWLNN-CPNDFKPIF----YK--RYIDDTFLLFK-QQSHIDHFLSYLND
QH--PNIKFTCEIEK-ENELPFLDTLISKENG-----R-LSTTVYRKPTFTGLGMNFLSF
SPMKYKINSIATLI---NRAFNICSTWMQFDKEMKFLVDYFNNNGYPDNVF--YKTLRSF
L---DNKLC----------------------PPTKIQTAPKETKYI-K------------
-----------LPYLGHIS-FTIRK--QLREI-----LKHSFPQIKFNIV-FVNSYNINS
FF-------KMKMLLPSEL-----------------------------------------
----------CSNIVYIFNCPR-----CNARYIGSST-------------------RWFK
HRILEHMGKSIRTSLPLSRPSF-------------------------SAIRHHSQ-TEDH
PFTHSDFKILSSTL----------------------------------------------
-------------------------------TDSTSSS----------------------
------------------------------------------------------------
-----
>Drosophila__melanogaster
------------------------------------------------------------
------------------------------------------------------------
------------------------------------------------------------
------------------------------------------------------------
-------------------------------------------------MERSPEPSINI
NGRHAVCTATNMSYAKIKTKYKDSKRTINKFQLTLVKLTKLKSSLKFLL---------KC
RKSNLIPNFIKNLTQHLTILTTD-------------------------------------
------NKTHPDITRTLTRHTHFYHTKILNLLIKHKHNLLQEQTKHMEKAKTNIEQLMTT
DDAKAFFESERNIENKITTTLKKRQETKHDKLRDQ-RNLALADNNTQRE----WFVNKTK
IEFPPNVVAL------------------------LAKGP------KFA-------LPISK
RDFPLL-------------KYIADG-----------------------------------
-----------------------------------------------------------E
ELVQTIKE--------KETQESARTKFSLLVKEHK-------------------------
TKNNQNSRDR-----AILD--------------------TVEQT----------------
---------------------------------------------------------RKL
LKENIN---IKILSSDKGNK----------------------------------------
------TVAMDEDEYKNKMTNI-----LDDLCA---------------------------
------------------------------------------------------------
-----------------------------------------YRT----LRLDPTSRLQT-
----------------KNNTFVAQLFKM--GL-ISKDERNK-----MTTTTA-VPPRIY-
GLPKIHK-----------EG--TPL--R------------------------PICSSIGS
PSYG---------------------------LCKYIIQIL-----KNL-------TMD-S
RYNIKNAVDFKDRV---NNSQI---REEETLVSFDVVSLFPSIPIELALDTIRQKW---T
KL---------EEHTNIPKQL--FMDIVRFCIQENRYFKYEDKIYTQLKGMPMGSPASPV
IADILMEELLDKITDK---LKIKPRL----LT--KYVDDLFAITN--KIDVENILKELNS
FH--KQIKFTMELEK-DGKLPFLDSIVSRMDN-----T-LKIKWYRKPIASGRILNFNSN
HPKSMIINTALGCM---NRMMKIS-DTIYHKEIEHEIKELLTKNDFPPNII--KTLLKRR
Q---IERKK----------------------------PTEPAKIYK-S------------
-----------LIYVPRLS-ERLTNSDCYNKQ-------------DIKVA-HKPTNTLQK
FFN------KIKSKIPMIE-----------------------------------------
----------KSNVVYQIPCGGDNNNKCNSVYIGTTK-------------------SKLK
TRISQHKSDFKLRHQNNIQKT--------------------------ALMTHCIR-S-NH
TPNFDETTILQQEQ------------HYNKRHTLEMLHIINTPTY---------------
KRLNYKTD-----------------------TENCAHLYRHLLNSQTTSVTISTSKSADV
------------------------------------------------------------
-----
>Drosophila__virilis
------------------------------------------------------------
------------------------------------------------------------
------------------------------------------------------------
------------------------------------------------------------
-------------------------------------------------MERSPEPSINI
NGRHAVCTATNMSYAKIKTKYKDSKRTINKFQLTLVKLTKLKSSLKFLL---------KC
RKSNLIPNFIKNLTQHLTILTTD-------------------------------------
------NKTHPDITRTLTRHTHFYHTKILNLLIKHKHNLLQEQTKHMQKAKTNIEQLMTT
DDAKAFFESERNIENKITTTLKKRQETKHDKLRDQ-RNLALADNNTQRE----WFVNKTK
IEFPPNVVAL------------------------LAKGP------KFA-------LPISK
RDFPLL-------------KYIADG-----------------------------------
-----------------------------------------------------------E
ELVQTIKE--------KETQESARTKFSLLVKEHK-------------------------
TKNNQNSRDR-----AILD--------------------TVEQT----------------
---------------------------------------------------------RKL
LKENIN---IKILSSDKGNK----------------------------------------
------TVAMDEDEYKNKMTNI-----LDDLCA---------------------------
------------------------------------------------------------
-----------------------------------------YRT----LRLDPTSRLQT-
----------------KNNTFVAQLFKM--GL-ISKDERNK-----MTTTTA-VPPRIY-
GLPKIHK-----------EG--TPL--R------------------------PICSSIGS
PSYG---------------------------LCKYIIQIL-----KNL-------TMD-S
RYNIKNAVDFKDRV---NNSQI---REEETLVSFDVVSLFPSIPIELALDTIRQKW---T
KL---------EEHTNIPKQL--FMDIVRFCIEENRYFKYEDKIYTQLKGMPMGSPASPV
IADILMEELLDKITDK---LKIKPRL----LT--KYVDDLFAITN--KIDVENILKELNS
FH--KQIKFTMELEK-DGKLPFLDSIVSRMDN-----T-LKIKWYRKPIASGRILNFNSN
HPKSMIINTALGCM---NRMMKIS-DTIYHKEIEHEIKELLTKNDFPPNII--KTLLKRR
Q---IERKK----------------------------PTEPAKIYK-S------------
-----------LIYVPRLS-ERLTNSDCYNKQ-------------DIKVA-HKPTNTLQK
FFN------KIKSKIPMIE-----------------------------------------
----------KSNVVYQIPCGGDNNNKCNSVYIGTTK-------------------SKLK
TRISQHKSDFKLRHQNNIQKT--------------------------ALMTHCIR-S-NH
TPNFDETTILQQEQ------------HYNKRHTLEMLHIINTPTY---------------
KRLNYKTD-----------------------TENCAHLYRHLLNSQTTSVTISTSKSADV
------------------------------------------------------------
-----
>Neodiprion__lecontei
------------------------------------------------------------
------------------------------------------------------------
------------------------------------------------------------
------------------------------------------------------------
------------------------------------------------------------
------------------------------------------------------------
------------------------------------------------------------
------------------------------------------------------------
-----------------------------------------------------MKGCLSK
FKIPVNVTDV------------------------LKMGP------KYG-------IPFKP
HCIPTN-------------KLISDF-----------------------------------
-----------------------------------------------------------E
SKISFIP---------SDCRNTARLDFTNTIKKFI-------------------------
-----NTPSPLHADKNILH--------------------KIEET----------------
---------------------------------------------------------KIF
QNNNQD---VLFLKADKGNT----------------------------------------
------TVVMNKQMYEDKMLQQ-----LSNNNS---------------------------
------------------------------------------------------------
-----------------------------------------YKV----VGYDLTCTLQQ-
----------------EVEKLTTDWSKS--KL-ISDQLRRQ-----IARTDC-LPPRAY-
GLPKIHX-----------PD--TPV--R------------------------IIXSFTDS
PTIN---------------------------LARFLSQCI-----GNN-------IVP-P
LSRVRDSFALVNAI---RDFRL---PPDHILVSLDVVSLFTNVPQDLAINAVKQRW---H
RL---------VDKIPVPLNE--LIKALHICFKA-AIFKFNQNIYAQTYGLPMSSPLSLI
LSDLVLDELEQYCLNK---LDFKPSF----YF--RYVDDIITAVP--SDKVAEMLSVFNR
FH--PRLQFTSELES-YHRISFSDVLIINDNQ-----L-IKTDWFHKATWSQXYLNYHSH
HPRSYKIGTIHCLV---DRAIRLS-SMEFRNKNMSLIQQVLSKNDYPPXXL--NKHIQFK
Y---DSILSSTSPNN----------------NIDATTAQTNQKNYI-S------------
-----------IPYVAGLF-ESLNR--TFFKY-------------KIQFV-GKCXHDLSS
MFD------SGKDPLPPGM-----------------------------------------
----------RSGVVYKIPCN-Q----CNMSYIGQTS-------------------RQLH
TRITEHKRNIHEHE--DNYT---------------------------ALTRHAID-F-DH
SFNYSQASILDVEP------------LYYNMLLLEMCNIVAHPNS---------------
VNRKQDIE-----------------------HLSNIYTSVIRPLLLSITD----------
------------------------------------------------------------
-----
>Trichogramma__pretiosum
------------------------------------------------------------
------------------------------------------------------------
------------------------------------------------------------
------------------------------------------------------------
------------------------------------------------------------
------------------------------------------------------------
------------------------------------------------------------
------------------------------------------------------------
------------------------------------------------------------
------------------------------------------------------------
------------------------------------------------------------
------------------------------------------------------------
------------------------------------------------------------
------------------------------------------------------------
------------------------------------------------------------
------------------------------------------------------------
------------------MTTL-----LNDDET---------------------------
------------------------------------------------------------
-----------------------------------------YEK----IDRDPFESLQT-
----------------RTKLLLKE-VNE--EC-DRNLSVFQ-----LSLSDT-SLARAY-
GLPKIHK-----------KD--VPL--R------------------------PIISLVGS
PTYV---------------------------LAKIFYEEP-----SPV-------VKP-P
ASHVDNSFDFKSKI---ANISI---PTDYVLVSLDVVSLFTNVPLNLVLESLDRRY---S
DL---------SK-SRLSFDK--IREVMTFLFNN-TYFKFNNVFYRQTYGIPMGSCISSL
AVNLVMEDLEKHFLSVLKQRGCTPLF----YY--RYVDDTILCIN--KKDIELTVNVFNS
YN--EKLKFTHEVEQ-DKKLNFLDMSLINDNG-----R-LLLDWYQKPSNTTRLLSYHSR
HSTQQKINIIYNLV---DRATKLS-DQQFHAKNIEKVRNLLRDNDYPSAFV--NRHVFKR
MWTLKHFKP----------------------DSHTIGPNPTCKAIL-K------------
-----------LPHIDHFY-DKCAN--MLRKY-------------NIKVI-PTKSESLTS
LIT------LGKDKIDKLE-----------------------------------------
----------KTGVVYHLKCMN-----CAKSYVGQTK-------------------RKLK
------------------------------------------------------------
------------------------------------------------------------
-------------------------------IPVYWKI----------------------
------------------------------------------------------------
-----
>Cerapachys__biroi
------------------------------------------------------------
------------------------------------------------------------
------------------------------------------------------------
------------------------------------------------------------
------------------------------------------------------------
------------------------------------------------------------
------------------------------------------------------------
------------------------------------------------------------
------------------------------------------------------------
------------------------------------------------------------
------------------------------------------------------------
------------------------------------------------------------
------------------------------------------------------------
------------------------------------------MC----------------
---------------------------------------------------------RKF
LKVNKD---IIVTRADKGQV----------------------------------------
------TVIMDRNDYIKKMKEL-----LSDKNT---------------------------
------------------------------------------------------------
-----------------------------------------YVE----LDKDPVKKVTR-
----------------RVGELVKSWVNL--DL-IDEHTHRW-----LNASHS-NIARCY-
GLPKIHK-----------TG--YPL--R------------------------VIVSAIGS
PSYN---------------------------LATFFHEIL-----VKS-------INR-P
NSYVGNGWTFIDKV---RNVAI---DKCETMVSFDVVSLFTNIPKELVIKAIEKRW---D
LI---------SVDTKFNLDQ--FIYGIDVILNS-TSFTFNGRFYSQIYGCPMGSPLSPI
VADMVLDDLETICMER---LDFKIKL----FY--RYVD-VFMILP--TDRIQQVLEIFNN
YH--PRLCFTVETEK-NGTINFLDATVIRDNE-----A-LITDWYRKPTYSGRYINYFAS
NPLQHKINVITNLV---DRAILLS-DERFHDKNIQILNSILIINCYPPEFI--NKHVRNR
L---KQIEYRK--------------------TKNNGSSNNENKIRM-C------------
-----------IPYVKGFS-ECVAR--ILRGC-------------QVNVT-HVINKTLDG
IVK------CEKDKLERKN-----------------------------------------
----------KTDVIYRINCK-D----CDVCYVGQTK-------------------RHLN
TRISEHLSDIKKCE--NNWS---------------------------VVSKHRDN-V-DH
EFDWSEVEVLHQEK------------HLRKRLIAEMFYIKKHKTS---------------
INLQKDTD-----------------------NLSDMYDLVLTKL----------------
------------------------------------------------------------
-----
>Fopius__arisanus
------------------------------------------------------------
------------------------------------------------------------
------------------------------------------------------------
------------------------------------------------------------
------------------------------------------------------------
------------------------------------------------------------
------------------------------------------------------------
-----------------------------------MPPYICNYNENYTTCTESQYYNQSP
RVHRNRWNR-------------NNRSRNQSRPFESGYSLDPHFPCVSREIREKWLINLTE
EYIPDDVLDV------------------------ACLGK------KFG------VPIIRK
KDIPVS-------------NIIASI-----------------------------------
-----------------------------------------------------------E
SNMNIIE---------KDQRNAIRSICVDVISNFL-------------------------
-RQRVTPRFP-----QLLE--------------------KVKAA----------------
---------------------------------------------------------KIF
KISHPD---IIFLKADKGNV----------------------------------------
------TVAVNKKFYVSKMSEL-----LGDSFT---------------------------
------------------------------------------------------------
-----------------------------------------YRI----IRSDPTLDIQK-
----------------KVNKLLVKWYKN--NF-INDAEKSR-----LWSRNG-HIALSY-
GQPKIHK-----------KN--IPF--R------------------------MIVSFIGT
PTYR---------------------------LAKYIQRIL-----TDCIKEEIKSFTS-N
KVSITNSLSLVKKI---RSLHL---PEDFAMISMDVISLFTNIPLALVISGIKSRW---K
LL---------KKYTKINQEL--FIEAVILCFNA-SAFQFNGIKYQQVFGAAMGSPLSPI
IAEIVLQDLENFCMKK---LDFPVYF----YT--RYVDDVLAFVP--KDRIQSILSCFNS
YH--KRLQFTLEREE-NCRINFLEVTLIRNKR-----M-IDFDWYRKPTSSGRYLNYYSH
HPKGQKICTIYNLI---DRGLLLS-NLEFHLKNLTYIQESLVQNGYPRKLV--LRAVSRR
Q---ALVLN------PKNYYS----------DDFRRHRRINEHRWV-T------------
-----------LPYVEGLS-ETLQS--NLQGF-------------RFSLS-FRNDSNLRW
LFT------GHKDKLPREN-----------------------------------------
----------QLNTVYKISCL-E----CKFIFIEHTK-------------------RSLG
DRIKEHYLSLRQPHNFPISN---------------------------RLTEHAFR-Y-AH
DFDFKGVEVLAVEG------------NYEKRELLSLIYKERYLPQ---------------
IDGSGDRI-----------------------SEVSIYSGLFNP-----------------
------------------------------------------------------------
-----
>Microplitis__demolitor
------------------------------------------------------------
------------------------------------------------------------
------------------------------------------------------------
------------------------------------------------------------
------------------------------------------------------------
------------------------------------------------------------
------------------------------------------------------------
------------------------------------------------------------
------------------------------------------------------------
----MTALEL--------------------------------------------------
-------------------EIINLS-----------------------------------
------------------------------------------------------------
----------------DDEKMDVRSTYTEVINNYY-------------------------
---RTGNVPC-----ELSW--------------------KIRVT----------------
---------------------------------------------------------SEF
IKENPE---IIFLKADKGNV----------------------------------------
------TVVVDREFYISKMMIL-----LNDTFT---------------------------
------------------------------------------------------------
-----------------------------------------YRP----IHCDPTSYLQS-
----------------RVNKLVKTWFNN--GL-ISSQDKYR-----LQSRDG-VIARAY-
GLPKIHK-----------PN--VPF--R------------------------IIVSFLNT
PTYK---------------------------LAQYLQKILVKTLKHPSPGASTRTLEK-N
KFTTQNSLELKKNI---INSKL---PTDYTMISMDVVSLFTNVPLQLVKEGIKKRW---P
VI---------KRYTDIDYNS--FIEAVELCFTS-SAFLFNNNYYQQIFGAAMGSPLSPI
AADMVMEDLEDECLSE-----LAPYV----YLYTRFVDDILVFLP--KDKVELILKVFNS
YH--NRLQFTVERES-NSRINFLELTLIRHET----GN-IEFDWYKKPTSSGRYLNYLSH
HPLIQKIGVIRNLV---DKAILLS-DNKHHNKNLAYVRQSLLNNNYPMKLV--KVIINKR
V---ASLMHRNGKSTAENNYTCRNSSSVIRNNHFDKKINKFDTKYV-C------------
-----------LPYVKHLS-ESLEI--GLRKY-------------DIRII-FKNSNNLSW
LFC------GHKDQLTIYN-----------------------------------------
----------KSCVVYSIPCC-E----CDFVFVSHTK-------------------YLLN
TVLRRHWFNLNYPYAISVET---------------------------PLTRHAFG-C-KH
YFDFGKTKILATER------------VARVRDYLAKIYRAKLNYK---------------
FDIKKIFY-----------------------EEFSIEHK---------------------
------------------------------------------------------------
-----
>Solenopsis__invicta
------------------------------------------------------------
------------------------------------------------------------
------------------------------------------------------------
------------------------------------------------------------
------------------------------------------------------------
------------------------------------------------------------
------------------------------------------------------------
-------------------------------------------MKERLNKIKLITYHIGF
QKNNKLDAFRYAHKRLNSNIIDNKVKITLEPSKFI-DLETNPMTSTNNK----WFVNISK
TKVSPSVSNL------------------------LQLGG------NFC---------LPP
NKKTSI------------TEFIKGI-----------------------------------
-----------------------------------------------------------E
SNRCI-----------QKERGEIRNSVIPLLYNFL------------------------H
NNSCLDEIEK-----ELLR--------------------MKRAT----------------
---------------------------------------------------------SEF
CKLNPN---VIFTRADKGNI----------------------------------------
------TVAMDRLDYINNMEQL-----LHDKET---------------------------
------------------------------------------------------------
-----------------------------------------YSI----IKNNPIKKVEK-
----------------DLNTTLKRWYDK--EF-ISKQSYFS-----LHSSDS-TIPKAY-
GLPKVHK-----------EN--FPF--R------------------------IIVSSVNT
ALYP---------------------------IAKFLHKII-----NIN-------LPI-D
SRQVYNSFDIARSL---SGMKI---SEEYCLISLDAKSLFTNISLDLAIDGIRTRW---S
LI---------ENNTKIPLDE--FVFTLKFILSS-TFFTFN-RVFLQTFDTPMGSPLSPI
IANIVLLDLKEKALKS---INLEIPF----YY--RYVDDIAMAAP--TNSLNFILKKFNS
FH--NRLQFIIELEQ-DRSLSFLDLSLKILDN-----T-IIIDWFHKKTFS---------
------------------------------------IYRFFLTTLYATKLE---------
-------------------------------------------QFI--------------
-----------VWWIER-------------------------------------------
------------------------------------------------------------
------------------------------------------------------------
------------------------------------------------------------
------------------------------------------------------------
------------------------------------------------------------
------------------------------------------------------------
-----
>Wasmannia__auropunctata
------------------------------------------------------------
------------------------------------------------------------
------------------------------------------------------------
------------------------------------------------------------
------------------------------------------------------------
------------------------------------------------------------
------------------------------------------------------------
------------------------------------------------------------
-----------------------------------------------------MSRRISS
YVTPMF----------------------------LDSGL---------------------
-ELPFE------------------------------------------------------
------------------------------------------------------------
------------------------------------------------------------
-------------------------------------------T----------------
------------------------------------------------------------
------------------------------------------------------------
---------------------------LKDEHT---------------------------
------------------------------------------------------------
-----------------------------------------YTR----LIKNPSTTLEK-
----------------DTNSLLKGWLKK--KH-ISKETYLA-----LHCSDT-SLPKAY-
GLPKIHK-----------KD--VPL--R------------------------IIVSSVNS
AVNP---------------------------LATFLHEII-----SKS-------TTP-T
NSHVTNSFDLYKTL---TGKEI---GESDNLISLDVISLFTNVPVDLALDGISSRW---N
EI---------EKNTTIPFEE--FMSAIKFVLTS-TFFTFNDVIYKQTYGTPTGSSSSPV
IAELVMRDLENKALGA---INLELPF----YY--RYVDDIILAAP--STCISKILDVFNS
LH--PRLQFTVEYEN-NRSLSFLDLLLRVVDN-----R-VVVDWYHKSTFSGRYLSFFSN
HPMCHKIGTIYGLV---DRAIMLS-HPSYQQKNLEFCVGLLLDNGYPLELI--FKTINSR
L---KNIERSLTHDADCG-------------TNSNSTPQDRENKFA-V------------
-----------IPFIRGVS-ERVAP--LIRRT--------------SHTVGFRCLNNLNP
IRA------H-KDKTEFFA-----------------------------------------
----------KNNVVYKINCK-D----CDASYVGE---------------------RHTS
GR---------------------------------------------VPGVGFLK-VVFG
PLPVRGQDRLLWEL------------LHFPEPTQDGGQFICRLGD---------------
VHGHPKR------------------------TKPRWRAAPSLRPTQRL------------
------------------------------------------------------------
-----
>Trachymyrmex__cornetzi
------------------------------------------------------------
------------------------------------------------------------
------------------------------------------------------------
------------------------------------------------------------
------------------------------------------------------------
------------------------------------------------------------
------------------------------------------------------------
------------------------------------------------------------
------------------------------------------------------------
------------------------------------------------------------
------------------------------------------------------------
------------------------------------------------------------
------------------------------------------------------------
-------------------------------------------T----------------
---------------------------------------------------------KQF
LKDNSN---IIFTKADKGNL----------------------------------------
------TVALDKNIYIEKVKTM-----LDDEDT---------------------------
------------------------------------------------------------
-----------------------------------------YMK----ILKDPTSKINN-
----------------NLKQLLAGWKKQ--NY-VLELIYKQ-----LYYSDG-NIPRAY-
ALPKVHK-----------LN--CPF--R------------------------IIIFSLDS
TLYN---------------------------LAAFLHRLI-----VKS-------IPK-A
ASNIENSFELVKNL---KNIKI---DNGFSLVSLDVISLYTNIPTDLVIDALSNRW---D
FI---------CKNCNLPKNE--FIKAVRLVLDS-TFFTFDNQF----------------
---------ENCVLSN---IQYHIPF----YY--RYVDDIVLCLP--NSKIDSILKKLNS
FH--PKLQFTLEVV--SNSINFLDTTIILKNN-----S-LMFDWYQKPTFSGRFLNFLSQ
HPILQKKGIIFNLGGGGDKVFYIS-HPQFHKKNLEFVVRIFLENDYPLNFI--FDNINEK
K---------------------------------------RVKTLI--------------
--------------------NKLNS-----------------------------------
------------------------------------------------------------
---------------------------CSS--------------------------KKTN
NNLPKERVK---------------------------------------------------
------------------------------------------------------------
------------------------------------------------------------
------------------------------------------------------------
-----
>Camponotus__floridanus
------------------------------------------------------------
------------------------------------------------------------
------------------------------------------------------------
------------------------------------------------------------
------------------------------------------------------------
------------------------------------------------------------
------------------------------------------------------------
------------------------------------------------------------
--------------------------------------------------------NLSS
TVIPDDIISL------------------------LQLGE------KFS-----LPVTASQ
KNKVVH-------------EYIKNM-----------------------------------
-----------------------------------------------------------E
KNFCNVH---------PDVATDVRNHTIHILESFL------------------------T
SRSAPSKLDK-----MILS--------------------RIVKT----------------
---------------------------------------------------------KKF
LADHPN---LLFTKADKGNV----------------------------------------
------TVCLDQSHYKNKMVEL-----LHNSNT---------------------------
------------------------------------------------------------
-----------------------------------------YQI----INKNPLNSLNN-
----------------NLKILLKDWSDK--DY-TGCQLSPGTAEYFLITNTE-TLSRAY-
GLPKIHK-----------SG--IPL--R------------------------IIVSSIGS
PLHS---------------------------FALFLHNLI-----YKN-------ILN-S
SSHVTNNSNLVKQL---QNLSF---DENLSFFSLDVISLFTNIPLDLAAGGLAKRW---H
HI---------KKGCSLPFQE--FIRGVKLVMNS-TFFTFDNVTYKQTFGTPMGSLLSPI
LADIVMCDLEEKALKL---LPCSVPF----YF--RYVDNIISAAP--LTLISDIQKIFNS
FH--QRIQFTVEIEQ-NRSLSFLDVLLIVQDN-----K-IVTDLYRKPTFSGRFLNFNSH
HPMAHKKGIIVSLT---DKVFHVF-HPLFHEQNFHIIIKILIENSYPLSLI--FNVIGNR
I---RNLIFSTLQSSQPPPSSAS--------PYPSTSDPSLPPSYF-V------------
-----------IPFIKNIS-SKFIP--LLRQL--------------NKNLAFLILNKLNH
FIK------VHKDPLPNEH-----------------------------------------
----------KPNVVYRINCL-D----CDASYVGQTK-------------------RQLK
TRIKEHQSNIDNPSANLT-----------------------------VVSEHRLA---GH
EFDWNNVSRL--------------------------------------------------
------------------------------------------------------------
------------------------------------------------------------
-----
>Anolis__carolinensis
------------------------------------------------------------
------------------------------------------------------------
------------------------------------------------------------
------------------------------------------------------------
------------------------------------------------------------
------------------------------------------------------------
------------------------------------------------------------
------------------------------------------------------------
-----------------------------------------------------MIK----
---------------------------------------------AFE------------
------------------------------------------------------------
------------------------------------------------------------
--------------------KVVTRDIERLSRSNN-------------------------
------RRHP-----NMSK--------------------SELDI----------------
---------------------------------------------------------LNR
LSTMPE---LIWKPADKGGA----------------------------------------
------IVLLNVSDYITEVNKH-----LSDHSY---------------------------
------------------------------------------------------------
-----------------------------------------YKP----IPSDPTNKIKS-
----------------LIKTVCAEGLAL--NY-ITMQTFNF-----LQNPYP-RIPVFY-
ILPKIHK-----------GI--IPPPGR------------------------PIVSGTSS
ILEP---------------------------LVKYLDFFL-----QPF-------VSK-T
QAYIKDTTHFINII---ESLHI---PKHSTLMTLDIVSLYTNIPLNEARTIVKDLF----
-----------DSRTLQTPPTHFLMDLLDIVLEN-NYFRFDAQFYLQTWGIAMGSAMAPS
LANLFVAQLEIDYIYN---QERNPCLKDMIYYG-RYIDDIFTIFS-SYQTAEQFSSWINT
IH--PNIKFSKTIK--STDINFLDVSIHQDER-----G-LYVTNYSKPTDKNSILHFNSY
HHYSLKANLPYSQF---LRIKRNNSKPDHYLSAAHSLNSKLKARGYPAKIL--QQAFQKS
L---QINRSTL--------------------LTYK--PKRQQNRII-C------------
-----------PLTLTTQT-PHIRK--IINKH--WHLIREIPGCKDIPIIAHKQSKNLKD
ILI------HSDFKKSKVE-------STSITTGSFKCGHCDVCCLTFDIKQFFHPSLHIK
INLKDFITCSTENVIYVIQCP------CDLLYIGMTT-------------------RPLR
IRIQEHRSKIRRESLDS------------------------------TLYTHFHD-K-SH
PYNSFKFFALEKLH---------------------------TTAY---------------
TDIRTGLLR----------------------RETFWIHKLRTTTPHGLNDRLDLSCYL--
------------------------------------------------------------
-----
>Aedes__aegypti
------------------------------------------------------------
------------------------------------------------------------
------------------------------------------------------------
------------------------------------------------------------
------------------------------------------------------------
------------------------------------------------------------
------------------------------------------------------------
-----------------------------MFATTGVSIRVRSRPVQYVSNKRKHTFECYR
NRQQHKLEK-------------------------L-KTKQLTQNTPCDN----WVLNCTD
EIIPDFVTRS------------------------LQLGS------GYN--------NPNP
HSAPYV-------------RVLSEI-----------------------------------
-----------------------------------------------------------E
SAIQR-----------NPSADVIRHDVSNAIINHI-----------------------HY
TKQPFHDKHE-----NIRK--------------------EIQKS----------------
---------------------------------------------------------KKY
LRDRDD---LVVTKADKGKT----------------------------------------
------VVVMKRDEYEEKMQAL-----VNDSET---------------------------
------------------------------------------------------------
-----------------------------------------YEP----LASDPTKKTLK-
----------------KINTLIDHWHEN--GF-IEYSERTK-----LKVFNC-NPPRVY-
GLPKTHK-----------DG--RPL--R------------------------IINSAIGT
ATYK---------------------------MAKFLSKIL-----NHV-------TGK-T
EHHIVNSFQFAEEM---REQQI---TNQDVLFSLDVVSLFTNVPVDFALESIRLRW---E
EI---------EEHTKLDEES--FTEMVKIVLDS-TYFQYKGKFYKQKFGIPMGSPISPV
VANIVLERIEKDALEKLCTRGIVPRF----FK--RYVDDCLLCAR--KEEVEAILNVFNG
FH--QRLQFTVELEV-EGKLKFLDMILRREDN-----T-ITTEWFPKDAD----------
------------------------------------------------------------
------------------------------------------------------------
------------------------------------------------------------
------------------------------------------------------------
--------------VYEIPCG-A----CEKSYVGETS-------------------QFLC
KRLSQHNSP--------------------------------------PPPKHTPH-RTYT
ARAWYQLNYLCLPGL---------------------------------------------
-------------------------------KRVVSRHSLRLGAWRLL------------
------------------------------------------------------------
-----
>Trichuris__suis
------------------------------------------------------------
------------------------------------------------------------
------------------------------------------------------------
------------------------------------------------------------
---------------------------------------------------------MQN
LIRSTIWYGFSLVLSLSEESVSSASKIILVLEILFPVKGLMILEMYLPIVLVALPTLETI
GLNGFPGLWIFEFGEVQKLLFLSFFCVTSQFGL---------------------------
-------QLLPDIVSRVHFDRTTTAFPLSALVMMMFLSFLMSLSIFISMRVRFFFGVYLV
LVSMVDIAPRIWLALLGSTLIRLCSTRAIKSAKLTFFGVGMKFRPLANTSFSIVFRDLSS
RSLNTMEKLV------------------------LAKGL------NFI---------PTP
KKVSFA-------------DLIARV-----------------------------------
-----------------------------------------------------------E
QSLINVE---------PNKANQIRGAISTILTRTK-------------------------
-----YTPKK-----NLTL--------------------MEMKI----------------
---------------------------------------------------------LKD
IKKDKN---IIITRADKGNA----------------------------------------
------VVVLNRNTYTSNVKQL-----LVTGS----------------------------
------------------------------------------------------------
-----------------------------------------YKP----IKVDPTDNVRK-
----------------KLKTKLTRYAEETKEEQLLHFAKFL-----KYSSNT-KWPELY-
CLPKVHK-----------PE--NPF--R------------------------PIVSSVGS
ATST---------------------------IGRYVSRII-----RPL-------TGN-K
ISSTLNSKEFVRQI---RGIEM---QEDDMLVSYDVKDLFTSIPLSYTYNIIFEALDTDS
SL---------KERTKLNPYH--IVDLIKFCMTEGNYFHFQGEHFSQTQGAPMGSPLSPV
LAEFFMEHLEQRAFAC-DNFPGRVKL----FK--RYVDDIFAIVK--KGHEESFLHHLNG
LF-TEHMKFTIQKEQ-GGRLPFLDALVIKDGH-----K-LKTTVYRKPTNTDRYLNYHSH
HPKSVKIGIITGMV---DRAFNLC-DAEFLDAELKHIKRSLIRNDYPRRLV--DSCAGRS
V---ELLRSGA--------------------TH----AQPAQDIRI-T------------
-----------MPYYTGIA-EAVKR--LSTTI-------------GFQAC-FSSSTSLAA
MLR------SDKVKIPTED-----------------------------------------
----------QQGAVYNVNC--T----CGASYIGETG-------------------NTIS
HRFKQHIGNLKTYRTAEKRKNGEKTTTRGRPQKKDPDTIMNEALKTFAVAEHAVT-C-GK
TEKDLSVSNVCRET------------NYQRRKIKESFYIR-HNPN---------------
INRHEGSG-----------------------VSEAWIPISHLTECFTITNRPHTIRHSSG
SEGTRGRGIDLPDDTPTAPGQTHV------------------------------------
-----
>Marsupenaeus__japonicus
------------------------------------------------------------
------------------------------------------------------------
------------------------------------------------------------
------------------------------------------------------------
------------------------------------------------------------
-----------------------MVQAFRAYEASVISTARRKNQLRFLR---------DC
LEEQVLPSS---------------------------------------------------
---------ISHIHRHSDEGSPFPEYARSLLLDRISAGKRDVEHTFYLSRLHFDFLGDRL
PRQVCRHMA------DVAHDSARVLSNTHTCSLTRKLSTLTSCSPWSRFSLTDAITNLSF
LTLTPHQLQL------------------------LGFGL------SFA---------LRP
LPLTSI-------------DIISSF-----------------------------------
-----------------------------------------------------------D
RFISGHRNS-------LPDVSLLRGAFIPALESLL-------------------------
------RPKP-----SIPR--------------------RYQEA----------------
---------------------------------------------------------LQS
LRRED----VTILPSDKGNS----------------------------------------
------VVVLDQASYLQKAQDL-----LDDVAT---------------------------
------------------------------------------------------------
-----------------------------------------YAP----LTSNPRERIAA-
----------------TFHRRLKQLAS---GC-PEANLYQR-----FRVINP-RLPHFY-
GLPKTHK-----------PD--VPL--R------------------------PIISSRGS
VAHP---------------------------LASWLAQSL-----TPL-------LGTFS
PAHLRHSQDFIARV---RGVTS------STMMSLDVESLFTNVPLDDVLAFLQRNLLPED
P------------RLPLPTAV--FLQLIRLCVDS-NSFSFERRFYSQTFGVAMGSPLSPV
LANLFMEYFEAELLPS---ISLRPAI----WL--RYVDDVFALWPHDPALFPDFLDKLNS
LS--PSIRFKVEWEV-GDQLPFLDTLIHRSGD-----S-FSFSVYRKPMHSGTYIHFFSY
HPLHVKRGVATSLF---LRALRIC-DPQHLDEEIDFLRRSFGKLGYPRFVL--DAALSNA
R---RTFYQDP--------------------PP----RETSHLPVI-S------------
-----------LPYTEEI--HSLRR--SLHPL-------------NCRLT-FRQVNTLRR
NLV------HTR---PPSS-----------------------------------------
----------AKIGTYAIPCS-S----CEKQYFGETG-------------------ACLN
KRVSQHKYAVSRGHTN----------N--------------------ALFCHQWD-T-GH
RIDWSAAHILFPSAD-----------VHARRLVESSLINRLPNFN---------------
LNRVFSSA-----------------------DGLLSSHILRLLPYPGHPSHRPPDPMT--
------------------------------------------------------------
-----
>Tribolium__castaneum
------------------------------------------------------------
------------------------------------------------------------
------------------------------------------------------------
------------------------------------------------------------
------------------------------------------------------------
------------------------------------------------------------
------------------------------------------------------------
------------------------------------------------------------
------------------------------------------------------------
---------------------------------------------MYL------------
------------------------------------------------------------
------------------------------------------------------------
------------------------------------------------------------
------------------------------------------------------------
------------------------------------------------------------
------------------------------------------------------------
------------------------------------------------------------
------------------------------------------------------------
-----------------------------------------YLT----FR----------
------------------------------TI-LSTVLVSK-----LHVSIP-IVPKLY-
CLPKIHK-----------PG--KSV--R------------------------PIVSAIDA
TTSK---------------------------VSKWLTDEF-----NNLP------LQR-P
SCSVKNSLEFINKV---KDITL---HEDELLVSFDVSSLFPSVPIPQTLTYLKDL-----
--------------EQQVINE--YIQFTELCMKQ-NIFQFSGKFFEQQEGTAMGNSLSPF
LADLLMSRFEKNLENE---LEYFPRV----WL--RYVDDIFAIFDLSKCTIEEFIKILNN
RF--KSIKFTCEKEV-DGMLPFLDTLVIKANY-----I-LEFDIYKKDTSILRYITADSH
HCPQHKMASFNFLI---HRLINFPLNNARFEKELKIIKDAARCNGFGTRTV--DKIVRKV
K---YRYMIK---------------------QSTTFTNTPEKKNFI-T------------
-----------FPYTPSVT-RDLSR--IFKNL-------------DLQVV-YNSGTSLKS
FLG------SPKDKIGFLE-----------------------------------------
-----------KLWIYEINCKD-----CELKYIGQTR-------------------RSVN
IRFKEHLAHLKFNRFEKS-----------------------------SVAQHIF------
------------------------------------------------------------
------------------------------------------------------------
------------------------------------------------------------
-----
>Danaus__plexippus
------------------------------------------------------------
------------------------------------------------------------
------------------------------------------------------------
------------------------------------------------------------
------------------------------------------------------MDTSNK
ANSIEIEDISTALEKVLSHVGELGTYQRWLFLVMLPFGMVWSFGYFGQMFITATPQEHWC
RVPELDGLSADLRRSLATPKDSNNVYDNCNMFV---------------------------
-------ANYTLVLETLLPPDPGTPTMPCDNGWEFLFEDIPYSTIVNEREWVCDRSNLVP
WSQTIGFLGSIVGGVLCGTLADRYGRLPVLIWNLS-IAMYFGGGCLLMPWLALWIADWKY
FVLATSLPAL------------------------LSL--------------------LTP
FLVPES-------------ARWLVS-----------------------------------
-----------------------------------------------------------K
G---------------RTDEAVKVLKRFERINKSK-------------------------
------IPEE-----VL----------------------EEFIS----------------
---------------------------------------------------------IAG
KTKNEEESVLTIFKTPSLRV----------------------------------------
------TVIFLIMTFMGVAVVFDGIIRLSENLG---------------------------
------------------------------------------------------------
-----------------------------------------LDF----FLTFTVTSATE-
----------------IPSILILIVLLD--SS-KLNLDIKS-----LVPSCA-KPPKLY-
GLPKIHK-----------QD--VPL--R------------------------PIVSQIDS
PTYK---------------------------LAKFLSKIL-----SPL-------RGH-T
KSFVKDSYQFVKDL---KHLKL---SDNDSMVSFDVQSLFTSIPVLDCIEIVRGKL----
-------------KDNNMPIE--YAELLKHCLTS-GYLMWKDEFYIQVDGVAMGSPVSPV
VADIFMEDFEVRALCS---PPIRPLI----YK--RYVDDTFTILN--KNKTSAFLNHLNS
IN--SKIQCTIELEA-NNSLAFLDILVVRNPD----NT-LGHTVYRKPTHTDRYLNGYSH
HHPIQLATVGKSLL---QRAQHLC-DADHLEAELQHVKHALTINNLPVP----RQHRKKH
L----------------------------------KPPTVERQPA--I------------
-----------LPYVKGVT-DRIGN--ILKKV-------------SIKTI-YKPHKKVSQ
FLR------PIKSNIPLQQ-----------------------------------------
------------AGVYKLDCD------CVLSYIGQTK-------------------RSIG
TRVKEHISDIKNRRASKS-----------------------------AVCEHTMD-KPGH
YIRFDKPQILARED------------KYIPRLIREAIEIKKHPNF---------------
NREDGWN------------------------LSNTWDPVLKNIKSHVRNHTAGPQDTVSA
FCRHPERYARKLRNRWR-------------------------------------------
-----
>Protobothrops__mucrosquamatus
------------------------------------------------------------
------------------------------------------------------------
----------------------------------------------------------ML
EALKAEDKKSEVSFHRTHQASAWAERQVSIRTLVLKIRREQQALMSEAQLLGSWVEWNLL
SLKAEYISGEVNRQADYLSRSTVAFLIAVISTRRVSELAALSGTEGLFLYYCQVDQGLHC
GVVPEIRAQLTEQQKCLEQQTEMRVQLLQDLQDFFRKKADIETEYSRSL---------EK
LAERFMAKTRSTKDHQQYKKDQNLLSPVNCWYLLLNQVRRESKDHATLSDIYLNNVIMRF
MQISEDSTRVFKKSKEIAFQLHEDLMRVLNELYTVMKTYHMYHTESISAESKLKEAEKQE
EKQIGRSGDPVFHIRLEERHQRR--SSVKKIEKMK-EKRQAKYSENKLK----SIKARNE
YLLTLEATNASVFKYYIYDLSDLIDCCDLGYHASLSRALRTYLSAEYN---------LET
SRHEGL-------------DIIENAVDNLEPRSDKQRFMEMYPIAFCPPMKFEFQPHMGD
EVSQVSAQQPV----------------------------------------------QGE
FMLRYQQLQ-SRLTTLKIENEEVKKTTEATLQTIQDMVTIEDYDVSECFQHSRSTESVKS
TVSETYLSKP-----SIAKRRANQQETEQFYFMKFREYLEGSNL----------------
---------------------------------------------------------ITK
LQAKHD---SLQQTLGEGHR----------------------------------------
------AEYMTTSRGRRNSQTR-----HQDSGQ---------------------------
------------------------------------------------------------
-----------------------------------------VIP----LIVESCIRFINL
YGLQHQGIFRVSGSQVEVNDTKNSFERGENPL-ADDQSNHD-----INSVAG-VLKLYFR
GLENPIF-----------PK--ERF--N------------------------DLISCVRT
ENLYERALHIRKLLLTLPRSIIILLRYLFAFLNQWLSRQL-----QHL-------VED-S
TTTVKSSQEFLQRL---KAVRI---QDDET-VSFDVTSLFTSIPQKLAISTIKDLLQL-K
GL---------RSQGSLGMED--VIKLLQLCL-K-THFTFQGTIYEQIKGTPMGSPILGI
IAEVVLQCLEAKAMAD-----YQPEF----WA--RYVDDTFAIIK--QTRKTAFMEKLNA
IF--PDIQFMAEEET-NGSLAFLDVWITHQTN----GA-LHTTVYRKATHTDRMLHYMSN
HPAAHKISCMRTLF---AHIDTHCSTKKARQVERACLHQVCRWNGYPTSFI--RRYSKCQ
E---PHRAP----------------------------DDPGTTSWT-T------------
-----------IPYVQGVS-EATAR--ILAPY-------------NIKVS-HRPNQTLRM
KAM------HPKEPLPKEE-----------------------------------------
----------KSLVVYRVRCK-D----CQCNYMGETA-------------------KRIK
TRIHEHRLAIRRQEQY----------S--------------------QIWTHMIN-N-EH
SFDFKGAEAIAQDASKGGHLLKE---AWLSNMDSINQCIELPPAY---------------
QALRV--------------------------YEEHFHTSSHSPSESLLFVDIGNVRLESL
IASCSGSLAGVAGSLENIEVPRPAGSPSYAL-----------------------------
-----
>Schistosoma__mansoni
------------------------------------------------------------
------------------------------------------------------------
------------------------------------------------------------
------------------------------------------------------------
------------------------------------------------------------
------------------------------------------------------------
------------------------------------------------------------
------------------------------------MVHLMITDAHYRIRKYQHVIEDQK
RKLQQTLTPEHFETLSTAIETLCKRHKEKRRNILK-KEIFKISKPTIEENTNNSVVNLSK
QPLTNTEEQL------------------------LRKRL------NYN-----------T
SDAPKL-------------AFYAAL-----------------------------------
-----------------------------------------------------------E
SLLKTSGIS-------EETQQEIRQSIIPLTQRMK-------------------------
-------GNN-----QLTS--------------------QEQTA----------------
---------------------------------------------------------LKK
LRTGKD---IVIVPADKGRT----------------------------------------
------TVIMDKEEYIKKAEEI-----LEDKST---------------------------
------------------------------------------------------------
-----------------------------------------YKP----MDINPVKKLDN-
----------------RISKTLNKLVKA--GE-ITKQDQWR-----VKSNGP-VLPRFY-
GRPKIHK-----------PN--IPL--R------------------------PIVALPGT
PTYN---------------------------LSREISRIL-----KHF-------VDS-S
NHSFKSATQFLGQI---RNIQI---NDDELMISFDVTALFTSIEPNLAKETLSLLLTNDE
NL---------AKYTKLQSQS--LLELMDLCLT--TYFQFNNKIYKQTKGTPMGSPISRL
FAEAVMQRLEASILLM-----IKPKN----WI--RHVDDTFLIVK--KEELEHTYKLINN
VF--NDIKFTMKQES-NDKLPFLDILITRTNT----KK-PETQVYRKPTHTDQILNYNSN
SPRTHKVNCVHTLF---KRARTHCYTIPAQLYVVLYLKTILQKNGYLINFI--KKYQPHP
S--------------------------------SEIKSTTEINKRI-T------------
-----------IPYIKGIS-ETTKR--LLKAF-------------RINVA-HKPTKSLHS
ILC------KPKDEITKED-----------------------------------------
----------KPNIIYKINCAN-----CNKHYIGQSG-------------------RPLH
LRLQEHQLAVKHHDMS-------------------------------SLISMHVD-NYRH
TFDWKNVEILDRGNSKNTREFVE---AWHSGQSAINKHIEINPIYQPIKKIMQEHRSKNQ
TNRRYNQNKEINNDRFKVNKNQSTSRCRGQAVNHMWRNSNTSLLPEVCADDLVQKDDESS
TTKPSSSENKPTSKSST-------------------------------------------
-----
>Clonorchis__sinensis
------------------------------------------------------------
------------------------------------------------------------
------------------------------------------------------------
------------------------------------------------------------
------------------------------------------------------------
------------------------------------------------------------
------------------------------------------------------------
------------------------------------------------------------
------------------------------------------------------------
------------------------------------------------------------
------------------------------------------------------------
------------------------------------------------------------
------------------------------------------------------------
------------------------------------------------------------
------------------------------------------------------------
------------------------------------------------------------
------------------------------------------------------------
------------------------------------------------------------
------------------------------------------------------------
----------------------------------------------MKADDT-NIAQFY-
GLRKVHK-----------EG--TPL--R------------------------PIVSLPGT
PSYK---------------------------LAKELWRRL-----KHL-------ISG-S
EHTINNASQFLHRL---RNANI---EDDEIMLSFDVTSLFTSINHNLARETIAELLGNNP
-----------NTTGAMKPES--MCKLLDFCMD--TYFSFDGQIYQQLKGTPMGSPISGF
IAEAVMQRLERAVLPI-----INPKL----WI--RYVDDTFVIMK--RDALHRTHELLNT
TF--EDIKFTVELER-NNRLPFLDVLVNRKMD----GT-LETCVYRKQTHTDQILNYNSN
HPMNHKKSCVQTLF---KRAETHCSTTELRKKEENYLFRVFQKNGYPRNFI--KRSLKKK
T-------------------------------TQQQQQREQATRRV-V------------
-----------LPYIHNIS-ELTTR--LLAQK--------------GIVVAHKPNATLRK
LIS------RPKGSQDKTK-----------------------------------------
----------RNNVVYQINCN-N----CNKFYVGQTG-------------------RKLC
TRMKEHNAAVRRHDPLS------------------------------LISIHEDQ-E-GH
KFSVENVKILAYGDTKHGGEFLE---AWYSTADSINRCIELDPIY---------------
APLRAKDQLLHRNTRGEPNIGFKNQK-----ARNCWESDQQRSQAGTQRGQRQRSPQHRS
EHEGTGGQAHNSRGHRSIRTRDNRTTNRDRRSTPANSMHINTHATLLNAQPPTHRYAPPR
SLPMH
>Schistosoma__japonicum
------------------------------------------------------------
------------------------------------------------------------
------------------------------------------------------------
------------------------------------------------------------
------------------------------------------------------------
--MSYIHSAPKFCKYFRSFLDEDTYKIFCNRIKLSKKMCNWYNHRIFNL---------RC
LNQQTYPRTILIKSPDNSIRSIKAAVTATRTFL---------------------------
------RERIHRSTMNLESLR-SRITNIDDILSFIIPTEIRTSVNDFFQHKEYFYNQSSK
KRQIRKFEQ------MLKHTVKQ--NNQ------K-QNKNNSKSLDLNK----VVVNLSD
RILNEQEISL------------------------LRKGL------NFN---------MNR
SRLSVF-------------DVIPTI-----------------------------------
-----------------------------------------------------------D
SALNK--LP-------EDQANIVRNKISSTLLHQK-------------------------
------PNNC-----NMSK--------------------NEIYA----------------
---------------------------------------------------------LKQ
LRKEKT---VIITRADKGNT----------------------------------------
------TVVMNTSDYNNKASQH-----LNE-GP---------------------------
------------------------------------------------------------
-----------------------------------------YEK----IKATKCRATLN-
----------------NLKAETSRVLRSIKSK-LGQSLWFS-----LAPKSC-SPCRFY-
GLPKIHK-----------MN--VPL--R------------------------PVVDYTNS
PTYN---------------------------LAKYLAGIL-----KHY-------DKE-A
KYGIKNAFDFKNMI---TNMRL---EEDEIMASFDVCSLFTNVHINNSLDIINEYLLADN
DL---------SIRCPLEPSE--IIKCLSLCLNS-TLFKFRGDLYKQTEGVAMGSPVSPI
VANLFMHSLETNALSK---CVYPPKL----WL--RYVDDTFIITK--RDALDELFENVNS
IS--NKIKFTKEIETADHKLSFLDCLIERKQD----NY-LKINIFRKPTYSGKYLDYKSA
HAKSTKVTVVGNLI---NRIHQLVTDNEDKETELNLVMSTLMMNNYPKNFI--KKILKEK
R---YGKAKQK--------------------V-----QPKEWIDTV-V------------
-----------VPYRNGTS-EEIRR--ILNKH-------------AIRVF-FRTNNTLGS
ALV------NIKDRVPKEE-----------------------------------------
----------QTNCVYEIKCN-D----CSAKYVGETS-------------------RQLN
VRMKEHKLCLKHISQFSTDILKLENKS--------------------AIALHSIE-S-GH
SIDFDGIKILQKGFN-----------SYKERLTSEALHIWANPNN---------------
INRRDGVL-----------------------LAASWQLMV--------------------
------------------------------------------------------------
-----
>Opisthorchis__viverrini
---------------------------------------------MRINLSILTFSSLNE
KNWGSLLRKFRRVRALCTEEADRTAAQIEVKNKLRGSGYPASLIRRQLRRVLIPVEKPNR
EWIGTAVIPYKPGTSEAIRRILNMANIRVAFQRGNTLRSALVQLKDRLPANRTRDCVYKI
KCNDCTKVYIGQTARELYIRVGEHSRKINRPPRNADEYQALLKDSAIAEHALDTGHKIDL
ENVEVLRRGLRSTSHRLIAEAVEIAKHPSVNRMKGVELASLLCQKRNVAQIKTTDCLPSS
SEMMTSQSVPNFFQLIENNYGPCVRKLSSDYVRLARLEANWENHRIFNK---------RC
LKHNIIPTSLLVKPPDTSLVSARIAFSAAKSFL---------------------------
------KQRIYLTTRRLSDIR-HHSCRLNQDLQTVLSPADFQLLQTKATEVKAIQGQHCK
ERQIRKFEM------LLSKTRIS--REP----------MTRPEPPTSYC----SVVNLSN
RPLSEEERTL------------------------LEKGL------NFA---------VSK
RVIRAE-------------EIIPSV-----------------------------------
-----------------------------------------------------------E
SVFQK--LP-------SMEAERLRVQLITVLKSQQ-------------------------
------PGAP-----NITS--------------------AERRA----------------
---------------------------------------------------------LNT
LKRVDN---IVITKADKGKA----------------------------------------
------TVVMNKSDYLQKVKQH-----LAE-GP---------------------------
------------------------------------------------------------
-----------------------------------------YRE----INNANITSIMN-
----------------KSKAEVGRYLRSVINH-LGQGNWYR-----LYPKSA-IQPRLY-
GLPKIHK-----------PE--VPV--R------------------------PIVDGIGS
PPHE---------------------------LARFLAGIL-----KPL-------TGK-S
STYIKNSYDFANKV---AGVTV---EPDDILVSFDVNSLYTNVPKGDSLEIAKRLLLADT
TL---------SERTQLTVDE--IVEGIKACLNL-THFVFDSVVYTQEQGLAMGSPISPV
LANIFMEEFEQRALAG---FPHPPKI----FW--RYVDDTFVVMK--RDKVNEFYNYLNE
LS--PQIKFSMEIESTSGKLAFLDCMTHKVGG-----R-LKTTVYEKPTDTGAVLNYSSA
HPKSVFASIASSMF---RRVRALCTEEADRTAAQIEVKNKLRGSGYPASLI--RRQLRRV
L---IPVEK----------------------------PNREWIGTA-V------------
-----------IPYKPGTS-EAIRR--ILNMA-------------NIRVA-FQRGNTLRS
ALV------QLKDRLPANR-----------------------------------------
----------TRDCVYKIKCN-D----CIKVYIGQTA-------------------RELY
IRVGEHSRKINRPPRNADEYQALLKDS--------------------AIAEHALD-T-GH
KIDLENVEVLRRGL------------RSTSHRLIAEAVEIAKHPS---------------
VNRMKGVE-----------------------LASVWRTVLAFVSKAKRCPNKNYRLFTKL
F-----------------------------------------------------------
-----
>Diaphorina__citri
------------------------------------------------------------
------------------------------------------------------------
------------------------------------------------------------
------------------------------------------------------------
------------------------------------------------------------
------------------------------------------------------------
------------------------------------------------------------
------------------------------------------------------------
------------------------------------------------------------
------------------------------------------------------------
------------------------------------------------------------
------------------------------------------------------------
------------------------------------------------------------
------------------------------------------------------------
------------------------------------------------------------
------------------------------------------------------------
---------MDKADYTQKMTSI-----LNSND----------------------------
------------------------------------------------------------
-----------------------------------------YEI----IPGDPTKTIEG-
----------------RVYRTLAKHRDE-----FSDEERRK-----FQSHYS-KPHHIY-
GNPKIHK-----------EG--APL--R------------------------PIVSTIGG
PMYN---------------------------LCKYLHTVL-----TPI-------VEG-G
PTYLKNSTEFVNKV---RTIEL---EENHILASLDVVNLFGSVQWKVVIKIIQDILEKEP
H------------KVSIHPST--LLELLTLVLSN-NYFQFEDKFYKQKGGLPMGSPLSPV
LAEILMQHFENRFILN---HSEDVGF----CV--RYVDDGFLIWKSGRQNLEDFLKYLNT
CD--EHIKFTMEIEN-DNKLPYLDTLVYKENR-----R-LVTTIYKKPTHSAQYITAQSN
HPIHVKRGVIKTLT---HRIHRLCMKEEDRKKELKELEKELKQNGHSTKFI--RNAMQDR
R------------------------------RRTDDTPQLDPIATL-Q------------
-----------IPYIKGFA-EKVRS--WAKDV-------------NIRVC-FSSKHTIRR
SLC------GTKPTNINID-----------------------------------------
----------DKGSIYCIPLS------CGKRYVGESG-------------------RPLN
VRLKEHKDKIRKGETTESEKYGNLENE--------------------SGQKHAASDFTKA
FADLDEAEKVDPNVAD----------SYYQRGQIYCLFGQYEEAL---------------
RNLDKTIALNPNFHVARAQRHFVWTSTLAELMAFSDELRILVSLPNAKKFSPSPNHAKKP
QKSSPYFLAFLTVLGSTVPL----------------------------------------
-----
>Strongylocentrotus__purpuratus
------------------------------------------------------------
------------------------------------------------------------
------------------------------------------------------------
------------------------------------------------------------
------------------------------------------------------------
------------------------------------------------------------
------------------------------------------------------------
-----------------------------------------------MPIGRRTRFTDVG
ST------------------------------------TSFTRDVVKDV----GSANLSS
RTITSSEEEI------------------------LKKGL------GFA---------VSP
RRIPAT-------------EIIAKV-----------------------------------
-----------------------------------------------------------E
TAVKY-----------LDAESAARRDVDNILQKAR-------------------------
------SPKH-----NISK--------------------EMHTA----------------
---------------------------------------------------------LKT
LKADDS---ITILPADKGRA----------------------------------------
------TIILDTPIYHEKLTDL-----L-ESGP---------------------------
------------------------------------------------------------
-----------------------------------------YRV----LKKDPTDRLAR-
----------------KLTNTLLNLKKN--NV-MHEPTYRR-----LKPTQK-QPPRIY-
GLPKIHK-----------PT--VPL--R------------------------PIVSCIGS
FAYN---------------------------LSKYLAEIL-----SPL-------TGL-T
EYTIPNSSGFAEFI---AEQTI---GTQERMVSFDVVSLFTNVPIEGACKGTLQRLQSDS
NL---------STRTALSPEQ--LTQLLEFVLRS-TYFLYKGSYYEQTEGAAMGSPVSAV
VANLYMESFEEEALDT-CPLSCLPRV----WK--RYVDDTFIIVP--ISETDKLLKHMNS
LE--PTIQFTSEIEC-EGKIAFLDTLVHRHDN----HR-LSTSVYRKPTHTDQYIAFDSH
HPISVKRGLVKCLF---HRASRIVTSPQQPCKERTRVRSALSLNGYPRRFI--HNTKNRS
S---EPR------------------------------YQKVYKTFT-V------------
-----------LPYIDGVS-QQLKR--RLESH-------------GIRTV-FRSDTTLRQ
QLT------RPKDPIPPHR-----------------------------------------
----------RDGIVYNIPCK-G----CDRSYIGETA-------------------RPIK
ERITEHKRDVRLRRTDN---------S--------------------AVAEHAWD-N-QH
QPDWDGVQCLSQER------------HWYTRRVKEAINIRLNPNN---------------
FNRDNGID-----------------------IPEFWMRTIRRHDTRRPASQQRSIPFSRR
PEPAAR------------------------------------------------------
-----
>Papilio__machaon
------------------------------------------------------------
------------------------------------------------------------
------------------------------------------------------------
------------------------------------------------------------
------------------------------------------------------------
----------MKFDPVIGGGVQKVFSYGRLLRIVVFNSSTMFLYATGDG---------AL
VEKKITPICFCLVCPIYELPQLQLIFLSVTPLT---------------------------
------YGKKAGCLAT----------------SIGLFRLCRRAFSFPSYPFRRSTFDKCS
SSPAQRTSE------LRTTKLER--KFSFLVDKKS-QRESIGGSYDITK----TVINLSN
KELSPSAVNI------------------------LEKGL------NFA---------PSP
RRIPYE-------------KVIGGI-----------------------------------
-----------------------------------------------------------E
EAISRNKLK-------TTDADILRQDVAVTLRKAK-------------------------
------LPPK-----NVTI--------------------KELSA----------------
---------------------------------------------------------IKE
LRTDPD---ILVLKADKGNA----------------------------------------
------TVVMNVSDYDNKINTL-----LNDSST---------------------------
------------------------------------------------------------
-----------------------------------------YQL----MNNNPTQRVNR-
----------------ETLALINK-HKD--VL-PSDVHKHL-----IQPRIV-QPPKLY-
GLPKVHK-----------DN--VPL--R------------------------PIVSQIDS
PTYY---------------------------LAKHVANVL-----QPL-------VGR-T
TSHVKDSRHVVNIL---KDTRV---EADEIMVSFDVDSLFTNVPIKDSIDVIKVIL----
-------------SKNNIPME--YAKLLEHCLVT-SYFLYNGQYYKQIDGVAMGSPVAPV
VANIWMEHFENIAITA---TPSPVKL----WK--RYVDDVFCIMRGNQADIECYLSYLNS
IH--DKIKFTCEVEK-ERKLPFLDVLVKVRPD----GS-LGHSVYRKPTHTDRYLHASSH
HHPLHLNAVVTSLV---NRAHDLC-DKDHLPGELEHLSNVLRRNGYDGKLK--ARRHKRN
R------------------------------------PMEVARQPA-F------------
-----------LPYVRGVT-DKLSK--ILSKY-------------AIKTI-FTPDSKIAQ
KLR------SPKDRIPFET-----------------------------------------
------------PGVYKINCS------CGSSYIGQTK-------------------RTIT
SRIKEHIRAVKNNDPQKS-----------------------------AIAEHLLDPSTNH
WIELHSPQVLSTER------------HYIPRLDI--------------------------
------------------------------------------------------------
------------------------------------------------------------
-----
>Megachile__rotundata
------------------------------------------------------------
------------------------------------------------------------
------------------------------------------------------------
------------------------------------------------------------
------------------------------------------------------------
------------------------------------------------------------
------------------------------------------------------------
--------------------------------------MVPGDHMRNKGTKKATISDSIV
NHRKHLAPM---------------------------IPREESLCPTCRKEEETSFPNYAM
KIWHPTGNQF-------------------VGLLLLSYGI------------------EID
TIMEST-------------AFWSKQ-----------------------------------
-----------------------------------------------------------E
ETAFVLQYGDIHG---SKQANEIRRLTTNTLKSAK-------------------------
------TPTP-----NLTK--------------------SEQKA----------------
---------------------------------------------------------LQD
IRKRKD---ILILPADKGNM----------------------------------------
------TVIMDRNEYDSKQSPP--------------------------------------
------------------------------------------------------------
-----------------------------------------YS-----VERTTTTLIKN-
------------------------------AK-LPDHITKA-----ILPKES-NAPRLY-
GLLKIHK-----------PN--IPL--R------------------------PIVSTIGS
PTYT---------------------------LSKYLTSVL-----KPL-------TGN-T
PSSITNSFHFISKI---QDIRT---LPHDILVSFDVQSLFTNVPIKRSIEIIQDKV----
------------------PEN--LVPLIQHCLNT-NYFIFQDTYYEQVSGAAMGSPISPV
VADIYMEYLENYILNN---APLKPSQ----WF--RYVDDTFVVWSHGREKLGEFLDYINS
LD--PNIQFTMEIENPDRSLPFLDTLITRKAD----GT-LGHKVYRKPTHTNRYVHATSH
HHPSKKNSVITSLI---HRATCIS-EKENLANELEHIRSTLQQNGYSRQN----------
------------------------------------------------------------
------------------------------------------------------------
------------------------------------------------------------
------------------------------------------------------------
------------------------------------------------------------
------------------------------------------------------------
------------------------------------------------------------
------------------------------------------------------------
-----
>Vollenhovia__emeryi
------------------------------------------------------------
------------------------------------------------------------
------------------------------------------------------------
------------------------------------------------------------
------------------------------------------------------------
------------------------------------------------------------
------------------------------------------------------------
---------------------------------------------------------MKP
HTQTAAPPL--------------------------------------------TVKNLSS
QTLSPAETAI------------------------LAKGH------NFA---------VTP
SRIPTE-------------EIISQI-----------------------------------
-----------------------------------------------------------E
TAIFHL----------PPEAGNIRQQSAQILRKAK-------------------------
------LPIQ-----NINR--------------------EERLA----------------
---------------------------------------------------------LRS
LRQNDD---ILILPADKGNT----------------------------------------
------TVVMDKKDYHNKVNTL-----LSDAQV---------------------------
------------------------------------------------------------
-----------------------------------------YKK----LKRDPTTSVEK-
----------------KTSSLIKKAN-------LPPLTTKY-----LIPSDS-SAPRLY-
GLPKIHK-----------ES--VPL--R------------------------PIVSNIGD
PTYQ---------------------------LASYLTKPL-----QKL-------TSL-N
DSHIRNSMDFVNRV---TKIKT---KPNDILASFDVVSLFTNVPAQDTLDIIRT------
--------------SKEIPST--LFPLIEHCLNS-TYFRFEGEFYEQTTGAAMGSPISPI
IANIFMEHFENEILKK---APLKPST----WF--RYVDDTFVIWNHGRETLPHFLTFINS
QH--PNIQFTMETEQ-NSQIPFLDVLVRRNED----GT-LSHNVYRKPTHTDRYLHANSH
HHPAQKNSVISSLV---HRALSIS-EPAALNGELNHLHRTLTRNGYSSRNI--NRTIKKL
T---NKESGQN--------------------NNTTPETEKEKIKAV-V------------
-----------LPYVRGTT-DRISR--ILNKH-------------NIKAI-FKPCNKLSQ
MLP------NPKDRRPPLT-----------------------------------------
-----------APGVYKVPCS------CGKAYIGETG-------------------RKIS
TRIKEHQRCTKYGHFSQS-----------------------------ALAEHKIE-T-GH
AIQFDKATMLAPSQ------------SYFARKHREEKPIETDCYR---------------
FNSIWK-------------------------YQIESDYGLNPIDLAFPVPDWPD------
------------------------------------------------------------
-----
>Diachasma__alloeum
------------------------------------------------------------
------------------------------------------------------------
------------------------------------------------------------
------------------------------------------------------------
------------------------------------------------------------
------------------------------------------------------------
------------------------------------------------------------
--------------------------------------MLAGRRDPHPTVDNRLVET--R
VKKPKVLTH--------------------------------------------TVKNLSS
FPLTEAQVSI------------------------LAKGH------NFA---------VAP
TKIPTQ-------------EIISQT-----------------------------------
-----------------------------------------------------------E
TAIFHLP---------SEIGNEIRRKLSNILHKAK-------------------------
------PPKQ-----NITR--------------------EERSA----------------
---------------------------------------------------------LLS
LKKNDN---IVILPADKGNA----------------------------------------
------TVVMDKEAYSDKIKAM-----LTNSNI---------------------------
------------------------------------------------------------
-----------------------------------------YKK----LNKDPTSGVER-
----------------KPVKLLKVAD-------LSPETQKI-----LSPRES-FSPRLY-
GLPKIHK-----------ET--IPL--R------------------------PIVSSIGA
TTYQ---------------------------LARYLTKPL-----QIL-------VGQ-N
SSHIKNSQDFVNKL---SHIQT---SPGDLLVSFDVESLFTNVPIPDTLNIIKK------
--------------PHKNPPK--LLTLVEHCLTS-TYFQFQGEFYEETFGAAMGSPISPT
IANIFMEDFENKVLKS---APLKPLV----WF--RYVDDTLVLWKHGADTLPQFLNFINS
QH--PSIKFTMEIEE-QKSLPFLDVLVHRNED----GS-LGHRVYRKPTHTDRYIHAFSH
HYPSQKTSVISSLM---YRALTIS-QPEYLEAGVQHLDKALNNNEFQSKQV--HRVLHKL
K---NKNS-----------------------AESESADKVEHQKTP-V------------
-----------LPYLQGST-DHISK--VLQKH-------------DIRTI-FKPPTKIGQ
MLH------STKDGRPPLS-----------------------------------------
-----------LPGVYKIPCS------CGKVYIGETG-------------------RRIS
TRIKEHQRCVKNGHFS--------------------------------------------
------------------------------------------------------------
------------------------------------------------------------
------------------------------------------------------------
-----
>Priapulus__caudatus
------------------------------------------------------------
------------------------------------------------------------
------------------------------------------------------------
------------------------------------------------------------
------------------------------------------------------------
---------MNLFNELRSQHGQRTVTEVRSFESLERKIARHKNHLVFTL---------RC
KDENIVPSSLRLKCPIRTNRAKDIIEKAEKQLI---------------------------
------RERIRSVSYKIKQYEDNRLVKINDLKKAPLNNGLRQRVLQHLAHSRETEYKQTK
WRQQSKFST------LQGKKDRS--VTTTL---------DLTGT-QLKK----WVVNISK
YKLTTAEQSV------------------------LAKGL------NYA---------ITP
NKIPTE-------------EFIVAT-----------------------------------
-----------------------------------------------------------E
QACHS--MP-------TAEAEDLRMKIAHTMGMAK-------------------------
------LPKP-----NITK--------------------EEKSA----------------
---------------------------------------------------------IFK
LKREPS---IMILPADKGKA----------------------------------------
------TVVVDKDDYEKQVNTM-----LSDVRT---------------------------
------------------------------------------------------------
-----------------------------------------YGK----LKKDPTTKYKS-
----------------KLVAILQRLKRE--DK-ITEAQYKF-----LYPTAE-NVPRIY-
CTPKIHK-----------EG--NPY--R------------------------PIVDYTGS
IAYN---------------------------LSKSLADLL-----APL-------VGT-T
EHHIKNSTELAEEL---KTIRM---KPDEILVSHDVVSLFTNTPIPESINIIKSRLEADK
TL---------KKRTNLTTDD--IIELLTFVLMT-TYFKFRDQIYNQKFGAAMGSPVSPI
VANLYMEWLETEAIAT-APADLKPKL----WL--RYVDDTLEIIK--SGTVQQWTEHLNS
IDSTNNIKFTYEEEL-DQKIPFLDTLIHKRED----GS-LKLTVYRKK------------
------------------------------------------------------------
------------------------------------------------------------
------------------------------------------------------------
------------------------------------------------------------
------------------------------------------------------------
------------------------------------------------------------
------------------------------------------------------------
------------------------------------------------------------
------------------------------------------------------------
-----
>Lingula__anatina
------------------------------------------------------------
------------------------------------------------------------
------------------------------------------------------------
------------------------------------------------------------
------------------------------------------------------------
------------------------------------------------------------
------------------------------------------------------------
-----------------------------------------------MTVKNRTTSVDLS
GSQLKK-----------------------------------------------WVINRSD
RMLTDTETRL------------------------LAKGL------NFA---------VAP
KILPVE-------------DIIVQT-----------------------------------
-----------------------------------------------------------E
LACRNLD---------NTEAADMRAEIVGAIKSSK-------------------------
------PPTD-----NISR--------------------EERRA----------------
---------------------------------------------------------LLD
LKKDKS---IMILAADKGRA----------------------------------------
------TVVLNRTDYEHKIQQL-----LNDDNT---------------------------
------------------------------------------------------------
-----------------------------------------YEK----LKRDPTAAYKR-
----------------KLTKCLLRLQKE--GK-LSRSQYAQ-----LYPTAE-TPPKLY-
GLPKIHK-----------EG--TPL--R------------------------PIVSSIGS
ITYQ---------------------------TAKFLAKIL-----NPL-------VGK-S
CHHVLNSKDFVDKV---KDIIL---GPHEALVSYDVSALFTSVPVDDALKVISSRLTLDP
TL---------NGRTNLSVED--ITELLDIVLNT-TYFIYKGEFHKQKHGAAMGSPISPI
VANLYMENFEEALGSI--PNPLRLRL--------RCVDGTFTICH--RDHITAITDFINS
QD--RNIKFTRELDE-NHSVAFLDSSITHESD----G-------YRKVTHTNQYFNF---
------------------------------------------------------------
------------------------------------------------------------
------------------------------------------------------------
------------------------------------------------------------
------------------------------------------------------------
------------------------------------------------------------
------------------------------------------------------------
------------------------------------------------------------
------------------------------------------------------------
-----
>Xenopus__tropicalis
------------------------------------------------------------
------------------------------------------------------------
------------------------------------------------------------
------------------------------------------------------------
------------------------------------------------------------
----MTWMNENLHRHIAIHFGENTLKLVREYERTARKLADYRNHLRFNL---------RC
RHQGLTPCSLRLGSTVKGHRASNILQKAQKHLL---------------------------
------NERVRQINFTIEALK-QKIEQLKQTLTKQLPDVTLERVVQFIEHAQMAQHIKSK
ERQISKFTS------LLSRSSGL--RTEELTW--R-QKDETSKN-TKDT----WVKNLSD
RVLTQPEKDV------------------------LAKGL------NYA---------VTP
QHIPVV-------------ELITAT-----------------------------------
-----------------------------------------------------------E
SAINNNHIK-------VEEAEQLRLKVSAALSSAR-------------------------
------APPS-----NRTT--------------------QERRA----------------
---------------------------------------------------------LTS
LSKDPN---ITILPADKGRC----------------------------------------
------TVVLNTTDYHCKMTSL-----LSDSNT---------------------------
------------------------------------------------------------
-----------------------------------------YEP----LRRDPSSSYKK-
----------------KVIDCLQQLEKE--EA-IDRALYHR-----LYP-RE-ATPCLY-
GLPKIHK-----------DG--APL--R------------------------PIVSSINS
VTYS---------------------------IAKYLANIL-----APL-------VGK-T
VHHIQNAKEFVTKI---QGVKL---EAEETMVSYDVTSLFTCIPTTEATETVRNRLQKDD
TL---------SSRTKLSPNQ--VCLLLDLCLNT-TYFKYKDQFYRQKHGCAMGSPVSPI
VANLYMEEVERKALLT--FNGTTPSH----WF--RYVDDTWVKIR--SNEVAAFSEHINS
VD--NNIKFTREDVH-ENKLAFLDCLISIQEG----GI-LKTEVYRKPTHTDQYLLFDSH
HPLEHKLGVIRTLH---HRAESVTTDTESKDKECKHLRGALKACGYPDWAFVKTRATKPN
R-----------------------------NTKRNNRPEAERRRNI-V------------
-----------IPYVAGVS-EKLRR--IFNKH-------------HIPVF-FKPSNTLRQ
KLV------HPKDPTPKEK-----------------------------------------
----------QSNVVYAVQCSEE----CTDLYIGETK-------------------QLLS
KRMAQHRRANTTGQDS-------------------------------AVFLHLKD-K-GH
SFENSNVQILDKED------------RWFERGVKEAIHVKVEKPS---------------
LNRGGGLRHH---------------------LSATYNAVLTSVPRQFQ------------
------------------------------------------------------------
-----
>Takifugu__rubripes
------------------------------------------------------------
------------------------------------------------------------
------------------------------------------------------------
------------------------------------------------------------
------------------------------------------------------------
----MTWMTENLHRHLASHFGRDTLRLVRELEKTAKKLADFENHLRYNL---------RC
RQQKMTPTCLRIRSTVKGHRAQVILHMTEKRLL---------------------------
------NERIRQIHFTINTLE-AKLDERREELHLLLPSEVMEEIAKLVSRTQHTQHTRTK
ERQIRKFTT------LLAKHNPS--GTNPF---SN-HVTSLSDS-QREK----WVKNLSD
RELTQAEEEV------------------------LSKGL------NFA---------VTP
EEVPTV-------------ELITAT-----------------------------------
-----------------------------------------------------------E
TAIRNNKLP-------EAEAEQIRLKVTAALASAK-------------------------
------PPTS-----NITN--------------------EEKRA----------------
---------------------------------------------------------IAS
LAKDKN---ITILPADKGRC----------------------------------------
------TVVLNTTDYDTKILSL-----LTDTAT---------------------------
------------------------------------------------------------
-----------------------------------------YEK----LKRDPTSSYKK-
----------------KVVDLLQNLEKD--KA-IDRPQYYR-----LYP-GE-TIPCIY-
GLPKIHK-----------PG--TPL--R------------------------PIVSSINS
VTYN---------------------------ISKYLASIL-----SPM-------VGN-T
PHHIKNSQDFAQKV---IGLTL---LPEETMVSYDVTSLFTCIPTASAVDTIHKHLLLDK
NL---------TERTTLTPAQ--ICTMLDLCLNT-TYFQYREGFYRQKHGCAMGSPVSPI
VANLYMEKVESQALTS--FTGTAPSH----WF--RYVDDTWVKIQ--IQELEAFSDHLNK
TD--EHVKFTREEVK-GNSLAFLDCAVKITED----RN-LTIEVYRKPTHTDQYLQFDSH
HPLEHKLGVIRTLQ---HRAREIPTTSQGRKKEQNHIKTALKTCGYPDWAF--TKTSRKQ
D-------------------------------LSKGEEERNKRRSV-S------------
-----------IPYLSGVS-EKFRR--ILQKH-------------DIPVH-FKPSNTLRQ
RLV------HPKDKTPRPK-----------------------------------------
----------QSNVVYAVQCQEK----CKELYIGETK-------------------QPLH
RRMAQHRRATSSGQDS-------------------------------AVHLHLKE-S-GH
SFEDSQVRILARED------------RWFERGVKEAIHVKLEKPS---------------
LNRGGGLRHF---------------------LSPTYNAVLHSFQQQNKHSHHSKRPSDSS
PCDPADKGETSQQKLGQRPDQRPC------------------------------------
-----
>Tetraodon__nigroviridis
------------------------------------------------------------
------------------------------------------------------------
------------------------------------------------------------
------------------------------------------------------------
------------------------------------------------------------
----MTWMTENLHRHLASQFGKDTLRLVRELEKTAKKLADFKNHLRFNL---------RC
RQQKITPTCLRIRSTVRGHRAQTLLQRTEKQLL---------------------------
------NERIRQTHFTIDTLE-TKLDQNRDRLSTLLPSEIMEEVTKLVARTQSLQHTKVK
ERQTQKFNK------LQSKHTRN--QTKTFGWSGQ-QEDSTPEP-QREK----WVRNLSN
RELTITEKDL------------------------LSRGL------NFA---------VTP
EELPVV-------------DLITAT-----------------------------------
-----------------------------------------------------------E
TAIRNNKLP-------ETEAEQIRLKVSAALANAK-------------------------
------PPAS-----NITA--------------------LEKRA----------------
---------------------------------------------------------LAS
LAKDKD---ITILPADKGRC----------------------------------------
------TVVLNTTDYDSKILNL-----LGDSNT---------------------------
------------------------------------------------------------
-----------------------------------------YEK----LKRDPTSTYKK-
----------------KVIDLLQKLEKE--QA-INKPQYYR-----LYP-GE-ATPCFY-
GLPKIHK-----------EG--TPL--R------------------------PIVSSINS
VTYN---------------------------ISKFLASIM-----APM-------VGN-T
PHHIKNSQDFAEKV---SNLQL---ESGETMVSFDVTSLFTCIPTSEATEAIHKHLLLDK
NL---------QDRTALSPAQ--ICTMLDLCLNT-TYFQFRESFYRQKHGCAMGSPVSPI
VANLYMEEVEKRALSS--FTGAAPSR----WF--RYVDDTWVKIQ--TKEVEKFTTHLNQ
TD--TFVKFTREDVK-GNSLAFLDCEIRIEED----RN-LSIEIYRKPTHTDQYLLFDSH
HPLEHKLGVNKTLQ---HRATKVPTTSQGRKKEQDHLTTALKTCGYPDWAF--TKTRKKR
V--------------------------------PSNEEEKDKRHSV-S------------
-----------IPYMAGVS-EKFRR--IFQKH-------------NIP------------
------------------------------------------------------------
---------------------------VQDVCVGYDD-------------------DSSA
IQTLQHP-----------------------------------------------------
------------------------------------------------------------
------------------------------------------------------------
------------------------------------------------------------
-----
>Cynoglossus__semilaevis
------------------------------------------------------------
------------------------------------------------------------
------------------------------------------------------------
------------------------------------------------------------
------------------------------------------------------------
------------------------------------------------------------
------------------------------------------------------------
----------------------------------------MDEVSKFAEKAHMFQHNKVQ
TDHRCGIDT-----------------------------KHQRCQRYTAGSQENWVKNLSD
RILTQPEKDV------------------------LDRGL------NFA---------VAP
AHIPTV-------------DLITAP-----------------------------------
-----------------------------------------------------------E
TAIRNNRLN-------TTEAEQLRLKVTAALSSAK-------------------------
------PPPS-----NLSL--------------------PERKS----------------
---------------------------------------------------------LAA
LQKDPD---VTILPADKGRC----------------------------------------
------TVVSNTTDYQAKVQTL-----LSDSAT---------------------------
------------------------------------------------------------
-----------------------------------------YES----LKKDPTNSYKK-
----------------KVIGCLQQLEKD--KA-IDRPLYHR-----LYPGEA--IAHIY-
GLPKIHK-----------EG--APL--R------------------------PIISSINS
VTYN---------------------------TDKHLASML-----SPL-------AGD-T
PHN-XNSQDFTNKL---RGLKL---DPDETMVSYDVTSLFTCIAPTEAVATVRTSLLQDR
TL---------PVRTNLTIDH--ICALLDFCLST-TYFQFNESFYRQTHGCTMGSPVSPI
VANLYMEEVESRALHS--YVGTSPSH----WF--RYVDDTWVKLK--VHVVDNFTDHINA
VD--RNIKFTREDVK-NNSLAFLDCAVHISED----RQ-LNIEVYRKPTHTDQYLRFDSH
HPLEHKLGVIRTLQ---SRED----TNRGKMREQGHIRTALET-----------------
------------------------------------------------------------
------------------------------------------------------------
------------------------------------------------------------
---------------------------CQIVFN---------------------------
------------------------------------------------------------
------------------------------------------------------------
------------------------------------------------------------
------------------------------------------------------------
-----
>Nothobranchius__furzeri
------------------------------------------------------------
------------------------------------------------------------
------------------------------------------------------------
------------------------------------------------------------
------------------------------------------------------------
------------------------------------------------------------
------------------------------------------------------------
------------------------------------------------------------
------------------------------------------------------------
-------MNV------------------------LAKGL------NFA---------IAP
QQLPIV-------------DLITAT-----------------------------------
-----------------------------------------------------------E
TAIRINKLS-------QTEAEQIRMKVSATLSNAK-------------------------
------VPPP-----NLTL--------------------QEKKA----------------
---------------------------------------------------------VAS
LSKDHT---ITILPADKGRC----------------------------------------
------TVVLNTTDYHAKITTL-----LSDNNT---------------------------
------------------------------------------------------------
-----------------------------------------YKA----LKRDPTSSYKK-
----------------KVIACLQGLERD--KT-INRLTYHR-----LYPGDA--IPCIY-
GLPKIHK-----------EG--TPL--R------------------------PIVSSINS
VTYN---------------------------IAKHLATIL-----APL-------VGN-T
PHHIKNSTDFTDKV---QKLTL---DPDETMVSFDVVSLFTSIPTTEAVETVRKRLQEDN
TL---------EGRTNFTPDQ--ICTLLDLCLTT-TYFKYNEGFYRQKHGCAMGSPVSPI
VANLYMEEVERKALGS--FKGVAPSH----WY--RYVDDTWVKIK--TQEVESFTTQINA
VD--KNIKFTRENIK-DNCLPFLDCAVHFEEN----GN-LNIEVYRKPTHMDQYLLFDSH
HPLEHKLGVIKTLH---HRAEHVPSKPEGKKKEQTHIKESLKTCGYPNWAFIKSAKMHRK
E-----------------------------DQTPAREDKKDRRNNL-V------------
-----------IPYVAGVS-EKLRR--VFSKH-------------NIPVY-FRPSNTLRQ
KLV------HPKDKTPKHK-----------------------------------------
----------LNNVVYAVQCSEE----CPDLYIGETK-------------------QPLH
NRMAQHKRATSTGQDS-------------------------------AVHLHLKD-K-GH
SFEDANVHILDRED------------RWFERGVQEAIYVHCEQPS---------------
LNRGGGLR-----------------------HQLSSIYNPSCLFEGNSSGLLNV------
------------------------------------------------------------
-----
