# Supplementary material for: Close ecological relationship among species facilitated horizontal transfer of retrotransposons
Source: BMC Evol Biol. 2016 Oct 7;16:201. doi: 10.1186/s12862-016-0767-0 (PMC5055719; doi:10.1186/s12862-016-0767-0)
Supplement: Additional file 15: — Multiple sequence alignments used for phylogenetic analyses. (ZIP 546 kb) [file 12862_2016_767_MOESM15_ESM.zip › RTE-1_LVa_hits_M.fasta]

>Brassica__napus
------------------------------------------------------------
MEPSQLFRSDFSLDFRSPSDLYAPRSRHQPSLLHVDVSGFKSVSSPTITIVLTANRFSFT
RGFYVNTFLTNGLGNLRSISDNTAHWPVSITFVGLYCYLQSCVIPYLCMGSFNRFRSAHQ
ADIKGKGILYEDDDEPIKLVDRDDSFVIKEFGLSLIGKVLNPKKQNVEKLLQTMPSQWGL
SERITANDLGNGKFLLNFMSEEDLKSVLRRGPFHYNFCMFVLVRWEPIVHDDYPWIIPFW
VQLIGFPLHLWTDTNLRNIGGRLGHVDTLELTEGRMLIEVD-------------------
-------------------------------------SRRQLKFSRKVEYEGDEVTIEIK
YDKLFKHCTICGLLSHEKGYCPSMDVRSRLQH-------VERPDFFSRVQRAQDMPRQNW
SRDALVNARPSQQSSLQTRELQSSRYYTSKP-----------------------------
------------------------------------------------------------
-----VRYDDKSTRGQGPRYWENDSSRGRHSDRIIRSRDDHLRRNRYSRARDNPGPYVRP
NEKAWKVKPKTHEVGRGQSAVDEDAMIRGATSGEIVPYEQSHEHKDCGMLEFPFTGDMLS
WVGKRAGGMTVRCRLDRAVGNADWHEKFPHSSVKYMRL---WGSDHCPILADILVKPMRR
SKKFKFDKRWLDNEELRQVILEGWRSPD--LPPEATIMEHISSCRKALGEWRRQH-NVNS
ARLVEELKEKVEGMYADDNATTEEIASALKDLSNALKAEEMFWKQKSRVFWLREGDRNTK
FFHALTKQRRA-----RNKITQLQDVNGN---IV-----EDEEG----LVAIATSYFRQI
FESSNPEDIE--------EALAQVPTTITGAMNENLTAPV--TEWEVKLALFAMHPEKAP
GPD-GMTALFYQKFWDIVK-DDLTLMVNNFLIEGTVVNGLNDTNICLIP-----------
-----KTAKPND-------------------------------MAQ--------------
----FRPISLCNVSYKIISKVLCQRLKKVLPGL--ISETQSAFVAGRQISDNIMIAQEMF
HALRTK-PSGR-SKRMAIKTDMSKAYDR---------------------MEWSFI-EAVM
RKMGFSETWITWIMRCITSVKYKVLMNGQPRG-NIVP-GRGLRQGDPLSPFIFILCTEAL
ASLLNHAENQG--------------------------------KITGMRVTRACPSVSHL
L---FADDSLF-----FCKAE-----------------------PRQEIKDAMGIQNEGG
MGTYLGIPEDISGSKCKLFAFLKDKLMHRVNGWTGRWLSKGGKEVLIKSILLALPTYVMS
TFL-LPLEIC--ENLASAIARFWWSSNPPKRGIHWAKWEKVCLPREEGGIGFRMIHEFNL
ALL---------------------------------------------------------
------------------------------------------------------------
---------------------------------------------AKQLWRLVQFPDSLV
ARVL------------------KG------------------------------------
------------------------------------------------------------
------------------------------------------------------------
------------------------------------------------------------
------------------------------------------------------------
-----------------------RYYKLT-SPLRVNSASCPSYVWTSISAARKLLLLGIR
------------------------------------------QKIHSGYEVKVWEDPWIP
TIPARPAVPVAPVMHPNMRVSDLIDQIGK----DWD------------------------
--------VG--------------------------------------------------
---------------------LLENYVNPEDIPLI--------------RSLAISSSHRR
DTFCWSYTRNGQYSVKSGY-WVAQNLLKTAETQEILDP---SITK---------------
------------------------------------------------------------
------------------------------------------------------------
------------------------------------------------------------
------------------------------------------------------------
------------------------------------------------------------
------------------------------------------------------LQAFSW
KLKTPTKICHLIW---QLLT--------------------------GHVAVTRNLARRNI
RCDNYCPRYG--------------------------------------------------
------------------------------------------------------------
-------------------------DLDESVTHAIFECPPALQALTLSTTPTSPEVFQLP
SVYANMDYLFWRKNSIIEPEQDKDLFPWIIWYIWKARNDKLFKGIDRDPLELVRYAESEC
QAWFAANDVAQPMVQETNIENPQVISLGNICLLDGS------------------------
------------------------------------------------------------
--------------------WTTSANFSGLGWVWMDNTGNTQLMGMKNLPRRESALHSEV
EALRWAMENMLQHSTCQRFGTDCKELIAMLDDPHAWPSFATELERIETLRICFPEFSITH
VTAQLAVLP---------------------------------------------------
------------------------------------------------------------
------------------------------------------------
>Parasteatoda__tepidariorum
------------------------------------------------------------
------------------------------------------------------------
-------------------------------MVEREIYHRSFTFGTWNVRGLTEKKQETF
AEIERENKDVVVLTETKLRGSGKEEY-PN--------YIHVYSGV---RVGAARAGVSVL
VKKEFSSGMRWKVVNERIIRVRL-------KV--GVHKIVVLGVYWVDDCAKTEVKDRFQ
TALCKVLKNIKITDEIVIL-GDFNAWV---------------------------------
-------------------------------------GTSISS--RAIGRFGE-EKMNNN
GRRLIDVCEIFHLKILNTFF--DHEDMHKYT--------WYDKRSNSKSIIDYCIVRQDT
ILKFVDVIACRWLECGTDHIYLEAVA----------------------------------
-------------------------------------I----------------------
-----FSSIPPPKSSLRMYNSYLLFSETIEAKYKEHLD------------RHIILNKYKS
TADLY-------------------------------------------------------
----QHFKEVIHSAATDVL------G----IDPLGDRS-EFL------------------
-----------WDEELRKLRCKRK------------------------------------
--EYNIGINYIYHPKSEVKIEVWKG------ICKAIEKIPKQFQRNKVICNILKEFQNQS
----------------VTTLTADKEFLEI--------------------------YFKNY
FKECRPEFIG---------------DLERCIGQSGFSIFP----ADIIQALNEFEDFDVP
SPG-GISMRLLKHGSNNLK-KLLKDLIQAIFDGHTIPEEINE--MFFIY-----------
-----HSGDEKL-------------------------------LNL--------------
----INCSKCVSHTVMQVMSAIIKNFIEKSNAF----KEKCKLIHEESCLDATFVLRM--
-LLQKC-ADKQNKPLHLVFINLEEAFLD---------------------VPRIKM-FNEL
QKLGIEDSLVKIVKHLYKDNTVRMIFSNEISKLSYPV-SKGLKKNCALSPTLFNVYIRRA
VKDWLKENDKK-------------------------------------GFPVDTTKMFSF
L--SEQTNLVV-----LSDSL-KH--------------------LGSAIESLLKHLGKLN
L--------QISFKNIKYLGITEDDERE--------LMIGK----RGIVSEDC-FEFLGS
VLE-VGGRND--IDINNRIISTKNAI----GVLH-SVARDKRIDKDCKKRIYHAIINNSL
T-F---------------------------------------------------------
------------------------------------------------------------
---------------------------------------------SCETW----------
-TMT------------------EK------------------------------------
------------------------------------------------------------
------------------------------------------------------------
------------------------------------------------------------
------------------------------------------------------------
---------------------------FM-SRLLRVEMSYWR------------WCCENY
------------------------------------------------------------
--------------------------PQH----FKN------------------------
--------DI--------------------------------------------------
---------------------VLEIM---EVDEVV--------------DE---------
-------AVKLK-----RSAWF---------------A---KVKM---------------
------------------------------------------------------------
------------------------------------------------------------
------------------------------------------------------------
------------------------------------------------------------
------------------------------------------------------------
------------------------------------------------------TNDNRW
-----SK-CVLEW----NID--------------------------GKSKPGR-------
-----RKRWI--------------------------------------------------
------------------------------------------------------------
------------------------------------------------------------
---EGIE-----------DFINELSLRQG-------------------------------
------------------------------------------------------------
------------------------------------------------------------
--------------------FVIKNKHLENIVALNRESHEDS------------------
------------------------------------------------------------
------------------------------------------------------------
------------------------------------------------------------
------------------------------------------------
>Oncorhynchus__mykiss
------------------------------------------------------------
------------------------------------------------------------
------------------------------------------------------------
------------------------------------------------------------
------------------------------------------------------------
------------------------------------------------------------
------------------------------------------------------------
------------------------------------------------------------
------------------------------------------------------------
------------------------------------------------------------
------------------------------------------------------------
------------------------------------------------------------
------------------------MS----YTATKRRK-KRE------------------
-----------KQKMLEGELGTKEKDYI------------------------KTP-TPAL
LKEISVIRSTLDSLLTQDAENKIRF------VRQKLYEHGDKP-GKYLAYLAKKRAD---
----------------SQSIATITDSDGN---HL-----YENKL----ISDSFKTFYTNL
YASELPNDAPKLMENFFCKIE---LPTISEEQRSLLNAPI--TKEEIMFAIKNLQNGKAP
GPD-GFCSEIYKEFHGLIL-EPLRDMFNHSFSNDQIPQTLREANISLIL-----------
-----KKGKCPES------------------------------CSS--------------
----YRPISLLNVDRKLLSKILVTRLEDSLPLI--VKGDQTGFIKGRKSCNNVRRLLN--
-VIQAY-QQSA-VDGLVLSLDAEKAFDR---------------------VEWSYL-LFAL
NKFGLGDNFIKWVKVLYDDPQAAVLTNGLRSN-SFSI-HRGTRQCCPLSPLLFALVMEPL
AEAIRATPAIQ-------------------------------------GLLIGDVHHKIS
L---YADDVLI-----FISSPETS--------------------ITSLINIIELFSEFSG
Y--------KINLTKSEAMPLGSLHSLP--------NTSPP----FPFKWSPSGFMYLGI
SVT---PKFQ--QMYKANFVHLFEKI-----RQDLECWNSPPISWLGRISLLKMNILPRL
L-Y---------------------------------------------------------
------------------------------------------------------------
---------------------------------------------PIQMI----------
-PVL--------------------------------------------------------
------------------------------------------------------------
------------------------------------------------------------
------------------------------------------------------------
------------------------------------------------------------
---------------------------LSNKVIKDVNG----------------WLSSFI
---------------------------------------------------------W--
--------------------------SKRKPRLKMA------------------------
------------------------------------------------------------
---------------------ILQLPS--SMGGLD-------------------------
-------PPNIR-----FYQWC---------------A---HLCY---------------
------------------------------------------------------------
------------------------------------------------------------
------------------------------------------------------------
------------------------------------------------------------
------------------------------------------------------------
--------------------------------------------------------ISDW
--------ITNDD-----------------------------------------------
-----SSIWL--------------------------------------------------
------------------------------------------------------------
------------------------------------------------------------
------------------DIETSFKIPLTG------------------------------
------------------------------------------------------------
------------------------------------------------------------
--------------------YFIFQKFQVCRRSLQ-------------------------
------------------------------------------------------------
------------------------------------------------------------
------------------------------------------------------------
------------------------------------------------
>Microplitis__demolitor
------------------------------------------------------------
------------------------------------------------------------
------------------------------------------------------------
------------------------------------------------------------
-------------------------------------------------------MRKVI
TALTNEIDESTSEGLTVMVIGDCNARVGESRGYVY-------------------------
-------------------------------------CDWEKDFQSIRSSQD--KIINVE
GRLLIKLCEEMGISIANGSV--KGDEEGRVT--------FVGGSSEVCASVLDLVICVGI
QCLQTIKKLTIGTRPESDHLPVKVIIERDYKQPVEETS----------------------
------------------------------------------------------------
-----AAPNETTGYTKRKETLRWAAEKAEAYAELLMERWEEFDL----------------
------------------------------------------------------------
----DADPVSWQRLKTAIADTAKNCGMIKKKKAKRSSYMEPW------------------
-----------YNPECRQAKKKVWKMLK---------------------QYLQDE-NKEN
KALLVQSRKIFRTTKDMAEKEWKNE------KWTQLNKCRDMS-AWWRTINAYRG-----
----------------KYINMPSEEISGQ----------------------QWIEHFSSL
LNCNPISSPK-------TLSTESADSNINVVRDNTLDENF--TMLELQRTLKTLKNGKAA
GED-GITAEFIKNIPGERQ-PELLNAINKIWTSGKLPEGWNTAIIVPIF-----------
-----KTGEANN-------------------------------PAN--------------
----YRGISLLDTGYKILTNLMAKRINLWLEEKGCIRESQAGYRQNRGTRDHVFVLNT--
-LINNRLKQPG-GKLYICFVDYKNAFDR---------------------TNREKL-LEKL
HRLGINGRMHNMIKNIYNSTWNQIQVGDKVTG-KFES-TSGVRQGCALSAALYNIYTDDI
-------DDIW--------------------------SEKNIG-----GTTMGTKRFHVI
K---YADDIAM-----VSDTA-TG--------------------LQNMLQSLEKYAPKND
L--------LVNKKKTVIMIVKRGRRDN----EKTKWTYEG----AELDIVQE-FKYLGY
WFT-CGGSFK--KHTRWLAGKTRQAI----NSTWGLIKRAGRSRLRDRLYLYSTLANSGA
M-Y---------------------------------------------------------
------------------------------------------------------------
---------------------------------------------GVEIW----------
-GWA------------------PN------------------------------------
------------------------------------------------------------
------------------------------------------------------------
------------------------------------------------------------
------------------------------------------------------------
--------------------------SIF-EKLYAKANK---------------MALGVA
---------------------------------------------------------K--
---------------------------------NTP------------------------
--------EY--------------------------------------------------
---------------------LWRAE---ADVPSY--------------LY---------
-------VTRKR-----ASDYL---------------V---DIMK---------------
------------------------------------------------------------
------------------------------------------------------------
------------------------------------------------------------
------------------------------------------------------------
------------------------------------------------------------
------------------------------------------------------MEEHRW
-----P-----------------------------------------RKASGKN------
-----AETFL--------------------------------------------------
------------------------------------------------------------
------------------------------------------------------------
------------------METRQDGVRT--------------------------------
------------------------------------------------------------
------------------------------------------------------------
------------------------------------------------------------
------------------------------------------------------------
------------------------------------------------------------
------------------------------------------------------------
------------------------------------------------
>Dufourea__novaeangliae
------------------------------------------------------------
------------------------------------------------------------
------------------------------------MTQPTLKIGLWNARGLTRGSEELR
IFLSDHDIDVMLTTETHMRVGQRIYLPGY------------LMYHAHHPSGNSRGGSAVI
IKSRLCHSPLTPISTNDRQIARV-------HLQTSVGTVTVAAVYLPPAER---------
WIVDDFKSMFAALGNKFIAGGDYNAKH---------------------------------
-------------------------------------AWWGNPRSCPRGKML--QEVIAH
GQYQVLATGEPTFYSYNPLLTPSALD-------------FFITCGYGMGRLDVQTLQELS
SDHLPILAVLHATPLKKPQRVRLLAHN---------------------------------
------------------------------------------------------------
-----ADINIFKTHLEQLSEVNMQILEAVDID----------------------------
------------------------------------------------------------
----NATSLFMSKLSEAAQLAAPRNRHEVEASRPLQ------------------------
-----------LPPRILALLRLKRRVRK---------------------EYARTG-DPRM
QQIHSRLANCLHKALARRKQAQIDT------FLDNLGADASTNYSLWRITKRFKAQ----
----------------PTPKSAIKNPSGGWC--------RTSLEKTEVFANNLEQRFTPY
NYAPESLCRQ--------------VEEYLESPFQMSLPPSAVTLEEVKNLIAKLPLKKAP
GED-LLDNRTIRLLPDQAL-QFLALIFNSVLDVGYFPKAWKSASIIMIH-----------
----KTGKTPTD-------------------------------VDS--------------
----YRPISLLPSLGKIMERLILNRLLTCKDVTKAIPKFQFGFRLQHGTPEQLHRVVN--
-FALEA-MENK-EYAVGAFLDIQQAFDR---------------------VWHPGL-LYKA
KRL-FPPQLYLVVKSFLEERTFHVSVDGYKSS-IKPI-AAGVPQGSVLGPTLYSVFASDM
PT----------------------------------------------HTPVTEVDEEDV
LIATYADDTAVLTKSKSILAATSG--------------------LQEYLDAFQQWAENWN
V--------RINAEKCANVTFANRTGSC------PGVSLNG----RLIRHHQA-YKYLGI
TLD-RKLTFS--RHITNIQQAFRTKV----ARMSWLIAPRNKLSLGCKVNIYKSILAPCL
F-Y---------------------------------------------------------
------------------------------------------------------------
---------------------------------------------GLQVY----------
-GIA------------------AK------------------------------------
------------------------------------------------------------
------------------------------------------------------------
------------------------------------------------------------
------------------------------------------------------------
--------------------------SHL-NKIRILQAKTLR------------RISGAP
---------------------------------------------------------W--
--------------------------YMR----TRD------------------------
------------------------------------------------------------
---------------------IERDL---KVPKLG--------------DK---------
-------LQNIA-----QK----------------------YMER---------------
------------------------------------------------------------
------------------------------------------------------------
------------------------------------------------------------
------------------------------------------------------------
------------------------------------------------------------
------------------------------------------------------LNVHPN
-----SLARKLGT---AAVV--------------------------NADPRTRV------
-----KRRLK--------------------------------------------------
------------------------------------------------------------
------------------------------------------------------------
---RHHP-----------HDLPNLVLT---------------------------------
------------------------------------------------------------
------------------------------------------------------------
------------------------------------------------------------
------------------------------------------------------------
------------------------------------------------------------
------------------------------------------------------------
------------------------------------------------
>Drosophila__melanogaster
------------------------------------------------------------
------------------------------------------------------------
------------------------------------MTQPTLKIGLWNARGLTRGSEELR
IFLSDHDIDVMLTTETHMRVGQRIYLPGY------------LMYHAHHPSGNSRGGSAVI
IKSRLCHSPLTPISTNDRQIARV-------HLQTSVGTVTVAAVYLPPAER---------
WIVDDFKSMFAALGNKFIAGGDYNAKH---------------------------------
-------------------------------------AWWGNPRSCPRGKML--QEVIAH
GQYQVLATGEPTFYSYNPLLTPSALD-------------FFITCGYGMGRLDVQTLQELS
SDHLPILAVLHATPLKKPQRVRLLAHN---------------------------------
------------------------------------------------------------
-----ADINIFKTHLEQLSEVNMQILEAVDID----------------------------
------------------------------------------------------------
----NATSLFMSKLSEAAQLAAPRNRHEVEAFRPLQ------------------------
-----------LPSSILALLRLKRRVRK---------------------EYARTG-DPRM
QQIHSRLANCLHKALARRKQAQIDT------FLDNLGADASTNYSLWRITKRFKAQ----
----------------PTPKSAIKNPSGGWC--------RTSLEKTEVFANNLEQRFTPY
NYAPESLCRQ--------------VEEYLESPFQMSLPLSAVTLEEVKNLIAKLPLKKAP
GED-LLDNRTIRLLPDQAL-QFLALIFNSVLDVGYFPKAWKSASIIMIH-----------
----KTGKTPTD-------------------------------VDS--------------
----YRPTSLLPSLGKIMERLILNRLLTCKDVTKAIPKFQFGFRLQHGTPEQLHRVVN--
-FALEA-MENK-EYAVGAFLDIQQAFDR---------------------VWHPGL-LYKA
KRL-FPPQLYLVVKSFLEERTFHVSVDGYKSS-IKPI-AAGVPQGSVLGPTLYSVFASDM
PT----------------------------------------------HTPVTEVDEEDV
LIATYADDTAVLTKSKSILAATSG--------------------LQEYLDAFQQWAENWN
V--------RINAEKCANVTFANRTGSC------PGVSLNG----RLIRHHQA-YKYLGI
TLD-RKLTFS--RHITNIQQAFRTKV----ARMSWLIAPRNKLSLGCKVNIYKSILAPCL
F-Y---------------------------------------------------------
------------------------------------------------------------
---------------------------------------------GLQVY----------
-GIA------------------AK------------------------------------
------------------------------------------------------------
------------------------------------------------------------
------------------------------------------------------------
------------------------------------------------------------
--------------------------SHL-NKIRILQAKTLR------------RISGAP
---------------------------------------------------------W--
--------------------------YMR----TRD------------------------
------------------------------------------------------------
---------------------IERDL---KVPKLG--------------DK---------
-------LQNIA-----QK----------------------YMER---------------
------------------------------------------------------------
------------------------------------------------------------
------------------------------------------------------------
------------------------------------------------------------
------------------------------------------------------------
------------------------------------------------------LNVHPN
-----SLARKLGT---AAVV--------------------------NADPRTRV------
-----KRRLK--------------------------------------------------
------------------------------------------------------------
------------------------------------------------------------
---RHHP-----------HDLPNLVLT---------------------------------
------------------------------------------------------------
------------------------------------------------------------
------------------------------------------------------------
------------------------------------------------------------
------------------------------------------------------------
------------------------------------------------------------
------------------------------------------------
>Chironomus__thummi
------------------------------------------------------------
------------------------------------------------------------
----------------------------------MDCRQQSINVLYWNANGLTDKMLAFL
DYLSKQNVDVACISETFLKPNSKIDSHPD-----------YVIHRLDRVDRPKGGVAIIV
KRNLKHQLQPSYNTKLMECIGIK-------VFINDTDSCHILSVYLPRGSKGGEIDLHLR
DDINKITNLRGNYYIC----GDFNAKH---------------------------------
-----------------------------------------REWNCNVANKSGNILQEMS
GEFVIYFPDSPTY--------------------------YPEDRNKSVSTIDLMLSNSNS
NLETTELQCTEAMSDHCAVYFQIKTSK---------------------------------
------------------------------------------------------------
-----IDRTENTVYRYDYKNANWKKFKAQISRRIEDNIGENSCNTT--------------
------------------------------------------------------------
----DEIENHIKILSELIMEARNSSVKMKKIKFESTK-----------------------
-----------LTPEIKDLINTKRSLRR---------------------RWQRSR-DNQL
KSELNYLQRVINEKIKELKNKNWNK---------RLSEIQPSNQTVWRIAKFCKK-----
----------------GSKTMPPLTNSGK---TF-----ITNKE----KASALSEYFREA
HENPLEQNDP-------QHTQEVNNTVKEALEQDNDENPELTDVNEIVSIIRNLKNPKAP
GLD-EVNNILIKNLPEKGF-EYLKFIINSCLKLNHFPKVWKHAKVIPIP-----------
-----KHGKPASE------------------------------LSS--------------
----YRPISLLSSISKILERVLLNRINDHLEDNNIIPNQQCGFRTGRSTSHQLIKVIK--
-SAKEN-LNNK-KSTGMIFLDVEKAFDR---------------------VWHPGL-LYKM
LKLRFPLPLIKTVRSFLSERSFAVFIKGQFSE-IKVI-KFGVPQGAVLSPTLYNIFTYDV
VR---------------------------------------------------ETTNNIG
L---FADDTALYHSAENSADIVTH--------------------LQHTGRKVQQYMNKWK
I--------NLNKQKTQALFITNRHSRQ---LPGNNIKFLN----ENIKWETE-AKYLGM
VID-NRVTLK--PHVEYVTNRAHTAL----RQLYPLISRNLQLDVRNKLLIYKLAIRPIF
T-Y---------------------------------------------------------
------------------------------------------------------------
---------------------------------------------GCSAF----------
GSMA------------------KT------------------------------------
------------------------------------------------------------
------------------------------------------------------------
------------------------------------------------------------
------------------------------------------------------------
---------------------------HL-QKLQVLQNKFLR------------IVLNKT
---------------------------------------------------------R--
--------------------------YER----ITD------------------------
------------------------------------------------------------
---------------------LHTEA---KIPSIE-------------------------
-------GSRRK-----VA-----------------------------------------
------------------------------------------------------------
------------------------------------------------------------
------------------------------------------------------------
------------------------------------------------------------
------------------------------------------------------------
------------------------------------------------------SESSTV
-----SLASQNTE-----------------------------------------------
------------------------------------------------------------
------------------------------------------------------------
------------------------------------------------------------
------------------------------------------------------------
------------------------------------------------------------
------------------------------------------------------------
------------------------------------------------------------
------------------------------------------------------------
------------------------------------------------------------
------------------------------------------------------------
------------------------------------------------
>Aedes__albopictus
------------------------------------------------------------
------------------------------------------------------------
------------------------------------------------------------
------------------------------------------------------------
------------------------------------------------------------
------------------------------------------------------------
------------------------------------------------------------
------------------------------------------------------------
------------------------------------------------------------
------------------------------------------------------------
------------------------------------------------------------
------------------------------------------------------------
------------------------------------------------------------
----------------------------------------------------------MN
LPNYSKPFWRVAKVLKNKPKPIPPL------KSDNVVHLTGTE-KANSLSRHFLASH---
----------------SLGCDIVSPMEGS--------------------------VYESV
FQLVNTPNAL------------------------PPEHQI--TLGEVTDAVKSAKNMKAP
GFD-GIFNITLKNLGPKAL-SLLVKIFNRCLALGCFPSAWKRSKVVAIP-----------
----KPGKDPTN-------------------------------PAS--------------
----YRPISLLSSISKLFERLIYSRLLTHTNTNNILPEEQFGFRHGHSTVHQLQRVTN--
-SIKRS-KAHS-KTTVMALLDVEKAFDN---------------------VWHDGL-IHKL
ARYNFPVYLVKIISDYLDGRSSQVCVGSAVSN-PYPV-CAGVPQGSILGPLLYNLYTSDI
PP--------------------------------------------------LPNGGTLS
L---FADDSAISYVGRVMRTLVAN--------------------LQRGLDTYTRYLTDWK
I--------RVNGTKTQTIVFPHRNTDR--LKPTTKIRMED----VEVEWANE-VRYIGL
MLD-SKLLFR--SHIDDRISKGTMLM----KCLYPIINRRSKMSTTNKLAVYKHIVAPML
E-Y---------------------------------------------------------
------------------------------------------------------------
---------------------------------------------GSPVW----------
QGCA------------------KT------------------------------------
------------------------------------------------------------
------------------------------------------------------------
------------------------------------------------------------
------------------------------------------------------------
---------------------------HR-RKLQVLQNKFLK------------MILNLP
---------------------------------------------------------P--
--------------------------RTR----TTE------------------------
------------------------------------------------------------
---------------------VHRLA---NHDPID--------------HR---------
-------LATLS-----ER----------------------HQTR---------------
------------------------------------------------------------
------------------------------------------------------------
------------------------------------------------------------
------------------------------------------------------------
------------------------------------------------------------
------------------------------------------------------AQNSEH
------------------------------------------------------------
------------------------------------------------------------
------------------------------------------------------------
------------------------------------------------------------
------------------DSIRNIYPM---------------------------------
------------------------------------------------------------
------------------------------------------------------------
------------------------------------------------------------
------------------------------------------------------------
------------------------------------------------------------
------------------------------------------------------------
------------------------------------------------
>Tribolium__castaneum
------------------------------------------------------------
------------------------------------------------------------
------------------------------------------------------------
------------------------------------------------------------
------------------------------------------------------------
----MLDNILSPPPYKTFLFGDLNSKH---------------------------------
-------------------------------------TTWNC------------QLNNTN
GNLILNYTDTNNLEVIFPINSHTH---------------FPYNINHNPSTIDIGIIKNLN
CTTPITLDPLPSDHLPIYTEIK--------------------------------------
------------------------------------------------------------
-----LNNPISLNPNNYNKNINWKKFKNILKTIPSITKIDNK------------------
------------------------------------------------------------
----DELDQAVQKINTNIQNAIKHSSQNATSQNKYILK----------------------
-----------LPTTLLDEIKLNRKLRK---------------------RLNTYP-NNAL
KQQINTQTQSIQSQISQIKTENWNN------KVKQITNKNKNS--LWNLARNLKRNTIN-
----------------YTLPPLINPTDNT---KL-----YSNSD----KANIIAQVFHKV
HTMNNSLGDQ----ETIIKTNKVIKAFEAINPPTPTDQIP--SNSEINNIISKIKASKTP
GED-KIYGAMIKNLPKATL-VSIYTILKTSISLQHFPKNWKNALIIPIK-----------
----KPNKNHSL-------------------------------PSN--------------
----YRPISLLPILSKILEKLILNRLKRFLKANNILIPEQFGFKDKHNTTLQLARIVD--
-TISTS-YTNN-KISTLISLDIEKAFDT---------------------VWHQGL-IIKL
LKFKIPHYLTKIIKSFLDNRTFQVSLKNTLSK-KHPI-PAGVPQGAVLSPTLFNLYINDI
PR---------------------------------------------------SSNTTLS
L---FADDTAL-----ISQSWQAKIANTK---------------IQSHLDKLSQFYNKWK
I--------KINASKTTLTHFTHKKKFK-----TTTIHINN----FPISPTPD-TKLLGL
TLD-KKLTFT--KHINNVINKAQTAY----VTLLPLLNYKSPLTIELKTYIYQTYILPII
L-Y---------------------------------------------------------
------------------------------------------------------------
---------------------------------------------ASPIW----------
SPLT------------------NQ------------------------------------
------------------------------------------------------------
------------------------------------------------------------
------------------------------------------------------------
------------------------------------------------------------
---------------------------QNIDKIQKFQNKILR------------TITNLP
---------------------------------------------------------K--
--------------------------Y------TLT------------------------
--------TE--------------------------------------------------
---------------------LHKTT---NTLTIK--------------NK---------
-------LSQIN-----KNFFQ---------------E---QIKK---------------
------------------------------------------------------------
------------------------------------------------------------
------------------------------------------------------------
------------------------------------------------------------
------------------------------------------------------------
------------------------------------------------------TNLTKN
-----IA-NLNHL-----------------------------------------------
-----NRNFK--------------------------------------------------
------------------------------------------------------------
------------------------------------------------------------
------------------------------------------------------------
------------------------------------------------------------
------------------------------------------------------------
--------------------FRKKLLSSYT------------------------------
------------------------------------------------------------
------------------------------------------------------------
------------------------------------------------------------
------------------------------------------------
>Acyrthosiphon__pisum
------------------------------------------------------------
------------------------------------------------------------
-------------------------MTKPMLIDFILNKTLPSGVKVSDSLLSHLNTNTLE
PESSDTTANVATILQSVFQLQLVYRLQASDRPKFIVGSGIITSSALSAAPTRKFSDLFVS
RLNPTATADLLKSKLFSEFEDIT-----VTQMVTKHPTYALFHIHLPLEKLQDVLEPSFW
PDGVIFKRFWGRLQPGLINYAVFRC-----------------------------------
-------------------------------------DRNSDTSNCYRGGGALIAIRNDV
VCELLPTTAYNVEHLFVRFHVQNVTFVVCSVYIPPNSPVLVYESFMSAVQATISLNPGCV
FIICGDFNLPDISWSNDDYGLIYCS-----------------------------------
------------------------------------------------------------
-----YSGPRVQCVPEIFAFNNFFQLNGVSNHFGGILDLVFSNNCSVL------------
------------------------------------------------------------
----VENSEVVSVPCDPYHPALVIKFPFGRDHPLLDNSHKYFNFRRAC------------
-----------YPDICSFLLSFNWLETT----------------------VSLDV-DQAT
NALYDALNFCVLNFVPERAHAKYKVSRCPRDYNKFSNLRARYKYEYKRCYKSFIAQTECK
LKTNPRSF--------WDFIRKNKSSDGI---PYRVHFDTKIGSGPESVSSLFSSYFSTV
YATPSSSQTP---------------VISFSHFNLPSNCSI--TTNDVELSLSMLKTFKSA
GPD-GLPGTFLYNIRSALC-FHLWLIFRRSLDTGTFPSMFKISSVTPVF-----------
-----KTGDKSD-------------------------------VNN--------------
----YRPITIQNHIAKIFEQLVLKSIQPSVNSI--LVDEQYGFRPSRSATTNLIVFHN--
-FILGA-IETR-TQVDVIFTDFSKAFDR---------------------VDHKIL-IEVL
YKAGFGEPILSWFKSYLSDRVQYVKVLGCKSE-AVCV-PSSVPQGGHLSPLLFSLLVNGL
KQ--------------------------------------------------VIPDSMFL
M---FADDLKIFRIIESVTNC-VT--------------------LQKELDALVLWFNSMG
L--------SFNVGKCQSMSFARSRNNI-----HYTYLING----SSINIVTM-KKDLGI
FLC-PNLDFR--YQIEAVCCRALKML-----GFVIRTSKEFRLSSSLKA-LYCSLVRPAL
LEY---------------------------------------------------------
------------------------------------------------------------
---------------------------------------------SSILW----------
DPFM------------------AA------------------------------------
------------------------------------------------------------
------------------------------------------------------------
------------------------------------------------------------
------------------------------------------------------------
---------------------------DS-SCIERVQRRFCSSAS---------FILQIP
---------------------------------------------------------H--
--------------------------PPHD---YWP------------------------
------------------------------------------------------------
---------------------VMNKL---GLLSLA--------------NR---------
-------RVDAN-----LI----------------------FLHK---------------
------------------------------------------------------------
------------------------------------------------------------
------------------------------------------------------------
------------------------------------------------------------
------------------------------------------------------------
------------------------------------------------------LIDGRV
-----DAPSLLFL---INFK--------------------------VPSRLIRS------
-----NSPFV--------------------------------------------------
------------------------------------------------------------
------------------------------------------------------------
------------------VPFHSTNYGRNNP-----------------------------
------------------------------------------------------------
------------------------------------------------------------
--------------------IHRMMRICNAHLCFS-------------------------
------------------------------------------------------------
------------------------------------------------------------
------------------------------------------------------------
------------------------------------------------
>Parasitella__parasitica
------------------------------------------------------------
-------------------------------------MIAMLTTLATVTKQQQEQGDDIL
DDDESYPLICGSDRSSTSKVDSNVAGPSKSKWAHPLNLEKITADRNKTDSKKLQNLNKLS
AKLTKSSPSKKEATNQKQYNSAVRALTAPTSDPSAGFTYVYYPSKARTSRAIQRKNLMAL
GVTNGRVLDIHYPARNVIAILVHNDYKHELIQHLERANVHQLADFSPLDPSTIKDPKYNH
LDVADRTRLAAEKHTERLIRALPHIRIHMCRAVAHFFFAQSWISETQLTNFLDSVTQKFL
ERKAAPHSPTATSSVGPTATSSVGATNPPTNPPTAPSSLTDNTTASTIPTDDTVVAVSAE
ASQNQHNMDTAQETIDSIIFYCNSVDMLFITET------WLPPGTMIPTHWQQFHIYGLP
VPNSLRHQMGISLFINPDAHLPKLHVDTQSSNYYMRCHVDNLQIYCFYLPPDPSLDNTTT
MQILESLPITANTILCGDLNSRMGKRTGDSRWNTRGSKISSFIGKRNIYNWNAKLQYGIP
TRIHYLPQSNTTETSIVDYFLSQSDLAQPSLKIRTDLAVLGSDHKMMEFSFLWADQEALT
DDQTETLSRKRWKVQRLLEPSVCDAYITTLQRQFYQKDLNNKLRNFVSYLSSLTTTPPTP
LPDQVSLEDTIEFYTQEFYDCIYYALNTILTVSEPRPK-TWQWF----------------
-----------WNKSLQTAANRRQACYT-----------------RWRKSRHCIQ-APLW
WHKYKEADAALKAQVKLARSQAFHN------FCDDLDADPSAAMPTIKRILQSKTRS---
----------------KFQYSSIHGPQHA--------------------VNDMADYLAGI
YDGHLLPQPKNIPFNQHHSTP---MTNPSVNDSYDFSTCP-FDIKSTFAAIKRLPRNKSP
GSD-HITSEMLKPVAHIIT-PILTNLFRACWLVGFTPQAWRKSQVVPLY-----------
-----KKGDPLD-------------------------------PAN--------------
----YRPISLTSHFRKAMEYCLQSHLYEQTPF---IDIAQGGFKPHLSALDQAVCLDE--
-IMHRYHQKYM-HYPTVAFLDIAKAYDC---------------------VDRDVI-WNTL
SKH-CDPYLLDILQNLFDDVHVEVINGNYKSH-SFKP-STGVLQGSVLSPHLYSIFINSL
PH-LLRPSLTD-------------------------------------HNDYDTADIQCL
L---FADDVAL-----ISSS--AN--------------------MQHLLDMVDQHSILHG
Y--------RWSPTKCAILEHPTTLLPS--------YTLYD----IPIPTAPS-FKYLGM
HFNYRGMNTQ--LFIDNTKTKVETTM----RRIHQIGARTSGFSLPLSIKIYCQFVRPQI
E-Y---------------------------------------------------------
------------------------------------------------------------
---------------------------------------------GLCIT----------
-NIN------------------AT------------------------------------
------------------------------------------------------------
------------------------------------------------------------
------------------------------------------------------------
------------------------------------------------------------
---------------------------NK-PALERIQDDCLR------------LIVGGF
---------------------------------------------------------R--
--------------------------NSS----VKS------------------------
------------------------------------------------------------
---------------------LRVMA---NLPSMV--------------ER---------
--------------------WYTLNSKYTIRLSTMPEDSLIYLIN---------------
------------------------------------------------------------
------------------------------------------------------------
------------------------------------------------------------
------------------------------------------------------------
------------------------------------------------------------
------------------------------------------------------STNTRY
-----SRLHLLQKKNLIYQN--------------------------YISAIGSSTSSSHS
LLKSLVSSFR--------------------------------------------------
------------------------------------------------------------
----------------------------------------------SQAIIDSTDTMIRA
CRSDLIV-----------DPILTLPMTRKE------------------------------
---------RRRLLR---------------------------------------------
------------------------------------------------------------
--------------------WRMNWLPGMKTTCYCGGDMSRNHILTCPAIPEPYWDNIQR
ANGTQHPIDYCLKQLPIAKPKTLAQKQTLLEYWQPRWSNLLNILLIVDQIAHKAQETFAA
ESDIGELLYTWITA----------------------------------------------
------------------------------------------------------------
------------------------------------------------
>Rhizopus__microsporus
------------------------------------------------------------
------------------------------------------------------------
------------------------------------------------------------
------------------------------------------------------------
------------------------------------------------------------
------------------------------------------------------------
------------------------------------------------------------
------------------------------------------------------------
------------------------------------------------------------
------------------------------------------------------------
------------------------------------------------------------
------------------------------------------------------------
------------------------------------------------------------
------------------------------------------------------------
-MEQGEYTKAIAKLCKIRKNINLKP------SFSTIEGPQHAANVMASHLQAI-------
-------------------------------------------------------YSGRL
FQGVEQTHSS----------------LSDSIPFARETCPI--TLDDVQAALWQLPPNKAP
GSD-HLRQEMLAPLQANLA-DILLFLFQLCWTWSYTPAGWRIAQVVPIY-----------
-----KKGDPVE-------------------------------PGN--------------
----YRPISLTSVFRKTLEHCIYIILVTNSPP---LDIAQGGFRESRGSLDQALCLAE--
-ICNIL-RRFHHITPVLAFLDIKLAYDT---------------------VDRRYI-WKNL
EQT-VPTALISLLQNLFDEAQIEVLLNNATST-RFSP-VTGVLQGSILSPFLYSIYINEL
SRLLCPQPLIT-----------------------------------DISPTELVLRINCL
L---YADNVVL-----IAAK--AD--------------------MPTLLKSCEDHSYKLG
Y--------RWNPSKCVIFDPTQSSSSY---------TLYG----EPIPKQSS-FPYLGI
PFR-SGGYLDAIELIANSKTKALTTM----NQLSTIGLHPKGFTPLLATRFYSQIVRAQL
E-Y---------------------------------------------------------
------------------------------------------------------------
---------------------------------------------GLAII----------
-KAT------------------SF------------------------------------
------------------------------------------------------------
------------------------------------------------------------
------------------------------------------------------------
------------------------------------------------------------
---------------------------LS-KQMDDAQNTCIR------------QIFGGS
---------------------------------------------------------R--
--------------------------NSS----TTV------------------------
------------------------------------------------------------
---------------------MLHLA---NLPTMQ--------------ER---------
-------AYFLQ-----SQFLL-------------------RTYT---------------
------------------------------------------------------------
------------------------------------------------------------
------------------------------------------------------------
------------------------------------------------------------
------------------------------------------------------------
------------------------------------------------------FPDDAL
-----LS-HLLPL---------------------------------IRQTRSHS------
-------QWY--------------------------------------------------
------------------------------------------------------------
------------------------------------------------------------
-------------------KLSRSPI----------------------------------
------------------------------------------------------------
------------------------------------------------------------
--------------------WKLCSPNPESLDRRSL------------------------
------------------------------------------------------------
------------------------------------------------------------
------------------------------------------------------------
------------------------------------------------
>Rhizopus__delemar__RA__99-880
------------------------------------------------------------
------------------------------------------------------------
------------------------------------------------------------
------------------------------------------------------------
------------------------------------------------------------
------------------------------------------------------------
------------------------------------------------------------
----------------------------------------MRPVLTATLLQEYTSADGVY
TSVRPDLDALT-------------------------------------------------
------------------------------------------------------------
------------------------------------------------------------
------------------------------------------------------------
----LQFNGIIQSSLDQSVGRKS---------PKSRHH-AWF------------------
-----------WTADLQAAFDHRESCRR------------------AWKRASGPS-KAAR
WTDYTLACLRYKSELRRRRRFTWKQ------FCHKLSSGPLA--DTNSIVRRIRRS----
----------------RVIQPQFSHPEGPRVAAT--------------VMAR---HLQQV
FSGANLPDTR------YPAPP---IPDGPHPIDEASCPFS--TSTVHHALLKRLSRRKAP
GVD-HIRTKMLLPIVDEVV-PVITLLFQLCWKWSVIPSDWRTAQVVPIY-----------
-----KKGNALH-------------------------------PGN--------------
----YRPISLTSIMRKLFELCLQAELESTAPP---LDPVQGGFRHHRSALDQALCLHE--
-LCRQHTIDHSGEPPVLVFLDIKSAYDT---------------------VDRAIV-WRAL
ETH-VSEPMLGILQCLFDQVSIQVLLGGYSSP-SFWP-RTGVLQGSILSPFLYSIYINTL
PA-----ALRDVRLPVSARYYSSTP-----------------------KHKFGGLWINCL
L---YADDVVL-----IAAP--EV--------------------MPKLLMRAEEHSRSLG
Y--------RWNPAKCVVLNCPSDHGGR-------RMKLYG----SPIPKEPS-FSYLGV
PFS-PQGKIS--TDLLIRRNTASAVS-AMRATLLPIGIRSAGFSRLTASRLYSTFIRPKF
K-Y---------------------------------------------------------
------------------------------------------------------------
---------------------------------------------GLCLC----------
-TFQ------------------VK------------------------------------
------------------------------------------------------------
------------------------------------------------------------
------------------------------------------------------------
------------------------------------------------------------
---------------------------QL-ALLKKSQDICLR------------MAFGGH
---------------------------------------------------------RTS
STGVYKHLVNLPSM------------KERSVTLVFK------------------------
------------------------------------------------------------
---------------------FILRIHFLPEDTLL--------------SMIRSFVDSTS
I------INRNR-----FR-WP-------------------ALLK---------------
------------------------------------------------------------
------------------------------------------------------------
------------------------------------------------------------
------------------------------------------------------------
------------------------------------------------------------
-------------------------------------------------------SNSIW
SNPTFTDGHASTADKLTYLS--------------------------SPASVRRTVVAYRT
QVLTSIYRKP--------------------------------------------------
------------------------------------------------------------
------------------------------------------------------------
---NPPVLLSACRPYLGVDPILTLPMTVYD------------------------------
---------RSRLVR---------------------------------------------
------------------------------------------------------------
--------------------WRMGWLPGRPIACRCGHPHASRAHLLSCLRVARRLGVAPN
TRPKPLDYVLNQLPHKLPAYHSPALFSRWSAWWPTICEIMFEVEQICQPEEEFTSEASDI
TGQLLLDKLMSVPTVPLAFLIDLE------------------------------------
------------------------------------------------------------
------------------------------------------------
>Priapulus__caudatus
------------------------------------------------------------
------------------------------------------------------------
------------------------------------------------------------
------------------------------------------------------------
-------------------------------MLSTENRFSVLDQDTSIASMDFAFHPQFV
SSPFDLKSASRRFSSTAPSNHEPTSEM---------------------------------
-------------------------------------DIDQPTFNTPTNWRTMILNCEGI
KSKTANFVAAVDYVQPDVILGCESKLDSSIQSA------EKFPTGYTVFRKDRTLHGGGV
FIAIKACYADYCEELKVADTDAEIIW----------------------------------
------------------------------------------------------------
-----VKVTMQNAKSLVMGSFYRPPDENAEKLEQLDLSLQNLPP----------------
------------------------------------------------------------
----RCHDKTIHLGGDFNASGIDWDLNSVAQVPQFRKA-DWP------------------
-----------TIREAVTQLQSDILDHD---------------------KFEQNS-VNEN
WELFKLGLLDITKRLIPHSTARKPN------SLPWFDNHIRKAVLKKQRLFYLAKRKP--
----------------SDKSRACYKAQ----------------------------KFQSA
FTKEDTENVP----------------SPRGETYPAMLDLV-ISVHGVELLLQRLNPSKAS
GPD-YIANRLLKEAAHEIA-PILTAIFQQSYDRGELPADWKEARVTPVF-----------
-----KKGDRNA-------------------------------SEN--------------
----YRPVSLTCVSCKLMEHVVSRHIMDHLDRYEILSPYQHGFRKLHSCASQLLMTTH--
-DFLSS-FDRK-VQVDVAVLDFSKAFDT---------------------VPHLRL-MKKL
HQYGIRDTSLTWIKEFLSDRTQQVVIDGVSSE-KVKV-ESGVPQGTVLGPLLFLLHINDL
PD---------------------------------------------------AVVSQVR
L---FADDCLIYKEIRSIADQ-IE--------------------LQRDLERLHDWASTWG
M--------RFNTKKCNIIRIHRRAGTP----LSFFYELDK----HILEEVTT-TKYLGL
NFS-SNLKWD--DHISAICAKANSTL----GFLRRNL---KFAPKTLKEVAYKSLVRSKL
E-F---------------------------------------------------------
------------------------------------------------------------
---------------------------------------------ASIVW----------
DPFL------------------VK------------------------------------
------------------------------------------------------------
------------------------------------------------------------
------------------------------------------------------------
------------------------------------------------------------
---------------------------NI-DNLEKVQRRAAR------------FVCRDY
---------------------------------------------------------R--
--------------------------RDSS---VTE------------------------
------------------------------------------------------------
---------------------MLGTL---NWPSLA--------------QR---------
-------RSDHR-----IA----------------------FMKK---------------
------------------------------------------------------------
------------------------------------------------------------
------------------------------------------------------------
------------------------------------------------------------
------------------------------------------------------------
------------------------------------------------------IMSSSV
-----AVPADQYT---KPGP---------------------------QRTRSKN------
-----SQKLQ--------------------------------------------------
------------------------------------------------------------
------------------------------------------------------------
----TVRVNT--------EEFRHSFFPRTIQQ----------------------------
------------------------------------------------------------
------------------------------------------------------------
--------------------WNQRTEAEIDLICFTAADDNI-------------------
------------------------------------------------------------
------------------------------------------------------------
------------------------------------------------------------
------------------------------------------------
>Crassostrea__gigas
------------------------------------------------------------
------------------------------------------------------------
------------------------------------------------------------
------------------------------------------------------------
---------------------------------------------------------MYL
PTLIEKIRSLPPIGK---------------------------------------------
------------------------------------------------------------
--------ADHDVILCDAAVEPVRSK-------------HQRREIFLWKRANMDAIREEI
KNNYKECDNIRDINLIW-------------------------------------------
------------------------------------------------------------
------------------------------------------------------------
------------------------------------------------------------
----AKFKGMINDLMRKHIP----------TKFTRSRPSHPW------------------
-----------IDTHLNRLTRRKNRAHQ---------------------KARRTK-NNRD
RNRYNKLKTSCQREIRLAREKYLQE------------VISEDSKRFWSYIKHQKQD----
----------------SSGVSPLKGPDGL---LH-----SDTVS----KAEILNNQFHSV
YTKEDLADMP-----------------SKGDSPHPSMNNIRIGRSGVCKLLKGLNVHKAT
GPD-TIPARFLQDFAPELT-PIMTKLFQLSLDTGKVPDDWREASIVPIF-----------
-----KKGERHL-------------------------------ASN--------------
----YRPVSLTSISCKLLEHIVHSQIMDHYDSNHILADQQHGFRARRSCESQLLITVD--
-EVAKS-LAHG-EQVDIVLLDFSKAFDK---------------------VPHQRL-LHKL
HFYGIRGNTWNWIKDFLAKRTQQVNLEGQSST-RADV-ISGVPQGTVMGPLLFLTYINDL
PE---------------------------------------------------HTSSDAR
L---FADDCLLYRKINSRADA-EQ--------------------LQKDLKSLEKWEREWQ
M--------EFHPQKCTVIHVSRKQRPI-----TNNYLLHG----HTLESVSS-GKYLGV
TIN-NRLNWT--EHINNVRAKSSKTL----GFLRRNI---QGCRADIKSAAYSTIVRPTL
E-Y---------------------------------------------------------
------------------------------------------------------------
---------------------------------------------AATVW----------
-DPY------------------QQ------------------------------------
------------------------------------------------------------
------------------------------------------------------------
------------------------------------------------------------
------------------------------------------------------------
---------------------------AQIQLLEGVQRRAAR------------FVKGNY
------------------------------------------------------------
--------------------------YVRTPGCVTS------------------------
------------------------------------------------------------
---------------------MMEDL---QWEPLE-------------------------
-------TRRLR-----SR-LI-------------------MMYK---------------
------------------------------------------------------------
------------------------------------------------------------
------------------------------------------------------------
------------------------------------------------------------
------------------------------------------------------------
------------------------------------------------------IRNDLI
-----DIPATSYL---TPGD---------------------------TRTRGSKYRQ---
-----PPTYK--------------------------------------------------
------------------------------------------------------------
------------------------------------------------------------
---DVYK-------------FSFFPRTIRD------------------------------
------------------------------------------------------------
------------------------------------------------------------
--------------------WNRLSDDVKEASTIDGFKKQLNNTLAVSYDP---------
------------------------------------------------------------
------------------------------------------------------------
------------------------------------------------------------
------------------------------------------------
>Aspergillus__fumigatus__Z5
------------------------------------------------------------
--------------MSGRAETRTPEPPDRDEHENFPPRLARPKRTTRPPAHYAQEQEIDT
EQRNTRSQRKKKNQGKPVTQREAATSDDSSTESEDSDASKLVKEIVKLRREIRRRDELHK
EELQRVKEEFGAALAEFRHELQTMANRPPTPQYHPESCAQDSHEEILREIQSLRIAVSPT
GSPSYADVARTPPTSQPSNIRTLSSWNTTPTTFTDTLYCTIDTSKMADNENERPSAGPVR
KAVETEIRAMENYTNWRCRAVTVDPKNTNQIRIACQDEAEHQLVKKVAETKVGAGAQVLR
DELYPVKVDSVNRTAVLDENGDIQVGAAAAFGEENETTVAKIAWLSRKENAKAYGSMGAV
HESLMNDEGTQNAVALAIQEPQARRIQGRLLTTPMGHHKWTRMVPSTWREGRWAIRSMLW
INKEIEAEQVPIESPDLTAAVIRLPERL--------------------------------
-------------------------IFMASVYVEGGNASALDDACNHLLNAITKVRRDMG
AVVEIVIMGDFNRHDQLWGGDDVSLGRQGEADPIIDLMNECALSSLLKRGTKTWHGGGHS
GDCESTIDLVLASENLTDSVVKCAI-----------------------------------
----LGTEHGSDHCAIETVFDAPWSLPKHQGRLLLKNA-PWKDINARIANTLSATPSEGT
VQQKTDRLMSAVSEAVHSLTPKSKPSPH-------------------AKRWWTAD-LTQL
RQIHTYWRNHARSERRAGRKAPYLETMAQGAAKQYHDAIRQQKKKHWNQFLADNDNI---
----------------WKAAKYLKSGEDAAFGKI-----PQLLRADGTTTTNHKEQAEEL
LAKFFPPLPD-----------NIGDEGIRPQRAPVEMPAI--TMEEIERQLIAANSWKAP
GED-GLPAIVWKMTWPTVK-DRVLDLFQASLEEGALPRQWRHAKIIPLKK----------
----PNKENYTI-------------------------------AKA--------------
----WRPISLLATLGKILESVVAERISHAVETYGLLPTSHFGARKQRSAEQALVLLQE--
-QIYAA-WRGR-RVVSLISFDVKGAYNG---------------------VCKERL-LQRM
KARGIPEDLLRWVEAFCSERTATIQINGQLSE-VQSLPQAGLPQGSPLSPILFLFFNADL
VQ-----RQID-------------------------------------------SQGGAI
A---FVDDFTAWVTGPTAQSNREG--------------------IEAIINEALDWEKRSG
A--------TFEADKTAIIHFTPKAFKS----DQGPFTIKG----QTVEPKVH-VKILGV
LMD-TRLKYK--EHIARAASKGLEAA----M----ELRRLRGLSPATARQLFTATVAPAV
D-Y---------------------------------------------------------
------------------------------------------------------------
---------------------------------------------GSNVW-MHACKDKAI
GPINRVQRVGAQAIVGTFLTVATSVAEAEAHIATAQHRFWRRAVKMWTDLHTLPDTNPLR
RNTARIKKFRRFHRSPLYQVADALKNIEMETLETINPFTLAPWETRMQTDVEAMPDPRTA
PGGSMQIAVSSSARNGLVGFGVAIEKQPPRYQKLKLKTFSVTLGARSEQNPFSAELAAIA
HTLNRLPRFGVVVHRTPTEDFDLENANAEAIEKIMEENDLAGQGYQIEEVAWLKRKDKLL
GKFASLGIWFDSPEGAECILNNGLLLNIMKSGPGMEALINDHQSQDLDVLLIQEPSITSY
RTHVNHSAWRLYRPTVESDEVRLRSLIYVNRKLSTSSHRQIRCDHPDITAIKI-WTPNIQ
ILLFSIYIPCVPLYAPEEASAEPTLTAIQHTISASRHVDQRPMSIILSGDFNRHHPMWGG
NNIQPRFIEDASELIAFFQDNNLHTCLPRGTATFWPLNDPGKSTTIDQTLSDRPDLLIKC
HLYHDNYGSDHRATYSEWSLKTHHQPIAKTRKAYERA-----------------------
---------------------DWDKI---GTEVLLRMGPWKEIKTRPALDEAVERLTKIT
ASAVENHVPNQRPTLYSKR-WFTPDLKVQQTEVN-------HLRRKWQGSCAELGRDHAR
SMTLFQEMQQKRRTWTRTIEKAKQSHWKQFLDGAGEGMLWKAATYMKPRETSGSVPALQV
GSNELVDNENKARAFLDTFFPKMDEPHEDPPIQTPHELPWPPIMELEIKRSLRAAKSSTA
PGEDGLPTLVWKHLWKFLKQSITRIFTASIKLGYHPKQWRRAKIVVLRKPGKPDYSIPGA
YRPISLLNTLGKLLEAVIARRLSYLAEKHSLLPDTQFGGRPGRTTEQALLVLSNAIDRAW
YKNKVVTLIAFDLKGAFNGVNKVSLDARLRAKGIPAAARKWIASFMSDRFASIGFDDFRT
EVTPLDNAGLAQGSPLSPILFTFFNSDLVDQPVTFHGGSSAFIDDYFRWRVGRSVEENLA
KIHSEDIPRIEAWARRTGSCFAAEKTELIHLTRKRREQLQGQVVINGKAIKPSPTAKLLG
AIFDHELRWK----EHVQQAIKRATKVAVALAGLRHLRPEQMRQIYQACVTPVVDYSSTV
WHDPLRDKTHLRHLNTVQRVSLIRILSAFKTVATTSLEVEAHVLPTHLRLRYRAQRVIAR
LHTLPRNHPIWSALSRAQKRRNNIGSSSRFPLAEALKTMNLERLNELETIDPSPLPPWRA
EPFTEIEIGSDRETATQQAEAARSTSDIVVYSDASGREGHLGAAVVALDDNLQVVESRQL
QVGPMDRWSVHVAELIGVFYAISVVCKIAHELSNGLGRRRKSATILCDSRSALQATQNVR
NKSGQRIVHAILQAATEVQAKGIALRLQWVPGHCNNPGNDAADRLAKDAACPGKSHPFRP
LLSRESARHRGNILNQWEQEWKSSNKGGHLRKIDDALPATYTRRLYGSLPRNRAYLLTQL
RTGHNWLSTYAKTFGFRDDDKCACGAQETVTHVLVDCPILRDIRRKLRSEVGDAFSSVSS
LLGASTEACISLLCEGSGPLVTRSEPTVNSSDNTG-------------------------
------------------------------------------------------------
------------------------------------------------
>Picoides__pubescens
------------------------------------------------------------
------------------------------------------------------------
------------------------------------------------------------
------------------------------------------------------------
------------------------------------------------------------
------------------------------------------------------------
------------------------------------------------------------
------------------------------------------------------------
------------------------------------------------------------
------------------------------------------------------------
------------------------------------------------------------
------------------------------------------------------------
------------------------------------------------------------
------------------------------------------------------------
----REAKAHLELKLASDVKDNKKS------FYKYINSKRKGR-----------------
-----------------DNLHSLVDMEGN---VV-----SQDEE----KAEVLNTFFTSV
FTSWKERLPD-------------SWPAELAEGARELHNFPVFHEQVIGALLSSLDPHKSM
GPD-GIHPRVLRELADELA-KPLSIIFHQSWLTGEIPADWKRANVVPIH-----------
-----KKGRLDE-------------------------------PGN--------------
----YRPVSLTSVPGKIMEQVILSAITQHLEDGQGIRPSQHGFRKGRSCLTNLISFYD--
-QVTRL-VDVG-RPVDVVYLDLSKAFDT---------------------VPHSKL-LAKL
SAHGLDGSTLRWVRNGLEGRAQRVVVNGATSS-WQPV-TSGVPQGSVLGPLLFNIFIDDL
DE-----GIES-------------------------------------------------
IISKFADDTKLGAGVDLLEGR-EA--------------------LQRDLDRLGSWAESNG
M--------RFNTSKCRVLHIGHSNPMQ-------SYRLGS----EWLESSQA-ERDLGV
LVD-GRLNMS--LQCAQAAKRANGIP----------------------------------
------------------------------------------------------------
------------------------------------------------------------
---------------------------------------------VSMGW----------
------------------------------------------------------------
------------------------------------------------------------
------------------------------------------------------------
------------------------------------------------------------
------------------------------------------------------------
------------------------------------------------------------
------------------------------------------------------------
---------------------------------IRK------------------------
------------------------------------------------------------
------------------------------------------------------------
-------------------------------------G---MTSR---------------
------------------------------------------------------------
------------------------------------------------------------
------------------------------------------------------------
------------------------------------------------------------
------------------------------------------------------------
------------------------------------------------------LREGLL
-----PLCSAL-------------------------------------------------
------------------------------------------------------------
------------------------------------------------------------
------------------------------------------------------------
------------------------------------------------------------
------------------------------------------------------------
------------------------------------------------------------
------------------------------------------------------------
------------------------------------------------------------
------------------------------------------------------------
------------------------------------------------------------
------------------------------------------------
>Cuculus__canorus
------------------------------------------------------------
------------------------------------------------------------
------------------------------------------------------------
------------------------------------------------------------
------------------------------------------------------------
------------------------------------------------------------
------------------------------------------------------------
------------------------------------------------------------
------------------------------------------------------------
------------------------------------------------------------
------------------------------------------------------------
------------------------------------------------------------
------------------------------------------------------------
------------------------------------------------------------
----RRAKAQLEIKLAKSVKNNKKC------FYKYINRKRRMR-----------------
-----------------ENIQSLLDAEGI---TV-----TGDKD----KAEVLNAFFASV
FNSKESCSFC-----------------LQIQELEGQIEAPVIQEEAVRDLLAQLDAHKSM
GPD-GIHPRVLKELADVLS-KPLSIIFQRSWLTGEVPLDWRLADVVPIY-----------
-----KKGCRED-------------------------------PGN--------------
----YRPVSLTSVPGKVMEQVILSAIMKHTQENRVIRPSQHGFTKGRSCQTNLITFYD--
-KITQL-LDGG-KAVNVVFLDFSKAFDT---------------------XSHSIL-LKKL
SAFGLDRRTLSWVENWLDXAQ-RVVVNGVNSS-WRPV-TSGVPQGSVLGPALFNVFINDL
DE---------------------------------------------------GIECTLS
K---FADDTKLGGSVNLLEGR-EA--------------------LQRDLNRLDCWAETNG
M--------RFNKTKCRVLHLGHNNPMQ-------RYRLGE----EWLESCTE-EKDLGV
LVD-SRLNMS--QQCAQVAKKANGIL----ACIRNGVTSR---SREVILPLYSALLQTVN
L-Y---------------------------------------------------------
------------------------------------------------------------
------------------------------------------------------------
-PVT--------------------------------------------------------
------------------------------------------------------------
------------------------------------------------------------
------------------------------------------------------------
------------------------------------------------------------
------------------------------------------------------------
------------------------------------------------------------
------------------------------------------------------------
------------------------------------------------------------
-----------------------------TIPDKE-------------------------
-----------------------------------------ALRS---------------
------------------------------------------------------------
------------------------------------------------------------
------------------------------------------------------------
------------------------------------------------------------
------------------------------------------------------------
------------------------------------------------------FTVGPF
------------------------------------------------------------
------------------------------------------------------------
------------------------------------------------------------
------------------------------------------------------------
------------------------------------------------------------
------------------------------------------------------------
------------------------------------------------------------
------------------------------------------------------------
------------------------------------------------------------
------------------------------------------------------------
------------------------------------------------------------
------------------------------------------------
>Saccoglossus__kowalevskii
------------------------------------------------------------
------------------------------------------------------------
------------------------------------------------------------
------------------------------------------------------------
------------------------------------------------------------
------------------------------------------------------------
-------------------------------------------------------MVNNL
EIPVRVESDHFPLCYTVEVNAVPLKSKKAFNNK------KIIINKYIWSDDRFQTFRAKI
WGRADDIRNLTNQEIDIDNINKIV------------------------------------
------------------------------------------------------------
------------------------------------------------------------
------------------------------------------------------------
----QSFTEILNSAGEDMLHSTTINQ----THNQKRSN-KPW------------------
-----------FDQECRNAKTCKLISLR---------------------RFRESG-TNHD
LALYKDTKRDYENLIKFKKNNYDIY------IQDQLRKISDEK-CLWSVM----------
----------------KKQKRHAFTPNQL-------------------EIGEWANYFKNL
YKTKFSDTND------------DLQPHDNDNPNLLLNAPI--SQSEILNAVYNLKKNKSA
GPD-MIIPEFLKYSCDLTV-PLIHTLFNSIFNTEHFPQGWSRGVIVPVY-----------
-----KKNNTRD-------------------------------PNN--------------
----YRAIILLNVFSKIFTGILNQRLKTWANEYNKIPEVQAGFREGYSTIDHVFTLSA--
-IIQRY-LSRRGGKLYCLYVDFQKAFDS---------------------VERNCL-MYRL
SLDGINGKMYNILQSIYSDVKSCVRIGGSTSD-YFQL-ERGVRQGCLISPILISFFINEI
ESSLCDSGLRG--------------------------------------MQLLPNDMFEL
FNLLYADDIVF-----MANTV-IN--------------------LKRILNVLYEFTIKWK
M--------TVNLSKTKIVVHRNGGHLS----KNEMWYFGN----QLIQTVGS-YEYLGL
IMS-CKCSWQ--VTTKQLALKAKKKI----ICVRKCFKHVEALPVDIYFKLFDVMIFPLI
T-Y---------------------------------------------------------
------------------------------------------------------------
---------------------------------------------GSEIW----------
-GFK------------------TY------------------------------------
------------------------------------------------------------
------------------------------------------------------------
------------------------------------------------------------
------------------------------------------------------------
------------------------------DHLESIHTEYCK------------RYLGLA
---------------------------------------------------------R--
--------------------------TTS----SSM------------------------
------------------------------------------------------------
---------------------VWGDC---GRLPLF--------------CY---------
-------YSTRC-----IKYWL-------------------RVTR---------------
------------------------------------------------------------
------------------------------------------------------------
------------------------------------------------------------
------------------------------------------------------------
------------------------------------------------------------
------------------------------------------------------LGDERL
-----PN-KAYKMLLNMHNQ--------------------------GKRTWATEIMLLLD
NLGV-GTVWE--------------------------------------------------
------------------------------------------------------------
------------------------------------------------------------
---NQGV-----------ENSENFLLEFKS------------------------------
-------RAQNEGKRI--------------------------------------------
------------------------------------------------------------
--------------------WYSDICTAEKTNHYRQFKFNFGREMYLKLSVNTKLRRAYA
RLRCSDHPLAIEVGRHRGIAREYRICDLCLSEIEDEFHFLLKCPKLTHSGKHFSPSLSRT
MQQTPCRIFTR-------------------------------------------------
------------------------------------------------------------
------------------------------------------------
>Eyprepocnemis__plorans__plorans
------------------------------------------------------------
------------------------------------------------------------
MKMASSWVKHSGGKIVPHSDLRAGTTQEGAIIRKNKSDSLRVGAWNVRTLNRVGKLENLK
REMDRLKLDVVGISEVRWQDEQDF-W-SG--------GYRVINTK---SVRGNAGVGLIM
NKKIGMRVSYYKQHSERIIMAKI-------DT--KPTPTTVVYVYMPTSSADDEEIEKVY
EEITEIIQIVKGDENLIVM-GDWNSVV---------------------------------
-------------------------------------GKGREG--KTVGEYGL-GNRNER
GSRLVEFCTEHNLIITNTWF--KNPERRLYT--------WKRPGDTKRYQIDFIMVRQRF
RNQVLNCKTYPGADIDSDHNLLVMKCRL--------------------------------
-------------------------------------K----------------------
-----LKKLQKGQKLRRWDLDKLKVPEVAEGFRGSIRQ------------QLAETGERNT
VEDEW-------------------------------------------------------
----VTLRDEIVKAADEKIG-----------KKTRPSR-NPW------------------
-----------VSQEILNLIDERRKYKN-------------------------AA-NEEG
KREYKRLKNEIDRKCKIAKEEWLED------KCRDIETYITRG-QIDTAYRKIKETFGEK
----------------KSSCMNIKCSDGK--PVL-----SKEGK-----AERWKEYIEGL
YKGGEMEDNV------IEREE---DV-----DEDDMGDSI--LREEFDRALKDLSRNKAP
GVD-DIPSELLISLGEPVI-TQLFQLVCKIYETGEIPSDFRKNVIIPIP-----------
-----KKAGADR-------------------------------CEY--------------
----YRTISLISHSCKILTRIIYRRMEKLVDAN--LGEDQFGFRRNVGTREAVLTLRL--
-ILEDR-LRKG-KPTFMAFVDLEKAFDN---------------------VDWNTL-FKIL
KVAGVKFRERKVIYNLYRNQTAVIRIEGHEKE-AV-I-EKGVRQGCSLSPMLFNLYIEQA
VK-----ETKE----------KFGE-----------------------GIKVQGEEIKTL
R---FADDIVI-----LSDTA-QD--------------------LEEQLNGMDSVLKGYR
M--------NINKGKTKVMECSLIKSGD-----AERIRLGN----EALKVVDE-FCYLGS
KIT-SDGRSK--EDIKCRLAMAKKAF------LKKRNLLTSNIDLNVRKSFLKVFVWSVA
L-Y---------------------------------------------------------
------------------------------------------------------------
---------------------------------------------GSETW----------
-TIN------------------SV------------------------------------
------------------------------------------------------------
------------------------------------------------------------
------------------------------------------------------------
------------------------------------------------------------
---------------------------DK-KRIEAFEMWCYR------------RMLKIR
---------------------------------------------------------W--
--------------------------VDL----VTN------------------------
--------EE--------------------------------------------------
---------------------VLKRI---GEKRKL-------------WHH---------
-------LTKRR-----DR-LI---------------G---HILR---------------
------------------------------------------------------------
------------------------------------------------------------
------------------------------------------------------------
------------------------------------------------------------
------------------------------------------------------------
------------------------------------------------------HQG--I
-----TN-LVLEG----SVG--------------------------GKNRRGRP------
-----RDAYS--------------------------------------------------
------------------------------------------------------------
------------------------------------------------------------
---KQIQ-----------KDVGCNSYSEMK------------------------------
---------RLAQDR-------------------VA------------------------
------------------------------------------------------------
--------------------WRAASNQSTD------------------------------
------------------------------------------------------------
------------------------------------------------------------
------------------------------------------------------------
------------------------------------------------
>Oesophagostomum__dentatum
------------------------------------------------------------
------------------------------------------------------------
------------------------------------------------------------
------------------------------------------------------------
------------------------------------------------------------
------------------------------------------------------------
------------------------------------------------------------
-------MKTKTCVLTDP---------------------IADAQKKDWIKFASLLSSTPR
KGIEVVTVVLPRSDKMYDRNRTEMSE----------------------------------
------------------------------------------------------------
------------------------------------------------------------
------------------------------------------------------------
----AFEPESAKEAYHEILSINKTASANCWTFPVDPPR----------------------
-----------ISQHTQVLLSNRITLRN--------------------------------
-DLIPIGRIAYPVACKAARISLRED------ICRRKTWIVQKAVENRSSLKEAQRKGGYE
----------------VKRLLMKDPATGV----------YSQRA----TEALVTSYYNEL
YTSSTAFPLS-------------------IPSPSEPCPPF--CADEAEYALSQLHLGKSP
GPD-GLVSEQLALAKSDLA-QLLTALLNGIKCGDPIPKHLTSAYVKLLY-----------
-----KKLDLGKSPGPDGLISEQLALAKSDLAQLLTALLNGIKCGDPIPKHLTSAYVKLL
YKKNYRPIYLFSAVLKAITRVILTRIEKWLEET--ESSSQVGFRKNHSTLNHIHVLKQ--
-LAEKS-VEYK-FPVYIALIDFQKAFDA---------------------VEWPAV-WTAL
ARKGVHAELISMLQRIYTSSSTSIFVNSRLVE--VKI-RRGVKQGDTLSPKLFNATLQMA
LD-----SIDW-------------------------------------GTCGQSIGGRKL
RTPEYADDVTV-----LASSR-GM--------------------LEKMLRLIAEASSKVG
L--------QINSEKTSPLTNRTSTRQP--------ITISG----MTFHFMDH-VQYLGC
RIS-FPLDQS--AEVCQRIQSGWTAF----RKLE-NVPCNRMTPLVLKKRAYDIWVTPAV
L-H---------------------------------------------------------
------------------------------------------------------------
---------------------------------------------GSETW----------
-SLR------------------KS------------------------------------
------------------------------------------------------------
------------------------------------------------------------
------------------------------------------------------------
------------------------------------------------------------
---------------------------DV-ERLRVTQRRMER------------KMLGLT
---------------------------------------------------------L--
--------------------------KDR----WSN------------------------
--------ER--------------------------------------------------
---------------------IRALT---KLRDWS--------------DK---------
-------ATRRK-----LQ-WA---------------Q---KIRN---------------
------------------------------------------------------------
------------------------------------------------------------
------------------------------------------------------------
------------------------------------------------------------
------------------------------------------------------------
------------------------------------------------------MKEEEW
-----AK-AVTTW---IPYN--------------------------YIRRRGRD------
-----VHRSN--------------------------------------------------
------------------------------------------------------------
------------------------------------------------------------
---GVTK-----------------------------------------------------
------------------------------------------------------------
------------------------------------------------------------
------------------------------------------------------------
------------------------------------------------------------
------------------------------------------------------------
------------------------------------------------------------
------------------------------------------------
>Caenorhabditis__brenneri
------------------------------------------------------------
------------------------------------------------------------
----------------------------------MQEGLLRVMNMNVQSIRSVRRLTAFE
EAIRKVAFDIIGLSETWRDGKGREILKNS-----------GHTLLYSGGQFGRKGVGFIV
SRQIAPHITNFCAVSQRTCHLDL---------KINKTLIRVIQAYAPTESSDDDEYEEFL
EELKEQMKEKRGEKRMIIVCGDFNAAT---------------------------------
-------------------------------------GTRQHQNEPGIGPFGF-GKRNKR
GQMLIDFCSTNGVVVANSFV--KQRKGRKWT--------WRAPNGRCRKEYDLCIVKSPK
I--VKTAYAVNRFEFSSDHRMMKIVIKI--------------------------------
------------------------------------------------------------
-----NDFKTRKFYRPQKFETDWRKYAEIVEMNKE-------------------------
------------------------------------------------------------
----QIQNEGVTRKYEKMCEILKDARQAATTTQEKEPR----------------------
-----------FSKETTELFKTRSSLLN----------------------KTDPKSQIEL
VETNKLLRKYIGRDIEARKFTKYGK--------AVAARKIHEPTTVSTFYEVLK------
----------------GNGIATSNPKE---------------------IKEAVKEFYEKL
YSSTTRVPRK-------------------TPQVTEQAPDI--LPSEIEYNVSRLKRRKAP
GHD-GINNNMLRNSLSTTM-GNLKEVFSFILEQQTIPPTLGDSITTLIP-----------
-----KKGDLRD-------------------------------ISN--------------
----YRPISVLPSTFKLLTRVILGRIQTTLEEQ--QPPEQAGFRRGYGTNEHIFNVRM--
-LIQKA-REYK-INLYIVFVDYQKAYDS---------------------VEWNSV-FNTL
EAHGVDQTYVNTLEAIYKEATSKIKIHEETT--AVSI-KRGVRQGCVLSPLLFNAVLEEV
FR-----NLNW-------------------------------EENSEYGLKVNGERITNL
R---YADDIAL-----IATNK-NT--------------------MQKMMDELVERSREVG
L--------RMNKKKTVALTNISSGPNE-----DLSIQLDG----QKVEMVKS-FTYLGC
DVS-FD-VTE--KEVQRRISCAWGAF-----TKHRQFLIDRRASPRLKKRVFVACVMPCF
L-Y---------------------------------------------------------
------------------------------------------------------------
---------------------------------------------GCESW----------
-SLK------------------LE------------------------------------
------------------------------------------------------------
------------------------------------------------------------
------------------------------------------------------------
------------------------------------------------------------
---------------------------EK-RKLDVAQRRMER------------AMLGIS
---------------------------------------------------------R--
--------------------------IDR----IRN------------------------
--------DV--------------------------------------------------
---------------------VAERT---RLPRVT--------------EV---------
-------AWKRK-----VE-WA---------------W---KVAN---------------
------------------------------------------------------------
------------------------------------------------------------
------------------------------------------------------------
------------------------------------------------------------
------------------------------------------------------------
------------------------------------------------------TDTRKW
-----SR-KIAEW---CPLE--------------------------YKRERGRP------
-----VQRWE--------------------------------------------------
------------------------------------------------------------
------------------------------------------------------------
---DEFR-----------ERLREYGVTGWN------------------------------
------------------------------------------------------------
------------------------------------------------------------
--------------------WMQMARNKKKEFYHYMTPARNRD-----------------
------------------------------------------------------------
------------------------------------------------------------
------------------------------------------------------------
------------------------------------------------
>Amyelois__transitella
------------------------------------------------------------
------------------------------------------------------------
------------------------------------------------------------
------------------------------------------------------------
---------------------------------MDCYDSGPMALHTPVLKSKDLSPKSIV
MQSKANEEICDTVVV---------------------------------------------
---------------------------------------------------GNHQESVST
AKIFKNNGGMPAMSAADAVVVNDHSFNGDYD--------SSIMQSKANEEICDTVVVGNH
QESVSTAKIFKNNGGMPA------------------------------------------
------------------------------------------------------------
-----MSAADAVVVNDHSFNGDYDSSSKPE------------------------------
------------------------------------------------------------
----TSTSNTTTKLPTEVVTVTCDSDSVSYAPATATVT----------------------
-----------CDSDSKDLKLSVDVLKH----------------------------DKGS
DYCGNQKQTEEWQTVAKKNRKKLSSNMGMAKVSPDSTFKAADIKIPIYISNVMTCDSDSK
DL--------------KLSVDVLKHDKGSDYCGN-----QKQTEEWQTVAKKNRKKLSSN
MGMAKVSPDSTFKAADIKIPIYISNKQKHETEDNEDIPEI--LVSEVEKAIKSQKMDKAP
GPD-KITNELMRGTITELS-PLLRKIFNEILHTGIIPSQWAESHIILLY-----------
-----KKGPKDD-------------------------------IGN--------------
----YRPISLISNVYKVFAKIILDRISGKLDEN--QPVEQAGFRKDFSTIDHIHTIKQ--
-LIEKY-NEYN-KTIYIAFIDYAKAFDS---------------------LRHEVV-WRSL
KEQGIHHAYINIIKNIYSESKGRIRLE-SIGD-AFAI-KRGVRQGDPLSPKLFTAVLEQM
FR-----ELDW-----------EHL-----------------------GLNINGSRLNHL
R---FADDLVL-----LEEDP-NL--------------------LESMVQTLADKSKDVG
L--------EMNSSKTKMMTNS--IPVD--------ITVKG----QKLEYVEE-YVYLGQ
IIS-PNDQMS--KEIQKRIATGWKTY----WTLK-EITKSKDIPIKIKKKTFDTCILPCI
T-Y---------------------------------------------------------
------------------------------------------------------------
---------------------------------------------GCETW----------
-ALT------------------KV------------------------------------
------------------------------------------------------------
------------------------------------------------------------
------------------------------------------------------------
------------------------------------------------------------
---------------------------HR-DKLARCQRSMER------------SMLGLK
---------------------------------------------------------L--
--------------------------KDK----VRG------------------------
--------TD--------------------------------------------------
---------------------IRNKT---KLTDILAGPRWQLKRLDKEFLR---------
-------EAAIV-----KG-WS---------------RAPVNVVV---------------
------------------------------------------------------------
------------------------------------------------------------
------------------------------------------------------------
------------------------------------------------------------
------------------------------------------------------------
------------------------------------------------------EDETEW
-----FRGALAEI---CDAS--------------------------MPRASTRP------
-----PRRWVYWWSPELSRLREACFRARRQYARYRRRRRRDESEEAALCATLVEAKRSLR
TAIASAKEAAREELLGTLDRDPWGRPYRLVRNKLRPYAAPLTRTLDPQFLGEVVAALFPQ
GAAFQPPSMAPPLAERSEGVEAIPEVTRDEFAAAVTRLRAKNVAPGPDGVPGRALVLALD
VLGERLR-----------GLFTACFEQGRFPAAWKVGRLVLLQKEGRPADSPTGFRPLVV
LDEAGKLLERVVADRLVEHLERVGPDLADRQYGFRR------------------------
------------------------------------------------------------
--------------------RRSTIHAVLRVKSLAQDAVAQGEVVVTVSLDIANPFNSLP
------------------------------------------------------------
------------------------------------------------------------
------------------------------------------------------------
------------------------------------------------
>Escherichia__coli
------------------------------------------------------------
------------------------------------------------------------
------------------------------------------------------------
------------------------------------------------------------
------------------------------------------------------------
------------------------------------------------------------
------------------------------------------------------------
------------------------------------------------------------
------------------------------------------------------------
------------------------------------------------------------
------------------------------------------------------------
------------------------------------------------------------
------------------------------------------------------------
-------------------MRQRREFPS----------------------------AGDS
SSELRVLNKRIKKLIRRDLRRS---------NTRAIEAAIEQNRGSKVFVQQLG------
----------------RSHLTKLRSADGN---IV-----ASKPE----VLAEIEGFYGQL
YASHAQKCVA----------QLTDSRAPLIRHYTDDIPDV--DIGEIRIALEQLKNNKAP
GED-GITTELLKAGGIAIL-EQLQRLFNSVLHNGITPEAWSESVVVLFF-----------
-----KKGDKTL-------------------------------LKN--------------
----YRPISLLSHVYKLFSRVITNRLAQKLDEF--QPPEQAGFRKGFSTIDHIHTVRQ--
-IIQKT-EEYN-QPLCLAFVDYEKAFDS---------------------IETWAV-LESL
QRCQIDWRYIEVLRCLYNAATMTVQVQDHKTR-PIQL-QRGVRQGDVISPKLFTNALEDV
FK-----TLDW-----------KGH-----------------------GICINGEYMSHL
R---FADDIVI-----MAESL-QE--------------------LSWMLSGLNAASRRVG
L--------GMNLDKTKVMYNAHIKPEP--------VAVGE----ATIEVVQE-YVYLGQ
TIRLGRSNFD--KEAARRIQLGWAAF----GKLR-HIFSSA-IPQSLKTKVFNQCVLPVM
T-Y---------------------------------------------------------
------------------------------------------------------------
---------------------------------------------GAETW----------
-TLT------------------VG------------------------------------
------------------------------------------------------------
------------------------------------------------------------
------------------------------------------------------------
------------------------------------------------------------
---------------------------LV-HRFKVAQRAMER------------AMLGVS
---------------------------------------------------------L--
--------------------------MDR----IRN------------------------
--------EV--------------------------------------------------
---------------------IRQRT---KVTDIA--------------VK---------
-------ICKLK-----WQ-WA---------------G---HICR---------------
------------------------------------------------------------
------------------------------------------------------------
------------------------------------------------------------
------------------------------------------------------------
------------------------------------------------------------
------------------------------------------------------RTDNRW
-----GR-RVLEW---RPRT--------------------------GKRSVGRP------
-----PARWT--------------------------------------------------
------------------------------------------------------------
------------------------------------------------------------
---DDLR-----------RVAGSG---------WM-------------------------
---------RKAEDR-------------------VL------------------------
------------------------------------------------------------
--------------------WRSLGEAYVQQWMIIG------------------------
------------------------------------------------------------
------------------------------------------------------------
------------------------------------------------------------
------------------------------------------------
>Piscirickettsia__salmonis__LF-89__=__ATCC__VR-1361
------------------------------------------------------------
------------------------------------------------------------
------------------------------------------------------------
------------------------------------------------------------
------------------------------------------------------------
---MRKFAIHSSETHFTVVMGDFNAKV---------------------------------
--------------------------------------GTRNSDELRIGPFGY-GQRNHR
GQRLVDFMERERLYLMNSFFQKRPAKKWT----------WISPDGSTKNEIDFIMATERR
I--FSDVSVIAKVKTGSDHRIVRGT-----------------------------------
------------------------------------------------------------
-----LNINVKLERSRLVKSTLRPGRAQIQNPEQFQLQLQNRFQC---------------
------------------------------------------------------------
----LADCGNVDEINNGLVETVRAVGSDFFKTPRRNRPQK--------------------
-----------LSDGTLKLLKDRSEMRL---------------------------QSSDD
MSEYGKLNRRISKYMRRDLRAY---------NAARVRDLIERNKGSKVFAKNSSVG----
----------------QSQMTRLKTEDGS---VI-----SSKSE----ILGELERFYGQL
YTSTRQPIVG----------TARDPRAKLTRHYTEDIPDI--SLYEIRMALKQLKNNKAP
GDD-GITSELLRAGGKPIL-LVLQKLFNSVILEGTTPVAWQRSVVVLFF-----------
-----KKGDNCL-------------------------------LKN--------------
----YRPISLLSHVYKLFSRVITNRLERRLDDF--QPPEQAGFRKGFSTIDHIHTLRQ--
-VIQKT-EEYN-LPLCLAFVDYEKAFDS---------------------IETWAV-LQSL
QRCHIDYRYIEVLKCLYNNATMRIRLQEETTR-PIQL-RKGVRQGDVISPKLFTNALEDV
FK-----LLDW-----------SGR-----------------------GININGEYITHL
R---FADDIVV-----MAESL-EE--------------------LNTMLSDLNTVSQQVG
L--------KMNMDKTKIMSNVHVAPIP--------VVVGN----DILEVVDH-YTYLGQ
IIQLGRSNFE--KEVARRIQLGWAAF----GKLH-EVFSSK-IPQCLKTRMYNQCVLPVM
T-Y---------------------------------------------------------
------------------------------------------------------------
---------------------------------------------GTETW----------
-SLT------------------AG------------------------------------
------------------------------------------------------------
------------------------------------------------------------
------------------------------------------------------------
------------------------------------------------------------
---------------------------LL-ERLRVAQRAMER------------AMLGVS
---------------------------------------------------------L--
--------------------------RDK----IRN------------------------
--------ME--------------------------------------------------
---------------------IRQRT---RVTDIA--------------LK---------
-------ICRLK-----WQ-WA---------------G---HVAR---------------
------------------------------------------------------------
------------------------------------------------------------
------------------------------------------------------------
------------------------------------------------------------
------------------------------------------------------------
------------------------------------------------------RTDGRW
-----AR-KVTEW---RPRT--------------------------GRRSVGRP------
-----PTRWT--------------------------------------------------
------------------------------------------------------------
------------------------------------------------------------
---DDIV-----------RVAGSQ---------WM-------------------------
---------QVAACR-------------------ST------------------------
------------------------------------------------------------
--------------------WRTKGEA---------------------------------
------------------------------------------------------------
------------------------------------------------------------
------------------------------------------------------------
------------------------------------------------
>Ostrinia__nubilalis
------------------------------------------------------------
------------------------------------------------------------
------------------------------------------------------------
------------------------------------------------------------
------------------------------------------------------------
------------------------------------------------------------
------------------------------------------------------------
------------------------------------------------------------
------------------------------------------------------------
------------------------------------------------------------
------------------------------------------------------------
------------------------------------------------------------
------------------------------------------------------------
------------------------------------------------------------
------------------------------------------------------------
-------------------------------------------------------MMESR
L-----------------------------------------------------------
--------KLLKAGGTPVL-RALQKLFNSVILEGKTPTTWHRSVVVLFF-----------
-----KKGDKTL-------------------------------LKN--------------
----YRPISLLSHVYKLFSRVIANRLARRLDDF--QPPEQAGFRKGFSTIDHIHTLRQ--
-IIQKT-EEYN-QPLCLAFVDYEKAFDS---------------------IETWAV-LQSL
QRCQIDYRHIEALKGLYENATMSVRLQDQNSK-PIQL-QRGVRQGDVISPKLFTTALEDV
FK-----LLDW-----------NGF-----------------------GININGEYITHL
R---FADDIVV-----MAETV-ED--------------------LNTMLDGLSRASQQVG
L--------KMNMDKTKIMSNARVVPTP--------LKVGD----TTLELVDN-YVYLGQ
TVQLGRSNFE--KEVNRRIQLGWAAF----GKLR-VILTSE-IPQCLKSKVFDQCVLPVM
V-Y---------------------------------------------------------
------------------------------------------------------------
---------------------------------------------GSETW----------
-SLT------------------MG------------------------------------
------------------------------------------------------------
------------------------------------------------------------
------------------------------------------------------------
------------------------------------------------------------
---------------------------LI-RRLKVTQRAMER------------AMLGVS
---------------------------------------------------------L--
--------------------------RDR----IRN------------------------
--------EE--------------------------------------------------
---------------------IRRRT---RVTDIA--------------RR---------
-------IAKIK-----WQ-WA---------------G---HIAR---------------
------------------------------------------------------------
------------------------------------------------------------
------------------------------------------------------------
------------------------------------------------------------
------------------------------------------------------------
------------------------------------------------------RADGRW
-----GR-KVLEW---RPRA--------------------------GRRSVGRP------
-----PTRWT--------------------------------------------------
------------------------------------------------------------
------------------------------------------------------------
---DDLV-----------KVAGST---------WM-------------------------
---------QAAQDR-------------------SL------------------------
------------------------------------------------------------
--------------------WKSLGEAFVQQWTSFG------------------------
------------------------------------------------------------
------------------------------------------------------------
------------------------------------------------------------
------------------------------------------------
>Caenorhabditis__remanei
------------------------------------------------------------
------------------------------------------------------------
------------------------------------------------------------
------------------------------------------------------------
------------------------------------------------------------
------------------------------------------------------------
------------------------------------------------------------
------------------------------------------------------------
------------------------------------------------------------
------------------------------------------------------------
------------------------------------------------------------
------------------------------------------------------------
------------------------------------------------------------
------------------------------------------------------------
------------------------------------------------------------
------------------------------------------------MEIEVRRFYSNL
FATKQSKATT------------------IIPQQTKALPPF--LPEEIQHSLNSFQNGKAA
GED-KLSADFLKSCHSSVH-KLLANKFSRYLQEGKVPTKWKSSKTTLIF-----------
-----KKGDKEN-------------------------------LEN--------------
----YRPICLLPVLYKVFTKCILNRIRKSLEEA--QPVEQAGFRRSFSTIDHIHSVQR--
-LLEVG-REYQ-IPITMVFIDFKKAFDT---------------------IEPTAL-WESL
KTQGIDSGYIKLLKECYNDCSTTITPF-YNPV-NIPI-TRGVRQGDPISPNLFSACLESA
FR-----RMSWPHIKEDKDDYDNSP-----------------------GIRINGRNLTHL
R---FADDIIL-----ISKTP-QI--------------------AEKMLQELVNSCETVG
L--------EINASKTKVLRNKFASSHQ--------IHIRKNNTMSAIEDVEE-YVYLGR
LLN-TKNDLE--PEIHRRRRSAWAAL----NNIK-NTTDAL-TCPKIRAQLFDSIVLPAL
T-Y---------------------------------------------------------
------------------------------------------------------------
---------------------------------------------GSETW----------
-TFT------------------KA------------------------------------
------------------------------------------------------------
------------------------------------------------------------
------------------------------------------------------------
------------------------------------------------------------
---------------------------LS-ERVRITHAALER------------KLVGIT
---------------------------------------------------------L--
--------------------------TEQREKNLHR------------------------
--------ED--------------------------------------------------
---------------------IRKMS---QVKDPL--------------VF---------
-------ITKRK-----LS-WA---------------G---HVMR---------------
------------------------------------------------------------
------------------------------------------------------------
------------------------------------------------------------
------------------------------------------------------------
------------------------------------------------------------
------------------------------------------------------RNDNRW
-----TT-LLQEW---IPRN--------------------------EKRPVGRP------
-----PMRWA--------------------------------------------------
------------------------------------------------------------
------------------------------------------------------------
---DSLK-----------KEISVRQGT-QLIEPWS-------------------------
---------TIAKDR-------------------KK------------------------
------------------------------------------------------------
--------------------WI----AVIRAHTN--------------------------
------------------------------------------------------------
------------------------------------------------------------
------------------------------------------------------------
------------------------------------------------
>Caenorhabditis__elegans
---------------------------------------------MISSHREWLGLEPSA
NYLAKKYTVSRRPEVVSNTLCPGGSRLAIGLAGHYRVSRDTTFALNSNPSCLSPPHPASA
KGKTVPGARRKRRSNLGVQTICQSDLEIKKPRDKTRRTDYRVCTFNCRSLSSDDRLAELL
EETRRIQFDVIGLCETKRAAEAHLIHHDG----------TGVFLGKRNESSVSGGVGFIV
RSTLLPKIVEVRFLSHRIGLLTF--------KVSRKFNCTVIQVYAPTADSDLEEICDFY
DSVEDVFRECRSKYKLVI--GDFNARM---------------------------------
-------------------------------------GCRQNNERYIGPHAM--EPRNDT
GELLATFCETNRLWHTNSMF--KKPMHKRWT--------FVSPDGNHRHEIDHILANGKF
---VTDTTVLPSFTNGSDHRLLRCNLHFNNC-----------------------------
------------------------------------------------------------
-----LAKLEQVRRRKPPKRVLDPAIAYAISATVT-------------------------
------------------------------------------------------------
----VQSDPDLDTDYDNLIQSLKELQDQAIVRPANHSSNR--------------------
-----------LSEETRKLLNKRRFMDR-------------------------------N
DPQFKSISDKCREAVQKDHEAFAST---------RLLSAANQKKSLKRVARDINE-----
----------------YKSVIPCLKSTST----------GERITSRVKMEQEIEKFYTEL
FKSAVSNSQT------------------SSIPATATPPPF--LPEEIRHVLRSFPNGKAA
GQD-KISADFLKSCHDNVI-DLITDRFNRYLHSRNVPKPWKTSKTTLIF-----------
-----KKGDREN-------------------------------LEN--------------
----YRPICLLPVLYKVFTKCLLNRMRRSLDEA--QPVEQAGFRRSFSTIDHIHSLQR--
-LLEVG-REYQ-IPLTLVFIDFKKAFDS---------------------VEHQAI-WKSL
DEQGADGAYIDLLKECYKNCTTNFTPFHRPV--AVPV-TKGVRQGDPISPNLFSACLEHV
FR-----KLSWIELKGEAEDYDTIP-----------------------GMRVNGRNLTNL
R---FADDIVL-----IANHP-NI--------------------ASKMLQELVQKCSEVG
L--------EINTGKTKVLRNRFADPSK--------VYFGSPSPTTQLDDVDE-YIYLGR
QIN-AQNNLM--PEIHRRRRAAWAAF----NGIK--NTTDSITDKKIRANLFDSIVLPAL
T-Y---------------------------------------------------------
------------------------------------------------------------
---------------------------------------------GSEAW----------
-TFT------------------KA------------------------------------
------------------------------------------------------------
------------------------------------------------------------
------------------------------------------------------------
------------------------------------------------------------
---------------------------LS-ERVRITHASLER------------RLVGIT
---------------------------------------------------------LTQ
Q-------------------------RERD---LHR------------------------
--------ED--------------------------------------------------
---------------------IRTMS---LVRDPL--------------NF---------
-------VKKRK-----LG-WA---------------G---HVAR---------------
------------------------------------------------------------
------------------------------------------------------------
------------------------------------------------------------
------------------------------------------------------------
------------------------------------------------------------
------------------------------------------------------RKDGRW
-----TT-LMTEW---RPYG--------------------------WKRPVGRP------
-----PMRWT--------------------------------------------------
------------------------------------------------------------
------------------------------------------------------------
---DSLR-----------KEITTRDADGEVITPWS-------------------------
---------TIAKDR-------------------KQ------------------------
------------------------------------------------------------
--------------------WLAVIRRNTTNS----------------------------
------------------------------------------------------------
------------------------------------------------------------
------------------------------------------------------------
------------------------------------------------
>Blattella__germanica
------------------------------------------------------------
------------------------------------------------------------
---------------------------------------MFLGTWNVRTLYSSGALEILT
RELDRTGLDIVALQEVRWPGEGSQESGKF-------------TLYYGGATKPEFGTGFLV
RRSILSAIRDIKFVSDRISYIIL---------KGKRHDFIIVNVYGPTEASDDTIKDEFY
EELECVFDRLSQYHMKIVL-GDFNAKV---------------------------------
--------------------------------------GREDIFRPTIGKFSLHEDTNDN
GVRLVTFATSKNLIVKSTTF--QHKDIHKYT--------WTSPDGETRNQIDHVLVDKRW
HSSITDIRSVRGLDCNSDHQLVRVKIRER-------------------------------
------------------------------------------------------------
-----LALTRGTDNKDDSEKFELKNLRNDEVRLEYQIKITNRFETLECSEENVA------
------------------------------------------------------------
----TEEENNINREWESIRDTIKLSASESVGLLKKRQSRKW-------------------
-----------FDDECADMVNKRKLAKM---------------------NWMREP-NEQN
SEQLCSIRRETTRFLKNKKREYLKE------KINDLEINAKNR-NIRELYQGIRIERKGF
----------------QARTNIIKDENGD---ML-----ADAKS----ILNRWGNYFNQL
LNVHGEEEIE----------------ENNVQTAEVLVEEP--SAIEVEMAIEKLKMYKAS
GID-GIPAELIKSGGEKLR-EKIHRLLSLIWKQETLPNEWKESVIIPIY-----------
-----KEGDKMD-------------------------------CNN--------------
----YRGISLLSTSYKILTNILVSRLTPFIDEI--IGDHQCAFRRNRSTIDQIFSIRQ--
-ILEKK-WEYN-GTVHQLYIDFKKAYDS---------------------IKREKL-YSIL
INFGIPKKLVRLIGMCLNGTKSRVRVGKQVSD-IFDI-HNGLKQGDALSPLLFNLVLEHA
IK-----SLE------------DKE-----------------------GVQL-NGIHKLL
V---YADDIVL-----LGDSD-EI--------------------LKDNMHILRSNTRELG
L--------EVNVNKTKYMVTRRNAS----CNANGQLMTNE----GNFEEVAE-FKYLGA
LIT-NRNEIQ--KEIKHRLNSGNACY----YALQ-RLLSSRLLSKNIKLKIYKTVILPVI
L-Y---------------------------------------------------------
------------------------------------------------------------
---------------------------------------------GCETW----------
-TLT------------------LR------------------------------------
------------------------------------------------------------
------------------------------------------------------------
------------------------------------------------------------
------------------------------------------------------------
---------------------------EE-KRLRVFENKVLR------------KIFGPK
---------------------------------------------------------RDE
ETGE----------------------WRR----LHN------------------------
--------TE--------------------------------------------------
---------------------LKDLY---GKPDII--------------RT---------
-------IKSRR-----LR-WA---------------G---HVAR---------------
------------------------------------------------------------
------------------------------------------------------------
------------------------------------------------------------
------------------------------------------------------------
------------------------------------------------------------
------------------------------------------------------MGDERG
-----VR-KILEG---KPE---------------------------GKRPVGRP------
-----RMKWE--------------------------------------------------
------------------------------------------------------------
------------------------------------------------------------
---NNIN-----------HDLREVDYTGDD---WK-------------------------
---------TLAQDR-------------------DV------------------------
------------------------------------------------------------
--------------------WRAYVHTAMNLRVR--------------------------
------------------------------------------------------------
------------------------------------------------------------
------------------------------------------------------------
------------------------------------------------
>Drosophila__willistoni
------------------------------------------------------------
------------------------------------------------------------
------------------------------------------------------------
------------------------------------------------------------
-----------------MCKLRI---------KGRFFNFSIINVHSPHSGSTDDDKDAFY
AQLEREYDSCPSHDVKIII-GDLNAQV---------------------------------
--------------------------------------GQEEEFRPTIGKFSAHRLTNEN
GLRLIDFAASKNMAIRSTYF--QHSLPYRYT--------WRSP-QQTESQIDHVLIDGRH
FSDIIDVRTYRGANIDSDHYLVMVKLRPK-------------------------------
------------------------------------------------------------
-----LSVVNNVRYRRPP-RYDLERLKQPDVAAAYAQQ-------LEAALPEEG------
------------------------------------------------------------
----ELDEAPLEDCWRTVKAAINDAAESNVGYVGRSRRNDW-------------------
-----------FDEECQEVLKEKNAARA---------------------VMLQQG-TRQN
VERYKRKRQQQTRLFREKKRRLEET------ECEEMEQLCRSQ-ETRRFYQKLNASRNGF
----------------VPRAEMCRDKDGS---IL-----TDERE----VIERWKQHFDEH
LNGAESTGNE---------GRDNGGNAFVSTAEDGNQPAP--TLREVKDAIHQLKNNKAA
GKD-GIGAELIKMGPERLA-ICLHRLIGTIWETEQLPEEWKEGVICPIY-----------
-----KKGDKLD-------------------------------CEN--------------
----FRAITILNAAYKVLSQIIFRRLSPVVNEF--VGSYQAGFVDGRSTTDQIFTVRQ--
-ILQKC-REYQ-VPTHHLFIDFKAAYDS---------------------IDRVEL-WKIM
DENSFPGKLTRLIRATMEGVQNCVKVSGEHSS-SFGS-HRGLRQGDGLSCLLFNIALEGV
MR-----RAGL-----------NSR-----------------------GTIF-TRSSQFV
C---FADDMDI-----VGRTF-EK--------------------VADLYTRLKREAAKVG
L--------VVNAAKTKYMLAGGAERDR--ARLGSSVTIDG----DTFEVVDE-FVYLGS
LLT-ADNNVS--REIRRRIISGSRAY----YGLQ-KKLRSKKIHARTKCTMYKTLIRPVV
L-Y---------------------------------------------------------
------------------------------------------------------------
---------------------------------------------GHETW----------
-TML------------------EE------------------------------------
------------------------------------------------------------
------------------------------------------------------------
------------------------------------------------------------
------------------------------------------------------------
---------------------------DL-QALGVFERRVLR------------TIFGGV
---------------------------------------------------------Q-E
N-GV----------------------WRR----RMN------------------------
--------HE--------------------------------------------------
---------------------LAQLY---GEPSIQ--------------KV---------
-------AKAGR-----IR-WA---------------G---HVAR---------------
------------------------------------------------------------
------------------------------------------------------------
------------------------------------------------------------
------------------------------------------------------------
------------------------------------------------------------
------------------------------------------------------MPDSNP
-----AK-MVFAS---DP------------------------------------------
------------------------------------------------------------
------------------------------------------------------------
------------------------------------------------------------
------------------------------------------------------------
------------------------------------------------------------
------------------------------------------------------------
------------------------------------------------------------
------------------------------------------------------------
------------------------------------------------------------
------------------------------------------------------------
------------------------------------------------
>Bactrocera__tryoni
------------------------------------------------------------
------------------------------------------------------------
-------------MKRNNQPRMRDPPFDDDHGKRNKDYDLRACTWNVRSLNWEGAAAQLV
DVLVKIKADITAVQEMRWTGQGQRRVGPC------------DIYYSGHIKERKFGVGFVV
GERLRRRVLSFTPVNERLATIRI---------KARFFNISLICAHAPTEEKDDVTKDAFY
ERLERTYESCPRHDVKIVL-GDFNARV---------------------------------
--------------------------------------GKEGIFGTTVGKFSLHDETSPN
GLRLIDFAGARNMVICSTRFQHKKIHQAT----------WLSPDRKTTNQIDHVVIDGRH
VSSVLDVRALRGPNIDSDHYLVAAKIRT--------------------------------
------------------------------------------------------------
-----RLCAAKNARQQTQGRFDVEKLQSQQTAERFSTRLALLLSES--------------
------------------------------------------------------------
----TRQQLGIRELWDGISNSLRTAATETIGFRKVQKN-SW-------------------
-----------YDEECRVAAERKQAAYL---------------------ATLRSTTTRAG
WDRYRELKREARRICRQKKKEAEMR------EYEELDKLADRG-NARKFYEKMRRLTEGF
----------------KTGAYSCRTPKGD---LV-----TDAQS----ILKLWREHFSSL
LNGSERTTPG------------EGEPDSPIDDDGADVPLP--DHEEVRIAIARLKNNKAA
GAD-GLPAELFKHGGEELI-RSMHQLLCKIWSDESMPNDWNLSVLCPIH-----------
-----KKGDPTI-------------------------------CAN--------------
----YRGISLLNIAYKVLSSVLCERLKPTVNKL--IGPYQCGFRPGKSTTDQIFTMRQ--
-ILEKT-RERR-IDTHHLFVDFKAAFDS---------------------TKRSCL-YAAM
SEFGIPAKLIRLCKLTLSNTKSSVRIGKDLSE-PFDT-KRGFRQGDSLSCDFFNLLLEKI
VR-----AAEL-----------NRE-----------------------GTIF-YKSVQLL
A---YADDIDI-----IGLNT-RA--------------------VSSAFSRLDKEAKQMG
L--------AVNEGKTKYLLSSNKQSSH--SRLGSHVTVDS----HNFEVVDN-FVYLGT
SVN-TTNNVS--LEIQRRITLANRCY----FGLS-RQLRSKVLSRRTKTKLYKSLIIPVL
L-Y---------------------------------------------------------
------------------------------------------------------------
---------------------------------------------GAEAW----------
-TMT------------------TT------------------------------------
------------------------------------------------------------
------------------------------------------------------------
------------------------------------------------------------
------------------------------------------------------------
---------------------------DE-STLRVFERKVLR------------KIYGPL
---------------------------------------------------------RVG
H-GE----------------------YRI----RWN------------------------
--------DE--------------------------------------------------
---------------------LYEIY---DDIDIV--------------QR---------
-------IKRQR-----LR-WL---------------G---HVVR---------------
------------------------------------------------------------
------------------------------------------------------------
------------------------------------------------------------
------------------------------------------------------------
------------------------------------------------------------
------------------------------------------------------MDENTP
-----AL-KVFDA---VPAG--------------------------GSRGRGRP------
-----PLRWK--------------------------------------------------
------------------------------------------------------------
------------------------------------------------------------
---DQVE-----------KDLASLGIS--N---WR-------------------------
---------HVAKRR-------------------ND------------------------
------------------------------------------------------------
--------------------WRAVVNSAIIA-----------------------------
------------------------------------------------------------
------------------------------------------------------------
------------------------------------------------------------
------------------------------------------------
>Drosophila__ananassae
------------------------------------------------------------
------------------------------------------------------------
------------------------------------------------------------
------------------------------------------------------------
------------------------------------------------------------
------------------------------------------------------------
------------------------------------------------------------
------------------------------------------------------------
------------------------------------------------------------
------------------------------------------------------------
------------------------------------------------------------
------------------------------------------------------------
-------------MWALISHSLRTSAEEVIGFQRTPKRNPW-------------------
-----------YDQECRDATAAKDAAYG---------------------RTLQAGATRAV
VEVYRSRRRDEKRLFRRKKREQERR------ECESIESSRDRN-EARNFYQRVKRLTQGF
----------------KTGGVACKDDDGN---LI-----TDAEI----VLRLWRDHFSSL
LAGSGHDDYG---------EYDPQTPIY---GTDVDVPTP--SHAEVKDAIQRLKNNKTA
GAD-GLPAELFKAAGDMLV-GSMHKLISKIWLTESMPDDWNHSMICPIL-----------
-----KKGDATL-------------------------------RTN--------------
----YRGISLLPVAYKVLTSVLCENLKPHAEAL--IGPYQCGFRPGKSTIDQIFTLRQ--
-ILEKS-YENQ-IDTYHLFVDYKAAFDS---------------------PRRDRL-YAAM
SELGIPAKLIRLCMMTLSNTISSVRVGNDQSE-TFYT-KCGLRQGDSLSCMLFNILMESI
IR-----KAGV-----------HRT-----------------------GTILTNRCVQLL
G---YADDIDI-----IGRTK-RD--------------------VTAAFGAIEKESAKVG
L--------AVNMDKTKFMVCSSRES----RRLDSQLSAGS----HSFESVKE-FIYLGS
AIS-STNDVS--LEIKRRITLANRCY----FGLS-RHFNSRALSRPTKITLYRTLILPVL
L-Y---------------------------------------------------------
------------------------------------------------------------
---------------------------------------------GAECW----------
-TVV------------------QS------------------------------------
------------------------------------------------------------
------------------------------------------------------------
------------------------------------------------------------
------------------------------------------------------------
---------------------------DA-AALGVFERKILR------------KIFGPI
---------------------------------------------------------CVG
D-A-----------------------YRT----RWN------------------------
--------HE--------------------------------------------------
---------------------LYELY---GDVDIV--------------SR---------
-------VKIQR-----LR-WL---------------G---HIAR---------------
------------------------------------------------------------
------------------------------------------------------------
------------------------------------------------------------
------------------------------------------------------------
------------------------------------------------------------
------------------------------------------------------RVEDAP
-----AR-KVFDA---VIV---------------------------GKRRRGRP------
-----RIRWQ--------------------------------------------------
------------------------------------------------------------
------------------------------------------------------------
---DQVM-----------EALSTSGVT--N---WR-------------------------
---------ARAQDR-------------------KA------------------------
------------------------------------------------------------
--------------------WRQIVQQAVTR-----------------------------
------------------------------------------------------------
------------------------------------------------------------
------------------------------------------------------------
------------------------------------------------
>Opisthorchis__viverrini
------------------------------------------------------------
------------------------------------------------------------
------------------------------------------------------------
------------------------------------------------------------
------------------------------------------------------------
------------------------------------------------------------
------------------------------------------------------------
------------------------------------------------------------
------------------------------------------------------------
------------------------------------------------------------
------------------------------------------------------------
------------------------------------------------------------
------------------------------------------------------------
------------------------------------------------------------
------------------------------------MEDAKNAGNVRKLFHLIRSTGPRK
----------------PLVSETIRDQNGS---LI-----CSKAE----RLDRWAQYFEQQ
FSWPPANPNP--------------ETRPSTERWTVNMEPP--SVSEVSECISLLKRHRAA
GPD-DLPPALFKDGGGFLS-QCLSSLFGFIWEKETVPDNWGESIVVPIF-----------
-----KKGTRSE-------------------------------CSN--------------
----HRGVSLTPVVTRLLASLILRRLMAAREVL--TRENQAGFRPGRGCVDHIFTLRQ--
-VLEQR-HMYR-RPTILVFLDFKGAFDS---------------------VDRSVL-LTTL
AQQGVPQKFVNIIRSLYSHTSGRVRVYGELSK-SFPT-KSGVRQGCPLSPFLFNFVIDEI
MR-----RTLD-----------GFQ-----------------------NPGVQIVAGESL
VDLEYADDIAL-----IFEDL-SE--------------------AQALLNKLTAIIPSFG
M--------RLAPSKCKVLLQNVPSANI-------SLTVQG----EPLEIVEN-FTYLGS
CIS-SDGSVS--DEVSARISKARITF----ANLR-HLWRQKGISLDLMGRVYQATVRAVL
L-YRPTPKRDSSDLGSISPPDCLQVCYHGYRKDCVLFVFRRKITITSLLTSQALGTISLD
RTIPSFCRVYSCIQRDVLICLHENGGLSVYAHSGLICPVKGTHSSSRPASATTSRSKQAR
YAIESYTYDLIASVEGSRRFRQTFRPVFTVDQAREVSIAVSGTEGRVQFW------HLRP
LPLQMLSSEQPQSLEPFWCLSDIV------------------------------------
------------------------------------------------------------
------------------------------------------------------------
------------------------------------------------------------
------------------------------------------------------------
---------------------------PHQPGLGRSRKLCLQMSSIYTSNKSNPTVCRVC
---------------------------------------------------------PPH
LSSSFAAVTGYKSLVAVGNTRGSVLIWDMDSGCLWREYQVLSVPVLGVEWVSLASGGLCS
QADVEPLTPDVDGASASDGLNLGVFVQGWQPRERLTSAAADSSVDESQQEGRNFTVLLNL
ITGFITPIRSTSMDTTASGTPVRRGTNSASTPSYE--------------SPIECAHVSHY
GQYLAILLRNQH-----LELWSLHNLK--------------LIQR---------------
------------------------------------------------------------
------------------------------------------------------------
------------------------------------------------------------
------------------------------------------------------------
------------------------------------------------------------
------------------------------------------------------LSFGDW
-----GAGVALDWYQSVAKPTESSSPPSFMFALERDENSKVSDHHRSPTQRNLTMRRESL
IMCSTTGNLRLVVVDGSEVDSTVISQSILQGLPASSLERLSAVAWFADLIALGTSDGFVV
VRDLHNKKTMVRVTSGNGWFSTTESPPVEASITDPKSSVAAISLTSRHTTGVRRLKFLYG
SPTYSRLLVLLHDSVYIWQPREMTLLCMARFGGRDQRCVVSADWACPVFGPTNPAICLLV
GADGALRLVQAGPTAVEMTPAETANSSSFNPELPSTRFFGSSAIPDLPDANDTSLVPAMR
PSAIALTIRHLLQNQPWLTKSSEQRSPTADELLEGITEADIPSGDDRSEFKESTLQLVCP
PLARGFHKVRESVDAFLHSLAQRTELRKAFLRPSATIIERCLWTAQLFGDTYEIRFWRMV
ASRMLPGIGDERTHYALDLSWDLLADHSLYKSSAISRLNLLESSRSTVAHRNECIHYLLL
LGQHERAVSLLLETPPNSPNYSANMHRACLLAANLSGKFLSPQNPSANQVAEDTYLSTVK
LVATNLLSNGQLDTGIELLCLIGLYSDACRYLESFDRWEQSIWLAKCTLPDVEINRVLRR
YAAYLSSPQVNRKDFAVLIYVLLDEHNMALKLLFSLNQFQLAARYLEACLQMGKLSWSTE
NDHLYSAIFMEFCKILIKLGHRGSASYYSALAGKLKDTLKNEIDFMLS
>synthetic__construct
------------------------------------------------------------
------------------------------------------------------------
---------------------MLPPIMNTEAVFLKPRTPFKLASFNVRTLMQIRQQMGLA
MSLESLNVDVCCLSETRIQDSSEVLQIRSPSVASKSLFHVRLSGDPVASSSGLAGVGVAL
SARAEAALIDWIPINSRLCAVRLESSIKVRRNRREKRCLFVISAYAPTDCSPDAIKDEFY
HQLTVLLQKARSTDIVVLA-GDLNAQV---------------------------------
-------------------------------------GRLGTEESRLGGRWGLVGRRTDN
GDRLLQLCTDHNLFLASTNFRHSHRRCATW---------RPPSASQAWTQIDHIAISYRW
RGCVQDCRSFWSTYLESDHALVCAN-----------------------------------
------------------------------------------------------------
-----LTLLFSGRRIDHHQRIDVSKLAATSVASKYRAELASRLA----------------
------------------------------------------------------------
----TIPPKSIDEHWLHLHDAMKMASKAACGFAKRPAYKHW-------------------
-----------VSSGSLQLMEARRSTPG----------------------------DREF
DHKRRLLRNEIGQSLRKDREAWWSE------RANEMEAAAASG-NCRKLFQLIRATGSKK
----------------SGVSETIYEDDGM---PI-----TNISR----RLGRWAEFFEGQ
FNWPAAPATS---------------TSLSCPPWPVTTDPP--NEAEVRKELQLLKRYKSP
GPD-DLPPALFKDGGDFLA-KELTVLFXKVWEQESVPTSWNESIVVPIF-----------
-----KKGSRCS-------------------------------CNN--------------
----YRGISLLSIASKLLASXILRRLFKTRERL--TREEQAGFRSGRGCIDHIFTLRQ--
-MLEHR-HTYR-RPTIVVFLDIRAAFDS---------------------LDRTVL-WDCL
LKKGVPEKFINILKALYTNTSGRVRAYNHLSP-LFHS-SSGVRQGCPISPFLFNFAIDDI
LETALMDVSNG---------------------------------------GVDMLPGERL
LDLEYADDIVL-----LCDNA-QG--------------------MQSALNQLAISVRRYG
M--------CFAPSKCKVLLQDWQDSHP-------VLTLDG----EQIEVVEK-FVYLGS
YIS-AGGGVS--DEIDARIMKARAAY----ANLG-HLWRLRDVSLAVKGRIYNASVRAVL
L-Y---------------------------------------------------------
------------------------------------------------------------
---------------------------------------------ACETW----------
-PLR------------------VE------------------------------------
------------------------------------------------------------
------------------------------------------------------------
------------------------------------------------------------
------------------------------------------------------------
---------------------------DV-RRLSVFDHRCLR------------RIADIQ
---------------------------------------------------------W--
--------------------------QHH----VSN------------------------
--------AE--------------------------------------------------
---------------------VRHRVFGRRDDNSI-------------GVT---------
-------ILKHR-----LR-WL---------------G---HVLR---------------
------------------------------------------------------------
------------------------------------------------------------
------------------------------------------------------------
------------------------------------------------------------
------------------------------------------------------------
------------------------------------------------------MSSQRL
-----PRRALFAD---SGTG--------------------------WKKRRGGQ------
-----CMTWC--------------------------------------------------
------------------------------------------------------------
------------------------------------------------------------
---RGMKESCKGL-----ASVGPSRLPGWG--------------------------PRDG
ATQWLETLSDMAQNR---------------------------------------------
------------------------------------------------------------
------------------SQWRSCCNLLLLST----------------------------
------------------------------------------------------------
------------------------------------------------------------
------------------------------------------------------------
------------------------------------------------
>Schistosoma__japonicum
------------------------------------------------------------
------------------------------------------------------------
------------------------------------------------------------
----------------------------------------------------MRAEQALL
EWIPVNSRLCAVQLNGSVRTQRN-------RD--TRRCLFVVSAYAPTDCSPDKLKDEFY
RNLCELLQKAKHSDIVVVA-GDFNAQI---------------------------------
-------------------------------------GSLDQTERHLGGYFSVPAQRTDN
GDHLLQLCSDNRLFLANTNFRHKERHRLTWR--------PPSP-RQRWTQIDHIAISHRW
RGSIEDCRSFWSTCLDSDHALVRARICLH-------------------------------
------------------------------------------------------------
-----LTGRRKATLEKPIRTDLSDEKVKSKFQEQLGSQLGNSGN----------------
------------------------------------------------------------
----Q---ADPDVAWNDLKTAVETAASSTSNLNRRSTKNQW-------------------
-----------ISATSMALMSSRQLIPS----------------------------GSEH
DEERKQIKSKLSRSLRNDREQWWAT------KAKEMEKAAALG-NTRQLYRLIRETGIKK
----------------SRISETISEKDDT---VI-----CSQPR----RLERWAEHFKEQ
FSWPSATLQL--------------PSFSTQAKWNIEVGPP--TLAEVQKAISNLKRRRAA
GPD-GLTPEVFKDGSPVLA-IRLTSILAKVWELDKIPSDWSKSLIVPIY-----------
-----KKGPKSS-------------------------------CDN--------------
----HRGISLTNIASKILASIIIGRLTKTRELQ--TRENQAGFRPGRGCIDHIFTIRQ--
-VLEHR-HAYR-RLTMVVFLDLKAAFDS---------------------VDREVL-WQCL
SLKGVPQKYINLVKALYSNTTSRVRAYGELSS-DFAI-SSGVRQGCPLSPFLFNFIIDLL
LE-----VTLS-----------SAE-----------------------FSGIDILPGGPL
IDLEYADDIVL-----FGEDT-DK--------------------IQSLLVALSNNARMFG
M--------RFSPSKCKLLLQDWPASTP-------ELRIGS----EEVECVDN-FTYLGS
LIS-PNGLVS--EEISARIRKARLAF----ANLR-HLWRRRDIRLSTKGRVYCTAVRPVL
L-Y---------------------------------------------------------
------------------------------------------------------------
---------------------------------------------GCETW----------
-PLR------------------VE------------------------------------
------------------------------------------------------------
------------------------------------------------------------
------------------------------------------------------------
------------------------------------------------------------
---------------------------DT-RRLLAFDHRCLR------------NISRTC
---------------------------------------------------------W--
--------------------------DLR----VTN------------------------
--------NE--------------------------------------------------
---------------------VRRRVLGNNGKSVD--------------EV---------
-------MKLHR-----LR-WL---------------G---HVLR---------------
------------------------------------------------------------
------------------------------------------------------------
------------------------------------------------------------
------------------------------------------------------------
------------------------------------------------------------
------------------------------------------------------MSEHRL
-----PRRSMMTS---IGVG--------------------------WKRVRGGQ------
-----TKTWH--------------------------------------------------
------------------------------------------------------------
------------------------------------------------------------
---QSLKSLTSGL-----SHIGRCRLPGWG--------------------------PRDC
RTQWLETLGDMAQNR-------------------SQ------------------------
------------------------------------------------------------
--------------------WRRCIHSLSSRTP---------------------------
------------------------------------------------------------
------------------------------------------------------------
------------------------------------------------------------
------------------------------------------------
>Strongylocentrotus__purpuratus
------------------------------------------------------------
------------------------------------------------------------
------------------------------------------------------------
--------------------------------------------MNKNPKPAWPRVPVAA
TRQHSGRGAKNLPVFSRLPPSLQVQVAEGTAYNPRKKTAENTAKKRTTEDPSRKSRTAPS
TRKANKVQSRRASVSRPIVTMHPARH----------------------------------
-------------------------------------GKLPDMTKDTPGGVKVGEKMKTR
GLSIAAWNVRTMKTTGHWDI--LMEEARRFQLD------ILGLSETHLTDAETLITKDGA
SKIVGRSALLTLGQITTLYLANVQ------------------------------------
------------------------------------------------------------
-----FQPPKARRIKSVQKSYDVGRFKNPSVAEEFQARIGGAFEPLL-------------
------------------------------------------------------------
----LLEDTDIDELWLKFMNTTNEITKQVVGVRRGKQV-KH-------------------
-----------LPEHVRDACELRRKARV--------------------TKLNSPH-NNHN
IMKYRRLNKKVKYEVKKWKRETLKK------EVEEMEAAQARN-DSHELFKKVRKLAGEK
----------------EKIQPAAKNKEGV---LK-----TAPGD----VLDCWKEHFSTH
LNTEFPRDTN------------TLRNIPEPPPTENQTSPF--TIEEVKAAIKALKNNKAT
GFD-KIAAETLKAGGPAMA-QILLKIINTAFTQGKTPVEWSKGLITPVH-----------
-----KKGDKLD-------------------------------PAN--------------
----YRAITLLSVPAKVFCRIEEH-----------LSEEQCGFRSSRGTTDAIFIVRQ--
-VLEKA-KERH-IPIHWNFVDFKAAFDT---------------------VWRDAL-WKCF
LSIGVETNLIDLIKYMYDQTKCAVIVNGKVTE-WFQV-KTGIRQGCLLSPSLFNIFLEFV
MA-----DVKN----------------------------------LDSGVQMGGIRCYNI
R---YADDTTL-----LELIY-DK--------------------LQISTNKLVEVCDKWG
M--------KINTAICRIMTTDDEE-----------TSIDG----NPIEKVED-CVFLGS
VVP----SVT--KDVKRRTNLASWAF----GRLRNNIWTNQDISRALKVRIYNALIRLIA
T-Y---------------------------------------------------------
------------------------------------------------------------
---------------------------------------------GSETW----------
-TLR------------------KS------------------------------------
------------------------------------------------------------
------------------------------------------------------------
------------------------------------------------------------
------------------------------------------------------------
---------------------------DR-DKLETFEMRCLR------------TIAGVH
---------------------------------------------------------H--
--------------------------LDK----IRS------------------------
--------VD--------------------------------------------------
---------------------IRKSLKISKTINEE-------------------------
-------ISNRR-----LK-WF---------------R---HVVR---------------
------------------------------------------------------------
------------------------------------------------------------
------------------------------------------------------------
------------------------------------------------------------
------------------------------------------------------------
------------------------------------------------------MPQERL
-----PI-QVHTN---DFTV---------------------------PRPPGRP------
-----PLRWK--------------------------------------------------
------------------------------------------------------------
------------------------------------------------------------
---DQIR-----------QDSGLS------------------------------------
------------------------------------------------------------
------------------------------------------------------------
--------------------LEAAQHQA--------------------------------
------------------------------------------------------------
------------------------------------------------------------
------------------------------------------------------------
------------------------------------------------
>Larimichthys__crocea
------------------------------------------------------------
------------------------------------------------------------
------------------------------------------------------------
------------------------------------------------------------
------------------------------------------------------------
------------------------------------------------------------
------------------------------------------------------------
------------------------------------------------------------
------------------------------------------------------------
------------------------------------------------------------
------------------------------------------------------------
------------------------------------------------------------
------------------------------------------------------------
-----------------------------------------------------------M
ESDFRTASRRFWTTIRRLRRGK--------------------------------------
----------------QCTINTVFSGDGV---LL-----TSTGD----VLGRWREYFEDL
LNPTSTSSVE-----------------EAESGDPVVVSPI--SGAEVAEVVKKLLGGKAP
GVD-EVRPEFLKALDVVGL-SWLTRLCNIAWTSGAVPLDWQTGVVVPLF-----------
-----KKGDRRM-------------------------------CSN--------------
----YRGITLLSLPGKVFSGVLERRVRKIVEPR--IQEEQCGFRPGRGTVDQLYTLSA--
-ALQGA-WEFA-QPVYMCFVDLEKAFDR---------------------VPREVL-WGVL
REYGVSDPLIRAIRSLYSRCQSLVRIAGSKSD-LFPV-GVGLRQGCPLSPVLFITFMDRI
SR-----RSQG-----------------------------------VEGLRFGGLRIGLL
L---FADDLVL-----LASSD-RD--------------------LQLSLERFAAECEAAG
M--------RISTSKSEAMVLSRKRVEC-------SLQVGD----EILPQVEE-FKYLGV
LFT-SEGRME--REIDRRIGAASAVM----RTLHRSVVVKKELSRKAKLSIYQSIYVPTL
T-Y---------------------------------------------------------
------------------------------------------------------------
---------------------------------------------GHELW----------
-VVT------------------ER------------------------------------
------------------------------------------------------------
------------------------------------------------------------
------------------------------------------------------------
------------------------------------------------------------
---------------------------IR-SRIQAAEMSFLR------------RVAGVS
---------------------------------------------------------L--
--------------------------RDR----VRS------------------------
--------SA--------------------------------------------------
---------------------IREEL---RVEPLL--------------LR---------
-------IERNQ-----LR-WL---------------G---HLVR---------------
------------------------------------------------------------
------------------------------------------------------------
------------------------------------------------------------
------------------------------------------------------------
------------------------------------------------------------
------------------------------------------------------MPPGRL
-----PG-EMFRA---RPS---------------------------GRRPRGRP------
-----RTRWR--------------------------------------------------
------------------------------------------------------------
------------------------------------------------------------
---DYVSRLAWERLGVPLGELAEVAGEREV------------------------------
------------------------------------------------------------
------------------------------------------------------------
--------------------WVSLLKLLPPRPEHG-------------------------
------------------------------------------------------------
------------------------------------------------------------
------------------------------------------------------------
------------------------------------------------
>Trichuris__suis
------------------------------------------------------------
------------------------------------------------------------
------------------------------------------------------------
------------------------------------------------------------
------------------------------------------------------------
------------------------------------------------------------
------------------------------------------------------------
------------------------------------------------------------
------------------------------------------------------------
------------------------------------------------------------
------------------------------------------------------------
------------------------------------------------------------
------------------------------------------------------------
------------------------------------------------------------
------------------------------------------------------------
------------------------------------------------------------
-----------------------------------------------------MKNGKAT
GAD-DLPSEFWKLCGPSGI-SWLTKLLNQITAHKQIPSAWKTSITIPIW-----------
----KEKGDIAD-------------------------------CST--------------
----YRPIRLTSHTLKILERIIDARLRDIIH----ITDNQHGFRKGSSTTDALHGIRL--
-LMEKY-REKN-RTLHVAFLDLEKAFDT---------------------LPHSTI-WFAL
REHNVPEKYVNWIKMIYKDATSRVSTSTGETE-TFPV-TVGVYQGSALSPLLLITVMATV
TR-----DLQT-------------------------------------------PYLHTM
L---YADDVVL-----MAESR-EE--------------------LEEKVITWKDRLTLYG
L--------KLNTGKTEYMEFGSQTPGT--------ISVH-----EPLTKALT-FKYLGS
YLS-HEGGVT--TDVSAKIRTAWQKW-----KTLTGVSCNKKLPRKLKSKVYRTVIRPAV
L-Y---------------------------------------------------------
------------------------------------------------------------
---------------------------------------------GSACW----------
-AIT------------------KK------------------------------------
------------------------------------------------------------
------------------------------------------------------------
------------------------------------------------------------
------------------------------------------------------------
---------------------------DE-QRLSVMETTMLR------------RTIGIS
---------------------------------------------------------K--
--------------------------LEH----IPN------------------------
--------ET--------------------------------------------------
---------------------IRLSM---GVAPIV--------------DK---------
-------VREKR-----LR-WF---------------G---HVLR---------------
------------------------------------------------------------
------------------------------------------------------------
------------------------------------------------------------
------------------------------------------------------------
------------------------------------------------------------
------------------------------------------------------REDNHP
-----LKRLLLHT----EIE--------------------------GKRPRGRP------
-----KLRWM--------------------------------------------------
------------------------------------------------------------
------------------------------------------------------------
---DKVH-----------TDLRQLCLTPDQ------------------------------
---------AHDRCT---------------------------------------------
------------------------------------------------------------
--------------------WKNITRTADPA-----------------------------
------------------------------------------------------------
------------------------------------------------------------
------------------------------------------------------------
------------------------------------------------
>Danaus__plexippus
------------------------------------------------------------
----------------------------------------------------MVAKVYGL
GTARASPINDAQAHRPTPAISGQGLPCQVRARLKTLVPQRKLRFATWNIGSLTGRCRELA
DVLMRRRVQCAFLQETRWKGNKSRNIGQG------------YRLIYTGSPSGKAGVAVVL
SEELRNGLLEVDRRCDRLMRVRV---------LIEGVITNLISAYTPQAGCSGSEKESFW
EQFEEVLRAIPAAEVIIVG-GDLNGHV---------------------------------
-------------------------------------GRAAETFDRVHGGFGY-GRRNAE
GENILRTCIASDLAVVNTFFQKTPQHL------------ITYKSGSHSTQIDYLLTRRCH
ISKVTNCKVIPGESLTAQHRLLVMDYV---------------------------------
------------------------------------------------------------
-----VTPKKKVAEKRKPRIRWWLLNGTMQTSFRAEVESQNLSTNT--------------
------------------------------------------------------------
----ETAQEVWDRAQSAIITAGKRVLGLSKGGRVIDKE-TWW------------------
-----------WNDEVQEVIREKKTAFK---------------------KWQQSN-SPED
RLEYIAAKRASKRAVARARSDRLSP------LYDTLETAEGQK-LIYKLARARDKATQD-
----------------IAKCLSVKDSQGT---LL-----CNHAS----VKERWRCYFKEL
LNTQHPCSLP-----------------TEIPPNLGLIAPI--TPDETRNCLRRMKNRKAV
GPD-DIPIEAWKSLGSLGV-LILTDLFNRVLNTGTMPHQWRYSYITPIY-----------
----KGRGSVQD-------------------------------CGS--------------
----YRGVKIMSHTMKLFERMIDLRLRRECT----VSECQYGFQPGSGTLDAIFAIRT--
-LMEAY-REKR-RALHVAFLDLQKAFDC---------------------VPRQCI-WWAL
RFKGIPEAYIDIIRDMYRDSVSMVRTAVGDTK-PFPI-SVGLHQGSALSPFLFNVVLDTV
SA-----NIQD-------------------------------------------QPPWLM
M---YADDIAL-----IDESR-LT--------------------LERRVNLWKGTLENGG
L--------KLNVTKTEYMACGSPDSCT--------IHIGP----EPAVKSEK-FRYLGS
ILH-ESGGID--HDVQARISAAWAKW-----REVTGVVCDRRIPTKLKGIIYKSIIRPVL
L-Y---------------------------------------------------------
------------------------------------------------------------
---------------------------------------------GSECW----------
-PTL------------------SR------------------------------------
------------------------------------------------------------
------------------------------------------------------------
------------------------------------------------------------
------------------------------------------------------------
---------------------------HT-QELHVTEMKMLR------------WMCGVT
---------------------------------------------------------R--
--------------------------ADR----IRN------------------------
--------TF--------------------------------------------------
---------------------IRGSL---GVRDVA--------------DK---------
-------LQESR-----LR-WY---------------G---HVAR---------------
------------------------------------------------------------
------------------------------------------------------------
------------------------------------------------------------
------------------------------------------------------------
------------------------------------------------------------
------------------------------------------------------RPENYV
-----GK-ICLDM----SVP--------------------------GARPPGRP------
-----RKRWL--------------------------------------------------
------------------------------------------------------------
------------------------------------------------------------
---DTVK-----------QDMRANGLTTAD------------------------------
---------AKDRAK---------------------------------------------
------------------------------------------------------------
--------------------WRSLSRKADPG-----------------------------
------------------------------------------------------------
------------------------------------------------------------
------------------------------------------------------------
------------------------------------------------
>Heliconius__melpomene
------------------------------------------------------------
---------------------------------------------------MDRKRHKGL
GTARASPQNDAQAHRPTPAISGQGLPCQVRARLKTRVPRQKLRFATWNIGSLTGRCRELA
DVLMRRRVQCAFLQETRWKGNKSRNIGQG------------YRLIYTGSPSGRNGVAVVL
SEELQNGLLEVDRRSDRLMRVRV---------LIEGVITNLISAYAPQAGCSASEKETFW
EQYEGVLLAVPSTELVLVG-GDLNGHV---------------------------------
-------------------------------------GRAAEPYERVHGGFGH-GLRNAE
GENILRTCIASDLAVVNTFFQKNSQHL------------ITYKCGSHSTQIDYLLTRRCH
MGRVTNCKVIPGESLTAQHRLLVMDFN---------------------------------
------------------------------------------------------------
-----VTPKRKVAEKRRPRIKWWLLNGPMQTDFLAEVKSHNLSTNT--------------
------------------------------------------------------------
----ETAQEAWDRAQSAIIAAGRRVLGVSRGGRVIDKE-TWW------------------
-----------WNDEVQEVTREKKAAFK---------------------KWQESN-SPED
RLEYTVAKRASKRAVARARSESLSP------LYDKLETVEGQK-LIYKLARSRDKVTQD-
----------------IAKCLCVRDSQGT---LL-----CNHDS----VKERWRSYFQEL
LNTQHPCSLH-----------------HDPPPNLGLIAPI--TLDETRNCLRRMKNGKAV
GPD-DIPIEAWKSLGSLGV-LMLTDLFNHILNTGKMPHQWRLSFITPIY-----------
----KGRGSVQD-------------------------------CGS--------------
----YRGIKLMSHTMKLFERMIDLRLRRECT----VSESQYGFQPGSGTMDAIFALRT--
-LMEAY-REKR-RALHVAFLDLQKAFDC---------------------VPRQCI-WWAL
RSKGIPEAYIEIIRGMYHDSASMVRTAVGDTR-PFPI-TVGVHQGSALSPFLFNVVLDTV
SA-----HIQD-------------------------------------------QPPWLM
M---YADDIAL-----IAENR-LT--------------------LERKVNLWKGTLENGG
L--------KLNVSKTEYMACGSRDSST--------ILIGP----EPAVKSEK-FRYLGS
VMH-ESGGID--HDVHGRISAAWAKW-----REVTGVVCDRRIPPKLKGLIYKSIVRPVL
L-Y---------------------------------------------------------
------------------------------------------------------------
---------------------------------------------GSECW----------
-PAL------------------SR------------------------------------
------------------------------------------------------------
------------------------------------------------------------
------------------------------------------------------------
------------------------------------------------------------
---------------------------HT-QELHVTEMKMLR------------WMCGVT
---------------------------------------------------------R--
--------------------------SDR----IRN------------------------
--------TF--------------------------------------------------
---------------------IRGSL---GVRDVA--------------DK---------
-------LQERR-----LR-WF---------------G---HVTR---------------
------------------------------------------------------------
------------------------------------------------------------
------------------------------------------------------------
------------------------------------------------------------
------------------------------------------------------------
------------------------------------------------------RPKNYV
-----GR-KCLAI----LVP--------------------------GARPPGRP------
-----RKRWL--------------------------------------------------
------------------------------------------------------------
------------------------------------------------------------
---DVVM-----------QDMRANGLTTED------------------------------
---------AKDRAK---------------------------------------------
------------------------------------------------------------
--------------------WSRLSRKADPGNSRD-------------------------
------------------------------------------------------------
------------------------------------------------------------
------------------------------------------------------------
------------------------------------------------
>RTE-1_LVa
------------------------------------------------------------
------------------------------------------------------------
------------------------------------------------------------
------------------------------------------------------------
------------------------------------------------------------
------------------------------------------------------------
------------------------------------------------------------
------------------------------------------------------------
------------------------------------------------------------
------------------------------------------------------------
------------------------------------------------------------
------------------------------------------------------------
---------MIRQAAEEILGMTSGKG------PPNDKE-TWW------------------
-----------WKEEIRKLHLVKDHPMTRKLGGGRKKFGNYKAEEDCKEGILQNR-NEEN
EERLKTANKAAKKAVAVAKAEAREE------MYQELDTRGGQK-KLGKGRNVSRTRYKRR
TEKIINSKGQRQEYERSEHIRHMKDTEGN---VLYMMMHKKEMEGIFCIKRRWKEYFENL
MNVENPRVEI-----------------GAGLPTERRTDNI--SRREVEKALRLMKSNKAV
GPD-NIPIEAWKSLGEAAV-DVLWDLLNKIYEQEKIPSEWRKSTIVPIYNRRVTSRTALT
TGELNQKGNIQD-------------------------------CTN--------------
----YRGIKLISHTMKLWERTIGMRIEAETV----ISENQFGFVKGRQTSDAIFALRQ--
-TMEKY-REKQ-KGLHMAFIDLEKAYDR---------------------VPRSEV-WRCM
REKGVSEKYVRLVQDMYRDVTSQVSSCVGITD-EFNI-KVGLHQGSTLSPYIFDLIMDVL
SE-----GIRE------------EA-----------------------PW--------TM
L---FADDIVL-----VCNTK-ESLRENFRNGRGLWRTEAYKRIIERKLSQWKRALEDRG
L--------KISRTKSEYLSF-----ND--FEEENGVEMDD----EIIKRVPA-FKYLGS
HVT-EDGELD--VEVNQRIQSGWQAW----RRFS-GVLCDKKISARLKGKVYKTAVRPAI
L-Y---------------------------------------------------------
------------------------------------------------------------
---------------------------------------------GSETW----------
-PIKGADLLSFMGARHGQL---KV------------------------------------
------------------------------------------------------------
------------------------------------------------------------
------------------------------------------------------------
------------------------------------------------------------
---------------------------HE-KKVNVAEMRMLR------------WMCGVT
---------------------------------------------------------R--
--------------------------KDK----IRN------------------------
--------DY--------------------------------------------------
---------------------IRGTV---KVTEVS-------------AKR---------
-------WQERK----GLT-GM---------------G---MSSE---------------
------------------------------------------------------------
------------------------------------------------------------
------------------------------------------------------------
------------------------------------------------------------
------------------------------------------------------------
------------------------------------------------------VKKGYI
-----GN-QVMEM----RMD--------------------------VRR-RGRP------
-----KLSWR--------------------------------------------------
------------------------------------------------------------
------------------------------------------------------------
---ERLK-----------EDLEDKGTQKGR------------------------------
----------CQWTE-------------------AR------------------------
------------------------------------------------------------
--------------------WKRLARNSDHIEME--------------------------
------------------------------------------------------------
------------------------------------------------------------
------------------------------------------------------------
------------------------------------------------
>Diaphorina__citri
------------------------------------------------------------
------------------------------------------------------------
------------------------------------------------------------
------------------------------------------------------------
------------------------------------------------------------
------------------------------------------------------------
------------------------------------------------------------
------------------------------------------------------MIRNQF
KNEVLIQVEKSEKSDWW-------------------------------------------
------------------------------------------------------------
------------------------------------------------------------
------------------------------------------------------------
----KKASVVIKDVGEKILGKTS--G----KGAPRDKE-TWW------------------
-----------WDESVQKAVKEKKIAKK---------------------RWDETR-SDED
KARYKETNKEAKKAVARAKAKAFSI------FYESINKKEGEK-KLFRIAKERDKASKDF
-----------------THIRQIKDEQGV---VL-----REERE----IKERWKTYFEKL
LNEENPRNVF-----------------EEGTPNEGMTAEI--SREEVVLAVKKMKNGKAT
GPD-EIPVEAWKSLGEKGI-DILWKMMKQIYERERIPDEWRESEIVPIY-----------
----KQKGDIQD-------------------------------ANN--------------
----YRGIKLMPHTMKIWERIIEHRLRAETE----ISKEQFGFMPGKSTTDAIFALRQ--
-LMEKY-LEKG-KPLYFVFIDLEKAYDR---------------------VPRSEI-WRCM
RQKGAPEKYVTLVRDMYKDAKTKIRSSVGTTD-WINV-KVGLHQGSAISPYLFDMVMDVI
TE------------------------------------------------SIRDETPWSM
M---FADDVVL-----CGPKK-ED--------------------VERKLEYWRKALEDRG
L--------KVNKAKTVQLNFGESRNSN--------ILIDG----QNLNIVEE-FKYLGS
TLA-KDGSLE--KEINHRINAGWMNW-----KKTSGVLCDKNINLKTKGMMYKTIVRPAL
T-Y---------------------------------------------------------
------------------------------------------------------------
---------------------------------------------GAETW----------
-ALK------------------KT------------------------------------
------------------------------------------------------------
------------------------------------------------------------
------------------------------------------------------------
------------------------------------------------------------
---------------------------EE-KRLETTEMKMLR------------WMCGVT
---------------------------------------------------------R--
--------------------------LDK----IRN------------------------
--------EI--------------------------------------------------
---------------------IRGKV---KVLEIS--------------KK---------
-------IQEKR-----LQ-WY---------------G---HIER---------------
------------------------------------------------------------
------------------------------------------------------------
------------------------------------------------------------
------------------------------------------------------------
------------------------------------------------------------
------------------------------------------------------RDEEYV
-----GN-KVREM----EVE--------------------------GQRGRGRP------
-----KKKWI--------------------------------------------------
------------------------------------------------------------
------------------------------------------------------------
---NNIN-----------EDLREKQLTGNE------------------------------
---------VQNRHD---------------------------------------------
------------------------------------------------------------
--------------------WRQLTRNVDPA-----------------------------
------------------------------------------------------------
------------------------------------------------------------
------------------------------------------------------------
------------------------------------------------
>Bombyx__mori
------------------------------------------------------------
-------------------------------------------------MDRLHNTFGIT
NRASPRNDAQKYRPTSANNILGLPSHGRARLMKLVPNCSLKFRFATLNVGTLTGKTKELA
SLFKRRKVDFACLQETRWTGAKALNIGEG------------YKLMYVGARHGRNGVAIAV
KAEHLENFLEVNRINDRLMSLKV---------LVEGEVINVISAYAPQAGCSRAEKDSFW
TTLEDHLRQIPSKETMLLG-GDLNGHI---------------------------------
-------------------------------------GTENKAFKRVHGGHGF-GTINEE
GEVILSTAAAFDLAITNTFF--AKKPEHTIT----------YKSGQTTSQIDYILVNRAY
IGRVTNCKVIPGECAVTQHRIVVMDML---------------------------------
------------------------------------------------------------
-----FKKTSKTKTSHTPEITKWWNLKGDKIPEFCNHLSNLKVDTE--------------
------------------------------------------------------------
----LDIDNIWDHLSKSIVKAGNITLGRTKGGRINNKE-TWW------------------
-----------WTEAVQNAIQKKKDAFK---------------------TWQSTQ-TSED
QERYKRIKKETKKIVAVERAVALKT------MYEQLETKEGQK-CIFKLAKQRCWSTRD-
----------------PTRCRAVKDPNGE---LL-----YGDSD----VLSAWHQYYEQL
LNPTQAAIQL-----------------TKVVRNIGLIPPI--RPNEFKMALEKMPNKKAT
GPD-GIPVEAWKCLREHGI-ETLTKLFNCVLRSSKMPAAWRLSTIVPIY-----------
----KGKGSKYE-------------------------------CSN--------------
----YRGIKLLSHTMKLYERVIDSRLRSECS----LSKNHYGFVQGLSTTDPMFALNT--
-IAEEY-REKL-RPLYVAFLDMEKAFDR---------------------VPRDTI-WWSL
RKKNVPEHYVNVIIDMYRDARSMVRTVVGQTK-PIAV-AEGLHQGSVLSPFLFGMVIDSL
TE-----VAQS------------SA-----------------------SW--------TF
I---YADDVAI-----CTESR-TK--------------------LREALLLWKQQLQAGG
L--------ILSVAKTHYMSFNDPDPGD--NSP---ISIDG----QLVNMCDQ-YKYLGT
MMH-RSGNLK--CNIQHRIAAAWLKW----REVS-GVTCDRRMPVKLKGMIYKTIIRPVL
M-Y---------------------------------------------------------
------------------------------------------------------------
---------------------------------------------GSETW----------
-AAT------------------KR------------------------------------
------------------------------------------------------------
------------------------------------------------------------
------------------------------------------------------------
------------------------------------------------------------
---------------------------NV-HTIQVAEMKMLR------------WMCGVT
---------------------------------------------------------R--
--------------------------LDK----IRN------------------------
--------EY--------------------------------------------------
---------------------VRGSL---GVRDIA--------------DK---------
-------MQESR-----LR-WY---------------G---HVKR---------------
------------------------------------------------------------
------------------------------------------------------------
------------------------------------------------------------
------------------------------------------------------------
------------------------------------------------------------
------------------------------------------------------KQPDYV
-----GN-LALLL----DLP--------------------------GRRPRGRP------
-----KTRWR--------------------------------------------------
------------------------------------------------------------
------------------------------------------------------------
---DVVL-----------KDKRECNVADED------------------------------
----------VE-DR-------------------AK------------------------
------------------------------------------------------------
--------------------WRSKVRKADPTTMWDK------------------------
------------------------------------------------------------
------------------------------------------------------------
------------------------------------------------------------
------------------------------------------------
>Malus__domestica
------------------------------------------------------------
------------------------------------------------------------
------------------------------------------------------------
------------------------------------------------------------
------------------------------------------------------------
------------------------------------------------------------
------------------------------------------------------------
------------------------------------------------------------
------------------------------------------------------------
------------------------------------------------------------
------------------------------------------------------------
------------------------------------------------------------
-------------MASCIRKVAKEVLGESKGFATHQKE-SWW------------------
-----------WNEEVKAKKECCKALYK--------------------------DRTDEN
GERYRKAKQEAKKAVREAKLAAYDD------MYKRLDTKEGEL-DIYKLARAREKKTRD-
----------------LNQVRCIKDEDGK---VL-----ATENA----VKDKWRGYFHNL
FNEGHERSAS-----------LGELSNSEECRNYSFYRRI--RKEEVVVALKKMKHRKAV
GPD-DIPIEVWKVLGETGI-TWLIDLFNRILKTKKMPNEWRTSPLVPIY-----------
----KNKGDVQN-------------------------------CMN--------------
----YRGIKLMSHTMKLWERVIEHRLRQETR----VSDNQFGFMPGRSTMEAIYLLRR--
-LMERY-RDGK-KDLHMVFIDLEKAYDR---------------------VSRDII-WRIL
EKKGVRVAYIQAIKDMYEGAKTAVRTYEGQTE-SFPI-TVGLHQGSSLSPYLFALVMDEL
TG-----HIQD------------DI-----------------------PW--------CM
L---FAYDIVL-----IDETQ-EG--------------------VNAKLNLWREVLESKG
L--------CLSRSKTEYMECKFSANGS--QNE-LGVRIGD----QEIPKSDR-FRYLGS
ILQ-KNGELD--EDLNHRIQAGWMKW----KSAS-GVLCDRRMPLKLKGKFYRTAIRPAM
L-----------------------------------------------------------
------------------------------------------------------------
------------------------------------------------------------
------------------------------------------------------------
------------------------------------------------------------
------------------------------------------------------------
------------------------------------------------------------
------------------------------------------------------------
------------------------------------------------------------
------------------------------------------------------------
--------------------------KDK----IRN------------------------
--------ED--------------------------------------------------
---------------------IRGKV---GVAEIE--------------GK---------
-------MRENW-----LR-WF---------------G---HVQR---------------
------------------------------------------------------------
------------------------------------------------------------
------------------------------------------------------------
------------------------------------------------------------
------------------------------------------------------------
------------------------------------------------------RPTDAP
-----IR-RCDYG---TKVQ--------------------------GRKGRGRP------
-----RKTLE--------------------------------------------------
------------------------------------------------------------
------------------------------------------------------------
---ETLR-----------KDLEYLDLMEDM------------------------------
----------TQ-DR-------------------AQ------------------------
------------------------------------------------------------
--------------------WRSKIHVAD------------------PTQ----------
------------------------------------------------------------
------------------------------------------------------------
------------------------------------------------------------
------------------------------------------------
>Malus__x__robusta
------------------------------------------------------------
--MNPEQNRAKARASPVSGALCGPSTVISEQGSLYLHRHPDAVLNEQGGHRNFFSNDSTQ
SCLGAYAPINFTRDTQKKYFDPIRRGRVKKLGQKGRVQKSKMRLGTWNIGTLTGKSMEVV
EVMVRRRINIMCLQETKWVGSKAKDLENS-----------GFKLWYSGTHRTRNGVGIIV
DKTLVQDVVDVKRVGDRIMAIKI---------VIRQELINVISAYAPQVGLDTSSKEKFW
EDLGDLVQGIAQTEKLFIG-GDLNGHV---------------------------------
-------------------------------------GRETGNYRGFHGGHGF-GERNED
GEAILDFAMAYDLFLANTFFKKREEHV------------ITYKSGSSKTQIDFLLMRKGD
RITCKDCKVIPGESVANQHRLLVMDVL---------------------------------
------------------------------------------------------------
-----IKRVRQKNKTWKCPRTRWWNLKEEKQAIFKEKVITQCVWDRE-------------
------------------------------------------------------------
----GEASQMWDSMASCIRKVAKEVLGESKGFAPHQKE-SWW------------------
-----------WNEEVQTKVKAKKECCK---------------------ALYKDR-TDEN
GERYRKAKQEAKKAVREAKLAAYDD------MYKRLDTKEGEL-DIYKLARAREKKTRD-
----------------LNQVRCIKDEDGK---VL-----ATENA----VKDRWRGYFHNL
FNEGHERSAS-----------LWELSNSEECRNYSFYRRI--RKEEVVVALKKMKHRKAI
GPD-DIPIEVWKVLGETGI-TWLTDLFNRILKTKKMPNEWRTSTLVPIY-----------
----KNKGDVQN-------------------------------CMN--------------
----YRGIKLMSHTMKLWERVIEHRLRQETR----VSDNQFGFMPGRSTMEAIYLLRR--
-LMERY-RDGK-KDLHMVFIDLEKAYDR---------------------VPRDIL-WRIL
EK-----------------------------------------KGCML------------
------------------------------------------------------------
----FADDIVL-----IDETQ-EG--------------------VNAKLNLWREVLESKG
L--------RLSRSKTEYMECKFSANGG---QNELGVRIGD----QEIPKSDR-FRYLGS
ILQ-KNGELD--GDLNHRIQAGWMKW-----KSASGVLCDRRMPLKLKGKFYRTAIRPAM
L-Y---------------------------------------------------------
------------------------------------------------------------
---------------------------------------------GTECW----------
-AVK------------------HQ------------------------------------
------------------------------------------------------------
------------------------------------------------------------
------------------------------------------------------------
------------------------------------------------------------
---------------------------HV-HKMGVAEMRMLR------------WMCGHT
---------------------------------------------------------R--
--------------------------KDK----IRN------------------------
--------ED--------------------------------------------------
---------------------IRGKV---GVAEIQ--------------GK---------
-------MRENQ-----LR-WF---------------G---HVQR---------------
------------------------------------------------------------
------------------------------------------------------------
------------------------------------------------------------
------------------------------------------------------------
------------------------------------------------------------
------------------------------------------------------RPTDAP
-----IR-RCDYG---TEVQ--------------------------GRRGRGRP------
-----RKTLE--------------------------------------------------
------------------------------------------------------------
------------------------------------------------------------
---ETLR-----------KDLEYLDLTKDM------------------------------
---------TQDRAQ---------------------------------------------
------------------------------------------------------------
--------------------WRSKIHIADPTQ----------------------------
------------------------------------------------------------
------------------------------------------------------------
------------------------------------------------------------
------------------------------------------------
>Arachis__hypogaea
------------------------------------------------------------
------------------------------------------------------------
------------------------------------------------------------
------------------------------------------------------------
------------------------------------------------------------
------------------------------------------------------------
------------------------------------------------------------
------------------------------------------------------------
------------------------------------------------------------
------------------------------------------------------------
------------------------------------------------------------
------------------------------------------------------------
------------------------------------------------------------
------------------------------------------------------------
------------------------------------------------------------
-----------------------MDKDGE---VL-----AQEEK----INERWKSYFYEL
FNEGQKTLSS-----------LGRLCTREKDKNFDYYRRI--RDFEVKEALNQMKNDRAV
GPD-NIPIEVWKDLGEKDI-NWLTKLFNEILRSKKMPGEWRKSTLVPIY-----------
----KNKGDIQS-------------------------------CEN--------------
----YRGIKLMTHTMKLWERVIERGLRKETQ----VTENQFGFMSGRSITEAIYLLRR--
-MMERY-RSNK-RDLHMVFIDLEKAYDR---------------------VPREVL-WKVL
EKMRVRIAYIRAIKDMYDGATTSVKTQGGVTE-EFPI-GIGLHQGSSLSPYLFTIVLEVL
TE-----HIQE-------------------------------------------PVPWCI
L---FADDIVL-----MGELR-ED--------------------LNKKLELWKEALEVYG
L--------RISRSKTEYMECKFSLRRE---NTNIEVEIGE----NILRKVKS-FKYLGC
IIQ-DNGEIE--QDVNHRIQAGWSKW-----RSASGFICDKKVPLKLKGKFYRTAIRPAM
L-Y---------------------------------------------------------
------------------------------------------------------------
---------------------------------------------GTECC----------
-AAK------------------GE------------------------------------
------------------------------------------------------------
------------------------------------------------------------
------------------------------------------------------------
------------------------------------------------------------
---------------------------HE-HKLSVAEVKMLR------------WMSGHT
---------------------------------------------------------R--
--------------------------LDK----IRN------------------------
--------ED--------------------------------------------------
---------------------IRERV---GVAPIV--------------EK---------
-------IVESR-----LR-WF---------------G---HVRR---------------
------------------------------------------------------------
------------------------------------------------------------
------------------------------------------------------------
------------------------------------------------------------
------------------------------------------------------------
------------------------------------------------------RPIEHP
-----VR-RVDEM---EDGQ--------------------------RAKGRGRP------
-----KKTIH--------------------------------------------------
------------------------------------------------------------
------------------------------------------------------------
----ELH-----------LPPPPPPPPPPP------------------------------
------------------------------------------------------------
------------------------------------------------------------
--------------------WPRPTVRCHVPPRVPSLPCPLRYPPPPLFPSPPHPCP---
------------------------------------------------------------
------------------------------------------------------------
------------------------------------------------------------
------------------------------------------------
>Medicago__truncatula
------------------------------------------------------------
------------------------------------------------------------
------------------------------------------------------------
------------------------------------------------------------
------------------------------------------------------------
------------------------------------------------------------
------------------------------------------------------------
------------------------------------------------------------
------------------------------------------------------------
------------------------------------------------------------
------------------------------------------------------------
------------------------------------------------------------
---------MWERMAHEIKKVAKETLGESRGFGPRGKE-SWW------------------
-----------WNDNVQSKVRIKRDCFK---------------------DWSRCK-NVET
WDKYKIARKEAKKVVSEARTQAFEG------LYQSLGTKEGEK-SIYKLSKGRERKTRD-
----------------LDQVKCIKDEEGR-------------------VLVRHRR-----
-----------------------------GGPNYNYYRRI--QEHEVREALKRMGSDEAV
GPD-NIPIEVWKSLGDRGT-VWLANLFNEIIRTKKMSDEWRRSTLIPID-----------
----KNKGDIQN-------------------------------CAN--------------
----YRGIKLMSHTMKLWERVIKRRLRKETL----VTDNQFGFMLGRSTMEAIYLLQR--
-VMERY-RTDK-KDLHLVFFDLEKGYDR---------------------VPREIL-WKAL
EKKRVRIAYIRAIKDMYERASTSVKTQDGTTE-DFPI-TIGLHQGSTLTPYLFTLVLDVL
TE------------------------------------------------HIQELAPRCM
L---FADDVVL-----VGESR-EE--------------------VNGRLETWRQALEAYG
F--------RLSRSKTKYMECNFSGRRS---RSTLEVKVGD----HIIPQVTR-FKYLGS
FVQ-NDGEIE--ADVSHRIQAGWLKW-----RRASSVLCDKKVPLKLTGKFYRTAVRPAL
L-Y---------------------------------------------------------
------------------------------------------------------------
---------------------------------------------GTECW----------
------------------------------------------------------------
------------------------------------------------------------
------------------------------------------------------------
------------------------------------------------------------
------------------------------------------------------------
------------------------------------------------------------
------------------------------------------------------------
------------------------------------------------------------
------------------------------------------------------------
------------------------------------------------------------
-----------------------------------------AVKS---------------
------------------------------------------------------------
------------------------------------------------------------
------------------------------------------------------------
------------------------------------------------------------
------------------------------------------------------------
------------------------------------------------------QHENQT
------------------------------------------------------------
------------------------------------------------------------
------------------------------------------------------------
------------------------------------------------------------
------------------------------------------------------------
------------------------------------------------------------
------------------------------------------------------------
------------------------------------------------------------
------------------------------------------------------------
------------------------------------------------------------
------------------------------------------------------------
------------------------------------------------
>Nicotiana__sylvestris
------------------------------------------------------------
------------------------------------------------------------
------------------------------------------------------------
------------------------------------------------------------
------------------------------------------------------------
------------------------------------------------------------
------------------------------------------------------------
------------------------------------------------------------
------------------------------------------------------------
------------------------------------------------------------
------------------------------------------------------------
------------------------------------------------------------
------------------------------------------------------------
------------------------------------------------------------
-------------------------------MLEELEYSERQR-----------------
------------------------------------------------------------
--------------------------------DFGYCRHI--RVGEVIRAMRRMSRGRAI
GPN-EIPVELWKSVSKEGL-EWIARLFNVIFRTKKIPEDWRRSTIIPMY-----------
----RNKGDVQN-------------------------------YTN--------------
----YKGIKLLSHTMKVWEMMIEGRLRRCVS----ISENQFGFMPERSTTEAIHIVRK--
-LVEQY-RVVN-KDCIWCALAWRKPMTK---------------------SQREVI-WRYL
EARGVHVAYIRVIQDLYDRSKTRVRTTEGDSD-YFPV-EMGLHQGSTLIPFLFFLEMDSL
TR------------------------------------------------HIQGEVPWYL
L---FAYDIVL-----IDETR-CG--------------------VNERLE------EADG
-----------------------------------NVRLDT----QVIPRRES-FKYLRS
IIQ-KDWEID--EDFTHRIRAEWMKW-----RLASDVLCDKNMLLR--------------
------------------------------------------------------------
------------------------------------------------------------
---------------------------------------------PKEYW----------
-PVK------------------NS------------------------------------
------------------------------------------------------------
------------------------------------------------------------
------------------------------------------------------------
------------------------------------------------------------
---------------------------HV-QQMKVAETRILR------------WMCGHN
---------------------------------------------------------R--
--------------------------LDR----IRN------------------------
--------EI--------------------------------------------------
---------------------IRDKV---GVALME--------------AK---------
-------MRKAR-----LI-WF---------------G---HVKR---------------
------------------------------------------------------------
------------------------------------------------------------
------------------------------------------------------------
------------------------------------------------------------
------------------------------------------------------------
------------------------------------------------------RSTDAP
-----IR-RCERL---ALGG--------------------------GRRDRGRT------
-----KKSWG--------------------------------------------------
------------------------------------------------------------
------------------------------------------------------------
---EVIR-----------REMAQLELTEDM------------------------------
---------TLDRKV---------------------------------------------
------------------------------------------------------------
--------------------WRLKIRIKG-------------------------------
------------------------------------------------------------
------------------------------------------------------------
------------------------------------------------------------
------------------------------------------------
>Solanum__tuberosum
MAAAGAIYSLDFWDFSLNFAAQSCWVSHARKKKMQGGGVGFGIVCWVCCCASQKQREDQL
RAASLFLSLLLSSSEDDNNEQQLQLLGPASGEQQTPAKPRGETAATVCRRDQPDLAGKLP
IDHQIYIVLVDLVSNGGNESCLRLRPRSRENRGKWVTGSHNVRVGSWNISSLTGKSIELV
KILKKRKINIACVQETRWVGSKARDVDGF-------------KLWYSGGSKDRNGVGILV
DGDLRGQVVEVRRINDRLMTIKL---------VIGGCTLSVISAYAPQVGLDEEAKKLFY
EELDEVVRGFGF------------------------------------------------
------------------------------------------------------GERNGG
GTSLLDFAKAFELVIANSCFPKKENHL------------VTYRSTVAKTQIDYLLLRKGD
RGLFKDCKVIPSENLTTQHKLLVMDLK---------------------------------
------------------------------------------------------------
-----IKRDRRKKMVPDRPRIKWGGLTLALSREMGEELMGMRAWSGN-------------
------------------------------------------------------------
----GDADSMWNKAASCIREVASKVLGVSRGKFGGHKG-DWW------------------
-----------WNGEVHGKVEAKKAAYT------------------KLAECVDEEEKRTL
KKVYKTTKTEAKLAVTKAKTAAFER------LYVELGDKGGDK-KLYRLAKARERKARD-
----------------VDQVKCIKDEEGK---IL-----VEETS----IKQRWRSYFHKL
LNEKGEADIV-----------LGDLAHSERLRDFGYCRCV--RTEEVIRAISRMSRGRAT
GPD-EIPVEFWKSMDKAGI-KWLTGLFNVIFKTAKMPEEWRWSTMVPLY-----------
----KNKGDIQN-------------------------------CNN--------------
----YRGIKLLSHTMKIWERVVEMRVRKGVS----ISENQFGFMPGRSTTEAIHLMRR--
-LVEKY-RERK-RDLHMVFIDLEKAYDK---------------------VPRNVL-WRCL
ESKGVPMIYIRAIKDMYGGAKTRVRTIGGDSD-HFPV-EMGLHQGSVLSPFLFALVMDEL
TR------------------------------------------------SIQETVPWCM
L---FADDIVL-----IDETR-DR--------------------VNARLEVWRQTLESKG
F--------RLSRTKTEYLGCKFSDALD---EADVEVRLAT----QSIPKKES-FKYLGS
VIQ-GSGDID--DDVTHRIGVAWMKW-----RLASGVLCDKKIPPK--------------
------------------------------------------------------------
------------------------------------------------------------
---------------------------------------------LK-------------
------------------------------------------------------------
------------------------------------------------------------
------------------------------------------------------------
------------------------------------------------------------
------------------------------------------------------------
-----------------------------------GEMRMLR------------WMCGHT
---------------------------------------------------------R--
--------------------------SDK----IRN------------------------
--------EV--------------------------------------------------
---------------------IREKV------LCS--------------SN---------
-------YKTES-----MI-FY---------------S---FKVK---------------
------------------------------------------------------------
------------------------------------------------------------
------------------------------------------------------------
------------------------------------------------------------
------------------------------------------------------------
------------------------------------------------------FSM---
------------------------------------------------------------
------------------------------------------------------------
------------------------------------------------------------
------------------------------------------------------------
------------------------------------------------------------
------------------------------------------------------------
------------------------------------------------------------
------------------------------------------------------------
------------------------------------------------------------
------------------------------------------------------------
------------------------------------------------------------
------------------------------------------------
>Nicotiana__tomentosiformis
------------------------------------------------------------
------------------------------------------------------------
------------------------------------------------------------
------------------------------------------------------------
------------------------------------------------------------
------------------------------------------------------------
------------------------------------------------------------
------------------------------------------------------------
------------------------------------------------------------
------------------------------------------------------------
------------------------------------------------------------
------------------------------------------------------------
---------MWSTTVNYVREAAREVLGISKGYSGRHQG-DWW------------------
-----------WNDVVQGKVEANKVAYM-----------------KLAGSTSKEE-RRAN
RERYKVARKEAKLAVTEAKNAVFGR------LYEELGDKGGDR-KLFRLAKARERKAWD-
----------------LDQVRCIKDEDGR---VL-----MGEFQ----IKQRWQTYLRGL
LNEEGDRDIV-----------LGDLGHSESPRDIRYCRRI--KVEEVVGALRKMSRVRAP
GLD-EIPVEVWKCVSRAGL-EWLIVLFNVIFRTKRMLDEWRWSTVVPLY-----------
----KNKGDIQC-------------------------------CNN--------------
----YRSIKLLSHTMKVWERVVKVRERKTLS----ISDN-----------------RR--
-LVGQY-RDKK-KDLHMVFIDLEKTYDK---------------------VPREAF-WRCL
EAKGVPVAYIRAIKDMYDGAKAKVRIVGDS-------------KGCAM------------
----------------------------------------------------------VF
V---ISDDIVL-----IDETR-GG--------------------VNERLEVWIQAIESKG
F--------KLSRSKTEYLECKFSA-----------------------------------
------------------------------------------------------------
------------------------------------------------------------
------------------------------------------------------------
------------------------------------------------------------
------------------------------------------------------------
------------------------------------------------------------
------------------------------------------------------------
------------------------------------------------------------
------------------------------------------------------------
------------------------------------------------------------
------------------------------------------------------------
------------------------------------------------------------
------------------------------------------------------------
------------------------------------------------------------
------------------------------------------------------------
------------------------------------------------------------
------------------------------------------------------------
------------------------------------------------------------
------------------------------------------------------------
------------------------------------------------------------
------------------------------------------------------------
------------------------------------------------------------
------------------------------------------------------------
------------------------------------------------------------
------------------------------------------------------------
------------------------------------------------------------
------------------------------------------------------------
------------------------------------------------------------
------------------------------------------------------------
------------------------------------------------------------
------------------------------------------------------------
------------------------------------------------------------
------------------------------------------------
>Ancylostoma__ceylanicum
------------------------------------------------------------
------------------------------------------------------------
------------------------------------------------------------
------------------------------------------------------------
------------------------------------------------------------
------------------------------------------------------------
------------------------------------------------------------
----------------------MKRESQK----------ITYCSGGRQSEIDYILVRRRF
LKTVKNVKTIPGEEIAGQHRPVVADVC---------------------------------
------------------------------------------------------------
-----IALQKHTKAKREPRIRWWKLAGETQKTFRDKIIAAGLPEPY--------------
------------------------------------------------------------
----GHIDSVWASAATTILTCARDTLGETKGGRRGDRA-TWF------------------
-----------WSEDVQKIVKAKKDAYK---------------------AWQKTK-SLSS
LAEYKLRKKEAKAAVARAKNAVMDE------LYDKLESSQAEK-HVFRLAKARHRASLD-
----------------VTEVRAVKNEDGE---VL-----RDPVA----VKERWRVYFEHL
LNEEFPRKPK-----------------APAEPVAGPMQPW--TADEVRKAIKKMKAGKAT
GPD-GIPVEAWRSLGELGV-RWLTEFFNNITRSAKMPEAWRDSIIVPIF-----------
----KRKGDAMN-------------------------------CTN--------------
----YRGIKLIAHTMKIYERLLDMRLREMVE----ISPDQFGFVPERSTIDAIFIARQ--
-LMEKY-REKN-KPCHLAFLDLEKAYDR---------------------LPRTVL-WEVM
RERGIPECMVRTVQVMYDGSTARVRTSHGMTS-KFDI-TVGVHQGSALSPFLFIMTLDTV
VK-----HLLE-------------------------------------------GPPSTL
L---YADDVAL-----IADSR-AE--------------------LQLKIQKWQTALADAG
F--------KLNLKKTEVMSSIGGGDAM--------LDENG----TAFTQTEE-FQYLGS
ILS-ADGTVD--AAVRGRIACAWLKW-----RESTGILCDRRCSRVLKGKIYRTVVRPAM
M-Y---------------------------------------------------------
------------------------------------------------------------
---------------------------------------------GSECW----------
-PVT------------------KA------------------------------------
------------------------------------------------------------
------------------------------------------------------------
------------------------------------------------------------
------------------------------------------------------------
---------------------------HE-RTLNTAEMRMLR------------WACGLT
---------------------------------------------------------R--
--------------------------RDK----VCN------------------------
--------ED--------------------------------------------------
---------------------IRALM---QTAPIQ--------------QK---------
-------LRAQR-----LR-WF---------------G---HVIR---------------
------------------------------------------------------------
------------------------------------------------------------
------------------------------------------------------------
------------------------------------------------------------
------------------------------------------------------------
------------------------------------------------------RSPLHP
-----TR-KAMEM----EVS--------------------------GKRPRGAP------
-----KKRWK--------------------------------------------------
------------------------------------------------------------
------------------------------------------------------------
---DTVS-----------KDMRELGVTKDD------------------------------
---------AQDRDL---------------------------------------------
------------------------------------------------------------
--------------------WRRRTKTADPANARDKR-----------------------
------------------------------------------------------------
------------------------------------------------------------
------------------------------------------------------------
------------------------------------------------
>Haemonchus__contortus
------------------------------------------------------------
------------------------------------------------------------
------------------------------------------------------------
------------------------------------------------------------
------------------------------------------------------------
------------------------------------------------------------
------------------------------------------------------------
------------------------------------------------------------
------------------------------------------------------------
------------------------------------------------------------
------------------------------------------------------------
------------------------------------------------------------
------------------------------------------------------------
------------------------------------------------------------
------------------------------------------------------------
------------------------------------------------------------
--------------------------------------------------MGKMKVGKAT
GPD-GVPIEAWKALGEYGV-KWLTRFLNTVTAEGRIPDAWRKSTIVPIF-----------
----KQKGDAME-------------------------------CSN--------------
----YRGIRLTTHTMKLYERLVDSRLRELVP----ISQKQFGFMPERSTTDAIFIARQ--
-VMEKY-REKR-RPCYIAFLDLEKAFDR---------------------LPRQVL-WRAL
RKRKVPEHLISLVKDMYDGSTTTIRTPHGQTG-AIDV-TVGVHQGSALSPFLFLLTMDVI
TE------------------------------------------------ELMDGPLKTI
L---YADDIAL-----IAESK-DE--------------------LQDKLQNWQRVLAESG
L--------RLNVKKTKFLSSEEGTESI--------VDGRG----EAIEKVQD-FRYLGS
DLA-ADGSVD--QAVKSRINAAWMKW-----RESTGILCDRRCSRTLKGKVYRTVVRPTM
L-Y---------------------------------------------------------
------------------------------------------------------------
---------------------------------------------GSECW----------
-PVS------------------KS------------------------------------
------------------------------------------------------------
------------------------------------------------------------
------------------------------------------------------------
------------------------------------------------------------
---------------------------HE-GQLHSAEMRMLR------------WACGWT
---------------------------------------------------------R--
--------------------------LDR----VRN------------------------
--------ED--------------------------------------------------
---------------------VRTAM---QTAPIQ--------------LK---------
-------MREQR-----LR-WF---------------G---HVLR---------------
------------------------------------------------------------
------------------------------------------------------------
------------------------------------------------------------
------------------------------------------------------------
------------------------------------------------------------
------------------------------------------------------RPQSHP
-----IR-EAMEF---EAQ---------------------------GKRPRGAP------
-----KKRWR--------------------------------------------------
------------------------------------------------------------
------------------------------------------------------------
---DVIK-----------KDLAETKVTAED------------------------------
---------AVDRMK---------------------------------------------
------------------------------------------------------------
--------------------WRRLTRTADPATARD-------------------------
------------------------------------------------------------
------------------------------------------------------------
------------------------------------------------------------
------------------------------------------------
>Necator__americanus
------------------------------------------------------------
------------------------------------------------------------
------------------------------------------------------------
------------------------------------------------------------
------------------------------------------------------------
------------------------------------------------------------
------------------------------------------------------------
------------------------------------------------------------
------------------------------------------------------------
------------------------------------------------------------
------------------------------------------------------------
------------------------------------------------------------
---------MWSSTSSVIRLTAENTLGKTTVGKPKAQKATWF------------------
-----------WNEEVQAVIREKKSKYK---------------------LWWRTH-QPED
RDAYLAAKREAKKAVSKAKSDRYKA------VYDMLDTREGEW-----------------
----------------AGAGGAVLRRSGQ-------------------ILERWREYYNHL
CNEEFCHPPI-----------------PTVPNVESPVLPI--TAVEVSAALAKMKSNKAT
GPD-DIPADVWKLLGDRGS-MWLATLFNKIVAEGRTPDVWQTSVTVPVW-----------
----KGKGDIAD-------------------------------CTL--------------
----YRPIRLLCHTMKVFERVLEARLREIVS----VSLNQCGFVKDCSTVDAIHAVRI--
-LLEKH-REKN-RSVHLAFLDLEKAFDR---------------------VPHELL-WMSM
RSHRVPEEYVRWTKLLYTKPTSVVRCAAGTSR-PFPV-QVGVHQGSSLSPLLFILCMDTI
TK-----EIQK------------QH-----------------------PW--------TL
L---FADDVML-----ASESR-DD--------------------LQEQVQSWKDQLQQYG
L--------RFNTSKIEYMEC-----GP--RIEVGSIRVDG----TELNK----------
-------------------------------------------------RISKSTSRGTP
N-V---------------------------------------------------------
------------------------------------------------------------
---------------------------------------------GEEGR----------
-NAS------------------PN------------------------------------
------------------------------------------------------------
------------------------------------------------------------
------------------------------------------------------------
------------------------------------------------------------
-----------------------------------------------------------A
---------------------------------------------------------K--
--------------------------ANE----LLE------------------------
--------CG--------------------------------------------------
---------------------I--------------------------------------
-----------------LH-HY---------------T---HT-----------------
------------------------------------------------------------
------------------------------------------------------------
------------------------------------------------------------
------------------------------------------------------------
------------------------------------------------------------
------------------------------------------------------------
------------------------------------------------------------
------------------------------------------------------------
------------------------------------------------------------
------------------------------------------------------------
------------------------------------------------------------
------------------------------------------------------------
------------------------------------------------------------
------------------------------------------------------------
------------------------------------------------------------
------------------------------------------------------------
------------------------------------------------------------
------------------------------------------------
>Pristionchus__pacificus
------------------------------------------------------------
------------------------------------------------------------
------------------------------------------------------------
------------------------------------------------------------
------------------------------------------------------------
------------------------------------------------------------
------------------------------------------------------------
------------------------------------------------------------
------------------------------------------------------------
------------------------------------------------------------
------------------------------------------------------------
------------------------------------------------------------
------------------------------------------------------------
------------------------------------------------------------
------------------------------------------------------------
-------------------MRLVKSDDGR---VL-----RDDNE----IRKRWRDYFAKI
SNEEFPHPPI-----------------KLPPPVLGAIHPI--TIAEVAIAVNQMKNGKAT
GPD-HIAAEVWKGLRGTRH-THLCHLFNRIIECDRTPDDWQKSVTIPFW-----------
----KRKGDIME-------------------------------CKN--------------
----YRPIRLLSHTMKVFESVIDSRLREIVQ----IHSAQCGFVRGVSTTDAIFAVRQ--
-FLEKR-REYN-MKTHCCFVDLEKAFDR---------------------VPHSLI-WYSL
RDHGVPECYINLIRLLYQSPESSVRTEAGPSP-HFPV-RVGVHQGSALSPPLFILILDSI
SR-----DIQM-------------------------------------------SAPLTV
L---YAGDICF-----CTDTG-RE--------------------LEELAQKWTDRLSKFG
L--------RVNVAKTEYLECGEQSAGS--------ISVNG----DPLPKCIS-FKYLGS
A---SDGSIS--DSATDRANSAWLKW-----REVTGVLCDRRMPDRLKGKIYRSVVRPVP
R-Y---------------------------------------------------------
------------------------------------------------------------
---------------------------------------------GIETW----------
-PAT------------------KK------------------------------------
------------------------------------------------------------
------------------------------------------------------------
------------------------------------------------------------
------------------------------------------------------------
---------------------------TE-QFLHTMEMKMLR------------WSLGKT
---------------------------------------------------------K--
--------------------------LNR----IRN------------------------
--------EE--------------------------------------------------
---------------------IRRRL---GIAPIE--------------DK---------
-------MRESR-----HR-WL---------------S---HVLR---------------
------------------------------------------------------------
------------------------------------------------------------
------------------------------------------------------------
------------------------------------------------------------
------------------------------------------------------------
------------------------------------------------------RDPDHI
-----AR-REYDR----VVV--------------------------GTRPKGRP------
-----KIRWK--------------------------------------------------
------------------------------------------------------------
------------------------------------------------------------
---DVLN-----------ADMKREPCSGPR------------------------------
------------------------------------------------------------
------------------------------------------------------------
--------------------PQTGLKGEGHEYFLT-------------------------
------------------------------------------------------------
------------------------------------------------------------
------------------------------------------------------------
------------------------------------------------
>Pundamilia__nyererei
------------------------------------------------------------
------------------------------------------------------------
------------------------------------------------------------
------------------------------------------------------------
------------------------------------------------------------
------------------------------------------------------------
------------------------------------------------------------
------------------------------------------------------------
------------------------------------------------------------
------------------------------------------------------------
------------------------------------------------------------
------------------------------------------------------------
------------------------------------------------------------
------------------------------------------------------------
-------------MLQNVKSKLIFD-----------------------------------
-----------------------------------------------------VTMYTSI
YEWHEA------------------------------------KVSEIK---------KTT
GPD-DIQTKVXKLLGRPGT-AILTELLNNIVSTGEVPKVWTTIITIPIW-----------
----KNKGDVAE-------------------------------CSN--------------
----YHPIRLLCHTTKIFERVIDARLREIVN----VTPNQCSFVKGCGTTDAIHAARL--
-LLEKH-REKN-KTVHMAFLDLEKAFDR---------------------VPHELI-WHSL
RSHGVPEAXFKWIQLLYDNATSSVRCAAGLSP-PFTV-SAGVHQGSALSPLLFILCMDTI
TA------------------------------------------------DLQLPHPWSL
L---FADDVFL-----ASKEG-ED--------------------TQTTMQLWKIRLDEYG
M--------RLNTKNTEYLEG-----GP---QTDGTIMIDN----EELKKTEE-FRYLGS
VIS-YNGNIT--SDVXARINAAWLKW----RQVT-GVLCNRRMPDRLKGKIYKAVVCPVA
L-Y---------------------------------------------------------
------------------------------------------------------------
---------------------------------------------GSACR----------
-LAL------------------TT------------------------------------
------------------------------------------------------------
------------------------------------------------------------
------------------------------------------------------------
------------------------------------------------------------
---------------------------HE-QSLNTMEMRMLR------------WSLGIT
---------------------------------------------------------R--
--------------------------QDR----VTN------------------------
--------KG--------------------------------------------------
---------------------IRKRL---GVAPIK--------------EK---------
-------MLESR-----LR-WY---------------G---HVIR---------------
------------------------------------------------------------
------------------------------------------------------------
------------------------------------------------------------
------------------------------------------------------------
------------------------------------------------------------
------------------------------------------------------SDENSV
-----AK-KAMMI---DPE---------------------------GCRPRGRP------
-----KKRWM--------------------------------------------------
------------------------------------------------------------
------------------------------------------------------------
---DKIK-----------EDIKTINASPED------------------------------
----------AL-DRTX-------------------------------------------
------------------------------------------------------------
--------------------WRRESFAEERTLHQREQQDGDNASTRMPLNAKDEEEEAVS
VGNARASKKEARCGIRRRSVSPVQPSHRVIELTERALGAARQLVEHFKRNPEVTPRGKHY
FDLKPEQWVLLEELKQRLAPFETGPVYLSGQQYTTISGLPQVVKGLTRAVHQSQPETSSG
KSFIASAEKGIT------------------------------------------------
------------------------------------------------
>Oreochromis__niloticus
------------------------------------------------------------
------------------------------------------------------------
------------------------------------------------------------
------------------------------------------------------------
------------------------------------------------------------
------------------------------------------------------------
------------------------------------------------------------
------------------------------------------------------------
------------------------------------------------------------
------------------------------------------------------------
------------------------------------------------------------
------------------------------------------------------------
------------------------------------------------------------
------------------------------------------------------------
------------------------------------------------------------
------------------------------------------------------------
----------------------------------------------------------MY
GPD-DIPAEIWKMMGDRGT-TYLAALFNHITVEDKAPRAWTSSITVPIW-----------
----KGKGDVTE-------------------------------CTN--------------
----YRPIRLLCHAMKIFERVLENRIRQLVT----ITPNQCGFVKGCGIIDAIHAARL--
-LMEKH-WEKN-KTVHMVFLDLEKAFDR---------------------VPHKLI-WRSL
RTHGAPEAYVKWTQLLYRNVTSEVRCSAGTSP-AFPI-TVGVHQGSALSPLLFTLCMDTA
TA------------------------------------------------DLQSPHPWSL
L---YADDVCL-----SETENCLA--------------------LQTQTQAWKDRLSENG
M--------RLNIKKTEYLEC-----GP---QTNSAITIDG----EPLTKVAQ-FKYLGS
LVT-SDCETL--PDARLRVNTAWMKW----RQVS-GVLCDKRIPIYLKVKVYKSIVRPVA
L-Y---------------------------------------------------------
------------------------------------------------------------
---------------------------------------------GSECW----------
-PAM------------------TK------------------------------------
------------------------------------------------------------
------------------------------------------------------------
------------------------------------------------------------
------------------------------------------------------------
---------------------------HE-QALHTMEMKMLR------------WPLGLT
---------------------------------------------------------R--
--------------------------LDR----ARN------------------------
--------DD--------------------------------------------------
---------------------VRKQW---GVTPIT--------------DK---------
-------MQEAR-----LR-WY---------------G---HVVR---------------
------------------------------------------------------------
------------------------------------------------------------
------------------------------------------------------------
------------------------------------------------------------
------------------------------------------------------------
------------------------------------------------------SDKNSI
-----AK-TAQQL---DLE---------------------------GNRPQGRP------
-----KKRWM--------------------------------------------------
------------------------------------------------------------
------------------------------------------------------------
---DRIK-----------DDMKAVNVTPED------------------------------
----------TL-DRKK-------------------------------------------
------------------------------------------------------------
--------------------WRNACKIADPALRDINR-----------------------
------------------------------------------------------------
------------------------------------------------------------
------------------------------------------------------------
------------------------------------------------
>Maylandia__zebra
------------------------------------------------------------
------------------------------------------------------------
------------------------------------------------------------
------------------------------------------------------------
------------------------------------------------------------
------------------------------------------------------------
------------------------------------------------------------
------------------------------------MSIITYSSGGRDTQIDYWLVRRPH
LSLVTNVKVIPSTNIGPQHRLLVMDLRLN-------------------------------
------------------------------------------------------------
-----LGQRRRRTPTTTVEKIKWWRLPECKQQLMDALEHLDVDSN---------------
------------------------------------------------------------
----EPVDKAWENIASQIRDAAGNTLGATKPGKHFIDKQVWW------------------
-----------WNDSVQQTIKEKKSALK---------------------VWLQSR-SDGD
YQQYRALRSAAKKAVAAAKASHYDQ------LYEELDTPGGAN-KIYRLASSRHRATQD-
----------------IGQVKHIKDANHQ---TL-----RDPPA----ILNRWSEYFSDI
CNVEFPHQPI-----------------HSAPPVPGPVPPI--TIKEVETAVKNMKNGKAT
GPD-DIPAEVWKLLGRQGA-LVLASLFNSIIRDGTVPAAWSTSITVPIW-----------
----KGKGDVAE-------------------------------CSN--------------
----YRPIRLLSHTMKVFERIIDARMREIVN----LTPNQCGFIRGRGTTDAIHAARL--
-LLEKH-REKS-KTIHMAFLDLEKAFDR---------------------VPHDLI-WHSL
RSHGVPEAYVNWTKLLYRQVTSVVRSPVGTSP-PFNI-NVGVHQGSALSPLLFILCMDTA
T-----------------------------------------------------------
----------------------AD--------------------LQSPLPHL--------
-------------PETEYLEAGPQTDGT--------ISVDG----EDLAKVPH-FKYLGS
MIS-NDGDIL--LDVRARINAAWMKW-----RQVTGVLCDRRMPNRLKSKIYKSVVRPVA
L-Y---------------------------------------------------------
------------------------------------------------------------
---------------------------------------------GSECW----------
-PAT------------------AK------------------------------------
------------------------------------------------------------
------------------------------------------------------------
------------------------------------------------------------
------------------------------------------------------------
---------------------------HE-QALHTMEMRMLR------------WCLGLT
---------------------------------------------------------R--
--------------------------WDH----VMN------------------------
--------TD--------------------------------------------------
---------------------VRKRM---GIAPIT--------------DK---------
-------MQEAR-----LR-WY---------------G---HVVR---------------
------------------------------------------------------------
------------------------------------------------------------
------------------------------------------------------------
------------------------------------------------------------
------------------------------------------------------------
------------------------------------------------------SDENSV
-----VR-TALRL---SPQ---------------------------GRRPRGRP------
-----KRRWM--------------------------------------------------
------------------------------------------------------------
------------------------------------------------------------
---DRIK-----------DDVKKIEADLTD------------------------------
---------ALDRPK---------------------------------------------
------------------------------------------------------------
--------------------WRRLCRKADPATEREKR-----------------------
------------------------------------------------------------
------------------------------------------------------------
------------------------------------------------------------
------------------------------------------------
>Exaiptasia__pallida
------------------------------------------------------------
------------------------------------------------------------
------------------------------------------------------------
------------------------------------------------------------
------------------------------------------------------------
------------------------------------------------------------
------------------------------------------------------------
------------------------------------------------------------
------------------------------------------------------------
------------------------------------------------------------
------------------------------------------------------------
------------------------------------------------------------
------------------------------------------------------------
---------------------------------------------------------MTS
QHVYTCGKKLPKRTVNIAARFVSLL-------------------LFSSRFQLMRR-----
----------------STGLSPIDDTSGK---RL-----TERED----ILHRWKEHFSTL
LNQPSNADIS------------VLDDIPQEDIVVELEDPP--SEQEVSKAMKQLASDKAP
GPD-CIPAEVLKAGGQTLL-TXLHKLLLKIWNEERVPQDFKDGHIVSLF-----------
-----KKNCRFT-------------------------------CGN--------------
----YRGITLLSITGKLFARVILNRIWPTIERF--YPEAQCSFRGGRSTNDMMFAMRQ--
-LIEKC-KEQH-QQLHIIFIDLVKAFDT---------------------VNRELM-WNLL
SRIGIPXKVVQIIRSFHDGMQARVSIXGEFTD-SFNV-SSGLRQGCILAPALFILLFTYV
LR-----KAHQ-----------SMPD-FGIDIRHKXDGKLFNLRRLKTKSATKTRL-SDF
L---YADDAAL-----GTSSQ-AS--------------------LQQAATALNESCNSWG
L--------TISKPKTEVMHIECHDAEP--------TKLDD----FELKRAHT-FTYLGX
VLT-DDGXLE--PEIKKRISRAAYTF----RSLNTRCWNRNGLSINTKLTVYKAVVLPTL
L-Y---------------------------------------------------------
------------------------------------------------------------
---------------------------------------------GSDYSPTPSSLIGQL
QIQL------------------GX------------------------------------
------------------------------------------------------------
------------------------------------------------------------
------------------------------------------------------------
------------------------------------------------------------
---------------------------SV-RNLSKDKEEDLR------------KRYFCW
---------------------------------------------------------W--
--------------------------SKX----LPAHLSFGRVMCFEGGFGANANSPPKV
XGAIFRCLVP--------------------------------------------------
---------------------VLKNK---EGSVIM--------------PLITTGDQGYP
KKLVLRQILKAA-----VN-WIKTGLPLRTLKIVLFSX---NPQK---------------
------------------------------------------------------------
------------------------------------------------------------
------------------------------------------------------------
------------------------------------------------------------
------------------------------------------------------------
------------------------------------------------------EDKSFV
-----PL-FQLFE---EYKA--------------------------EVENKDLV------
-----EESEK--------------------------------------------------
------------------------------------------------------------
------------------------------------------------------------
---EEGA-----------IHLYDIYISHCD---KD-------------------------
---------HNTALQ-------------------VK------------------------
------------------------------------------------------------
--------------------EYLQEKDELKVFDEIQNLDADKSWQDDIYDIMVKCTRVVT
L----------LSPNYLSSESCIEQYNMALCISRRKHKEVLAPFYVQSVEYLPTYMGFGI
KKSSKFILIELYI-----------------------------------------------
------------------------------------------------------------
------------------------------------------------
>Danio__rerio
------------------------------------------------------------
------------------------------------------------------------
--------------------------------------MLTGLSEDLRGIDDSRKTAVIN
NELLRLNVDIAALQETRLADSGTLKEKDY----------TFYWQGRAPDEPRQHGVAFAV
KNNLLSMVEPGRNGTERLLTLRL---------NTTTGPLTLVSVYAPTLNATLETKDKFY
GNLTSVINNIPDKEQLVLL-GDFNARV---------------------------------
-------------------------------------GANHESWPSCLGKFGI-GKMNEN
GQRLLELCAFHNLCIANSYFQTKPQHKVS----------WRHPRSKHWHQLDLILVRRSA
INCVLHVRSYHSADCDTDHSLVCCKIRLNPKRFHRLRKQGNPRINVSRMSQPDLTQKFAE
TRVGANHESWPSCLGKFGIGKMNENGQRLLELCAFHN-----------------------
-----LCIANSYFQTKPQHKVSWRHPRSKHWHQLDLILVRRSAINCVLHVRSYHSADCDT
DHSLVCCKIRLNPKRFHRLRKQGNPRINVSRMSQPDLTQKFAETLVKELDT---------
----AQTGDSALEMWESLRNTMQRTALATFGKRTTKTH-DWFEA----------------
-----------KASTMIPCIEAKRAALT---------------------EYKRSP-TQKN
LQILRSTRSKAQHIARYCANEYWQE------LSNDIQKAAIAG-NIRGMYDGIKKALGPT
----------------QCKTAPLKSSTGE---II-----FDKQQ----QMERWVEHYSDL
YSRQNTVSSA------------ALDVIKCLPTMEELDEEP--TAEELRKAIDKLASGKAP
GSD-GIPPDLLKQCKDSLL-HPLHKALCQCWKEGAVPQDMRDAKIITLY-----------
----KNKGERSD-------------------------------GNN--------------
----YRGISLLSIVGKVFAKVILARLQKLAERV--YPESQCGFRAERSTVDMIFSLRQ--
-LQEKC-REQQ-MPLYISFIDLTKAFDRCREQQMPLYISFIDLTKAFDLVSRDGL-FKIL
PKIGCPPKLQSLIESFHTDMKGTIQFNGSCSE-PFSI-SSGVKQGCVLAPTLFGIFFALL
LR-----HAFG-----------SVT--EGIYLRTRSDGKLFNLSRLKAKTKVRETLIRDM
L---FADDAAV-----TTHTQ-EE--------------------LQSLMTRFSMACKDFG
L--------TISLKKTNVLSQDTAT--------PPTITVDD----YQLDVVHQ-FTYLGS
TIT-DNLSLD--AELDRRIGKAASTL----ARLTTRVWTNHRLTTATKMAVYNACVISTL
L-Y---------------------------------------------------------
------------------------------------------------------------
---------------------------------------------GSETW----------
-TTY------------------AR------------------------------------
------------------------------------------------------------
------------------------------------------------------------
------------------------------------------------------------
------------------------------------------------------------
---------------------------QE-RRLNTFHLRGLR------------RILGIT
---------------------------------------------------------W--
--------------------------QDK----VSN------------------------
--------VK--------------------------------------------------
---------------------VLTRA---GLPSMY--------------TM---------
-------LRQRR-----LR-WL---------------G---HVCR---------------
------------------------------------------------------------
------------------------------------------------------------
------------------------------------------------------------
------------------------------------------------------------
------------------------------------------------------------
------------------------------------------------------MEDGRI
-----PK-DILYG---ELSS--------------------------GKRTTGRP------
-----FLRFK--------------------------------------------------
------------------------------------------------------------
------------------------------------------------------------
---DVVK-----------RDMKALDINTKS---WE-------------------------
---------DLAADR-------------------LK------------------------
------------------------------------------------------------
--------------------WRSTLTKQLKSGEKNMMRASEDKRVHRK----VQSVSQGA
T------------------YQCDCCGKKCLSRI-----------------GLFSHQRRCL
RQSVMPQYKS--------------------------------------------------
------------------------------------------------------------
------------------------------------------------
>Octopus__bimaculoides
------------------------------------------------------------
------------------------------------------------------------
------------------------------------------------------------
------------------------------------------------------------
------------------------------------------------------------
------------------------------------------------------------
------------------------------------------------------------
------------------------------------------------------------
------------------------------------------------------------
------------------------------------------------------------
------------------------------------------------------------
------------------------------------------------------------
------------------------------------------------------------
------------------------------------------------------------
------------------------------------------------------------
------------------------------------------------------------
--------------------------------MCELDSLP--SITELTKAFDSLASGKAP
GKKTAIPQRSSKPAKTPICFNTFHELLCQCWEEGTAPQDMRDANTITLY-----------
----KNKGDRGD-------------------------------CNN--------------
----YRRISLLSIVGKAFAHVIPSRLQLLASRI--YPESHCGFRKSRSTIDMIFSIRQ--
-LKKKS-REQN-MPLYMAFIDLTKAFDF---------------------LSRKGGHFLLL
QKIGCPPKLLIIIKSFHDDMQVTTQRNGSTSI-AFQI-KNRVKQGCIFAPTLFGI-FSLL
LS-----NAFE-----------TSE--DGMFLNSRNDGQLFNLLRLRANTKIRSILIKEM
L---FADDAAL-----VSHT--EA--------------------LQRLINYFEQACSDFG
L--------VISLKKTNIMDQTTSD--------IPGIHTGD----HRLQERKR-FTYLGS
TVT-YNLSLD--TELNIRIAKATAVM----AELSKRAWDNNKLNKTTNMKIYQSCILSTL
R-Y---------------------------------------------------------
------------------------------------------------------------
---------------------------------------------GSEIW----------
-TPY------------------TR------------------------------------
------------------------------------------------------------
------------------------------------------------------------
------------------------------------------------------------
------------------------------------------------------------
---------------------------QE-PRLNIFHLRCLR------------KILGIK
---------------------------------------------------------W--
--------------------------HNR----VPK------------------------
--------KD--------------------------------------------------
---------------------VLKQV---GIPSMF--------------AL---------
-------RTQRR-----MR-WL---------------G---HVNR---------------
------------------------------------------------------------
------------------------------------------------------------
------------------------------------------------------------
------------------------------------------------------------
------------------------------------------------------------
------------------------------------------------------MEVDRI
-----TK-DILYG---ELAR--------------------------GTRSVGRP------
-----LLPCK--------------------------------------------------
------------------------------------------------------------
------------------------------------------------------------
---DVCK-----------RDMKACDISIRN---WE-------------------------
---------EVASNR-------------------GD------------------------
------------------------------------------------------------
--------------------WRRTIEEGGQRSDRGREEKWKDKKRRQQETMTSQPARQSL
R------------------YIC----------I-----------------GLRIHSRRCI
RT----------------------------------------------------------
------------------------------------------------------------
------------------------------------------------
>Aplysia__californica
------------------------------------------------------------
------------------------------------------------------------
------------------------------------------------------------
------------------------------------------------------------
------------------------------------------------------------
------------------------------------------------------------
------------------------------------------------------------
------------------------------------------------------------
------------------------------------------------------------
------------------------------------------------------------
------------------------------------------------------------
------------------------------------------------------------
------------------------------------------------------------
------------------------------------------------------------
------------------------------------------------------------
----------------MLRCSPLLSSDGK--TLI-----KNQEG----LLKRRTEHFSSP
LNRPSAVDLD------------ALSQIPQQPPLEDLEAPP--TIDEIKKAISKTNSGRAS
GKD-SFPAEIFKAAGPSAL-ETFHDILLQIWEEEQIPADFKDAHIVALY-----------
----KNKGSKAD-------------------------------CGN--------------
----YRGISLLSIAGKIFARVILNRLITISEKI--LPEAQCGFRPGRSTVDMIFVMRQ--
-IQEKC-TEQN-IPLYSVFIDLTKAFDT---------------------VNREAL-WTVL
ERIGCPPKFLKIIQLFHTGMRGQVLASGNMND-EFEI-TNGVKQGCVLAPVLFNIFFTAM
LSHACKDLDKG------------------IYLNYRLDGSLFDLRRLQAKTKISTKLLQAA
L---FADDCSL-----NAHSE-ED--------------------LQTMLSRFAEASKLFG
L--------TISIEKTEVLHQPAPHTNP----LSPNITING----NSLKNTKN-FKYLGS
IIS-ADGSID--QEIYSRISKASQAL----GRLKNKVLKQHNVRLSTKIKVYEAVVLSSL
L-Y---------------------------------------------------------
------------------------------------------------------------
---------------------------------------------GSETW----------
-TLY------------------RK------------------------------------
------------------------------------------------------------
------------------------------------------------------------
------------------------------------------------------------
------------------------------------------------------------
---------------------------HI-NKLEQFHQRALR------------NILGIR
---------------------------------------------------------W--
--------------------------QDS----ITN------------------------
--------IE--------------------------------------------------
---------------------VLNRS---SSQSIE--------------SM---------
-------LVKAQ-----LR-WV---------------G---HVIR---------------
------------------------------------------------------------
------------------------------------------------------------
------------------------------------------------------------
------------------------------------------------------------
------------------------------------------------------------
------------------------------------------------------MEDHRM
-----PK-QLLYG---ELES--------------------------GKRNLGRP------
-----KKRFK--------------------------------------------------
------------------------------------------------------------
------------------------------------------------------------
---DTIK-----------ENLQLAQVTPKE------------------------------
-------DSKEPPPKETPGAGP--------------------------------------
------------------------------------------------------------
--------------------YRRVTTSLMSGSSDCLQKLFALWMVGPVFSSSSWKNLGEA
LRRFLKAATSSTCS----------------------------------------------
------------------------------------------------------------
------------------------------------------------------------
------------------------------------------------
>Acropora__digitifera
------------------------------------------------------------
------------------------------------------------------------
------------------------------------------------------------
------------------------------------------------------------
------------------------------------------------------------
------------------------------------------------------------
------------------------------------------------------------
------------------------------------------------------------
------------------------------------------------------------
------------------------------------------------------------
------------------------------------------------------------
------------------------------------------------------------
------------------------------------------------------------
------------------------------------------------------------
------------------------------------------------------------
-----------------------------------------------------MQHLTAA
NCAVQVTAIS---------------RFPQLPPIEALDEPP--TLEELSVAIDQLKNRKAT
GVD-GIPPEIWKHGGPALH-VKLHDLLVCCWEQGKLPQDLRDAVIITLY-----------
----KNKGKKSA-------------------------------CSN--------------
----YRGITLLSVAGKVLARVLLNRLVPTIAEAI-LPESQCGFRANRGTKDMVFVLRQ--
-LQEKC-REQN-MGLYATFIDLTKAFDT---------------------VSRTGL-WLIL
ERLGCPPKFLQMVIQLHENQRGQVRLNGDLSE-AFLI-SNGVKQGCVLAPTLISIFFTMM
LK-----QATV-----------DLDDDEGVYARYRLHGSLFNIRCLQAHTKTQERLIQNL
L---FADDAAL-----VVHTV-RA--------------------LQRMTSCFAESSRLFG
L--------EVSLKKTEVLHQPTPREEY----RPPHISIGD----TDLKSTQQ-FTYLGC
TIS-SDAKID--KEIDNRLAKANSSF----GRLYKRVWNNKCLKCKTKIRVYRAVVLTTL
L-F---------------------------------------------------------
------------------------------------------------------------
---------------------------------------------SSETW----------
-VIY------------------RS------------------------------------
------------------------------------------------------------
------------------------------------------------------------
------------------------------------------------------------
------------------------------------------------------------
---------------------------HI-RLLEHFHQRCLR------------TILNIH
---------------------------------------------------------W--
--------------------------SDL----ITN------------------------
--------VE--------------------------------------------------
---------------------ILEQA---EVPSIE--------------AM---------
-------ILKYQ-----LR-WA---------------G---HVSR---------------
------------------------------------------------------------
------------------------------------------------------------
------------------------------------------------------------
------------------------------------------------------------
------------------------------------------------------------
------------------------------------------------------LEDHHL
-----PK-NVMFG---ELSS--------------------------GHRDRGAP------
-----KKRFK--------------------------------------------------
------------------------------------------------------------
------------------------------------------------------------
---DNLK-----------KSLTACNIDNRQ---WS-------------------------
---------NLAAER-------------------VA------------------------
------------------------------------------------------------
--------------------WRHTIHKAAAQFELDRKNSLKDKRP------ALPPPPHQT
FPFPAVTAHGPVSPASVWSATSAPAVDVNVDKLLKSSFAKPSHYFTRDTASNLAAQSFIQ
TSGSKSQ-----------------------------------------------------
------------------------------------------------------------
------------------------------------------------
>Oryzias__latipes
------------------------------------------------------------
------------------------------------------------------------
-----------------------------------------MGKGQKRQVEDATGSRSSN
PACRRPE-----------------------------------------TERRLSGVGFFV
RNSIASKLENLPTGHSDRIISMR-------LPLRNKYHATLFSIYAPTLQAEAAEKENFY
ANLRNLLQSVPADDKVIIL-GDFNARV---------------------------------
-------------------------------------GQDSVTWKGALGKHGV-GSCNDN
GRLLLELCTEHQFTISNTLF--QQKASLKTT--------WMHPRSKHWHFIDYIIVRQRD
TKDVLHTRVMPSAECHTDHRLVRCKLNL--------------------------------
------------------------------------------------------------
------------------------------------------------------------
------------------------------------------------------------
------------------------------------------------------------
------------------------------------------------------------
--HFKPKPKKVRT------------------------QHCADTGDLRGFYEALKAVYGPT
----------------HQIQSPLRSSDER--RLL-----ADKTS----ILDRWTEHFRAL
YSADRVVGVS------------TILRIPQQPLKEELDEAP--SMDETLKAIKQLKSGKAA
GVD-GIPPELWKHGGPALH-SKLHELFICCWEQGKLPQDLRDAVIIPLY-----------
----KNKGVKSD-------------------------------CSN--------------
----YRGITLLSIAGKILARILLNRLVPTIAKDH-LPESQCGFRSNRSTTDMVFVLRQ--
-LQEKC-REQN-KALYVTFVDLTNAFDT---------------------VSRKGL-WQIM
ERLGCPPKFLNMVVQLHEDQSGQISMMLKQAT-DGPDDEDAVYIRYRLDGSLFNL-----
RR----------------------------------------------------------
--------------------------------------------LKAHTKTHAAKL--FG
L--------EVSLKKTEVLHQPVPREVY----QPPHVYIGE----TELKAVQQ-FTYLGC
TIT-SDARID--KELDNRLAKANSAF----GRLHSRVWNNKHLKKPTKISVYRAVVVTTL
L-S---------------------------------------------------------
------------------------------------------------------------
---------------------------------------------GSESW----------
-VTY------------------QH------------------------------------
------------------------------------------------------------
------------------------------------------------------------
------------------------------------------------------------
------------------------------------------------------------
---------------------------HL-RVLERFHQRCLR------------TILGIH
---------------------------------------------------------W--
--------------------------SDF----VTN------------------------
--------VE--------------------------------------------------
---------------------VLERA---DIQSIE--------------AM---------
-------LLKSQ-----LR-WA---------------G---HVHR---------------
------------------------------------------------------------
------------------------------------------------------------
------------------------------------------------------------
------------------------------------------------------------
------------------------------------------------------------
------------------------------------------------------MEDHRL
-----PR-ITLYG---ELAS--------------------------GQRDRGAP------
-----KKRYK--------------------------------------------------
------------------------------------------------------------
------------------------------------------------------------
---DSLK-----------KSLGACNINHRQ---WS-------------------------
---------TLAKDR-------------------DT------------------------
------------------------------------------------------------
--------------------WRQYIKDAVSSFEDKRRTRLKDKRQMRIAGLTTAPNPEQT
FTCSLCCRICLSHIGLLSHERACRRRGQPSS-----------------------------
------------------------------------------------------------
------------------------------------------------------------
------------------------------------------------
>Plutella__xylostella
------------------------------------------------------------
------------------------------------------------------------
------------------------------------------------------------
------------------------------------------------------------
------------------------------------------------------------
------------------------------------------------------------
------------------------------------------------------------
------------------------------------------------------------
------------------------------------------------------------
------------------------------------------------------------
------------------------------------------------------------
------------------------------------------------------------
------------------------------------------------------------
------------------------------------------------------------
--MVVLQESSLKAKVRQLKDKWWTD------KANELQLFADTN-HTGKFFEGLQTVFGPR
----------------SKRTAPIFSQDKS--CRL-----TEQKD----ILARWAEHFNEV
LNPLAQTTDM-----------SYIDALECLPTSENLAHPP--TFQEFHLATKRLKNAKAP
GND-SLPSEVFKYGGPNIK-NKLFELIKKIWQSEVVPQDWKDASICKLY-----------
----KGKGEISD-------------------------------CGS--------------
----YRGIPLLCTAGKVLAHIINTRLSKLAEKI--LPETQCGFRPYRGTVDGIFVVKQ--
-IQEKS-QEQN-QPLYMCFVDLEKAFDR---------------------VPRNAL-WTVL
RKAGCPEKFINIIRQFHDNMNAKVQHETEFSD-PFPV-SSGVKQGCVMAPTLFAIYFAAV
MNDALKQCNDK------------------IELTVRTDKSVFDLSRFRAKTTIRKLSVMEV
L---YADDVCL-----MTDCL-ES--------------------LQRCMDSLHNSCCKFG
L--------VISVSKTQVLKQPPRSLDA----NRSSVQLCG----KPLKEVTK-FQYLGS
QIR-DDNSLA--SEIPGRIAKAAATF----GKLNSIVWKSHDLKLQTKLLVYKALILPIL
L-Y---------------------------------------------------------
------------------------------------------------------------
---------------------------------------------AAETW----------
-CLY------------------KP------------------------------------
------------------------------------------------------------
------------------------------------------------------------
------------------------------------------------------------
------------------------------------------------------------
---------------------------DI-RKLDTFHMRCLR------------CILRIK
---------------------------------------------------------W--
--------------------------QDK----IPN------------------------
--------TD--------------------------------------------------
---------------------ILRRT---NMPGME--------------AM---------
-------LMKSQ-----LR-WC---------------G---HVRR---------------
------------------------------------------------------------
------------------------------------------------------------
------------------------------------------------------------
------------------------------------------------------------
------------------------------------------------------------
------------------------------------------------------MEDCRL
-----PK-AVLYS---ELSR--------------------------GNQHGSMG------
-----SMHWF--------------------------------------------------
------------------------------------------------------------
------------------------------------------------------------
------------------YDIRVLYCISLP------------------------------
------------------------------------------------------------
------------------------------------------------------------
--------------------LLSSMRCYGISTENKPLRSL--------------------
------------------------------------------------------------
------------------------------------------------------------
------------------------------------------------------------
------------------------------------------------
>Papilio__machaon
------------------------------------------------------------
------------------------------------------------------------
--------------------------------MTFGAWNVRTLLDRDENICPERKTAIVA
RELRRYDIDVAALSETHLADEGELVERGG--------EYTFFWKGLAASETRRSGVGFAI
KNRLVNQLQECPVHISDRVTTLR-------LYLDNNNFLNIISVYAPTMDKSDDIKDQFY
EELSRCIESVRPREQILLL-GDFNARV---------------------------------
-------------------------------------GRDYDAWPNVLGRHGV-GYMNSN
GQLLLSLCAQFHLAITSTMF--RLPAKYKNT--------WMHPRSKHWHLIDYAIVRQRD
VSHVLVTRVMRGAHCWTDHRLVVTKLRL--------------------------------
-------------------------------------R----------------------
-----LHCPRRSDRPKPNSCLNVDGLQDTEMRKKYARSLVSGLPSINDES----------
------------------------------------------------------------
----GLVDGDWNALSSHILDTATTTL----GRRVRKNE-DWFDE----------------
-----------NDEVLTEAIAKHRRLLR---------------------QYRGAD-QNVS
VAEIRESNLHLRRLSREAKDKWWRE------KTQQIQWLVDTN-QLGEFYSEVRKLIGTT
----------------SIAKLPLKPLSGV--GLL-----KSKEE----VLARWAEHFSTL
LN-VDRAADL------EHIRS---IPQLP--VATELDETL--TREEIALAIKQQKNKRAV
GID-SMPGELLKYGGDELH-SAIWEHFVRMWQEEQVPSTFKVSRIRSLY-----------
----KNKGDRSD-------------------------------CNS--------------
----YRGISLLSVPGKVFARVLLNRLMTLSEKL--LPETQFGFRPERGTCEAIFSVRQ--
-LQEKS-REQG-RPLYLCFVDLEKAFDS---------------------VPREAL-WLVL
HKIGCTEKFVRLIRLLHDDMHCCVAVNDEQSD-FFPV-TCGVKQGCVLAPTLFALYFSVV
VQ-----EVSK-----------TTS--EGVRIRFRMDGNIFNLARLKARTKVSHAVITEL
M---YADDLCF-----VAESP-GG--------------------LQQLMSDLNESCQKFG
L--------KISVKKTEVM-----SLDI-YGRESLNITLGG----DELKQVDN-FRYLGS
TIS-SKCDHD--AEINSRIGAAAAAF----GSWDSKVFNSHDFKLSTKIGVYMAVVLPNI
L-Y---------------------------------------------------------
------------------------------------------------------------
---------------------------------------------SAETW----------
-TVY------------------RH------------------------------------
------------------------------------------------------------
------------------------------------------------------------
------------------------------------------------------------
------------------------------------------------------------
---------------------------HI-RMLDRFHLKCLR------------KILHIR
---------------------------------------------------------W--
--------------------------SDR----VRN------------------------
--------TE--------------------------------------------------
---------------------VLRRA---NVGGIE--------------SY---------
-------LMRRQ-----LR-WG---------------G---HVTR---------------
------------------------------------------------------------
------------------------------------------------------------
------------------------------------------------------------
------------------------------------------------------------
------------------------------------------------------------
------------------------------------------------------MTEERT
-----AK-RIFYS---ELEE--------------------------GKRKHGGQ------
-----LLRYK--------------------------------------------------
------------------------------------------------------------
------------------------------------------------------------
---DVLK-----------RHMKQCDINPSL---WE-------------------------
---------QQAARR-------------------PE------------------------
------------------------------------------------------------
--------------------WRALVKHSVKQFENRRLLELDARRD----ELKARPPAAIS
Y------------NYVNGVLSCPQCARIFANKI-----------------GYISHMRAHQ
RQNRS-------------------------------------------------------
------------------------------------------------------------
------------------------------------------------
>Clupea__harengus
------------------------------------------------------------
------------------------------------------------------------
------------------------------------------------------------
------------------------------------------------------------
--------------------------------------MAQQALGIILNCISEPTKGQVA
GRVLCDVCLNPAVKTCLTCGDSYCMTC---------------------------------
---------------------------------IRPHYSEPDLERHQLQDIQDQSLCEQH
HKQLTYYCRTDQSAICSRCFLKDHNEHDVVEQ-------VGTRTDQEWMHMRHNAKLPKK
KIQFPSVQPDSVTLRWSPPEGAPGP-----------------------------------
------------------------------------------------------------
------------------------------------------------------------
------------------------------------------------------------
----HRFRVTWRRGKEQRSIVVAGSEATMTGLLPGEK-----------------------
-----------YHFTVVTLSEDGRQ-------------------------------SPCV
QKAYKEKDREVKKSARSDKRAFVED------LAEKAERAAARG-ELSTIYKITKQLTGKY
----------------TSQPAPVKDKQGN---IL-----TTESD----QIARWVEHYREV
LNCPEPDNPA--------------NPPPAETVLDINTSPP--SKEEVKLAIKALKNGKAA
GID-SVHAEMLKADLNTSV-KVLTDLFKDIWEREVIPQDWDKGLIVKLP-----------
-----KKGNLQN-------------------------------CDN--------------
----WRGITLLSVPSKAFCRILLDRIDAAIERM--LRQEQAGFRRGRGCIDQIFALRN--
-IIEQC-VEWN-TPLHINFIDFRKAFDT--------------------------L-WKIV
RAYGVPPKLVTLIGLFYRHFECSVIVSGEPST-WFTV-ESGVRQGCTISPILFLIAIDWV
MR----NTIDR-------------------------------------PRGIQWTLFSQL
EDLDFADDLAV-----LAPKH-IH--------------------LQEKTDRLNKFAQQVG
L--------NINAPKTQVMCINATPDAP--------ITVNG----HALDYAEE-FTYLGS
LVS-KDNSAQ--KDIRARLGKAQGAF----ARLH-SIWKSKQYSLRTKVRLYNSNVKSVL
L-Y---------------------------------------------------------
------------------------------------------------------------
---------------------------------------------GSECW----------
-RVT------------------SH------------------------------------
------------------------------------------------------------
------------------------------------------------------------
------------------------------------------------------------
------------------------------------------------------------
---------------------------DK-KKVEAFHNGCLR------------KLCQIF
---------------------------------------------------------W--
--------------------------PEK----ISN------------------------
--------AH--------------------------------------------------
---------------------LYKKT---KCNSVV--------------LE---------
-------IKRRR-----FK-WL---------------G---HVLR---------------
------------------------------------------------------------
------------------------------------------------------------
------------------------------------------------------------
------------------------------------------------------------
------------------------------------------------------------
------------------------------------------------------MDQDRI
-----PK-IALRW---TPPV---------------------------KRKQGRP------
-----KNTWR--------------------------------------------------
------------------------------------------------------------
------------------------------------------------------------
---RTVT-----------AELKEMNLTWGE------------------------------
--SEGTDPKSISTES---------------------------------------------
------------------------------------------------------------
--------------------WSTDITGLKPVADYTVKVYTELQHGGKSQPASVQMKT---
------------------------------------------------------------
------------------------------------------------------------
------------------------------------------------------------
------------------------------------------------
>Pelodiscus__sinensis
------------------------------------------------------------
------------------------------------------------------------
------------------------------------------------------------
--MSRYKINILGISEMRWTDSWMLTLGSG----------ETVCYSGRSDGQHQEGVGIIM
DIQAQKSFLGWEPVNSRIIRTRF---------FSSYAKTTIIQCYALTEQATEEEKDLFY
SNLQEQIDKTPRHDILIVM-GDLNAKV---------------------------------
-------------------------------------RLDNEGYESCIGPEGV-CKRNDN
GQRFVDLCLENGLVIGGTVF--QHTTIHKLT--------WISPDRRTCNQIDHIAIIQKW
RRSMRDVRALRGADANSDHHHLLCKLQL--------------------------------
------------------------------------------------------------
------------------------------------------------------------
------------------------------------------------------------
------------------------------------KL-KWL------------------
----------------------------------------------------KRT-DRKT
GGQLFDSSRLKHPTVKLQFTLELSN------RFSLLEDLIADYINI--------------
-------------------------------------------------------YCEEI
QKVYLETSKI----------------------VLGNKKKQ--RREWISDATWQLIENRKA
NQR-ILAG-------SDED-KITAGLFNRLGEEERVPEAWKKGIIVKLP-----------
-----KKGDLSI-------------------------------CGN--------------
----WRGIXLLSMPGKIFCRVLLQRMRKVTEKI--LREEQSGFRSGRSCTDQIFVLCT--
-IVEQS-IEWN-SLLYINFIDFEKAFDS---------------------IRHPSL-WRIL
QAYGFPEKVIKILKDLYAENQCCVRHEGQQSD-WFHV-KTGVRQGCVISPVIFLVVIDWV
MRRATEGRSRG----------------------------------------VLWGLTARL
EDCDFADDLAL-----LAHDQ-QD--------------------IQEKTDIVDXTARSIG
L--------RIHPGKSKVMKLRTTNTDK--------TIVPG----EELEEVND-FWYLCS
YIS-ADSNIN--KKISARIALAAQAF-----QML-NIWKWSLLQNRTKLKIYRSNVHSVL
L-Y---------------------------------------------------------
------------------------------------------------------------
---------------------------------------------AVETW----------
-RTN------------------KK------------------------------------
------------------------------------------------------------
------------------------------------------------------------
------------------------------------------------------------
------------------------------------------------------------
---------------------------IE-SRLRGFEGRCLH------------CILRVR
---------------------------------------------------------W--
--------------------------EQH----VTN------------------------
--------KE--------------------------------------------------
---------------------ISQHT---GINNVV--------------DE---------
-------IKQRC-----WR-WL---------------G---HVLQ---------------
------------------------------------------------------------
------------------------------------------------------------
------------------------------------------------------------
------------------------------------------------------------
------------------------------------------------------------
------------------------------------------------------MNETIL
-----PH-VALRW---IPP---------------------------GKRERGRL------
-----LGTWR--------------------------------------------------
------------------------------------------------------------
------------------------------------------------------------
---RTVE-----------EDMKRKGTTWEE------------------------------
-------VSRLSQDCEG-------------------------------------------
------------------------------------------------------------
--------------------WRRFVGTLCSIRSKEN------------------------
------------------------------------------------------------
------------------------------------------------------------
------------------------------------------------------------
------------------------------------------------
>Schistosoma__mansoni
------------------------------------------------------------
------------------------------------------------------------
---------------------------MRPMHLLTTRAKIFIGTWNVRTMWETGRVFQIS
AEMRKYNLEVLGISETHWTQVGQQRLSSG--------ELLLYSGHEEENAPHTQGVALML
SRKAQNALIGWESHGPRIIKASF-------KTKREGITMNIIQCYAPTNDYDEDAKNQFY
DRLQSIFEKCPTKDLTILM-GDFNAKV---------------------------------
-------------------------------------GKDNTGYEDVMGQHGL-GGRNEN
GDRFANLCAFNKLVIGGTIF--PHRNIHKAT--------WISPDHTTQNQIDHVCINKKF
RRTMEDVRTRRGADIASDHHLLVAKMKL--------------------------------
------------------------------------------------------------
-----KLKKHWTMARTTSQKFNMAFLRDADKLNEFNIALSNRFEAFHDLLNGEG------
------------------------------------------------------------
----TTIESSWKGTKEAIVSTCQEVL----GQKKHHHK-EWI------------------
-----------TVGTLDKIEARRNKKAA------------------INISRTRAE-KAKA
QAEYTEANKQVKRSIRTDKRKYVED------LAMTAEKAAREG-NMRQLYDTTKKLAGNY
----------------RQPERPVKNKEGK---VI-----TDIEE----QRNRWVEHFKEL
LNRPAPLNPP--------------NIEAAPTDLPIDIGPP--TIEEISMAIRQIKSGKAA
GPD-NIPAEALKANVAATA-KILHILFSKIWDEEQVPKDWKKGLLIKIP-----------
-----KKGDLSK-------------------------------CDN--------------
----YRGITLLSIPGKVFNRVLLNRMKDSVDAQ--LRDQQAGFRKDRSCTDQIATLRI--
-IVEQS-IEWN-SSLYINFIDYEKAFDS---------------------VDRTTL-WKLL
RHYGVPEKIVNIIRNSYDGLNCQIVHGGQLTD-SFEV-KTGVRQGCLLSPFLFLLVIDWI
MKTSTSGGMHG----------------------------------------IQWTGRMQL
DDLDFADDLAL-----LSQTQ-QQ--------------------MQEKTTSVAAASAAVG
L--------NINKGKSKTLRYNTICTNP--------ITLDG----EALEDVEI-FTYLGS
IID-EHGGSD--ADVRARIGKARAAY----LQLK-NIWSSKQLSTNTKVRIFNTNVKTVL
L-Y---------------------------------------------------------
------------------------------------------------------------
---------------------------------------------GAETW----------
-RTT------------------KA------------------------------------
------------------------------------------------------------
------------------------------------------------------------
------------------------------------------------------------
------------------------------------------------------------
---------------------------II-QKIQVFINSCLR------------KILRIR
---------------------------------------------------------W--
--------------------------PDT----ISN------------------------
--------KL--------------------------------------------------
---------------------LWETT---NQIPAE--------------EE---------
-------IRKKR-----WK-WI---------------W---HTLR---------------
------------------------------------------------------------
------------------------------------------------------------
------------------------------------------------------------
------------------------------------------------------------
------------------------------------------------------------
------------------------------------------------------KSPNCV
-----TR-QALTW---NPER---------------------------QRRRGRP------
-----KNTLR--------------------------------------------------
------------------------------------------------------------
------------------------------------------------------------
---REIE-----------TDMRRMNKNWKE------------------------------
-------LEKKAQDRVG-------------------------------------------
------------------------------------------------------------
--------------------WRKLVGGPCSIESYRRK-----------------------
------------------------------------------------------------
------------------------------------------------------------
------------------------------------------------------------
------------------------------------------------
