# Supplementary material for: Close ecological relationship among species facilitated horizontal transfer of retrotransposons
Source: BMC Evol Biol. 2016 Oct 7;16:201. doi: 10.1186/s12862-016-0767-0 (PMC5055719; doi:10.1186/s12862-016-0767-0)
Supplement: Additional file 15: — Multiple sequence alignments used for phylogenetic analyses. (ZIP 546 kb) [file 12862_2016_767_MOESM15_ESM.zip › RTE-3_LVa_hits_M.fasta]

>Phoenix__dactylifera
------------------------------------------------------------
------------------------------------------------------------
------------------------------------------------------------
------------------------------------------------------------
------------------------------------------------------------
------------------------------------------------------------
------------------------------------------------------------
------------------------------------------------------------
------------------MRV------------LAWNYRGA-------------------
----------------AKP-------------------SFMS------------------
------------------------------------------S-------FKRLVQVH--
---------CPEI-----------------------------------------------
-CFISETR-LSGEGLVHLR-----------------------------------------
----------------RRLG----------------------------------------
------------------------------------------------------------
----------------RDWESYTFDSRGLSGGILLL----------------WRRGVATF
------------------------------------------------------------
-------------------------DVVMVVS---------APDVAPW------------
-----------------------------------------------VLCGVY----TST
DYRVRR-VLWQEITS----LTA-----QGVPTVVVGD-FNCIL-------------SLGD
-KRGGAAFMDRADRREFRDFVSRTGLVDLGF------SGPQFTW--CNN-------QLGN
ARVS-ERLDRAFA----------------------SPDWILRFPTCRSWD----------
IVREA-WRI---------------------------------------------------
------------------------------------------------------------
------------------------------PVRGDAMYRVSRK-L---------------
------------------ELAKRRLRRWNR--EVVGDIFRR---VEGVET----------
------------AISELQRKEDLEGALSVDDMGDLQGLLATHHSLLRQHEIFWR-QKSRV
QWVREGDRNTSFFHQ-----------TTIIRRQRSTIHSLQDGSG-HRVEGEPAIR--QV
LLDFF--HDRWT-----EDENSGDRDHPMRMDARIEDTENAALVRP--VSAQ-EVHEAVW
ALAPDKAPGPDGFPPFFFRQYWAIIRTAVVEAI-QCFF-SQKMMPDDWKATFITLIPKRQ
-EAAEPDHFRPISLCTALYKVVARIMVRRM-K-PLLPGIISQEQG-AFIAGRNISHNVLL
AQEMMWDLQ-------------------RASKRRSLMAIKLDMERAYDMIRWRFLQQALE
AYDFHRQWIGWIMGCVRGPRF--SILVNG-TPSPFFESIM----GLRQGCPLSPYLFIL-
--CADILSRDLQRVCA----------HRELEAYVPAP-----------------GASPLS
HLLFADD-CLLLARAR-----VSDAWILRRVVADYCVASGQRVNFQKSSVHFSPST----
----ESRVR---QEIRG--ILQIPEQVETLTYLGVSITVRR-LRVAECSYLVQRVESRLE
G------WR--AA-SLSMMGRLTLIRSVLGSMPVYLMAN---------------------
TVVPKMTLLRVERLLQCFLWG-SYDGGHGVHLV---------------------------
---------AWEHV----CQPTSEGGLRVQS----LLERREL------------------
-------FIARHAARFLLEPHGLWSQVMAARYGREVSEAARRGRRV--SFMWRE------
-------------------IGRYLPTVSANTRWLIGDGRSIDVTADPWVDTVPLRCWPTM
IDAEAVEG----------------------------------------------------
------------------------------------------------------------
------------------------------------------------------------
----------LRVFDLLAPGESAWDDTRLRQLFGGYLAERIRSLPVPGCGGP--------
------------------------------------------------------------
------------------------------------DVR---------------------
----------------VW------------------------------------------
--------------GTSCRSSVRLG-----------------------------------
------------------------------------------------------------
-----------------------------------DFVDVIQQEHEPGAGLHLDLEEAI-
---------------------RATCTAHQ-------------IWLARNARTFGERRVSPR
FVKEFARVQALEIRPSLDGPLIARDTWVSLSAPAAPQLVFFT------------------
------------------------------------------------------------
------------------------------------------------------------
------------------------------------------------------------
------------------------------------------------------------
----
>Brassica__rapa
------------------------------------------------------------
------------------------------------------------------------
------------------------------------------------------------
------------------------------------------------------------
------------------------------------------------------------
------------------------------------------------------------
------------------------------------------------------------
------------------------------------------------------------
--------------------M------------ETKNSEEM-------------------
------------------------------------------------------------
--------------------------------------------------IRKELP----
------------------------------------------------------------
---------WLKEENNCIV-----------------------------------------
------------------------------------------------------------
------------------------------------------------------------
------------------------PPHSPGGGGLIL---------------SWKKDIDLT
VLS-TTD-----------------------------------------------------
-------------------------NFIETRI---------SSKGKSF------------
-----------------------------------------------LTTFLY-----GE
PDHTKRNAVWNELTT----LHAN----LKEPWFLTGD-FNELQDNS--------------
-EKKGGPERAEGTFGAFRTFLSENDLFDLKH------SGNPFSW--RGK-------RGAH
L--VRCRLDRAMS----------------------NPEWMELFPSCRCQYLKFE-GSDHR
PILSY-LDT---------------------------------------------------
------------------------------------------------------------
-----------------------------TRKKGHNLFRYDRR-LKDQKEIKELVA---E
IWQN--------------CTYLGVEARLVLVRRAICKWCKL---FQENSK----------
-----------QTIENLRVELDDQMTKDDPDEDRIQDINKLILKAYNSEEAYWK-QRSRL
LWLTLGDSNSGYFHA-----------VTKTRKARNRLTVMENKDG-IPVYEEDQIS--AL
VCSYY--DNLFT------ANQRGEISSTISQALKPCVTQEWNELLTRDPSPA-EIKEALF
AIHADKAPGPDGFSASFFHSNWETIGQSIITEI-QEFF-STGVLSPTLNVTHVRLIPKTL
-GAKRVDEYRPIALCNVYYKVISKLLSLRL-K-PILCSIISENQS-AFIPGRAITDNVLI
THEVLQFLKT------------------SQAKKQCAMAVKMDMSKAYDRVEWEFIAQVMK
RLGFHEKWINWIMQCITSVSY--SYLIND-SVYGLVKPHR----GIRQGDPISPYLFILC
GEVLSGLCRKAELEGS----------MRGVRVARGCP--------------------RVN
HLLFADDTMIFCNSTS------ESCLALLRILRDYESVSGQKVNIAKSAINFSSKT----
----PPEVK---QAAKD------LLGIQKEGGMGKYLGLPE-HFGRKKKDLFTSIVDRIR
QR--AANWS--TR-FLSRAGKLTMLKAVLTAIPTYAMSCFI-------------------
--LPQSLCNRIQSSLTRFWWDKSPDKKNMCWV----------------------------
---------AWGKL----TRPKKAGGLGLRD----IQRFNQA------------------
-------LLAKVAWRILTSPHCLLARVLTGKYCHKKSFLDVQTPAVC-SHGWRS------
-------------------ILHGRDLLQEHLGRAIGNGQNTRLWKDPWISLQAPLKPYGP
VQEAGLDLRVSDLLTDDLQWNKDKIDKFLPDFTKQIQCLKPSKEGAEDIYVWLPLESGVY
STKSGYNSKTQLNAHTHLQQRTSNPPPNLEFDWLKDVWSIKTAPKLKLFLWSIIQGALPL
GSELQRRGMINAAACPRCKKEESATHIFFQCPFAKEVWRHIPLNSSVHLADAETFESYMG
QFRSALCLPPTGIRSPVLPWICWSLWTARNKLIFDDKTAQPLEIATKGLAAA--------
------------------------------------------------------------
------------------------------------LEWDLAQSTDQLKRNQVFPQAPSR
RQIPGIQSYPSCFVDAAWDASSNRAGIAWHFTNDLGTNSPPGSQI---------------
--------------IDNVASPLMAE-----------------------------------
----------------------SLALRQGIKEALSLGKKSVSFHSDCATLIRAISTQSQI
KEIYGVLQDIKHLSANFDRIQFLHISRSQNREADYLAKVALKAHPFPSCFAIIVSPTGWA
NAATIDVVYDLLHMMGRDDIPVGLGDMLALNQSDPTSPSVGDCLYAKAIPQGCGGFLDSD
TLYGLARDLPRSARRYIAETSVAHGAPSNTDSPGLRQPLALEVWQHVTKSVSEVSKITVL
TNGPLTSLAKIISSDKNLTSLIKEVNIVGGHXNINKSDRGNIFTVPSNAYAEFNMFLDPL
AAKTVLESGLNITIIPLATQRNLTSFEMMLNSLNSTDRTPESQFVHQLLARLHALHQDHR
SYKHVGMFLGEVLGAMVLGGDHAVLKPKLRDEQVKVIAEGSESKDGQILIDKLHGRRVKI
LESIDSRGCYESFASNLNDKRQSAVIGSFEEQRKKWITSPSRTLRRKKQTTPPSRTLRKK
KWIT
>Brassica__napus
------------------------------------------------------------
------------------------------------------------------------
------------------------------------------------------------
--MEDTAAPSPTKWERWCKGPSKKLELSDSQMADDGSPFTQWALNPTPLRIGHTTFNLTV
AQRILTPGKWLGNEEMDAMMYMWRENTTLRRWNIKRVAFMSTLFCLQLDNAYRKFYPNKK
AYELPDLFLAYGRGELPSHGRTDKVWGVDIDRLYCPLFVNGNHWISVCVNIIEKKVEAFD
CRRGRNRQYVEKFAAMIPRIVKAVAPPESKKQLLFSPYSIVDIHMKSRLNKSCADCGEKK
VLRKYELDITSQEGHLSVEIPDEVVVNTNPLWEDFLIGKFLDTAPHIARIHAVVNKIWRE
GGKRQPVEVQVVDATTIKFRVPDPEMRTRILKRGMWNIGNIPLVVTK-------------
----------------WTP-------------------DELK------------------
------------------------------------------E--------KPEVQSI--
---------PMWVYLK--------------------------------------------
-NVPMNMFSWKGLSFITNA-----------------------------------------
----------------VGHP--------------------VKLHPETAPCSNLKVA----
------------------------------------------------------------
---------KIFVKADLSKELPTKINFTKNGVSSMVDFIYPWLPDRCQTCSKWGHLEKTC
VMN-KKDSSSKTVTEIIKEGYLEGKARDESALQKEMEIQSSDAKEKTPEKLVTDEEVVEI
EEGEVVEGWANVSPEKSGSQKRKPLKFGQVKIATRFSALADADDDGNLVEQAKESELEAG
AGDTEAAENTTSLAVNEVTGVKEVTEVTGVDGETDIEVNGKVESVEESLEILH-TPTNKA
EQAVMRSELAETFAE----KVKKGMSAESTGASVGGKALLPSLPRVSKTNHRVIPDSTGK
EAGNPETRVKESK-SEHIVSSVFQDWSFVNN-YEYNRKGRIWVL--WSP-------QMRV
T--PVFKSDQIITVSVLAEGEPEEFLCSFIYAENTAERRKDLWKYIIAHQNSPMFRNKEW
IIMGD-FNE---------------------------------------------------
--------------------------------------------------------ILDG
DEHSSYQDAGLSTPGMRDFEEVGRFHLKNETSGKRKPFKFTNA-LAEMPDFIAAIK---D
YWKDTQPLFVST------SALHRFSKSLKALKPLIRSLSKA---KLGDLS-------RRV
KEAYQDLCDKQEALLSNPNQEAMRAELRT---------AERWQSISTIEEKFLK-QRSKL
HWLQVGDRNNKAFHT-----------AAKVREVRNAIREIKCPSG-NVVSSQEEIK--AE
AERFF--KEFLT--FEPPDIRNTTAAELQELLSFRCSEEDRTSLTK--LVIEEEIREVLF
HMPSNKSPGPDGFTTEFFKASWSVIAKDFTVAV-QSFF-CKGFLPKGLNSTILALIPKKD
-IATEMKDYRPISCCNVLYKVISKIIANRL-K-ATLPPCISHNQS-AFVKDRLLVENLLL
GTEIVKDY--------------------HKEDITPRCAMKIDIAKAFDSVNWVFLLNTLR
ALHIPEDFIHWIKLCVCTAFF--SVQING-ELAGFFQSKR----GLRQGCSLSPYLFVI-
--CINVLSR-MIDRAA-------ESKQIGFH--------------------PRCQNILLT
HLCFADDIMVFTDGSK------HSIEGVLKVFDEFEVMSGLKISLEKSTLYIAGAM----
-EAAKEDIL---GSFPF------ASGSLPVRYLGLPLLTKR-MTVHDYLLLVEKVRKRMK
S------WT--RR-FLSHAGCLQLIKSVITSLTNF----WM-----------------QA
FKLPSSCLKDIERLCSAFLWSGPELKKSKAK-V---------------------------
---------SWVDV----CLPQDEGGLGIRP----LKEMNTV------------------
-------HSLKLIWRIHSAKASLWVRWVQCYLIRKGSFWTIKESTSLGSWVWRK------
-------------------LLKLRDLAKQFYKMEVRNGQNTLFWHDNWSKFGCLKDVLGD
RGCIVMGISEQAVVADVLGNQRRRRRRRHRENILNEVEDEIDSLRSAISQEEDILLWK--
------------------------------------------------------------
------------------------------------------------------------
----------QKEGVHTRVFSSKKTWLQLRSGSPRCEWSKGIWFTQSTPKYS--------
------------------------------------------------------------
------------------------------------FLV---------------------
-----------------W------------------------------------------
--------------VALRERLQTCD-----------------------------------
------------------------------------------------------------
--------------------------------RMQMWNIAVNPVCVLCEEANETCSHLF-
---------------------FNCKYSKE-------------VW-----------KDLA-
-----------------------GVPCKELSPRNGII-----------------------
------------------------------------------------------------
------------------------------------------------------------
------------------------------------------------------------
------------------------------------------------------------
----
>Sesamum__indicum
------------------------------------------------------------
------------------------------------------------------------
------------------------------------------------------------
------------------------------------------------------------
------------------------------------------------------------
------------------------------------------------------------
------------------------------------------------------------
------------------------------------------------------------
------------------MKI------------GFWNVRGF-------------------
----------------NRP-------------------LKHN------------------
------------------------------------------G-------VAHLIKHN--
---------RLCL-----------------------------------------------
-LGILETKLAASKIQ---------------------------------------------
------------------------------------------------------------
------------------------------------------------------------
---------ALLSRSFPGWCQANNFDTIAGGRILVI----------------WNPAVIDL
QPEDFSP-----------------------------------------------------
-------------------------QVIHCRA-------TNKSSQLSF------------
-----------------------------------------------YISFCY-----GL
YSVVNRRSMWEKLTD-----LGKM---ISIPWLIMGD-FNCVKSPEEKQL------GVTP
-TWYEL--------KDFVDCCAALGVLDVPT------TGCYYTW--YSN-------NESN
P--VWCKLDRVLH----------------------NNEWLEAGLHCGAHFNPSGCLSDHS
PGIVTIFDH---------------------------------------------------
------------------------------------------------------------
------------------------------TPTKPKPFRFFNM-WAEYPEFLSTVE---Q
RWNLHVEG----------TPQFILCKRLKALKAELKAFNMQHYIHISTRA----------
-------KEADLALQDAQNQL-ENNPKNVRLRESLGDLKRKAVFLAEAERNFFY-QKAKI
HYLKEGDRNTKFFHD-----------MVKRNAARNSITAVTRADG-TIITSADAIA--QE
FVDYY--TTLLG----TESHTIPVDDGVFDYGPKLSSELTDELYRE--VTAM-EVKDAIF
NINDNKAPGPDGYSSCFFKKAWNVVADQVCRAV-LNFF-RNGRMLRQLNHTVIALVPKSE
-HSSSVADYRPISCCNVIYKAITKIISDRL-A-PALEHLIDHCQS-AFIGGRNITDNI--
---------------------------------------FLAQEMAYDSVSWTFLSRVLH
GYGFPPLFIAWIMECVCTSSF--SVSLNG-PLHGFFPGKK----GLRQGDPMSPALFLLG
MEYLSRMIKRKTCNSD-----------------FNYH--------------PKCEKLKIT
HLLFADDLMLFFRGDL------PSIHILMECLNVFRDASGLSVKTSKSCIFTAGIR----
-NEELDEIL---ARTAF------VRGEMPIRYLGIPLAAQR-LSVNNYSPLVDQIAKCIS
K------WK--SK-LLSYAGRLELVRSVIQGVECF----WL-----------------QV
FPLPAVVIEKIHRLCRNFLWNSRRAP------V---------------------------
---------AWEEI----CHPKEEGGLGIQH----IQSWNVA------------------
-------LLARVLWNIHRKADTLWVQWVNGVYLRDA------------------------
-------------------SIW---------DWQPKKGDSPLLQRLAEIRDRMITEFGSS
EAAIEQ------------------------------------------------------
------------------------------------------------------------
------------------------------------------------------------
----------MTRWSTLRGLQTSKAYEYFRPKLARQPWKAAILKAFIPPKYS--------
------------------------------------------------------------
------------------------------------FIM---------------------
-----------------W------------------------------------------
--------------LGLRNRLATRD-----------------------------------
------------------------------------------------------------
----------------------------------RLEFLHEEDLCSLCINTKESAKHLF-
---------------------FECPFSNY-------------VW-----------SHIRV
WLGINRRMSTLHSAVKWLKKEKTGSSVHNKARHLALSCTVYTLWRHRNEFIFEGAVPNPE
------------------------------------------------------------
----------------GLIISVKITVYRLLLSLFPHGLIAL-------------------
------------------------------------------------------------
------------------------------------------------------------
----
>Arabidopsis__thaliana
------------------------------------------------------------
------------------------------------------------------------
------------------------------------------------------------
------------------------------------------------------------
------------------------------------------------------------
------------------------------------------------------------
------------------------------------------------------------
------------------------------------------------------------
----------------MCTNL------------FCWNIRGF-------------------
----------------NNV-------------------SHRS------------------
------------------------------------------G-------FKKWVKAN--
---------KPIF-----------------------------------------------
-GGVIETHVKQPKDR---------------------------------------------
------------------------------------------------------------
------------------------------------------------------------
---------KFINALLPGWSFVENYAFSDLGKIWVM----------------WDPSVQVV
VVA-KSL-----------------------------------------------------
-------------------------QMITCEV--------LLPGSPSW------------
-----------------------------------------------IIVSVV----YAA
NEVASRKELWIEIVNM---VVSGII--GDRPWLVLGD-FNQVLNPQE-------------
-HSNPVSLNVDINMRDFRDCLLAAELSDLRY------KGNTFTW--WNK-------SHTT
P--VAKKIDRILV----------------------NDSWNALFPSSLGIFGSLD-FSDHV
SCGVV-LEE---------------------------------------------------
------------------------------------------------------------
-----------------------------TSIKAKRPFKFFNY-LLKNLDFLNLVR---D
NWFTLNVVG---------SSMFRVSKKLKALKKPIKDFSRLNYSELEKRT-------KEA
HDFLIGCQDRTLADPTPINASFELEA------------ERKWHILTAAEESFFR-QKSRI
SWFAEGDGNTKYFHR-----------MADARNSSNSISALYDGNG-KLVDSQEGIL--DL
CASYF--GSLLG---DEVDPYLMEQNDMNLLLSYRCSPAQVCELES--TFSNEDIRAALF
SLPRNKSCGPDGFTAEFFIDSWSIVGAEVTDAI-KEFF-SSGCLLKQWNATTIVLIPKIV
-NPTCTSDFRPISCLNTLYKVIARLLTDRL-Q-RLLSGVISSAQS-AFLPGRSLAENVLL
ATDLVHGY--------------------NWSNISPRGMLKVDLKKAFDSVRWEFVIAALR
ALAIPEKFINWISQCISTPTF--TVSING-GNGGFFKSTK----GLRQGDPLSPYLFVL-
--AMEAFSN-LLHSRY----------ESGLI-----------------HYHPKASNLSIS
HLMFADDVMIFFDGGS------FSLHGICETLDDFASWSGLKVNKDKSHLYLAGLN----
--QLESNAN---AAYGF------PIGTLPIRYLGLPLMNRK-LRIAEYEPLLEKITARFR
S------WV--NK-CLSFAGRIQLISSVIFGSINF----WM-----------------ST
FLLPKGCIKRIESLCSRFLWSGNIEQAKGIK-V---------------------------
---------SWAAL----CLPKSEGGLGLRR----LLEWNKT------------------
-------LSMRLIWRLFVAKDSLWADWQHLHHLSRGSFWAVEGGQSD-SWTWKR------
-------------------LLSLRPLAHQFLVCKVGNGLKADYWYDNWTSLGPLFRIIGD
IGPSSLRVPLLAKVASAFSEDGWRLPVSRSAPAKGIHDHLCTVPVPSTAQEDVDRYEW--
------------------------------------------------------------
------------------------------------------------------------
----------SVNGFLCQGFSAAKTWEAIRPKATVKSWASSIWFKGAVPKYA--------
------------------------------------------------------------
------------------------------------FNM---------------------
-----------------W------------------------------------------
--------------VSHLNRLLTRQ-----------------------------------
------------------------------------------------------------
--------------------------------RLASWGHIQSDACVLCSFASESRDHLL-
---------------------LICEFSAQ-------------VW-----------RLVFR
RICPRQRLFSSWSELLSWVRQSSPEAPPLLRKIVSQVVVYNLWRQRNNLLHNSLRLAP--
------------------------------------------------------------
----------------AVIFKLVDREIRNIISSRRLRKRWRKLMLLWIR-----------
------------------------------------------------------------
------------------------------------------------------------
----
>Brassica__oleracea__var.__oleracea
------------------------------------------------------------
------------------------------------------------------------
------------------------------------------------------------
------------------------------------------------------------
-----------------------------MARLQGVSKPAAALRKTAKASPLASALCADA
VIVAPVVEVPDTVSSVSAGPTEASIDLHLSPLPSVEKATSLMSDEHHTTSAATGDLPPLE
IAKDSSPIHSEDSQEKSLSANTEETQPEETGPLGKPIGAKSYASLLKQSAVLEELGTPSE
HISGAPFVFIPDENIAAAKEEFRDFIFARFNCEWPSMGRIIGIVNAIWAKTGPRIFVHNV
GPGEFLLRVTTVKTRELLLAR------------TFWKIAGFPMFVAPWSPDFTPEEAPLT
NAVVPVEMRDVPYLIFNKESLSRLATAVGKPVSSAPETERKE------------------
------------------------------------------NFQVAKLFVRVDLTKKLP
SKIITGFSSGREVEVSVSYPWLPMKCEACGKYGHLLPRCRAYTTQNGEGRKRSVSPPTEQ
SKGSQRNQSRPGRGKEVRH-----------------------------------------
----------------TVHSVDASGQKDNETHNSPLAQPLEEGEIPPDVHQDVSREWHVR
DGVVSSENSEKGLPITSPPAPLADSTVRADYVSLSPSEDPRNSESEEPFLLRPLFGAFLE
THIHENNSTRIHNAIPNGWKFFGNYEHHDSGRIIVV----------------WDPSVRVF
IYK-SSA-----------------------------------------------------
-------------------------HAVTCGI-------FLMAENVNY------------
-----------------------------------------------TVTFIY-----GF
NTVVERIALWAELTT----IHDTTPV-SSTPWVVLGD-FNQIMRLSHH------------
-SSYPQALIDSAGVDDLNSAMQDAELFECQA------KGSPFTW--WNN-------SDTN
P--ISKRIDHALI----------------------NHSWASMFMDSYADFLEPN-QSDHA
PCLVR-IPS---------------------------------------------------
------------------------------------------------------------
-----------------------------ISRRHRKPFKFYHH-IIDHSEYASTAS---E
SWNSVAIEG---------SNQFKLMRRMKLLKPALRNLNKTH--FSGITK----------
-------RVKQQTIIVDRLQQSLLSHPDQATALEEHRERATLNLLLNAEHKFFR-QRSRV
RWADVGDRNTPFFHK-----------TVAERNSRNHIHYLIDDSD-RFMGSLDDIK--EH
SANYF--QCVLG--ETDLPISPVSVESLQDLLTFRCSDIQKANLKR--DVLEAEIKGTLF
SMPLNKSPGPDGYSVEFLKASWETVGGDVVAAV-VEFF-RNGRLLKDLNTTAISLIPKSP
-AACKLRDYRPISCCNIVYKVITKIIANRL-K-PILQSSISRSQS-AFLKGRNLGENVLL
AAELIRTY--------------------DSPNCSRSSMLKLDIRKAFDTICWDFVTKVLE
AQGFPPIFVTWIKECISTPRF--SVAING-ELVGFFPGKK----GLRQGDAISPYLFIM-
--AMEVLSN-LLEKAV----------NSGDI-----------------RPHPLCLMPRVT
HLLFVDDLLVFSDGSR------LSISGVRAVMAGFKTWSGLDMNAEKSEIFFGGFS----
--DVEAAVI---SDLSG-----FKRGTFPTRYLGLPLSPKR-ISYATLQPFLERVSSKLN
S------WT--VK-SLSLAGKITLVSSVIYGMVNF----WS-----------------SV
FSLPKIFYAKVDSMCASFLWKNNTTSAAGAR-V---------------------------
---------SWENI----CKPKNEGGLGIRR----LEEVQQV------------------
-------FELKRVWNFFSESGSLWVAWLRQNVFDGQSLWTVSTSSSF-SSSVNR------
-------------------MLKLKPKLYDHMRCNIGDGKTASFWYDWWTDIGPLLSSFGP
RGPRDLRIPVNYTVSSAAENGAWNLPSARSDEALTLQIVLTTMQPPEESRGK-DIFLWR-
------------------------------------------------------------
------------------------------------------------------------
----------SGDWSFSKRFSSKAIWNVLRQRSPAVPWCDLVWFKEAVPRYS--------
------------------------------------------------------------
------------------------------------FVS---------------------
-----------------W------------------------------------------
--------------MTMVERLPTRD-----------------------------------
------------------------------------------------------------
--------------------------------RLISWGMSVPAACPLCSLANESHDHLF-
---------------------FNCVFSTA-------------VW-----------SHYTG
WMFAAAPASPAAVLAILDQPHISSCSGAAVILKLLMQVIVYNLWTERNHRIFRQSSSSEA
------------------------------------------------------------
----------------AIISKVDRSIKDRLLSLPPPREGSISFLLLYLTSRSLFPP----
------------------------------------------------------------
------------------------------------------------------------
----
>Ciona__intestinalis
------------------------------------------------------------
------------------------------------------------------------
------------------------------------------------------------
------------------------------------------------------------
------------------------------------------------------------
------------------------------------------------------------
------------------------------------------------------------
------------------------------------------------------------
----------------MPLSL------------ITYNVAGL-------------------
----------------QNP-------------------RKRR------------------
------------------------------------------S-------IFYFLRQK--
---------KFDI-----------------------------------------------
-ICLQETHTTASCLRQW-------------------------------------------
------------------------------------------------------------
------------------------------------------------------------
---------ELEW---VGEILASHGSTKSKGVAVLF-------------SKKLSYSKQDV
CVD-NFG-----------------------------------------------------
-------------------------RYIIMNL---------EITDQRL------------
-----------------------------------------------TLCNVY-GPNQDS
P------QFYGNLFTL---LTKRQAESGIENCIISGD-FNCVLNDKLDK-----------
-TGGREKHGNRRAKTTILQAMNDLELYDVFR--IKHPNSKQYTR--MQK-------RPHT
A----SRLDFVLA----------------------TSEILQKTTQIQIVLST---QSDHC
IVKLV-LNL---------------------------------------------------
------------------------------------------------------------
----------------------------DKIPRGRGYWKMNTS-LLEDAKFVENTK----
KWTAEFLINND-------NGAVSPQVLWEALKCNIRGYIIKYASENNKKI-------KAR
QTNLENKLADLQNLPQPHDECTMGKIVQT---------QEQYDDIIESYSKSAI-VRSRV
RWAEYGGKNNAYFLN-----------LEKRRMEKKAINRLNSNA--NIETDQQAIL--RL
LKEYF--ETLYSSSNNPGRTSKSKIKEYTNSLMCPRLDAEKANECEGKLTVD-KCYEALK
TMQNNKSPGLDGFPAEFYKVFWKEINSTLVNAF-NHAF-EKGAFSGQMNWGVVTLIPKPE
KDLLYPENYRPITLLNADYKIAAKAINNRI-K-NVLTTIIAPEQT-GFIKGRYIGDNIRT
LFNVWDH---------------------TTDQGLHGALLFLDIRKAFDSVNWDFVNAACS
SFGFGKDLSRWIRTFYVDAKC--LIINNN-HMSTPFRVER----GVRQGEPCSPSLFSL-
--AIESLSLAIKRNKS----------VKGIP--IVSQ--------------------DIK
ISLFADDALLFLDGSE------KSFRAAFAEATEFGNHSGCKINIAKSNAMYIGKK----
--QPNSPHQ---LSSQG-----LSWPNTFIKYLGVKIPVNR-NKTNLFTINFESIGKEIQ
AV--TKPWL--AR-SLSLLGRVTIIKALAIPKLLYKLSVLP-------------------
VSLPKQFFKEIKRKLFTFLWGSNWERVGRKTLCSNIKEAGLEMIDLEAYAKSIRF-----
---------SWIRK----L-LDTNHESHWKNIETKITSLNTM------------------
--ICVAASDLKLTHKEITKQTPLSTFWSSIELWRECVSQFWPQDKVYNCAIWLNK-----
-------------------KVLFKRKPIAYENFIKSGILMYQQIIDNNSDYCSFTILCEK
YTLTNNNQNHADYQRLIAAIPTTWETYT--------------------------------
------------------------------------------------------------
------------------------------------------------------------
----------TDRPERKTAIDRLRKGISDNLPTAKNAYEYFVSPNKQKPTKQ--------
------------------------------------------------------------
------------------------------------QNK---------------------
-----------------W------------------------------------------
--------------EVTLQRGPLNW-----------------------------------
------------------------------------------------------------
SEIYKNLYDCTFETKLRSFQVKINLRAIVLNDKLHGFGIIETDVCTFCGVNKETIYHLF-
---------------------CECKHVQV-------------YW-----------ESVSA
WMDSVLCHKTIISNTVKLFGIHNDCLEKCVLNLMNCMLVVARFVIYKCRIQNLKPNI---
------------------------------------------------------------
----------------EMFIYAMNRSRANEKAVAIKHNKLLQYKLKWNANLR--------
------------------------------------------------------------
------------------------------------------------------------
----
>Clarias__batrachus
------------------------------------------------------------
------------------------------------------------------------
------------------------------------------------------------
------------------------------------------------------------
------------------------------------------------------------
------------------------------------------------------------
------------------------------------------------------------
------------------------------------------------------------
-------------MNKNTLKV------------TTFKVNGI-------------------
----------------LNP-------------------AKRS------------------
------------------------------------------Q-------ILLKGKRE--
---------NAGI-----------------------------------------------
-VCLQETHLTSVEHEKLKR-----------------------------------------
----------------MGFS----------------------------------------
------------------------------------------------------------
---------KVYY--------SSYKTGRRRGVAILI-------------SQKIPFEHLSE
ISD-KEG-----------------------------------------------------
-------------------------RYIIVTG---------KIDDTII------------
-----------------------------------------------SVCNIY-APPGSD
F------AFYRKMFD----LMIE----AKGIVICGGD-WNIRLNPKL-------------
-DASKNSKFTPLH-RKINILMTELGILDLWRDLY--PTGRDYTF--YSN-------PHDA
Y----SRIDYFFV----------------------LKRDRHRIQSCDIGPIS---LSDHA
PLSCT-IHI---------------------------------------------------
------------------------------------------------------------
-----------------------------RDNPGRTLWRLNTS-ILNNHQFQTQIR---E
NIKLFLKDND--------NGEVNSAIIWDTLKAVIRGRIIS---YCAHEK-------RLK
QLKLTNLNKELKELEAQHKKEQKSDLIIQIKKIR----NEINLIYTQEIERKLK-FTKQK
YYESGSKSAKRLAR------------RLQKQQTERTIYKIRDLNSKTIQYKQSEMQ--KI
FKNYY--KLLYT----QPHLKDGQQIEQFLNSLNLPVATEEQNQTLIAERTEAELNNAIS
NLKANKSPGPDGFPSEWYKAFRCELLPTLLQAC-NTTL-MEGEIPPSWSEAVISVIPKEG
KDKLECSSYRPISILNVDYKLFTTILAKRL-E-KILPQLIHNDQT-GFISQRQTHDNIRR
SLHIVSH---------------------IHQEKLGTILISLDAEKAFDSVSWPFLYKVLE
KFGLHKIFVKGIRTLYSKPSA--RIKING-YLSDTIMLER----GSRQGCPISPLLFAL-
--YIEPLAQ-WIRQTE---------IIKGIR--INGD--------------------DHK
LALYADDILIYRSSPT------NSLPELMNLLEKFGNYAGYKVNLQKTQILTFNYT----
-----PPIN---IRDKF----NLNWDQNSLKYLKIILLS---LFLTLIEANFDPLLTTIK
ND--LDRWNA-IS-FIGLSQRIDSIRMNILPRYLSLFQALP-------------------
VEIPIKHWTELNKVISRFIWQGKKPRIKLKTLQLPKEEEGGLALPHFMDYFYAAQIKYLI
NICNPIYQARWKDIELSQVKDPTIQALLVHKNLGGFLEKVQN-----------------S
WIKATLSFWNKIKEEYKLNSKLQIIQWCAYDPEFKP------------NKMDSR------
-------------------FKSWISKGITTFYSLTEKGKLKDFESLKKEYNLDKSDFYRF
LQLRNHFEKNIRNK----------------------------------------------
------------------------------------------------------------
------------------------------------------------------------
----------TDFDDPIMKLFKDAYQGNLNKGIISKLCKGLWEYKPHSTEYI--------
------------------------------------------------------------
------------------------------------FKK---------------------
-----------------W------------------------------------------
--------------EKEGNFSISIE-----------------------------------
----------------------------------------------------------DW
RGVCEFSSKCTNSYMWREFSWKCLIRFFITPKQKAYIEGGDTKCWRQCGFQEASHWHIF-
---------------------WDCPVIKP-------------FW-----------EDIQK
AMESIFSITLPLHFPTFFLGITGLQTRSEKRLFDILVTAGKKALTRRWLLPEPPTL----
------------------------------------------------------------
----------------QEWFDIIFDIYVMEKITFSLRLHMDIFRNMLSHCA---------
------------------------------------------------------------
------------------------------------------------------------
----
>Mus__musculus__domesticus
------------------------------------------------------------
------------------------------------------------------------
------------------------------------------------------------
------------------------------------------------------------
------------------------------------------------------------
------------------------------------------------------------
------------------------------------------------------------
------------------------------------------------------------
----MPTLTTKIKGSNNYFSL------------ISLNINGL-------------------
----------------NSP-------------------IKRH------------------
------------------------------------------R-------LTDWLHKQ--
---------DPTF-----------------------------------------------
-CCLQETHLREKDRHYLRV-----------------------------------------
----------------KGWK----------------------------------------
------------------------------------------------------------
---------TIFQ---------ANGLKKQAGVAILI-------------SDKIDLQPKVI
KKD-KEG-----------------------------------------------------
-------------------------HFILIKG---------KILQEEL------------
-----------------------------------------------SILNIY-APNARA
ATFIRD-------------TLVKLKAYIAPHTIIVGD-FNTPLSSKDRSWKQ--------
-------KLNRDT-VKLTEVMKQMDLTDIYRTFY--PKTKEYTF--FSA-------PHGT
F----SKIDHIIG----------------------HKTGLNRYKNIEIVPCI---LSDHH
GLRLI-FNN---------------------------------------------------
------------------------------------------------------------
---------------------------NINNGKPTFTWKLNNT-LLNDTLVKEGIK---K
EIKDFLEFNE--------NEATTYPNLWDTMKAFLRGKLIA---LSASKK-------KRE
TAHTSSLTTHLKALEKK-----EANSPKRSRRQEIIKLRGEINQVETRRTIQRI-NQTRS
WFFEKINKIDKPLAR-----------LTKGHRDKILINKIRNEKG-DITTDPEEIQ--NT
IRSFY--KRLYS--TKLENLDEMDKFLDRYQVPKLNQDQVDHLNSP--ISPK-EIEAVIN
SLPTKKSPGPDGFSAEFYQTFKEDLIPILHKLF-HKIE-VEGTLPNSFYEATITLIPKPQ
KDPTKIENFRPISLMNIDAKILNKILANRI-Q-EHIKAIIHPDQV-GFIPGMQGWFNIRK
SINVIHYI--------------------NKLKDKNHMIISLDAEKAFDKIQHPFMIKVLE
RSGIQGPYLNMIKAIYSKPVA--NIKVNG-EKLEAIPLKS----GTRQGCPLSPYLFNI-
--VLEVLARAIRQQKE----------IKGIQ--IGKE--------------------EVK
ISLFADDMIVYISDPK------NSTRELLNLINSFGEVAGYKINSNKSMAFLYTKN----
-KQAEKEIR---ETTPF------SIVTNNIKYLGVTLTK---EVKDLYDKNFKSLKKEIK
ED--LRRWK--DL-PCSWIGRINIVKMAILPKAIYRFNAIP-------------------
IKIPTQFFNELEGAICKFVWNNKKPRIAKSLLKDKRTSGGITMPDLKLYYRAIVIKTAW-
---------YWYRD------RQVD----QWN----RIEDPEM-------------NPHTY
GHLIFDKGVKTIQWKK----DSIFNNWCWH-NWLLS------------CRRMGI------
-------------------DPYLSPCTKVKSKWIKELHIKPETLKLIEEKVGKSLEDMGT
GEKFLNRTAMACAVRSRIDKWDLMKLQSFCKAKDTV------------------------
------------------------------------------------------------
------------------------------------------------------------
----------NKTKRPPTDWERIFTYPKSDRGLISNIYKELKKVDFRKSNNP--------
------------------------------------------------------------
------------------------------------IKK---------------------
-----------------W------------------------------------------
--------------GSELNKEFSPE-----------------------------------
----------------------------------------------------------EY
RMAEKHLKKCSTSLIIREMQIKTTLRFHLTPVRMAKIKNSGDSRCWRGCGERGTLLHCW-
---------------------WECRLVQP-------------LW-----------KSVWR
FLRKLDIVLPEDPAIPLLGIYPEDAPTGKKDTCSTMFIAALFIIARSWKEPRCPST----
------------------------------------------------------------
----------------EEWIQKMWYIYTMEYYSAIKKNEFMKFLAKWMDLEGIILSEVTH
SQRNSHNMYSLISGY---------------------------------------------
------------------------------------------------------------
----
>Bos__mutus
------------------------------------------------------------
------------------------------------------------------------
------------------------------------------------------------
------------------------------------------------------------
------------------------------------------------------------
------------------------------------------------------------
------------------------------------------------------------
------------------------------------------------------------
------------MATGSYLSV------------ITLNVNGL-------------------
----------------NAP-------------------TKRQ------------------
------------------------------------------R-------LAEWIQKQ--
---------DPYI-----------------------------------------------
-CCLQETHLKTGDTYRLKV-----------------------------------------
----------------KGWK----------------------------------------
------------------------------------------------------------
---------KIFH---------ANRDQKKAGVAILI-------------SDKIDFKTKAV
KRD-EEG-----------------------------------------------------
-------------------------HYIMIKG---------SIQEEDI------------
-----------------------------------------------TIINIY-APNIGV
PQYARQMLTITMKGE------------INNITIIVAD-FNTPLTPMDRSTKQ--------
-------KINKET-QTLNDTIDQLDLIDIYR-TF-HPKTMNFTF--FSS-------AHGT
F----SRIDHILG----------------------HKASLGKFKKIEIIPSI---FSDHN
AIRLD-LNY---------------------------------------------------
------------------------------------------------------------
---------------------------RRKTIKNSNIWRLNNT-LLNNKQITEEIK---K
EIKICIETNE--------NENTTTQNLWDTVKAVLRGKFIA---IQAHLK-------KQE
KSQI---NNLTLHLKQLEKE--EMKNPRVSRRKEILKIRAEINAKETKETIAKI-NKAKS
WFFERINKIDKPLAR-----------LIKKQREKNQINKIRNENG-EITTDNTEIQ--RI
IRDYY--QQLYA--NKMDNVEEMDKFLEKYNFPKLDQEEIENLNRP--ITST-EIETVIK
NLPANKSPGPDGFKAEFYQKFREELTPSLLKLF-QKIA-EEGKLPNSLYEATITLIPKPD
KDPTKKENYRPISLMNIDAKILNKILAIRI-Q-QHIKKIIHHDQV-GFIPGMQGFFNIRK
SINVIHHI--------------------NKLKNKNHMITSIDAEKAFDKIQHPFMIKTLQ
KAGIEGTYLNIIKAIYDKPTA--NIILNG-EKLKAFPLKS----GTRQGCPLSPLLFNI-
--VLEVLATAIRAEKE----------IKGIQ--IGKE--------------------EVK
LSLFADDMILYIENPK------DSTRKLLELINDYSKVAGYKINTQKSLAFLYTNN----
-EKTEREIK---ETIPF------TIATERIKYLGIYLPK---ETKDLYIENYKTLVKEIK
ED--TNRWR--NI-PCSWIGRINIVKMSILPKAIYRFNAIP-------------------
IKLPTVFFTELEQIISQFVWKYKKPRIAKAILRKKNGTGGINLPDFRLYYKATVIKTVW-
---------YWHKD------RNID----QWN----KIESPEI-------------NPRTY
GHLIFDKGGKNIQWIK----DNLFNKWCWE-IWSTT------------CKRMKL------
-------------------DHFLTPYTKINSKWIKDLNVRPETIKLLEENIGKTLSDIHH
SRILYDPPPRILEIKAKINKWDLINLKSFCTSKETI------------------------
------------------------------------------------------------
------------------------------------------------------------
----------SKVKRQPSEWEKIIANEATDKQLISKIYKQLLQLNSRKINDP--------
------------------------------------------------------------
------------------------------------IKK---------------------
-----------------W------------------------------------------
--------------AKDLNRHFSKE-----------------------------------
----------------------------------------------------------DI
QMANKHMKRCSTSLIIREMQIKTTMRYHFTPVRMAAIQKSTNNKCWRGWGEKGTLLHCW-
---------------------WECKLVQP-------------LW-----------RTVWR
FLKKLEIEL------------------PYDDTCTPMFIAVLFIIARTWKQPRCPSA----
------------------------------------------------------------
----------------DEWIRKLWYIYTMEYYSAIKKSTFELVLVRWMKLEPIIQSEVSQ
KEKHQYSILMHIYGI---------------------------------------------
------------------------------------------------------------
----
>Bos__taurus
------------------------------------------------------------
------------------------------------------------------------
------------------------------------------------------------
------------------------------------------------------------
------------------------------------------------------------
------------------------------------------------------------
------------------------------------------------------------
------------------------------------------------------------
------------MATGTYLSV------------ITLNVNGL-------------------
----------------NAP-------------------TKRQ------------------
------------------------------------------R-------LAEWIQKQ--
---------DPYI-----------------------------------------------
-CCLQETHLKTGDTYRLKV-----------------------------------------
----------------KGWK----------------------------------------
------------------------------------------------------------
---------KIFH---------ANRDQKKAGVAILI-------------SDKIDFKTKAV
KRD-KEG-----------------------------------------------------
-------------------------HYIMIKG---------SIQEEEI------------
-----------------------------------------------TIINIY-APNTGA
PQYVRQ-------------MLTSMKGEINNNTIIVGD-FNTPLTPMDRSTKQ--------
-------KINKET-QTLNDTIDQLDLIDIYR-SF-HPKTMNFTF--FSS-------AHGT
F----SRIDHILG----------------------HKASLGKFKKIEIIPSI---FSDHN
AVRLD-LNY---------------------------------------------------
------------------------------------------------------------
---------------------------RRKTIKNSNIWRLNNT-LLNNQQITEEIK---K
EIKICIETNE--------NENTTTQNLWDAVKAVLRGKFIA---IQAHLK-------KQE
KSQI---NNLTLHLKQLEKE--EMKNPRVSRRKEILKIRAEINAKETKETIAKI-NKTKS
WFFERINKIDKPLAR-----------LIKKQREKNQINKIRNENG-EITTDNTEIQ--RI
IRDYY--QQLYA--NKMDNVEEMDKFLEKYNFPKLDQEEIENLNRP--ITTM-EIETVIK
NLSANKSPGPDGFTAEFYRKFREELTPILLKLF-QKIA-EEGKLPNSFYEATITLIPKPD
KDPTKKENYRPISLMNIDAKILNKILAIRI-Q-QHIKKIIHHDQV-GFIPGMQGFFNIRK
SINVIHHI--------------------NKLKNKNHMIISIDAEKAFDKIQHPFMIKTLQ
KAGIEGTYLNIIKAIYDKPTA--NIILNG-EKLKAFPLKS----GTRQGCPLSPLLFNI-
--VLEVLATAIRAEKE----------IKGIQ--IGKE--------------------EVK
LSLFADDMILYIENPK------DSTRKLLEIINDYSKVAGYKINTQKSLAFLYTNN----
-EKTEREIK---ETIPF------TIATERIKYLGIYLPK---ETKDLYLENYKTLVKEIK
ED--TNRWR--NI-PCSWIGRINIVKMSILPKAIYRFNAIP-------------------
IKLPTVFFTELEQIISQFIWKYKKPRIAKAILRKKNGAGGINLPDFRLYYRATVIKTVW-
---------YWHKD------RNMD----QWN----KIESPEI-------------NPRTY
GHLIFDKGGKDIQWIK----DNLFNKWCWE-IWSTT------------CKRMKL------
-------------------DHFLTPYTKINSKWIKDLNVRPETIKLLEENIGKTLSDIYH
SRILYDPPPRIMEIKAKINKWDLINLKSFCTSKETI------------------------
------------------------------------------------------------
------------------------------------------------------------
----------SKVKRQPSEWEKIIANEATDKQLISKIYKRLLQLNSRKINDP--------
------------------------------------------------------------
------------------------------------IKK---------------------
-----------------W------------------------------------------
--------------AKELNRHFSKK-----------------------------------
----------------------------------------------------------DI
QMANKHMKRCSTSLIIREMQIKTTMRYHFTPVRMAAIQKSTNNKCWRGCGEKGTLLHCW-
---------------------WECKLVQP-------------LW-----------RTVWR
FLKKLEIEPPYDPAIPLLGIHTEKTR-RERDTCTPMFIAALFIIAKTWKQPRCPSA----
------------------------------------------------------------
----------------DEWIRKLWYIYTMEYYSAIKKNTFESVLMRWMKLEPIIQSEVSQ
KEKHKYSILTHIYGI---------------------------------------------
------------------------------------------------------------
----
>Capsaspora__owczarzaki
------------------------------------------------------------
------------------------------------------------------------
------------------------------------------------------------
------------------------------------------------------------
------------------------------------------------------------
------------------------------------------------------------
-------------------------------------------------------RPIQR
ERAPALHGGGQGERKQGQPRCKSGRRERPARKQQLGGYPGRSDRLPRCRGSRRKYGCLGH
ERRWGARPGQPLLKPAKVFSI------------ATLNVRTL-------------------
--------------------------------------GIDD------------------
------------------------------------------Q-------RPAEIKRLLN
---------KPSI-----------------------------------------------
-VFLQETRLRQRNEINAT------------------------------------------
------------------------------------------------------------
------------------------------------------------------------
---------RIFNDYNCIWSSDDRSPTPAHGVAILT-----RKPPTQQQPDDHEVRELAV
LDK-IPG-----------------------------------------------------
-------------------------RAIIAQA---------DIDGNKT------------
-----------------------------------------------LLVCVY-APAASD
PETKQE--FLTTLSGLVDKHTSTHP--TGAHIIMAGD-FNIRRNNSIKYYS---------
-KARKVPDPLDSAQKAFAEMLNRMGLEDLYD--DVDPHAISYTW--ARPTRNASDTDGAV
EERSPTRIDYIFG----------------------SSTLPFLATQARIKEYK---DSDHR
AVCVSCMGT---------------------------------------------------
------------------------------------------------------------
----------------------------NDQPRPAAKYKFDAR-LLLDADFTHYCE---S
VLIKF-------------ARDGAPEAGWDLAKKQIMSRARQLSTDRDQNA-------KRQ
QELL---ETELRMTERSMAELRIQGGNTKELERCRTRLESELHALLNERAEAAR-IRTAR
RWRLENERNSKLFFS-----------LEKEAQRALTIPSLKVGD--TVVTDPVDIL--KA
QRSFY--QTLYA-SEPTVPAAQEEVLHCASPCELLDAEDHERMGAD--LTAM-ELREAIK
RTTKGKSPGSDGLTPEFYHHFEELLAPLLATIA-NRSM-RNGRLPASMYMAHIKLLFKKG
-NRDELKNYRPVSLLNVDSKIIARALVQRL-Q-AVANDILPTCQN-GFVLGRTIDNCIHL
VRDVLDL---------------------TKEKRIGGVAVLLDCEKAFDRVDHGFLFQAME
RYGIGERFLHWMKLLNTGCQA--CIVYQN-RISEPFKIER----SVRQGSVEAPALYALY
ACCVADYLCKGAGLRF-------------LR--LDPN-------------------LATE
VTLFADD-TTVFLESQ------NEIPKLMAALKRVGEATNLKVNEEKTTVIRLGRD----
--KRQTPLQ---AIAHL----DFLPPDKCTRVLGAMLGYGD-REEANYKELLDKVKAQLL
R------WN--SR-GLSMPGKVVIANAIGLSKVWY-------------------------
RARFTPLCGHYLDRLKRIILR-----------F---------------------------
---------FWPTR----FKAPATLATLCAKTGSEAFGLGLL------------------
PIDQHCQALLAQAVANFCLPAASLWKTVTQLLWRAA---DTHDGEPIGDRRLLHSKPGIK
KV-----------------SHFWGRALAAWYKLKPAPRRPNNRIEALTLPLWSNPLVTDD
GKTINWPSWMRNDYKTVSDLWNFKEQRWATADEIKVPGATHSKLTRLLEALRDSGVEEIL
SREVTEPDDYPWCSTTTRAGSTLLHEVLAVKNTSEGTMLLLRRHGWSDNNIIAPFLTTSW
------------------------------------------------------------
----------AKLTATRPLLTVKWVSHSAKKTLLANGRWKPQATDTYFVGYG--------
------------------------------------------------------------
------------------------------------FDA---------------------
-----------------W------------------------------------------
--------------IDPSVLMLHRQ-----------------------------------
------------------------------------------------------------
-----------------GLTPLPVVHKDTTLKAIRKRLTATPEPSRALLEWDRIIDWNW-
---------------------SDMKAVLN--TNLVTRKQASLVWRIAHQTEWTGEQQLRA
DIEKGKTKQETLMQRALGTYACPHCRRGNARPTETWIHLIYECPVAEHIRLRVEQVMVVA
HDLGTPSSAAHALFGPAHNPTLPRGYRRNRPAFRLLMTLYHLARWTIWRLRCLAKFDSLD
ATPELATAMFDKLVSNRAYEDLTLRRAEAMQMWGACAKETATGKFVFELELHDAAASGAY
------------------------------------------------------------
------------------------------------------------------------
----
>Limulus__polyphemus
------------------------------------------------------------
-----------------------------------------MPAHFNPPVIQDNPTGWGP
CSIPEQFKDMPYQPFSKNDRLGKVADWTGTIYQDRRFANKYASQFGSGNQYAYFHEEDEN
TFQLVDTAKVYKPLHQRGRFRINQQRNLRNRERQKQAQLQQQQLQVLSKAAKGRERDRLQ
QQRKIQKQMKQKYDHKGQITVKNRDASVIVRPDWQVIEEMDFPRLGKLSLPSIVEGKDIY
TCGAVEFYVKSNDRITCRSEKRLQRINRIFHKVTTTDDPIIRQLTKTEGNVFATDAIIAT
LMCATRSVYSWDIVVQRVGNKLFFDKRDDSEFDLLTVNETAAEPPHEEGTNINSPRSLAL
EATFINHNFSQQVLRMNEDKRAFDNPNPFVQGDEEADVASVAYRYRKWDLGDNIELVVRC
EHDAVMIGPNGEEQFINIKAL------------NEWDPRQLNPDQPTDLREETQNSKCRA
QLDTEKIHEKLSPNRPHKENKNLNQVKHLVYEVIPRLLRHAAVVEQILDCSPSLSAVSVF
GIIMNKSLSDSASALSSDIAVMHRTVFIEASSISHGDVLHAVSVQYGEASVSSVVPRPGG
YEVTFVVDSDVDVAMDHGLQINGNNFLVSGVANRVVTVSFMGVPEYISDAVLLTKLGEFN
-CTVKGPVVWKRESGIYLGIKLVCFKCRRQGHIARFCPAALQPSQPAVVEPIAASPLHGV
EKPLDWATCVDEVCGEPDAPVESPVPEAQDATPSVIRRSPISRGSRERSRSRSQPIDYEA
DYPTIQSSDVQPDEITSRCTSVTTARQWKYASVTAMDTSTTRKRLSAPPVCHSPKSRVFE
ETFFLDSHVSILSKLWNGAVFVSNSVGGRQGVAILV-------------HRRFSDLVSLH
YSD-SDG-----------------------------------------------------
-------------------------RLLAIKC--------AFSEDESF------------
-----------------------------------------------YLYSVY-APSDIY
ERK----RFFLSLST-------CLP--ISDRFIIVGD-FNVVLDLSL-------------
-DKFPVSCSRDASRSSFSDFIRDFSLVDVCR--LLCGDQRIFTWRRFIR-------GELF
Q----SRIDRILI----------------------TATLQQFVADFSHQWFP---LSDHA
LLSVV-LDF---------------------------------------------------
------------------------------------------------------------
----------------------------RCVPRGLSYWHFNNA-LLKDVIYVSTIT---K
LIARSKLWP---------VYQVSMLSWYVALKDVIRQMTVAYAKRRGAAS----------
-------RARKKSLLRSIQRE-YRLLDRCPTRSR----LKLYDLEMALTALDVD-KIKGV
ILRSHIRWFEEGEQSTKYFLR-----TEKYRIWKSEVRKLYNSRG-ELVGGRADIG--EV
LFEYY--ADLFR-----SEGVSPPDVEDIFSHITRTLSPSDSLSCEGNIVLQ-ELQDVMP
RMSSNKSPGSDGFTVEFYRCFLPYFREEFVTVL-NDLF-HQQELIDSMKIGIIVPIPKGG
-DRRYVENGRPITLLNTDYKILSRILASRL-S-RVVTNLVSPDQT-GCVPGRDVVAVPLT
LKLLLNY---------------------LHDCHQGGILLKLDFMKAFDRIEYVYLFGLLR
RLGFGDRFTQWIRLCYFKVSS--MVKYNG-FFTEDFPVTR----GVRQGCPLSALLYIL-
--CVEPLHALLTRRVA----------FHGIS--IPPS--------------------VSL
LFQHADD-LTVTLEDT------SAISNVLDACAIFGRASGSVINFTKSRGLWLGEW----
------------AGRRDESVNGILVSSTPLKVLGILFHD---NSDIMYEVNWSGIACRFK
KV--LVSWR--HR-SLSLKGKTLVLNSLAASLLWYPLQVLP-------------------
--LSEKSYVEFRRDMLTFLWNGG---------IHKVRYEILIK-----------------
---------DYKDGGINLLDIRISDWGIIWS----RAFDRFV------------------
-------GYDLCELDY--------LLWLHAVTTNVKLVHMPIPGSGFCSLCEHY------
-------------------RFLFVWEMSI--TAISVGAVDIMRRTVFVEAGNASHGEVLH
AVCEMFGAPSVTAVVPRPGGYEVTLVLPADVDMIIDSGLTING-----------------
------------------------------------------------------------
------------------------------------------------------------
----------VSCYANGVATRTVTVSFMDVPEYIEDTVLKAKLSEFDCEIKS--------
------------------------------------------------------------
------------------------------------PIV---------------------
-----------------W------------------------------------------
--------------KRDQGIYLGIR-----------------------------------
---------------------------------------------------HVRVSFASG
CTSLPYVMKVVDPMGKQVFLKVKHNNQLKVCNLCLSAEHLYRECPKLVCRTCHLQGHVS-
---------------------NRCPRGKVVRVEHEAAAVAVGIPENDVNGRVETSNSGDA
ADSVAPPGQVGSKEMNAHVVRVPRASRQLSVSCGARDRSNSLPSSIHREFDKTFPPLPGK
EQVVSTSTKESSAVEDHRP-----------------------------------------
----------------CRWRYATVTAMDVKVQETKGGGRKRLSETKLVRLSKTKPSTQSS
Q-----------------------------------------------------------
------------------------------------------------------------
----
>Takifugu__rubripes
------------------------------------------------------------
------------------------------------------------------------
------------------------------------------------------------
------------------------------------------------------------
------------------------------------------------------------
------------------------------------------------------------
------------------------------------------------------------
------------------------------------------------------------
----------------MTLNI------------STINVRSV-------------------
----------------RSR-------------------VRAQ------------------
------------------------------------------S-------VLSFLSSF--
---------KSDV-----------------------------------------------
-FLLQECGLPFLNHYRQWE-----------------------------------------
----------------EMWPQT--------------------------------------
------------------------------------------------------------
---------SLWS---------GSNENRNDGVAILI----------------KNPQVLVK
GSTVVKNG----------------------------------------------------
-------------------------RALLTHL---------TFMGQDF------------
-----------------------------------------------KILNIY-----GF
NEKNDRYDLLEDLQSH---MLGRVP------LVVGGD-FNCILSRKDR------------
-RRTGEDFKVDKTSVLLQGICRDFKLQDCFK--TMHPREEGFTW--FSG-------DGTR
A----SRIDYVFT----------------------RDCPATDARLTPVF------FSDHL
MLSCT-LSL---------------------------------------------------
------------------------------------------------------------
---------------------------PSGVTSGSGLWKLNCS-LLEDRELVRQYR---E
QYKEWQTLQ---------DFYDTRAHWWEMVKGRTRTFFRQ---AGKEKK----------
-------NRETRRMMGLQKRLQRYFNLNQQGIDF----NEEIKQVKKEMSVLSEIQSKGV
ILRSKEREIEEGEKCTRYF-------FKKIINKGGTITKLTKENG-CTTETIDEIK--ET
IESFY--EKLYK-----EKHVQIDTMNEILKFLNKTVNNSVLLSQD--FTLL-ELNNSLC
SFKTGKSPGQDGLPVEFYLTFWDLLAPDLITVF-MEFE-GLDRLPDSFRVGIVTLLHKQK
-DKTELKNWRPITLLNVDCKLFSRLLATRM-S-TFLEEVIDPDQA-CAIPGRKITDSLVL
IRDTICY---------------------ARDRNMRLVVLNLDFEKAFDRVSHQYLFQVLQ
KMGFPERFVAWVGLLYRDITS--RILFNG-HLTKAVDINC----GVRQGCPLSALLYVI-
--CIEPLAQILRRDKR----------INGVQ--VPGS-----------------GGLETR
CILYMDD-VNVLCTDL------LSVNRTLDLTDWFGRASGSKLNKEKTRAQFHGPW----
---TATDMT----GLPL------TVTQTDQKILGVKFDREG-GGKTNWPDMVGKVRQKLG
------FWG--LR-GLTMEGKVLITKAVILPLLLLISSVFF-------------------
--PPRSVILELERAIFYFLWG---------------------------------------
---------SKMEKLKRAIMKKTK----EKG----GKDVPDL-------------HLFLG
ARFTAIHVGIVTAPSKNPKTAAMARFWMGTYLRKLKIEPVNLSVPVSFNLPTAY------
-------------------SFIQRFLVHFNVENEELHILTNHRSLISVVQEREPVSPVRG
LA----------------------------------------------------------
------------------------------------------------------------
------------------------------------------------------------
------------------------------------------------LGEP--------
------------------------------------------------------------
------------------------------------STV---------------------
-----------------W------------------------------------------
--------------RNVNHPALPNR-----------------------------------
------------------------------------------------------------
--------------LRDLSWMVAHEILPVRSVMHSRGMAAHATCPRPGCGAPESVRHLL-
---------------------WECSAAKD-------------QW---AMAGSLKFPYLPA
REVLTAQLVLYGVSPTVIPPKDFAKQWLTLAAIKDATWTSRNLLVRKHMQIPPVAVIRMA
------------------------------------------------------------
----------------AAMVQGAGTAGGRPRTPPQRRIASVPIRTKEPELHSKGQGSSGL
ALRVR-------------------------------------------------------
------------------------------------------------------------
----
>Tetraodon__nigroviridis
------------------------------------------------------------
------------------------------------------------------------
------------------------------------------------------------
------------------------------------------------------------
------------------------------------------------------------
------------------------------------------------------------
------------------------------------------------------------
------------------------------------------------------MMDTLI
LVLFFIASDFNLSHNMESFRV------------GTLNVNGA-------------------
----------------RVA-------------------EKRA------------------
------------------------------------------L-------VFDTARRK--
---------RVEV-----------------------------------------------
-LFLQETYSDEHNQADWAK-----------------------------------------
----------------EW------------------------------------------
------------------------------------------------------------
----------------EGQVVLSHLSTASGGVGLLF-------------LRSFTPTSVEV
EHV-VKG-----------------------------------------------------
-------------------------RCLLVTA---------CFNERTV------------
-----------------------------------------------VFINVY-APTNGT
ERK----SFLEKVSA----RLNRCG--PEDFLIMGGD-FNCTECE-----------FVDR
NHAEPH----PGSQHALKQLVHSHGLVDAWR--RMHADCRQYTWSRLGE-------DRIS
M----ARLDRFYV----------------------FKHHFNALKSCSITPAG---FTDHS
LVLCH-VFI---------------------------------------------------
------------------------------------------------------------
----------------------------KNVLPKSAYWHFNSV-LTSDKGFREALI---Y
FWTAFRRRK---------SDFTCLRQWWDHGKTEIRLLCQQ---YTLNVT----------
-------RDACRSIRELESEIVDLEILSAFTENRGH--IEALKSKKMALKDLLGTKVQGA
LVRSRVQNIAEMDAPSSFFFG-----LEKRHGQRKAIHCLLSDTG-QELTEPGQLR--KR
ATEFY--SALYS---SEYREREDLFEEFCGGLPQVSEATNVRLDGP--LSVS-ELHAALQ
RMQGRRAPGINGLTVEFYKAYWDIVAPDLLEVF-NESL-SSGSLPVSCRRAVMALLPKKG
-NLQDIRNWRPVSLLCTDYKILSKVLATRL-R-EAMEEVIHRDQT-YCVPGRSIVDNVHL
IRDVLKT---------------------SSLLGLNTGLISLDQEKAFDRVEHRFLWKTME
RFGFRTSFIAKIQALYGGIESVLKLSFNG-SLCAPFRACR----GVRQGCALSGMLYAL-
--SLEPLLC-KIRSSI-----------AGFV--LPGF------------------NKNIV
LSAYADD-VVILTQNQ------SDVDVLSRLTDSFNVLSSARVNWRKSEALAVGEW----
--RDGLPV----LPQSL------CWKRDGFKYLGVFLGDED-TEKKNWEDIPGKVEGKLN
KW----RWL--KS-QMSYRGRVLVVNNLVASMLWHRLAC---------------------
LQPPPGLLDQIQKKIVDFFWDK----------K---------------------------
---------HWVPQGVLFL-PREEGGQGLIH----VASRTAT------------------
-------FRLQFVQRFLTGPADLVWRETASCLFRRVSNLGLDAALFLIDSKSLKV-----
-------------------NGLPPFYQSVLKSWALFKNTLQKSSNSLFWLLNQPLLYNAR
MDISREATPGLKAALLRSRTLVFKQVVDAAGPALTDAGALRSRLGVRTTATADRALTLWR
KRLTGTEVLLLAMYSGGMEPNPEDPFPDLYLTPR--------------------------
------------------------------------------------------------
----------LGDTSGPLLEKARELNLHTGDKKAIYLNCVRATHRARLNHRP--------
------------------------------------------------------------
------------------------------------PTV---------------------
-----------------W------------------------------------------
--------------SSRLGGDGGAP-----------------------------------
------------------------------------------------------------
---CWRVLYKPPIQKRTADLQWRLLHGAIACNAVVSAFSSAVSNTCPFCGHPETLFHFF-
---------------------SECERLTG-------------FF-----------TLLAQ
VFNLFNVGFCERTFIYGAGYKKTSQKKWQLLNFVCGAAKLAIYVTRRNKVEGRAGQDAA-
------------------------------------------------------------
----------------SVWRCSVRCRLRLEFGFYKMTDDQQTFIDTWCFGQILCSVDNNI
LHLSKILNY---------------------------------------------------
------------------------------------------------------------
----
>Xenopus__laevis
------------------------------------------------------------
------------------------------------------------------------
------------------------------------------------------------
------------------------------------------------------------
------------------------------------------------------------
------------------------------------------------------------
------------------------------------------------------------
------------------------------------------------------------
----------------MALSI------------STLNTNGC-------------------
----------------RNP-------------------FRMF------------------
------------------------------------------Q-------VLSFLRQG--
---------GYSV-----------------------------------------------
-SFLQETHTTPELEASW-------------------------------------------
------------------------------------------------------------
------------------------------------------------------------
---------NLEW---KGRVFFNHLTWTSCGVVTLF-------------SDSFQPEVLSA
TSV-IPG-----------------------------------------------------
-------------------------RLLHLRV---------RESGRTY------------
-----------------------------------------------NLMNVY-APTTGP
ERA----RFFESLSA----YMETID--SDEALIIGGD-FNYTLDARDRNVPK--------
--------KRDSSESVLRELIAHFSLVDVWR--EQNPETVAFTY--VRV-------RDGH
V--SQSRIDRIYI----------------------SSHLMSRAQSSTIRLAP---FSDHN
CVSLR-MSI---------------------------------------------------
------------------------------------------------------------
----------------------------APSLPKAAYWHFNNS-LLEDEGFAKSVR---D
TWRGWRAFQ---------DEFATLNQWWDVGKVHLKLLCQEYTKSVSGQR----------
-------NAEIEALNGEVLDL-EQRLSGSEDQAL----QCEYLERKEALRNMEQRQARGA
FVRSRMQLLCDMDRGSRFFYA-----LEKKKGNRKQITCLFAEDG-TPLEDPEAIR--DR
ARSFY--QNLFS----PDPISPDACEELWDGLPVVSERRKERLETP--ITLD-ELSQALR
LMPHNKSPGLDGLTIEFFQFFWDTLGPDFHRVL-TEAF-KKGELPLSCRRAVLSLLPKKG
-DLRLIKNWRPVSLLSTDYKIVAKAISLRL-K-SVLAEVIHPDQS-YTVPGRTIFDNVFL
IRDLLHF---------------------ARRTGLSLAFLSLDQEKAFDRVDHQYLIGTLQ
AYSFGPQFVGYLKTMYASAEC--LVKINW-SLTAPLAFGR----GVRQGCPLSGQLYSL-
--AIEPFLC-LLRKRL-----------TGLV--LKEP------------------DMRVV
LSAYADD-VILVAQDL------VDLERAQECQEVYAAASSARINWSKSSGLLEGSLKVDF
LPPAFRDIS---------------WESKIIKYLGVYLSAEEYPVSQNFIELEECVLTRLG
K------WKGFAK-VLSMRGRALVINQLVASQIWYRLICLS-------------------
--PTQEFIAKIQRRLLDFLWIGK-------------------------------------
---------HWVSAGVSSLPLKEGGQGVVCI----RSQVHTF------------------
-------RLQQIQRYLYADPSPQWCTLASSFYRQVRNMGYDRQLFIIEPEGFLRNL----
-------------------STLPAYYQDTLKTWSMVSVLRQGATEGEDILNEPLLYNPSF
KTRMLESISIRRRLCQAQLTRVGDLLDFEKSDWVDSQAVMQRMGFLTTRVPHRLLKEIKD
TISPDSHTFIDGV-----------------------------------------------
------------------------------------------------------------
----------LHAGEPRPPWNSSPPDIIIAPKTRQSPQAPPSPNLSQLENFP--------
------------------------------------------------------------
------------------------------------LTR---------------------
-----------------F------------------------------------------
--------------HDITRKLLYSL-----------------------------------
------------------------------------MLHTVHFLALISRYDTIWRRVLNE
GERPQWRAFYSSLVPRPTGDLSWKVLHGALSTGEYLARFTDSPAACPFCGKGESVFHAY-
---------------------FTCARLQP--LLALLRKLYLQFWLHFSPHVYIFGRPVSR
DNKEKDLLSNLLLALAKLVIHKSRKQCLEGGNPLPAEVLFRVLVRSRIRAEYTQAVFTGR
------------------------------------------------------------
----------------LKEFADQWAIDGVLCSVSPDLVSVQTILTLPYLSAL--------
------------------------------------------------------------
------------------------------------------------------------
----
>Plasmodiophora__brassicae
------------------------------------------------------------
------------------------------------------------------------
------------------------------------------------------------
------------------------------------------------------------
------------------------------------------------------------
------------------------------------------------------------
------------------------------------------------------------
------------------------------------------------------------
------------------MLI------------AAWNSDGL-------------------
------------------------------------------------------------
-----------------------------------------------------DAAKL--
---------QATA-----------------------------------------------
-AFFRDHY----------------------------------------------------
------------------------------------------------------------
------------------------------------------------------------
---------QIRH---VAGGRSANELRGHGGISIMV-------------PAAVALREVAR
ERKCITP-----------------------------------------------------
-------------------------RWAVWRV------------GEDL------------
-----------------------------------------------VVAGVYIRPARSL
PVDTYQMTLFGLANA----IATHCS--DGDRLAIVGD-FNARLG----------------
-DVSGDSTSCPRK-PHVMELIGRCSLSLLN--YALRGDPSRWTF--VVP-------NGNG
R----SVVDLALT----------------------RGLDSARLSVVDAPI-----STAHR
MLVVASDHV---------------------------------------------------
------------------------------------------------------------
----------------------------VPERVDPKRYSWARR-MFADPDDRPALS---V
LLAPAYNYLR--------ALWLDATRDFDEIADHPTAALQDAVDSLYRHT----------
-------TDVLRAVLED-----IACWPSSRSKRG------RTATMRPDWQALQR-CDLRF
YLSSMRRRPSI-----------------------------------------------EE
FADHW--KAVFE--------KPGVDDGPRLRSPRLSTDLDDEERHA--FGPA-VVTAIIK
RHEWMKGVGPDNIPMDLLKCDPDAAGPWISCMF-TCLY-TVQLVPSDWRSALVVPVHKRN
TEPADPSNWRGIALQSHLRKAYETCLITYM---HLKGWLQMHFLQFGFRRGIGVPEAVWV
ADELTTH---------------------WAARRKPLIEVLLDMRKAYDSARRIHVYSKLR
RRGVPAHIIAVLQALFDGCHF--IIALDG-QLSERIAALV----GLFQGAIGSPDLFNV-
--LIDDLPY-LIVSRF----------GDEAP--MFDH-------------------MPVP
CQFYADD-TLLHAFTD------QMAQAMMDLCQEYAQRHELEWNATKSIVSRPRTS----
TAAQPAALT---IG--GNRVVEEHELDKPVCFLGVVMKDGRLDHRAQLASRTAKAEKAMI
GIMHSGVFS--TK-HLSIVRKTRVVGAWIRSRAEYGLAISN-----------------S-
HVGLLKKLDQLQKSAAALFFG---------------------------------------
---------GYRRR----I-GSSL----MLR----YAGLVPA------------------
-------A-ARQAKLRARFAFKQ-ITWSEQ---IKD------------GDRVPF------
-------------------LVR-------VTRWA--------------------------
------------------------------------------------------------
------------------------------------------------------------
------------------------------------------------------------
------------------------------------------------LSNP--------
------------------------------------------------------------
------------------------------------RSR---------------------
-----------------F------------------------------------------
--------------NMMLK-----------------------------------------
------------------------------------------------------------
-----------------------------------------------------GCKVYA-
---------------------DATAIYRN------------GRX-----------XXXX-
---------------------------XXXRPRATRP-----------------------
------------------------------------------------------------
------------------------------------------------------------
------------------------------------------------------------
------------------------------------------------------------
----
>Dufourea__novaeangliae
------------------------------------------------------------
------------------------------------------------------------
------------------------------------------------------------
------------------------------------------------------------
------------------------------------------------------------
------------------------------------------------------------
------------------------------------------------------------
------------------------------------------------------------
-------------MTQPTLKI------------GLWNARGL-------------------
------------------------------------TRGSEE------------------
--------------------------------------------------LRIFLSDH--
---------DIDV-----------------------------------------------
-MLTTETHMRVGQRIYLPG-----------------------------------------
------------------------------------------------------------
------------------------------------------------------------
---------YLMY------HAHHPSGNSRGGSAVII-------------KSRLCHSPLTP
IST-NDR-----------------------------------------------------
-------------------------QIARVHL---------QTSVGTV------------
-----------------------------------------------TVAAVYLPPAERW
IVDDFK-SMFAALGN---------------KFIAGGD-YNAKH-----------------
-AWWGNPRSCPRG-KMLQEVIAHGQYQVLAT-----GEPTFYSY---NP--------LLT
P----SALDFFIT-----------------------CGYGMGRLDVQTLQEL---SSDHL
PILAV-LHA---------------------------------------------------
------------------------------------------------------------
-----------------------------TPLKKPQRVR-----LLAHNADINIFKTHLE
QLSEVNMQI---------LEAVDIDNATSLFMSKLSEAAQL---AAPRNR------HEVE
ASRPLQLPPRILALLRLKRRV-RKEYARTGDPRM----QQIHSRLANCLHKALA-RRKQA
QIDTFLDNLGADASTN--YSLWRI--TKRFKAQPTPKSAIKNPSG-GWCRTSLEKT--EV
FANNL--EQRFT-------PYNYAPESLCRQVEEYLESPFQMSLPPSAVTLE-EVKNLIA
KLPLKKAPGEDLLDNRTIRLLPDQALQFLALIF-NSVL-DVGYFPKAWKSASIIMIHKTG
KTPTDVDSYRPISLLPSLGKIMERLILNRLLTCKDVTKAIPKFQF-GFRLQHGTPEQLHR
VVNFALE---------------------AMENKEYAVGAFLDIQQAFDRVWHPGLLYKAK
RL-FPPQLYLVVKSFLEERTF--HVSVDG-YKSSIKPIAA----GVPQGSVLGPTLYSV-
--FASDMPT-HTPVTE-----------------VDEE--------------------DVL
IATYADD-TAVLTKSKSILAATSGLQEYLDAFQQWAENWNVRINAEKCANVTFANR----
-TGSCPGVS---LNGRL------IRHHQAYKYLGITL-----DRKLTFSRHITNIQQAFR
TKVARMSWLIAPRNKLSLGCKVNIYKSILAPCLFYGLQVYG-----------------IA
AKSHLNKIRILQAKTLRRISG-----------A---------------------------
---------PWYMR-------TRD----IER----DLKVPKL------------------
-------G-DKLQNIA--------QKYMER-LNVHP-------------NSLAR------
-------------------------------KLGTAAVV---------------------
------------------------------------------------------------
------------------------------------------------------------
------------------------------------------------------------
------------------------------------------------NADP--------
------------------------------------------------------------
------------------------------------RTR---------------------
-----------------V------------------------------------------
--------------KRRLKRHHPHD-----------------------------------
------------------------------------------------------------
------------------------------------------------------------
---------------------LPNLVLT--------------------------------
------------------------------------------------------------
------------------------------------------------------------
------------------------------------------------------------
------------------------------------------------------------
------------------------------------------------------------
----
>Drosophila__melanogaster
------------------------------------------------------------
------------------------------------------------------------
------------------------------------------------------------
------------------------------------------------------------
------------------------------------------------------------
------------------------------------------------------------
------------------------------------------------------------
------------------------------------------------------------
-------------MTQPTLKI------------GLWNARGL-------------------
------------------------------------TRGSEE------------------
--------------------------------------------------LRIFLSDH--
---------DIDV-----------------------------------------------
-MLTTETHMRVGQRIYLPG-----------------------------------------
------------------------------------------------------------
------------------------------------------------------------
---------YLMY------HAHHPSGNSRGGSAVII-------------KSRLCHSPLTP
IST-NDR-----------------------------------------------------
-------------------------QIARVHL---------QTSVGTV------------
-----------------------------------------------TVAAVYLPPAERW
IVDDFK-SMFAALGN---------------KFIAGGD-YNAKH-----------------
-AWWGNPRSCPRG-KMLQEVIAHGQYQVLAT-----GEPTFYSY---NP--------LLT
P----SALDFFIT-----------------------CGYGMGRLDVQTLQEL---SSDHL
PILAV-LHA---------------------------------------------------
------------------------------------------------------------
-----------------------------TPLKKPQRVR-----LLAHNADINIFKTHLE
QLSEVNMQI---------LEAVDIDNATSLFMSKLSEAAQL---AAPRNR------HEVE
AFRPLQLPSSILALLRLKRRV-RKEYARTGDPRM----QQIHSRLANCLHKALA-RRKQA
QIDTFLDNLGADASTN--YSLWRI--TKRFKAQPTPKSAIKNPSG-GWCRTSLEKT--EV
FANNL--EQRFT-------PYNYAPESLCRQVEEYLESPFQMSLPLSAVTLE-EVKNLIA
KLPLKKAPGEDLLDNRTIRLLPDQALQFLALIF-NSVL-DVGYFPKAWKSASIIMIHKTG
KTPTDVDSYRPTSLLPSLGKIMERLILNRLLTCKDVTKAIPKFQF-GFRLQHGTPEQLHR
VVNFALE---------------------AMENKEYAVGAFLDIQQAFDRVWHPGLLYKAK
RL-FPPQLYLVVKSFLEERTF--HVSVDG-YKSSIKPIAA----GVPQGSVLGPTLYSV-
--FASDMPT-HTPVTE-----------------VDEE--------------------DVL
IATYADD-TAVLTKSKSILAATSGLQEYLDAFQQWAENWNVRINAEKCANVTFANR----
-TGSCPGVS---LNGRL------IRHHQAYKYLGITL-----DRKLTFSRHITNIQQAFR
TKVARMSWLIAPRNKLSLGCKVNIYKSILAPCLFYGLQVYG-----------------IA
AKSHLNKIRILQAKTLRRISG-----------A---------------------------
---------PWYMR------TRD-----IER----DLKVPKL------------------
-------G-DKLQNIA--------QKYMER-LNVHP-------------NSLAR------
-------------------------------KLGTAAVV---------------------
------------------------------------------------------------
------------------------------------------------------------
------------------------------------------------------------
------------------------------------------------NADP--------
------------------------------------------------------------
------------------------------------RTR---------------------
-----------------V------------------------------------------
--------------KRRLKRHHPHD-----------------------------------
------------------------------------------------------------
------------------------------------------------------------
---------------------LPNLVLT--------------------------------
------------------------------------------------------------
------------------------------------------------------------
------------------------------------------------------------
------------------------------------------------------------
------------------------------------------------------------
----
>Parasteatoda__tepidariorum
------------------------------------------------------------
------------------------------------------------------------
------------------------------------------------------------
------------------------------------------------------------
------------------------------------------------------------
------------------------------------------------------------
------------------------------------------------------------
------------------------------------------------------------
--------MVEREIYHRSFTF------------GTWNVRGL-------------------
-------------------------------------TEKKQ------------------
------------------------------------------E-------TFAEIERE--
---------NKDV-----------------------------------------------
-VVLTETK-LRGSGKEEYP-----------------------------------------
------------------------------------------------------------
------------------------------------------------------------
---------NYIH-----VYSGVRVGAARAGVSVLV-------------KKEFSSG--MR
WKV-VNE-----------------------------------------------------
-------------------------RIIRVRL---------KVGVHKI------------
-----------------------------------------------VVLGVY-WVDDCA
KTEVKD-RFQTALCK----VLKNIK--ITDEIVILGD-FNAWVGTSISSRAI--------
-GRFGEEKMNNNG-RRLIDVCEIFHLKILNT-FFDHEDMHKYTW--YDK-------RSNS
K----SIIDYCIV----------------------RQDTILKFVDVIACRWLEC-GTDHI
YLEAVAIFS---------------------------------------------------
------------------------------------------------------------
----------------------------SIPPPKSSLRMYNSY-LLFSETIEAKYK---E
HLDRHIIL----------NKYKSTADLYQHFKEVIHSAATD---VLGIDP-----LGDRS
EFLW---DEELRKLRCK---------------------RKEYNIGINYIYHPKS-EVKIE
VWKGICKAIEKI--------------PKQFQRNKVICNILKEFQN-QSVTTLTADK--EF
LEIYF--KNYFK-----------ECRPEFIGDLERCIGQSGFSIFP------ADIIQALN
EFEDFDVPSPGGISMRLLKHGSNNLKKLLKDLI-QAIF-DGHTIPEEINE--MFFIYHSG
DEKLLNLINCSKCVSHTVMQVMSAIIKNFI-E----KSNAFKEKC-KLIHEESCLDATFV
LRMLLQKC--------------------ADKQNKPLHLVFINLEEAFLDVPRIKMFNELQ
KLGIEDSLVKIVKHLYKDNTV--RMIFSNEISKLSYPVSK----GLKKNCALSPTLFNV-
--YIRRAVKDWLKEND----------KKGFP--VDTT--------------------KMF
SFLSEQTNLVVLSDSL------KHLGSAIESLLKHLGKLNLQISFKNIKYLGITED----
---DERELM---IGKRG------IVSEDCFEFLGSVLEVGG-RNDIDINNRIISTKNAIG
VL--HSVAR--DK-RIDKDCKKRIYHAIINNSLTFSCETWT-----------------M-
TEKFMSRLLRVEMSYWRWCCE---------------------------------------
---------NYPQH----F-KNDI----VLE----IMEVDEV------------------
-------VDEAVKLKR--------SAWFAK-VKMTN------------DNRWSK------
-------------------CVL---------EWNIDGKSK--------------------
------------------------------------------------------------
------------------------------------------------------------
------------------------------------------------------------
------------------------------------------------PGR---------
------------------------------------------------------------
------------------------------------RKR---------------------
-----------------W------------------------------------------
--------------IEGIEDFINEL-----------------------------------
------------------------------------------------------------
-----------------------------------------------------SLRQGF-
-----------------------VIKNKH-------------------------------
---------------------------LENIVALNRESHEDS------------------
------------------------------------------------------------
------------------------------------------------------------
------------------------------------------------------------
------------------------------------------------------------
----
>Klebsormidium__flaccidum
------------------------------------------------------------
------------------------------------------------------------
------------------------------------------------------------
------------------------------------------------------------
------------------------------------------------------------
------------------------------------------------------------
------------------------------------------------------------
------------------------------------------------------------
------------MSVGEVVLA------------GDLNARTS-------------------
------------------------------------------------------------
------------------------------------------S-------LCDWLDTR--
---------DIEF-----------------------------------------------
------------------------------------------------------------
------------------------------------------------------------
------------------------------------------------------------
------------------------------------------------------------
----LAD-----------------------------------------------------
------------------------------------------------------------
------------------------------------------------------VPDA--
-------ESWGEPEF-----------------------IAPRASSDKV------------
--------VNGAG-KLLLEFCKSADCRILNGRVRGDEAGRGTCF----P-------AGGG
S----SLVDVFVT-----------------------SASLAKRADTLVVSDEVP-DSDHR
VVTLS-LRV---------------------------------------------------
------------------------------------------------------------
--------------------GAQHFPEKMPAIEVPKADQIPVP-RVRSEGIPVFNAMLAQ
SVELQFLTKN--------LKAMGSGEAADVLEEAVRSAGQCAFPSAASRK----QFVNRS
TFWF---DGNCKDARKQFLAALKTDGP-----------SHLSSQLKKEYRRLVR-RKKRT
FDKYRAAKLEDQMQNSP---------ATFWKRFRRKAKGLGPEHEAGLLKHCKSLY--EQ
SGSFLSGSKVQP--------------EPEQERERQSLVRPDSLEAA--ITEG-EVKVALR
ALKNGKSPDLGGFTAELLKAGEEHLLKALTGVF-NRVL-EEGVFPESWNEGALVAIFKKG
-DPTDYGNYRTVTVGPVLGKLYASVLNRRLSEWAEKGLVRARGQA-GFRKGFRGADHMLA
LRVLIERW--------------------ARGRSRHLFACFVDFKKAFDMVPREKLWKRLE
ELGVKGRMLRSVQSMYANVRC--RMRGDRWTSAETFESNR----RVKQGCPLSPLLFGLY
IDGLEAVMCRAADSPT-----------------LQGV--------------------EVP
FLAFADD-VVLLSTSA------AGLQRKLDLLQGFSERSGLLVNLQKTEVVVFGGQ--VA
VQKEKNEFR---YAGER------VAIVPSYRYLGVQFHCNG-SFREGAQALAAAGRKAAF
ALERRCTELGVRK----LSTRVRLFDVLVEPILEYGAEVWGPGYGPEWGWNGDGGPGEQI
FKFVNRTLGLSEDRLARLALEESKVMWAAGEK----------------------------
---------GWFAD----I-VEKAQELVCDGSFAGKFDVRSLRTLSEFAYMQDLREEHGR
HVSPLPHGPAIGRNDQ--------WRWLKKFNRSSEREGDERSSVGSDQEDSPRHFPQDE
AD-----------------SMMHLSQEVGEMSLSPGPFRRHAKRLKVDFLSEGLKDNSSP
AISSSEALVPALPLLSDADTAPWLDPILAAAHQFHSLGVVTITFDLEEGRNKTGEVRRFA
KGLGFWSQANHDNCLSEEFAMPGRNSIAIITEESDLFAVDVDVKDGGFEALQQMLEEHDN
FPEDTPRLTTGNKGMHVLFSLSKSEEARLRNGSNRTRIRYKGEKVGIDIRGRGGMLYTAP
SSYRGLDGELRRYEWDHEILPDRSNLMASPDWLIAILNEDQPGAGGTANGGRSRTGTAAA
TSQRRASLDLPAPVVGVFGEEPDIAVLQRIKSCLSECGDSVSRFDKRKGNLYVFRVQGER
TCPYGHHHLGSNNFSILVKGSSLYYHCNSSECQSIMPRRQIGDLNGVGEEARGSVRPVDA
DGDEAVLGCVTKEFVDYWALQGDRGGSRIFSQMYSACKRTVYTPAGFYMWTGKVYERAHD
VQVLYILMHQLSTIIDRVRRELREE-----------------------------------
---------------------------ERKIPKDDKAKLEIVEAKLKLLRDYNNRRTAED
TLKVVKGELFSSTFLNELDRNPDILNVSNGVIDLRTGQLDIHRPQYMCTKLAETIYSGLE
LPSPRIEDFFNDVFNGEEEVIRTLQIVLGYGMTGSKACEIMVFWIGLGGNGKGVTKEMLE
KALGPYCGVMSTDVVVRTAGQRPASKGAPTPHMHALKGLRFSILDENNEEAEVDTGSVKG
TTGGGNVSARAPYGQTETFPLMNLPILLTNHPPKLRDVTEPAMLRRLLIFDFLNLYVSRT
RFEPTNPRHRPVDEGLKARMQENETLEQFLSWLVRGAVKFYAQGESIGAVPPSVQANLDT
YLAQNDKLQQFIDEQCRINPQLRGNAAAFLKDYRAASGELTISVESLAARMNKKGFAKKK
LESHDHLDKRPQVFVGIESSYEPS------------------------------------
----
>Rhizopus__delemar__RA__99-880
------------------------------------------------------------
------------------------------------------------------------
------------------------------------------------------------
------------------------------------------------------------
------------------------------------------------------------
------------------------------------------------------------
------------------------------------------------------------
------------------------------------------------------------
------------------MAV------------VQFPVHTK-------------------
------------------------------------------------------------
------------------------------------------------------------
------------------------------------------------------------
------------------------------------------------------------
------------------------------------------------------------
------------------------------------------------------------
------------------------------------------------------------
------------------------------------------------------------
-------------------------YALGLRL------------GRSL------------
-----------------------------------------------RLICLY-LPPSLS
NDEVSS-------------VLVSLP--LTDDTIICGD-LNARLG----------------
-AITGDSVANARG-SVLLRWCEEHGLSVLNS-TLAPGVPTFLSY------------RGGQ
V--KQSMIDYFLT----------------------NTTSALRSPRMQVYSDLSL-GSDHK
LLSLS-FDY---------------------------------------------------
------------------------------------------------------------
-------------------AVPDGYPSQPVLSSSSARRLWNLS-RLKEPDVCSLYVASFQ
SLAAPLVDQFKALKSSPPSAAPSIDALNDSLNEAIYSALDK---SVGSRS-------SRP
SQWKPFWNAHLQELADVREHH-YRRWRRAIGIDKALW-WDRHQAAQVRFRAALK-SAKRL
SWRAFCDSLARGELARAMSK------VKVIRNRRRQQVGFTHPDG--PAAGASAMR--QH
LASVYSGDGLPS--------RRPDPLPSVSGMVPFDLDSQDPGMPS--FTAD-SVGSLMR
RLPLRKAPGPDHLRTEMLLPIKSVLAPLLSLLF-SICY-QWSYTPSLWRQAQVVPIHKKG
-DPTSPGNYRPISLTSIVRKLFEMCLFPSV---EDVSPPLDVAQG-GFRHQRSALDQALC
LHDLMHSY--------------------RRRHNHYPVVAFLDIKSAYDTVDRRIIWQSML
ASSAPLSLVSLLANMFDDVSV--SVLLQN-NVSDPFVPST----GVLQGSVLSPHLYSIY
VNTLPALLRSAASATTTSVFSVSPSGPPGPGALVPDGLPFGPLVGTAALSSSSPSPTPIN
SLLYADD-VALVGSAR------E-VRHMLDLAQTHSLTLGYKWSPPKCAVLNAPAA----
--TSSRSVQ---LSLYG----QDLPTADEFTYLGVPFNGQGISTSALIKHRSSGTIAAMA
QL-HSMGLN--RQ-GFPLLLSSRLFAAFIRPELEYGLAIAQ-----------------L-
TRKDYDELNRAQDRCLRMLVGG--------------------------------------
--------------------HRTASTVVLRH----ITNLPSM------------------
-------S-FRADTLV--------LKFCRR-FEGLP------------DDCLLS------
-------------------LLA---------QSVPVSHLSRLRK----------------
------------------------------------------------------------
------------------------------------------------------------
------------------------------------------------------------
------------------------------------RKIVLDCPSDVSSSSR--------
------------------------------------------------------------
------------------------------------LAS---------------------
-----------------W------------------------------------------
--------------LRKPDPCSCGL-----------------------------------
------------------------------------------------------------
------------------GDTSRSHLMVCTLVPSALWCCLPVPPPGYVGHHIDYVLNLL-
---------------------PVSAAARC-----------PPYW-----------SALCQ
ILCHFDKICHPDIEYNSSSLPGQVWIDKSSAAATP-------------------------
------------------------------------------------------------
------------------------------------------------------------
------------------------------------------------------------
------------------------------------------------------------
----
>Gregarina__niphandrodes
------------------------------------------------------------
------------------------------------------------------------
------------------------------------------------------------
------------------------------------------------------------
------------------------------------------------------------
------------------------------------------------------------
------------------------------------------------------------
------------------------------------------------------------
---------------------------------MVLNKSSK-------------------
----------------PAT-----------------------------------------
--------------------------------------------------IMSELERR--
---------KCDI-----------------------------------------------
-VVLTETRQWLVEPRATQW-----------------------------------------
----------------DNWT----------------------------------------
------------------------------------------------------------
---------IMEY----------PTSTKFEGVAVAL-------------RNGWTVKKENV
LSS---------------------------------------------------------
-------------------------RVVMANC-------VNNKTARGI------------
-----------------------------------------------NLIAVY-GCTQST
DADKQI-EFWGELRN----AIEMAP--KKIPLVVAGD-FNNEL-----------------
----------KKG-TELSQLLEDCALNAHAR---QFANKKKHTW--WHP-------RTKK
G----RTIDHILW----------------------RKWENKRVRNAHTAPLRRK-ISDHA
LVVVN-FDI---------------------------------------------------
------------------------------------------------------------
-----------------------------KHRREMKKVRT----FVGRPQWTKYSE----
------------------YMSATTALDWDDYAKSCREAMVK-------------------
-------ATESLTKTEDLTEVTYNRWLTTINEKL---------------------AAVNS
GHGLTCEKFQTLN-------------EIDAPPRRRELLVIVDPRGNRLMGRNAKVEISLH
IQRQLNTTNFWE----------------FDQKMSPYPPPPERTQCP--ITRL-EVRQAIM
RLKNNKAVGSDGIPAEALKTDLDQASKLLEYEY-GRLW-EGFPLPHDWLHTEILPIYKGK
GSKSDPANYRPIALLNTAVKILGSIVADRV-N-AATANRISDSQS-GFRRGRSTIHNVMY
IQTYLRE---------------------SYNRRKETVVILIDLKAAFDSVPRQLVWKALE
YYNVGDKLIGVIRSMHQNTTA--AVK----GTERTFGYSG----GVKQGCSLAPTLFKV-
--FMSYIMTAWQPAEN----------------------------------------LKVK
HLEYADD-IALVVG-R------HVAQTVYDAITSHLERNGLKVNHLKTVLISNQCE----
------DVL---ETDKG-----VIPSQREGKYLGFMLQANG-GTETEVAARKMAARLKLT
KM--SRIW---TS-ALRPELKIMTMAVYVLPVLLYGCEAWI-------------------
-LTKTAAINSSTRVLVRRSLN-----------W---------------------------
---------YWAEK----RTSRELVAATPKA----LRSLLCI------------------
-------D-TVILQRQ--------IKFAHN-VARAQ------------GGS---------
-------------------ELF---------RWILNPRLPGKKK----------------
------------------------------------------------------------
------------------------------------------------------------
------------------------------------------------------------
------------------------------------------------VGAY--------
------------------------------------------------------------
------------------------------------RTW---------------------
-----------------W------------------------------------------
--------------DALVRALSKSD-----------------------------------
------------------------------------------------------------
-------------------------------------IKFNPSEGIEQLATIESRLKQL-
---------------------RDAEIDQL-------------------------------
---------------------------KEGAPEHIRRQKA--------------------
------------------------------------------------------------
------------------------------------------------------------
------------------------------------------------------------
------------------------------------------------------------
----
>Perkinsus__marinus__ATCC__50983
------------------------------------------------------------
------------------------------------------------------------
------------------------------------------------------------
------------------------------------------------------------
------------------------------------------------------------
------------------------------------------------------------
------------------------------------------------------------
---------------------------------------------MSSPDSRPSRGEPDE
PLAVSSTADAVTDSKRTGRRR------------GTRTQDAL-------------------
--------------------------------------RRRR------------------
--------------------------------------------------AARAARRR--
------------------------------------------------------------
-LKRQRTRAHRDSS----------------------------------------------
------------------------------------------------------------
------------------------------------------------------------
-------------------------------------------------ERRRTPSVTAN
YSP-HSG-----------------------------------------------------
-------------------------GSTRSYF--------RRDVDPSV------------
-----------------------------------------------IRMYTWNAPTEVA
PQGQKD-EFWDVVEE----VVR-----LERPEIVCGD-FNARLGSDLARDP-----IHGL
GKAYAYEETNDNG-WRLVMLAAASHMGHAAT-HFLKPQTHLGTW--LSP-------VEKC
W----HQLDHFLI----------------------WSNRKLQVLDVRVRRTVMG-SSDHC
ALELS-FRN---------------------------------------------------
------------------------------------------------------------
-------------------------TATCRPTRRLQGRKLASRSIVDRRAFNAKVR---E
KEAQHEFEMDM-------IHTCPQDGAYSDVVHAFQASMRK---LDGVKS-------CPG
KPWF---SASHIAAAVSEKRLKWKAFLSRKTPEA----FKLYREARSNVVAVVK-KAEAD
FIELKCSQIENAEA------------QHAVGDVERLINELKSGLGFTLTHRRHDLLSPQV
FASHF--TQLFA-----------PKTCTLPVLEPVDLPIERTGGDD--ITLN-EVKDSLC
SMDNGKAPGANGVLTSALKAGGEHCLRILHRLC-KEWWSEPETILRVLGHSIIIPFCTKG
-DRKVAGNYRGINLLDHIGKVYSGVLGQRL-K-PLAESFVGEKQF-GFLPAKGTLDAVHV
LRRCQEV---------------------CNRNGRRLSAVFLDLKAAFDKVPRPAICRALR
LAGCDEKLISAIESLHRNTVA--QVKTQE-GLSDPFPIDM----GTRQGCRIAPLLFII-
--FMEMVIR-EANLDI----------SLSMP--CESE--------------GSTESVDLS
CLPFADD-IVLLADDD------SILQRNLDKLSAALTRFGMEVSLPKTKCMILSEG----
LGDSNLRLK---IG--D----SDVEEVDKFVYLGNLFPKDR-DLVAPYRHRAIAALGKLS
SL--ALVLK--SN-KVSLASKESIIERVVLASVLYGLETAP-----------------Y-
HEESLKASRCAPESLLKLIERRGRPP------T---------------------------
---------MWQTS----L-KAEAN---LFR----PCPVPEVHSPPAIVFEDPPDCLQHT
ADMSACLY-ARQSSTQ--------LR-MGS-IMKSL------------DGNQLV------
-------------------VVF-------QIDSSVPGQLNLDIP----------------
------------------------------------------------------------
------------------------------------------------------------
------------------------------------------------------------
------------------------------------------------EANG--------
------------------------------------------------------------
------------------------------------TFS---------------------
-----------------F------------------------------------------
--------------RVDLPSGMKLT-----------------------------------
------------------------------------------------------------
-----------------------------INFTIPYFSASGGYIPPPRTNIKELTFGTI-
---------------------LAIEAYVP-------------NW-----------GSVK-
------------------AYTERIGKARAYIPGPKHPGFVKMAHHAERRERGLFAEVIFY
FGMYTLD-----------------------------------------------------
----------------GVNWKRFYAYADVKIRGERDGTGFDHQGRLHLFNKSS-------
------------------------------------------------------------
------------------------------------------------------------
----
>Albugo__laibachii__Nc14
------------------------------------------------------------
------------------------------------------------------------
------------------------------------------------------------
------------------------------------------------------------
------------------------------------------------------------
------------------------------------------------------------
------------------------------------------------------------
------------------------------------------------------------
------------------------------------------------------------
----------------MTE-----------------------------------------
--------------------------------------------------ALVDVRRP--
---------TDRV-----------------------------------------------
-ILLPSTK----------------------------------------------------
------------------------------------------------------------
------------------------------------------------------------
---------------------------PYYGLGSIL-------------SDRVANHVHRY
WM--VSD-----------------------------------------------------
-------------------------RIAVLQL--------KLSKQVKV------------
-----------------------------------------------AFTNVY-APHMRP
SAEQSD-GFYDTLQE----TIQRF---RHQLLFILGD-FNAKIGQRCEGET-----FLGL
-YSRGY--RNDNG-IRLRDFCAENDLFLSNTAFYKKRARNITTWQGISG-------RGPI
F----NQIDYIIL----------------------PLRFKLLLSNSQSWSGTLV-DSDHR
LINTN-LQL-----------------------------SN--------------------
------------------------------------------------------------
----------------------VYKILMNISRTQPSALTFDTA-LLQDPDIFDLYQ---Q
SIAKALV-----------APAPTESLEWPSVLIRIKAIANT---IIRPKI------DTVQ
RPDD---NDEIAAHSRAQKRL-RALSTSSNDPVDQLLYRSRRQALLRTIRQKCK-EAGRL
RVTQHIMDLKKYKYTEKMYHI-----IRRLTTRKRPAKFIRDHDG-RIIGNSRETA--QV
ITEFL--SGQFH-----------------KPHLSDVSVGTYSMKSP--ITAE-EVTQTFR
SLKNNRAPGADHIPAELLKYSPPVVSDFLSRAINCHIQNPTTSMRESLNHGVVITFPKPN
KPAGSCANLRPITLLSTTRKTISTVILNRI-R-TKVDKWLSPNQS-GFRVARSSADAFWA
HRWNIAL---------------------TRRFQTNMYILVIDLSKAFDTIDRHRLLMVLD
SI-LDPDEVQMIKALLSATTL-----------------------QLRLGDALSPFLFVV-
--YLEAVLR-DLCVHL----------EISMR--------------------------ELN
TIVFADD-VDFIHHDP------TRLEHILLVAERVFRAWSLTINVSKSERTTIARA----
-----PHTT--------------DESWRTVRKLGSLL-----GDSEDVQQRKAHAATAFK
RF--WKLWIH-SR-LLPETLRVRLYNVYVLPILLYNCGTWG-----------------L-
TDRDIDSLEAYH---LRRVLR-----------I---------------------------
---------HYPQH----I-SNAD----LYK----RCNTKPL------------------
-------R-IHLTRSR--------WRLFGH-ILRRA------------------------
------------------------------------------------------------
------------------------------------------------------------
------------------------------------------------------------
------------------------------------------------------------
------------------------------------------------------------
------------------------------------------------------------
------------------------------------------------------------
------------------------------------------------------------
------------------------------------------------------------
------------------------------------------------------------
------------------------------------------------------------
------------------------------------------------------------
------------------------------------------------------------
------------------------------------------------------------
------------------------------------------------------------
------------------------------------------------------------
------------------------------------------------------------
----
>Acropora__digitifera
------------------------------------------------------------
------------------------------------------------------------
------------------------------------------------------------
------------------------------------------------------------
------------------------------------------------------------
------------------------------------------------------------
------------------------------------------------------------
---------------------MDAPNNTRVKVPNNSATLANVESEDANEALSPNPVSGRD
EADNHTNRRSKLVSCKQTLRV------------ATLNVRTL-------------------
----------------NGV-------------------QLQS------------------
------------------------------------------E-------LVTNFNKQ--
---------RIDL-----------------------------------------------
-IGIQEHRIVHDQPIQYQF-----------------------------------------
----------------IQGR----------------------------------------
------------------------------------------------------------
---------SLI----TSSAWKNVCGAAIGGVGILL-------------GAKASRA-LIS
VRS-HSD-----------------------------------------------------
-------------------------RILVANF----------KGNPAS------------
-----------------------------------------------TVITVY-SPTNTA
EDKTIE-AFYECLKR----AIESVP--AHNVQILLGD-FNARIGTSDAR-----------
-FPYHK-ITNRNG-THLVDLMMEKNLVVTNT-SFQKRE----------------------
-------------------------------------------------------GSDHR
VVTIN-VRL---------------------------------------------------
------------------------------------------------------------
-------------------------SLRANGKTPPKKTKYDWKELSKDQNLQKQYT---V
KIRNRFSALQ--------TAEETATECYQRFIDANREVTEL---LIPKVK-----KVQKA
QPSE---DPRVGAAREKVKAT-SRTYQQITSEDN----RLDQEQAKKELEVAYN-KVTKE
MLRKKIKEVETAHINRQHGLAWKLVNDISGRR--------ETQKGQIAGNTQQERL--QN
WHKHF--MGLLG---------NPPNSDSEGNDIPPIFTDLGIKEGP--FDLE-EYVKAKK
SLTEGKSCGEDGVTPEILKRCD--LDSIILDFC-NRAL-TNRQIPSQWSVLNIIPIPKTG
-DLSLGSNYRGISLSSIVAKIYNKMILNRI-R-PKLDPHLRPNQN-GFRAGRTTVSQILA
LRRIIEG---------------------IKEYNLPAVMTFIDFKKAFDMIHRGQMLKILV
AYGIPEKLTTAIADAYSNTKA--KVIIPD-GETDAFQIYS----GVLQGDTLAPYLFVI-
--VLDYALRQAIQGRE---------EDLGFR--LTRR------------LSSRKRAVVVT
DLDFAED-IALLSEQV------EQAQELLKRVEESAKQIGLEMNAKKTKCLSFNHS----
---VQVEVT---TDSGT-----QLEVIKDFKYLGAWID----NTEADVKSRKAAAWKACN
KL--TRIW---KS-DLSRPIKTSLLTATVESVLLYGSEAWT-----------------L-
TKQLKKQLDGCYTRMLRTALG-----------I---------------------------
---------HWSQH----M-TNED-----------LYGDRPK------------------
-------ITDKIRPRR--------LKFAGH-CRTQE------------DELVSK------
-------------------LVL----------WLPTHGQRK-------------------
------------------------------------------------------------
------------------------------------------------------------
------------------------------------------------------------
------------------------------------------------QGRP--------
------------------------------------------------------------
------------------------------------PLT---------------------
-----------------Y------------------------------------------
--------------IDTLRQETGLE-----------------------------------
------------------------------------------------------------
-------------------------------------------------------VDEL-
---------------------DTCMQNRA-------------VW----------------
---------------------------RSIGVRDHHPL----------------------
------------------------------------------------------------
------------------------------------------------------------
------------------------------------------------------------
------------------------------------------------------------
----
>Exaiptasia__pallida
------------------------------------------------------------
------------------------------------------------------------
------------------------------------------------------------
------------------------------------------------------------
------------------------------------------------------------
------------------------------------------------------------
------------------------------------------------------------
------------------------------------------------------------
---MEFLNANPILPAPGVCRN------------PAINAEAS-------------------
------------------------------------------------------------
------------------------------------------------------------
------------------------------------------------------------
-PLVNSGRLNEDASTNRPR-----------------------------------------
------------------------------------------------------------
------------------------------------------------------------
--------------------RRDSSENSRSGEALLR----------CVLMGRRAKKALLD
AKR-ICN-----------------------------------------------------
-------------------------RIMRVEF----------DGNPRT------------
-----------------------------------------------TVLVIY-APTNSA
EVSVVE-EFYRALRN----TLQXIP--AHNFLTILGD-FNARIGPEVAP-----------
-HTYHD-ATNRNG-SYMADLLLEFGLLAANG-QFQKRRGKLWTF--RDR-------ASDS
L----RQLDYILI----------------------RKKWRNSLMNAEAYNSFCTVGSDHR
IVCAK-FKL---------------------------------------------------
------------------------------------------------------------
---------------------------SLRTSKHTRKIKYDWKKFLASPEIQEQYT---V
LVKNRFL-----------LLEVDGGACYDDFVEANKLAMEE---CVPVKP--------KR
KNCHTSTNPRVIQAREKAVAA-HDRWEKYSTDEN----RVAWKLAVNQLYETYD-QVKEE
ELEEQTMAIESTCGTMQY--------GEALKLVNRVTGRKKAKEGQVSGNSPEERV--TT
WFTHF--QKLLG--------------------EPPTVEDLEINDEP--FTLD-EFRRVKA
SLQLGKAAWPDNIPPEVLKSCD---FDEICLNFCNRAL-LECDKPDLWSLMNIIPVPKSG
-DLSNXNNYRGISXMCILAKMFNKLI-----R-SVINPKLRTNQN-GFRPERTTVAQILK
LRRIIEG---------------------VKANNLPAIITFIDFKKS--------------
--------VRLHPQSKND-----AVSTPD-GVTEQFDISA----GVLQGDTLAPFLFII-
--VLDHAMRKALSDGK--------EDELGFT--ITPR------------RSRRYPKVVLA
DLDFADD-IALLSDAI------IQAQELLLRVETECSKVGLGLNGPKTKYLAYNIDVHTP
QPDQELYVHTPLVTRSG----TVLEQKDDFKYLGSWVD----KSIKDVNIRKALAWKALN
DM--TNIWK---S-TMNPVLKKRFFVATVESILLYGCESWS-----------------M-
TESMVKSLSGAYTRMLRKALN-----------V---------------------------
---------HWSSR----T-TNDE----VYG------ELPRL------------------
-------D-VKIAERR--------LRLAGH-CYRHP------------ELSTQK------
-------------------LIL----------WEPTHGT---RS----------------
------------------------------------------------------------
------------------------------------------------------------
------------------------------------------------------------
------------------------------------------------RGRP--------
------------------------------------------------------------
------------------------------------QSN---------------------
-----------------Y------------------------------------------
--------------VDTLKRDTGAI-----------------------------------
------------------------------------------------------------
------------------------------------------------------SSHEL-
---------------------ATLMEDRV-------------VW-----------SAIV-
---------------------------KSRSHPPN-------------------------
------------------------------------------------------------
------------------------------------------------------------
------------------------------------------------------------
------------------------------------------------------------
----
>Pristionchus__pacificus
------------------------------------------------------------
------------------------------------------------------------
------------------------------------------------------------
------------------------------------------------------------
------------------------------------------------------------
------------------------------------------------------------
------------------------------------------------------------
------------------------------------------------------------
--------------MVLPFFL------------ATMNVLSL-------------------
----------------ATD-------------------GRLT------------------
------------------------------------------L-------FDQAVMKI--
---------KADV-----------------------------------------------
-IGLCEVR-RKEEGAIDLT-----------------------------------------
----------------SSSG----------------------------------------
------------------------------------------------------------
---------TLYH--------TGRFGNRSAGCGFFV-------------SRRMKPK-VVR
FLT-ISP-----------------------------------------------------
-------------------------RIALLDC--------RLPNNVLL------------
-----------------------------------------------RLVQCY-APCSNH
SDDQYD-AFLSELESVFRQVVPGQRKFRKVYRVIMGD-LNARVGKALPGDT-----AIGK
-FGYGD--RNDRG-EKVITLCETLRLRIGNT-MFQKQESHCHTW--VSP-------TGTT
T----TRIDYILY----------------------PRDFP--ALDVDVVNRMDF-TSDHR
MVRAS-FSV---------------------------------------------------
------------------------------------------------------------
-------------------------EGRPLGHRGGGKNEVVLV--------RDQFK---D
NLVRS-------------IEGIPVGCDYSTLVSSIQQAA-----TLSSTP-------APS
VPRF---SPRTRQLFAERSKI-KATVQGRD--------RVQWVAINKALRGSLQ-QDAIE
RMTRMVEKAVEEGSNYS---------KAIGSQSVGRERIVKMQGGKGIVTTQADLE--GV
FREYY--NKLYK----------------GDGGRNYTVRETEEEFIP--IGRD-EVESVLR
GFTSGKSPGEDRVSGEMLKAGAEILSPYLTAIF-NKIL-IEGFIPQGFGDSRTILLFKGG
-DKTLPKNYRPISLLPVIQKTLTAVINNRI-G-CSLDNLRAREQQ-GFRGGHSTVDGIFI
LNNLIAN---------------------CREFKRPLYLLFLDVSKAFDSVLCDSVLTAME
RDGVHSTFIRFLQSLTVQSKS--SVVVNG--KGVEVDIGR----GVRQGDGLSPRLFVA-
--VLDTVFR-GLNWGK-----------KGIC--INGE--------------------YLS
HLLYADD-CVLISHDP------RQIQSMVRELERDLLAVGLCLNGAKTIALSTIPN----
----SRPVI---VAGET------VVVKDKVVYLGQEVTMDSNRFKGEIHRRVRSANWAFS
KY--SEFFR--KR-GCPMVLKKRLFDGVVLPAFLYGAETWY-----------------L-
CKRDKQILSVAQRKLERKMLG-----------I---------------------------
---------TVLDH----I-RNEH----LRS----ITKLKDV------------------
-------V-REAEKRK--------WMWAER-LSNFS------------HVRWSL------
-------------------RIL---------EWTPQGRRN--------------------
------------------------------------------------------------
------------------------------------------------------------
------------------------------------------------------------
------------------------------------------------RGRP--------
------------------------------------------------------------
------------------------------------LKR---------------------
-----------------W------------------------------------------
--------------RDDFVNAAGPQ-----------------------------------
------------------------------------------------------------
----------------------------------------------------------F-
---------------------LQLARDRT-------------QW----------------
---------------------------RTLMATQLRSHQ---------------------
------------------------------------------------------------
------------------------------------------------------------
------------------------------------------------------------
------------------------------------------------------------
----
>Caenorhabditis__brenneri
------------------------------------------------------------
------------------------------------------------------------
------------------------------------------------------------
------------------------------------------------------------
------------------------------------------------------------
------------------------------------------------------------
------------------------------------------------------------
------------------------------------------------------------
-------------MQEGLLRV------------MNMNVQSI-------------------
----------------RSV-------------------RRLT------------------
------------------------------------------A-------FEEAIRKV--
---------AFDI-----------------------------------------------
-IGLSETW-RDGKGREILK-----------------------------------------
----------------NSGH----------------------------------------
------------------------------------------------------------
---------TLLY---------SGGQFGRKGVGFIV-------------SRQIAPH-ITN
FCA-VSQ-----------------------------------------------------
-------------------------RTCHLDL---------KINKTLI------------
-----------------------------------------------RVIQAY-APTESS
DDDEYE-EFLEELKE----QMKEKRG-EKRMIIVCGD-FNAATGTRQHQNEP----GIGP
-FGFGK--RNKRG-QMLIDFCSTNGVVVANS-FVKQRKGRKWTW--RAP-------NGRC
R----KEYDLCIV------------------------KSPKIVKTAYAVNRFEF-SSDHR
MMKIV-IKI---------------------------------------------------
------------------------------------------------------------
--------------------------NDFKTRKFYRPQKFETD-WRKYAEIVEMNK---E
Q-----------------IQNEGVTRKYEKMCEILKDARQA---ATTTQE---------K
EPRF---SKETTELFKTRSSL-----LNKTDPKSQIELVETNKLLRKYIGRDIEARKFTK
YGKAVAAR------------------KIHEPTTVSTFYEVLKGNG-IATSNPKEIK--EA
VKEFY--EKLYS----------------STTRVPRKTPQVTEQAPD--ILPS-EIEYNVS
RLKRRKAPGHDGINNNMLRNSLSTTMGNLKEVF-SFIL-EQQTIPPTLGDSITTLIPKKG
-DLRDISNYRPISVLPSTFKLLTRVILGRI-Q-TTLEEQQPPEQA-GFRRGYGTNEHIFN
VRMLIQK---------------------AREYKINLYIVFVDYQKAYDSVEWNSVFNTLE
AHGVDQTYVNTLEAIYKEATS--KIKIH--EETTAVSIKR----GVRQGCVLSPLLFNA-
--VLEEVFR-NLNWEE--------NSEYGLK--VNGE--------------------RIT
NLRYADD-IALIATNK------NTMQKMMDELVERSREVGLRMNKKKTVALTNISS----
GPNEDLSIQ---LDGQK------VEMVKSFTYLGCDVSFD--VTEKEVQRRISCAWGAFT
KH--RQFLI--DR-RASPRLKKRVFVACVMPCFLYGCESWS-----------------L-
KLEEKRKLDVAQRRMERAMLG-----------I---------------------------
---------SRIDR----I-RNDV----VAE----RTRLPRV------------------
---------TEVAWKR-------KVEWAWK-VANTD------------TRKWSR------
-------------------KIA---------EWCPLEYKRE-------------------
------------------------------------------------------------
------------------------------------------------------------
------------------------------------------------------------
------------------------------------------------RGRP--------
------------------------------------------------------------
------------------------------------VQR---------------------
-----------------W------------------------------------------
--------------EDEFRERLREY-----------------------------------
------------------------------------------------------------
----------------------------------------------------GVTGWNW-
---------------------MQMARNKK--------------------------KEFY-
---------------------------HYMTPARNRD-----------------------
------------------------------------------------------------
------------------------------------------------------------
------------------------------------------------------------
------------------------------------------------------------
----
>Caenorhabditis__elegans
------------------------------------------------------------
------------------------------------------------------------
------------------------------------------------------------
------------------------------------------------------------
------------------------------------------------------------
------------------------------------------------------------
------------------------MISSHREWLGLEPSANYLAKKYTVSRRPEVVSNTLC
PGGSRLAIGLAGHYRVSRDTTFALNSNPSCLSPPHPASAKGKTVPGARRKRRSNLGVQTI
CQSDLEIKKPRDKTRRTDYRV------------CTFNCRSL-------------------
----------------SSD-------------------DRLA------------------
------------------------------------------E-------LLEETRRI--
---------QFDV-----------------------------------------------
-IGLCETK-RAAEAH---------------------------------------------
------------------------------------------------------------
------------------------------------------------------------
---------LIHHDGTGVFLGKRNESSVSGGVGFIV-------------RSTLLPK-IVE
VRF-LSH-----------------------------------------------------
-------------------------RIGLLTF--------KVSRKFNC------------
-----------------------------------------------TVIQVY-APTADS
DLEEIC-DFYDSVED----VFREC---RSKYKLVIGD-FNARMGCRQNNER-----YIGP
-HAMEP--RNDTG-ELLATFCETNRLWHTNS-MFKKPMHKRWTF--VSP-------DGNH
R----HEIDHILA----------------------NGKF---VTDTTVLPSFTN-GSDHR
LLRCN-LHF---------------------------------------------------
------------------------------------------------------------
----------------------NNCLAKLEQVRRRKPPK-----RVLDPAIAYAIS---A
TVTV--------------QSDPDLDTDYDNLIQSLKELQDQ---AIVRPA-------NHS
SNRL---SEETRKLLNKRRFMDRN--------------DPQFKSISDKCREAVQ-KDHEA
FASTRLLSAANQKKSLKRV-------ARDINEYKSVIPCLKSTSTGERITSRVKME--QE
IEKFY--TELFK----------------SAVSNSQTSSIPATATPP--PFLPEEIRHVLR
SFPNGKAAGQDKISADFLKSCHDNVIDLITDRF-NRYL-HSRNVPKPWKTSKTTLIFKKG
-DRENLENYRPICLLPVLYKVFTKCLLNRM-R-RSLDEAQPVEQA-GFRRSFSTIDHIHS
LQRLLEV---------------------GREYQIPLTLVFIDFKKAFDSVEHQAIWKSLD
EQGADGAYIDLLKECYKNCTT----NFTPFHRPVAVPVTK----GVRQGDPISPNLFSA-
--CLEHVFR-KLSWIELKGEAEDYDTIPGMR--VNGR--------------------NLT
NLRFADD-IVLIANHP------NIASKMLQELVQKCSEVGLEINTGKTKVLRNRFA----
---DPSKVY---FGSPS--PTTQLDDVDEYIYLGRQINAQN-NLMPEIHRRRRAAWAAFN
GI--KNTT---DS-ITDKKIRANLFDSIVLPALTYGSEAWT-----------------F-
TKALSERVRITHASLERRLVG-----------I---------------------------
---------TLTQQRERDL-HRED----IRT----MSLVRDP------------------
-------L-NFVKKRK--------LGWAGH-VARRK------------DGRWTT------
-------------------LMT---------EWRPYGWK---RP----------------
------------------------------------------------------------
------------------------------------------------------------
------------------------------------------------------------
------------------------------------------------VGRP--------
------------------------------------------------------------
------------------------------------PMR---------------------
-----------------W------------------------------------------
--------------TDSLRKEITTR-----------------------------------
------------------------------------------------------------
-------------------------------------------------DADGEVITPW-
---------------------STIAKDRK-------------QW----------------
---------------------------LAVIRRNTTNS----------------------
------------------------------------------------------------
------------------------------------------------------------
------------------------------------------------------------
------------------------------------------------------------
----
>Caenorhabditis__remanei
------------------------------------------------------------
------------------------------------------------------------
------------------------------------------------------------
------------------------------------------------------------
------------------------------------------------------------
------------------------------------------------------------
------------------------------------------------------------
----------------------------------------------------------MD
VYQSKRTKLTRPKTRKTDLRI------------CTFNCRSV-------------------
----------------ATD-------------------NRLA------------------
------------------------------------------E-------LLEETNRI--
---------KYDI-----------------------------------------------
-IGLSETK-RSAEVHMTNR-----------------------------------------
----------------DGTG----------------------------------------
------------------------------------------------------------
---------VILG--------KRNDSSVSGGVGFII-------------NKSLMPK-IKE
IKI-VSH-----------------------------------------------------
-------------------------RIGYLTL---------QVNKNQY------------
-----------------------------------------------TIIQGY-APTADY
EEEEHS-NFYENLED----VYKSC---KSRYKMVIGD-FNARIGERKGNEV-----FIGP
-HSMEN--RNDSG-ERLATFCEVNKVFHMNS-QFIKPTHRRWTY--ISP-------DKQH
R----HELDHILA----------------------NGKY---ITDVSVVPSFTN-GSDHR
MLRAN-VHI---------------------------------------------------
------------------------------------------------------------
-------------------------NAKQAKFEQVKRRKP-PR-RVLDPTAALLAT---E
NLDS--------------CEDQDIDKEYDTLVHVLKKAQDA---AVTIPT-------NHS
RNRL---KDSTRLLLSKRRFTDRS--------------DPNFKTLSKECRQAVK-RDHEN
FAKDRLLNAANQRKSLRKV-------ARDINEYQSYIPCLLSGETGEKLTSREKME--IE
VRRFY--ANLFA---------------TKQSKATTIIPQQTKALPP--FLPE-EIQHSLN
SFQNGKAAGEDKLSADFLKSCHSSVHKLLANKF-SRYL-QEGKVPTKWKSSKTTLIFKKG
-DKENLENYRPICLLPVLYKIFTKCILNRI-R-NSLEEAQPVEQA-GFRRSFSTIDHIHS
VQRLLEV---------------------GREYQIPITMVFIDFKKAFDTIEPTALWESLK
TQGIDSGYIKLLKECYNDCST----TITPFYNPVNIPITR----GVRQGDPISPNLFSA-
--CLESAFR-RMSWPHLKEGKDDYDNSPGIR--INGR--------------------NLT
HLRFADD-IILISKTP------QIAEKMLQELVNSCETVGLEINANKTKVLRNKFA----
---SSHQIH---IRKNN--TMSAIEDVEEYVYLGRLLNTKN-DLEPEIHRRRRSAWAALN
NIKNTT-----DA-LTCPKIRAQLFDSIVLPALTYGSETWT-----------------F-
TKALSERVRITHAALERKLVG-----------F---------------------------
---------TLTEQREKNL-HRED----IRK----MSQVKDP------------------
-------L-VFITKRK--------LSWAGH-VMRRN------------DNRWTT------
-------------------LLQ---------EWIPRNEKRP-------------------
------------------------------------------------------------
------------------------------------------------------------
------------------------------------------------------------
------------------------------------------------VGRP--------
------------------------------------------------------------
------------------------------------PMR---------------------
-----------------W------------------------------------------
--------------ADSLKKEISVR-----------------------------------
------------------------------------------------------------
--------------------------------------------------QGTQLIEPW-
---------------------STIAKDRK-------------KW----------------
---------------------------IAVIRAHTN------------------------
------------------------------------------------------------
------------------------------------------------------------
------------------------------------------------------------
------------------------------------------------------------
----
>Amyelois__transitella
------------------------------------------------------------
------------------------------------------------------------
------------------------------------------------------------
------------------------------------------------------------
------------------------------------------------------------
------------------------------------------------------------
------------------------------------------------------------
-------------------------MEVQTQKWPRVPSGEATLSKGRSMSSCQSRGAKNP
WEYSNCRKKNKNIDKGTKLYI------------GTYNARTL-------------------
----------------NTE-------------------GSME------------------
------------------------------------------E-------LHQELDKI--
---------NWHI-----------------------------------------------
-LGLSEVR-RPGEECLKLK-----------------------------------------
----------------AGH-----------------------------------------
------------------------------------------------------------
---------TLYY-------RGRDNGKKEHGVGILI-------------HKSLEEQ-IVS
TGS-TSE-----------------------------------------------------
-------------------------RVVYVIM--------SLSKKITI------------
-----------------------------------------------KLVQVY-APTSTA
PDAEIH-TLYEDIEK----AFQIR---KTTYTFLIGD-FNAKVGKREELSET----FMGR
-FGFGD--RNPRG-RVLVSFLQCHKLYHLSS-YYEKRPERKWTW--LSP-------GGRH
K----NEIDYIFS------------------------SHRYIVQDVSVLNKFNT-RSDHR
LVRAT-LYI---------------------------------------------------
------------------------------------------------------------
----------------------NAKLARYTSLKKANSSKID---TVSLKINAEQYR---A
LLEKSIPDKP--------LEALTIDELNSHLSKTMINAATE----IAKRK-------PNS
HNKL---SEETKALLQKRREMVRN--------------SNKYKDLCKLVRSKVE-KDIRE
YKERKVRAIIERHRGPKVF-------RKQLEPGCQVIAKLKNKDG-NLIVDRLQVL--KV
IEHYY--SNLYA----------QKTNEPDHTNRLTIRNVGSEDIPE--ITKE-EVMFALS
KLKNGKASGEDGILPEMLKEGGEKLLDALIVLF-NRCL-HSGDLPEGWNSAVVIILYKKG
-CKTDLNNYRPISLLSQTYKLFSKIITTRI-T-PKLDFYQPIEQA-GFRAGYSTIEHILA
MRVLIEK---------------------TTEYQMPLWLAFIDYKKAFDSVETWAVHNSLR
NARVDHRYNQLIARVYQNAKM--KVSIP--QMTNPINIKR----GVRQGDNLSPKLFTL-
--VVEDVFK-KLNWQK-----------RGIS--ISGA--------------------RLT
NLRFADD-IVLFADNP------TELQEMIEDLHNTSLRVGLEMNLDKTKVMTSEQQ----
---NNIRIE---VGGTE------IEQVQKYVYLGQEIKIGKENQCNEIDRRIRLGWAAYS
KL--EYVF---NM-NLTSRQKAQIFDQCILPVLTYGAETWV-----------------T-
TQEVIHKLGVAQRHMERKIVG-----------V---------------------------
---------CLKDR----V-TNKD----LRR----RSKVTDV------------------
-------G-RRVAKLK--------WEWAGH-IARKS-------------ESWCK------
-------------------RLL---------DWRPWDQKRP-------------------
------------------------------------------------------------
------------------------------------------------------------
------------------------------------------------------------
------------------------------------------------RGRP--------
------------------------------------------------------------
------------------------------------QMR---------------------
-----------------W------------------------------------------
--------------KDDIKQVAGSN-----------------------------------
------------------------------------------------------------
----------------------------------------------------------W-
---------------------TLTAQNRE-------------EW----------------
---------------------------KEMKEAYIRMLIEEG------------------
------------------------------------------------------------
------------------------------------------------------------
------------------------------------------------------------
------------------------------------------------------------
----
>Escherichia__coli
------------------------------------------------------------
------------------------------------------------------------
------------------------------------------------------------
------------------------------------------------------------
------------------------------------------------------------
------------------------------------------------------------
------------------------------------------------------------
--------------------------------MMEQTKPRPPVPGSPAIPDSGSGHGNGG
AGGAKNLRQRVGYQPNRPLHL------------ATYNARTL-------------------
----------------RED-------------------VKIE------------------
------------------------------------------E-------LEEEISKL--
---------KWDI-----------------------------------------------
-IGLSEVR-REGEDTEILQ-----------------------------------------
----------------SGN-----------------------------------------
------------------------------------------------------------
---------LLYH--------REGDQLSQGGVGFIV-------------NKSLVNN-IVE
IGS-VST-----------------------------------------------------
-------------------------RVAYLIL--------RISKRYSM------------
-----------------------------------------------KVIQVY-APTSKH
TDDEVE-LAYEDVSS----ALRKL---TTHFTVVMGD-FNAKLGKQEGGET-----KVGS
-HGFGV--RNHRG-QMLADFLEKEGLYMMNS-FYKKKPQRKWTW--ISP-------DGKT
K----NEIDFILT----------------------DKKHI--FNDVSVISRVKT-GSDHR
LVRGT-LNI---------------------------------------------------
------------------------------------------------------------
----------------------------NCKIERSRLMKSTLRPTPAQIQDPESFQ---S
ELCDRLICL---------ENCVTVDDLNNRFVETVREVGSK---YFSSRT-------NRG
PQKL---SDGTLSLIRERREMRLQSSVD----------MVEYRRLNRQIAKARR-CDMRR
YNCKRIQDAIEQNKGSKVF-------ARDRPVRQTLLTQLKTDTG-NTVSSVPEIL--GE
IERFY--GQLYT-------TTQNPITSGAHDSRAPLTRHYTEDIPD--VSLD-EISIALK
QLKNNKAPGDDGITTELLKAGGRPILIALRRLF-NSVI-LEGTSPEAWSRSVVTLFFKKG
-NKALLKNYRPIALLSHVYKLFSRVITNRL-E-QRLDDFQPPEQA-GFRKGYSTIDHIHT
LRQVIQK---------------------TEEYNLPLCLAFVDYEKAFDSIELWAMLQSLQ
RCHIDYRYIEVLRCMYNAATM--SVRLHE-HSTKPIQLQR----GVRQGDVISPKLFTC-
--ALEDVFK-LVEWKR-----------LGIN--VNGE--------------------YIS
HLRFADD-IVIMAETL------EELGEMLTDLNDASKQVGLKMNMDKTKVMSNEHV----
---SSSPVT---VGGVT------IEVVDQYPYLGQVIRLGKSNFDKEVARRIQLGWAAFG
KL--RHIF---TE-NIPQCLKTKVFNQCVLPVMTYGAETWC-----------------F-
TKGLIHKLRVAQRAMERAMLG-----------V---------------------------
---------SLRDR----I-RNEE----IRR----RTKVTDI------------------
-------A-KRISTLK--------WQWAGH-VARRA------------DDRWSR------
-------------------KVL---------EWRPRVGKRR-------------------
------------------------------------------------------------
------------------------------------------------------------
------------------------------------------------------------
------------------------------------------------VGRP--------
------------------------------------------------------------
------------------------------------PTR---------------------
-----------------W------------------------------------------
--------------SDDLRKVAGSR-----------------------------------
------------------------------------------------------------
----------------------------------------------------------W-
---------------------MQMAGDRL-------------GW----------------
---------------------------RSLGEAYVQQWTTEG------------------
------------------------------------------------------------
------------------------------------------------------------
------------------------------------------------------------
------------------------------------------------------------
----
>Piscirickettsia__salmonis__LF-89__=__ATCC__VR-1361
------------------------------------------------------------
------------------------------------------------------------
------------------------------------------------------------
------------------------------------------------------------
------------------------------------------------------------
------------------------------------------------------------
------------------------------------------------------------
------------------------------------------------------------
------------------------------------------------------------
------------------------------------------------------------
--------------------------------------------------------MR--
---------KFAI-----------------------------------------------
------------------------------------------------------------
------------------------------------------------------------
------------------------------------------------------------
------------------------------------------------------------
----HSS-----------------------------------------------------
------------------------------------------------------------
------------------------------------------------------------
---------------------------ETHFTVVMGD-FNAKVGTRNSDEL-----RIGP
-FGYGQ--RNHRG-QRLVDFMERERLYLMNS-FFQKRPAKKWTW--ISP-------DGST
K----NEIDFIMA------------------------TERRIFSDVSVIAKVKT-GSDHR
IVRGT-LNI---------------------------------------------------
------------------------------------------------------------
----------------------------NVKLERSRLVKSTLRPGRAQIQNPEQFQ---L
QLQNRFQCL---------ADCGNVDEINNGLVETVRAVGSD---FFKTPR-------RNR
PQKL---SDGTLKLLKDRSEMRLQSSDD----------MSEYGKLNRRISKYMR-RDLRA
YNAARVRDLIERNKGSKVF-------AKNSSVGQSQMTRLKTEDG-SVISSKSEIL--GE
LERFY--GQLYT-------STRQPIVGTARDPRAKLTRHYTEDIPD--ISLY-EIRMALK
QLKNNKAPGDDGITSELLRAGGKPILLVLQKLF-NSVI-LEGTTPVAWQRSVVVLFFKKG
-DNCLLKNYRPISLLSHVYKLFSRVITNRL-E-RRLDDFQPPEQA-GFRKGFSTIDHIHT
LRQVIQK---------------------TEEYNLPLCLAFVDYEKAFDSIETWAVLQSLQ
RCHIDYRYIEVLKCLYNNATM--RIRLQE-ETTRPIQLRK----GVRQGDVISPKLFTN-
--ALEDVFK-LLDWSG-----------RGIN--INGE--------------------YIT
HLRFADD-IVVMAESL------EELNTMLSDLNTVSQQVGLKMNMDKTKIMSNVHV----
---APIPVV---VGNDI------LEVVDHYTYLGQIIQLGRSNFEKEVARRIQLGWAAFG
KL--HEVF---SS-KIPQCLKTRMYNQCVLPVMTYGTETWS-----------------L-
TAGLLERLRVAQRAMERAMLG-----------V---------------------------
---------SLRDK----I-RNME----IRQ----RTRVTDI------------------
-------A-LKICRLK--------WQWAGH-VARRT------------DGRWAR------
-------------------KVT---------EWRPRTGRRS-------------------
------------------------------------------------------------
------------------------------------------------------------
------------------------------------------------------------
------------------------------------------------VGRP--------
------------------------------------------------------------
------------------------------------PTR---------------------
-----------------W------------------------------------------
--------------TDDIVRVAGSQ-----------------------------------
------------------------------------------------------------
----------------------------------------------------------W-
---------------------MQVAACRS-------------TW----------------
---------------------------RTKGEA---------------------------
------------------------------------------------------------
------------------------------------------------------------
------------------------------------------------------------
------------------------------------------------------------
----
>Arachis__hypogaea
MSISDGAALHKLQKPGQTPFLLLRFFCRSSILGLRPTSPFSGANVGNSSQTYKEILFDLL
NRDEAALVENIAQHIFEILIPKLPSSMKNLVGIESRVKQVICRIGLGLNDVRYINIWGMG
GIGKTTIARVVFETIRSIFEVACFLADVREQCEKKDIVHIQRQLLDQTRINSATVFSEYD
GRTIIQNSLRLKKVLLVLDDVNQEKQLENLAGEQAWFGPGSRIIITTRDVEVLKELHETW
KVKGLVDSEAFNLFCLKAFKQPEPAEGFLDLFQEVIKYSGGLPLALKVLGSYLNGRPIAV
WHSAIEKIKKSSHSDIIDVLKISYDGLDSMENDIFLDIACFFKGRKKGYVTKILDGCGHH
AVIGIDVLINRALVTIDKYDELGMHDLLEEMGKLIVIQESPNDASKRSRLWWCEDVDSVL
TQKKPNPHDMNQRHYCAKARSLPGSNAPYGSSTVSKQEPLHRCPDVVLNEQGFSRFRERT
RVNKLVHKGKGKGRSDRRLRF------------GTWNIGTL-------------------
-------------------------------------TGKSM------------------
------------------------------------------E-------VVDTMTRR--
---------KINI-----------------------------------------------
-MCLQETK-WVGAKARELD-----------------------------------------
----------------TSGF----------------------------------------
------------------------------------------------------------
---------KLWY---------TGKVKNRNGVGIIV-------------DKQWKKD-VVD
VKR-VGD-----------------------------------------------------
-------------------------RIISIKL---------VVEGGAF------------
-----------------------------------------------HVISAY-APQVGS
DEQHKI-SFWEDLES----LVQGIP--LGDKIFLGGD-LNGHVGREVTGYGS----IHGG
-HGFGV--INAEG-KTILDFSSTFDLLIANT-CFKKRDEHLITY----K-------SGMT
S----SQIDFFLL----------------------RRVDRKFCINCKIIPGESL-TTQHR
VLVLD-FRV---------------------------------------------------
------------------------------------------------------------
-----------------------EQKLRKRHHTKNPRTRW----WRMKGEEQRSFL---R
RVGEEAKW----------DGNGSAEEMWREMAEVIRRTAKE---SFGESK--GIGPRDKE
SWWW---NASIQEKIKIKREC-FKEWSLCRNVDN----WEKYKAAKKETKVAVS-EARTR
AYEGLYQSLDTKEGEKGIYRIAKS--RERRTRDLDQVKCIKDKDR-EVLAQEEKIN--ER
WKSYF--YELFN-----------EGQKTLPSLGRLCTREEDQNFNYYRRIRDFEVKEALK
QMKNGRAVGPDNIPIEVWKGLGGKGINWLTKLF-YEIL-RSKKMPDEWRKSTLVPIYRIK
GDIQSCGNYRGIKLMSHTMKLWGKG------DRTEVEKRDTRYQG---------------
----------------------------------------------------RFLWKVLE
KRRVRIAYIRAIKDMYEGATT--SVKTQG-GVTEEFPIGI----GLHQGSSLSPYLFTL-
--VLEVLTE-HIQEPV------------------------------------------PW
CMLFADD-IVLMGESR------EDLNKKLELWREALEVYGLRISRSKTEYMECKFS--LR
RENSNIEVK---IGENI------LRKVKSFKYLGCIIQDNG-EIEQDVNHRIQAGWSKWR
SA--SGFIC--DK-KVPLKLKGKFYRTAIRPAMLYGTECWA-----------------A-
KGEHEHKLSVAEMKMLRWMSG-----------H---------------------------
---------TRLDK----I-RNED----IRE----RVGVAPI------------------
-------V-EKMVESR--------LRWFGH-VGRRPIEHLVRRVDEMEDGQKAKGRGRPK
KTIHEVVKRDLHETEAIHSIVLHKVYRETEGKWRDLSFSNMCKLKLLVLDFVEAPILCDI
PSTLKVLHWKCCPMETLPFTDQHYELVEIHLPDSKIVQLWDGKKVLKKLELLNLSCCYKL
KETPDLSGAPVLKILNLEHCRELNYVHPSLALHKSLVELNLTGCYSIETLADKLEMCSLE
TLGLDCCTRLRRLPEFGECMKQLSILILTYTDIEEVPTTLGNLA----------------
----------GVSELDLTGCDKLTSLPLTGCFLKKLELHGFVELSCLPHEAP--------
------------------------------------------------------------
------------------------------------SLK---------------------
-----------------L------------------------------------------
--------------EGCFSTSKEST-----------------------------------
------------------------------------LYCDLGHLAQLTNLDLSDNCFIRV
PISIHQLPRLTCLKLSFCDELEVLPELPSSLRELHAQGCDSLDASNVDDVISKACCGFA-
---------------------ESASQDREDVLQMLITGEEIPGWFEHQEEDEGVSVSFPL
NCPSTEMVALALCFLFERTKGYRTFTFYPSVICNGKEFINASLYVVDSSDSLLIMITILI
SEYRDVEHVGCASKTFKISGKQNPKQGKEKETLEWNMDMRSHSSTSRNKMLVVGPPLCDE
EEKHGATAEGAIGGLASRKSSDPPELLLLFPLHSPQHLVLILDKPLICCFFS--------
------------------------------------------------------------
------------------------------------------------------------
----
>Malus__domestica
------------------------------------------------------------
------------------------------------------------------------
------------------------------------------------------------
------------------------------------------------------------
------------------------------------------------------------
------------------------------------------------------------
------------------------------------------------------------
------------------------------------------------------------
------------------MRL------------GTWNIGTL-------------------
-------------------------------------TGKSM------------------
------------------------------------------E-------VVEVMVRR--
---------RINI-----------------------------------------------
-MCLQETK-WVGXKAKDLE-----------------------------------------
----------------NSGF----------------------------------------
------------------------------------------------------------
---------KXWY---------SGTXRTRNGVGIIX-------------DKTLXQD-VVD
VKR-VGD-----------------------------------------------------
-------------------------RIMAIKI---------VIGQELI------------
-----------------------------------------------NVISAY-APQVGL
DTXXKE-KFWEDLGD----LVQGIX--XTEKLFIGGD-LNGHVGRETGNYXG----FHGG
-HGFGE--RNEDG-EAILDFAMAXDLFLANT-FFKKREEHVITY----K-------SGXX
K----TQIDFLLM----------------------RKGDXITCKDCKVIPGESV-ANQXR
LLVMD-VHI---------------------------------------------------
------------------------------------------------------------
-----------------------KRXRXKNKTWKXPRTRW----WNLKXEKQXIFK---E
KVITQCVW----------DXXGEAXQMWDSMASCIRKVAKE---VLGESK--GFAXHQKE
SWWW---NEEVQTKVKAKKEC-CKALYKXXTDEN----GERYRXAKQEAKKAVR-EAKLX
AYDDMYKRLDTKEGELDIYKLXRA--RXKKTXDLNQVRCIKDEDG-XVLATENAVK--DR
WXGYF--HNLXN-----------EGHEXSASLGELSNSEECRNYXFYRRIRKEEVXVALK
KMXXXKAXGPDXIPIEVWKXLGETGITWLTBLF-NRIL-KTKKMPNEWRXSTLVPIYKNK
GDVQNCMNYRXIKLXSHTMKLWERVIEHRL-R---QETRVSDNQF-G-------------
----------------------------------------------------DILWRILE
KKGVRVAYIQAIXDMYEGAKT--AVRTHE-GQTESFPITV----GLHQGXXLSXYLFAL-
--VMDELTX-HIQDDI------------------------------------------PW
CMLFADD-IVLIDETQ------EGVNAKLNLWXEXLESKGLRLSRSKTEYMECKFS--AN
GGQNELGVR---IGDQE------IPKSDRFRYLGSILXKNG-ELDGDLNHRIQAGWMKWK
SA--SGVLC--DR-RMPLKLKGKFYRTAIRXAMLYGTECWA-----------------V-
KHQHVHKMXVAEMRMLRWMCG-----------H---------------------------
---------TRKDK----I-RNED----IRG----KVGVAEI------------------
-------E-GKMRENR--------LRWFGH-VQRRP------------TDXPIR------
-------------------------------RCDYGXEVQGXRG----------------
------------------------------------------------------------
------------------------------------------------------------
------------------------------------------------------------
------------------------------------------------RGRP--------
------------------------------------------------------------
------------------------------------XKT---------------------
-----------------L------------------------------------------
--------------EETLRKDLEYL-----------------------------------
------------------------------------------------------------
--------------------------------------------------------DLT-
---------------------XBMTXDRX-------------QW----------------
---------------------------RSKIHXADPTQ----------------------
------------------------------------------------------------
------------------------------------------------------------
------------------------------------------------------------
------------------------------------------------------------
----
>Haemonchus__contortus
------------------------------------------------------------
------------------------------------------------------------
------------------------------------------------------------
------------------------------------------------------------
------------------------------------------------------------
------------------------------------------------------------
------------------------------------------------------------
------------------------------------------------------------
---MLGLPRSERPRSKKLVRI------------GTLNVGSL-------------------
-------------------------------------TGKSR------------------
------------------------------------------E-------VADLMKRR--
---------NIQV-----------------------------------------------
-LCLQETR-WKGAKAREIG-----------------------------------------
----------------EGV-----------------------------------------
------------------------------------------------------------
---------KLYY---------NGDDTKRNGVAIAV-------------AESLKDS-VSV
VSR-ISS-----------------------------------------------------
-------------------------RIMAVRI---------ETKEGYW------------
-----------------------------------------------TIISVY-APQAGC
PAYEKD-EFYLNLDE----AIRSVP--EGDYLTIAGD-MNGHVGSERRGLER----VHGG
-RGIGV--RNEEG-ERVLDLAMAHDLAVCST-FFAKRRSQKVTY----S-------SGGN
E----TEIDHVLV----------------------RRSSLKTVKDIKVLPGEEL-ATQHR
PLLAD-IAI---------------------------------------------------
------------------------------------------------------------
------------------------ELPKKSRTRTERRIRW----WKLHRLERENLK---E
KILEVGLP----------DPEGPIQQTWSNAVKVILGCAKE---TLGETR--GGLRGNKE
AWFW---NDEVQRVVREKKLA-YKRWQKTRALED----LAAYKTSKRLAKAAVA-KAKNI
EMDALYEKLDSREGEKFVFRLAKA--RHRATQDIRVVKAVRNSEG-AILRKPGEVR--RR
WKEYF--DRLLN-----------------EEFARENSSHSEATAGPIKLWTEDEVRKAIG
KMKVGKATGPDGVPIEAWKALGEHGIKWLTRFL-NTVT-AEGRIPDAWRRSTIVPIFKQK
GDAMDCSNYRGIRLTAHTMKLYERLVDSRL-R-ELVP--ISEGQF-GFMPERSTTDAIFI
ARQIMEK---------------------YREKRRPCYLAFLDLEKAFDRLPREVLWSALR
KRNVPEHLISLVKDMYDGSTT--TIRTAH-GQTGAIDVTV----GVHQGSALSPFLFLL-
--TMDVITE-ELMDGP------------------------------------------LK
TILYADD-IALIAESK------EELQDNLQKWQKVLAENGLRLNVKKTKFLSSEEG----
-----MESI---TDGYG----EAIEKVQDFRYLGSDLAADG-SVDQAVKSRINAAWMKWR
ES--TGILC--DR-RCSRTLK---------------------------------------
------------GRCIG-------------------------------------------
------------------------------------------------------------
------------------------------------------------------------
------------------------------------------------------------
------------------------------------------------------------
------------------------------------------------------------
------------------------------------------------------------
------------------------------------------------------------
------------------------------------------------------------
------------------------------------------------------------
------------------------------------------------------------
------------------------------------------------------------
------------------------------------------------------------
------------------------------------------------------------
------------------------------------------QW----------------
------------------------------------------------------------
------------------------------------------------------------
------------------------------------------------------------
------------------------------------------------------------
------------------------------------------------------------
----
>Heliconius__melpomene
------------------------------------------------------------
------------------------------------------------------------
------------------------------------------------------------
------------------------------------------------------------
------------------------------------------------------------
------------------------------------------------------------
------------------------------------------------------------
----------------------------MDRKRHKGLGTARASPQNDAQAHRPTPAISGQ
GLPCQVRARLKTRVPRQKLRF------------ATWNIGSL-------------------
-------------------------------------TGRCR------------------
------------------------------------------E-------LADVLMRR--
---------RVQC-----------------------------------------------
-AFLQETR-WKGNKSRNIG-----------------------------------------
----------------QGY-----------------------------------------
------------------------------------------------------------
---------RLIY---------TGSPSGRNGVAVVL-------------SEELQNG-LLE
VDR-RSD-----------------------------------------------------
-------------------------RLMRVRV---------LIEGVIT------------
-----------------------------------------------NLISAY-APQAGC
SASEKE-TFWEQYEG----VLLAVP--STELVLVGGD-LNGHVGRAAEPYER----VHGG
-FGHGL--RNAEG-ENILRTCIASDLAVVNT-FFQKNSQHLITY----K-------CGSH
S----TQIDYLLT----------------------RRCHMGRVTNCKVIPGESL-TAQHR
LLVMD-FNV---------------------------------------------------
------------------------------------------------------------
------------------------TPKRKVAEKRRPRIKW----WLLNGPMQTDFL---A
EVKSHNLS----------TNTETAQEAWDRAQSAIIAAGRR---VLGVSR--GGRVIDKE
TWWW---NDEVQEVTREKKAA-FKKWQESNSPED----RLEYTVAKRASKRAVA-RARSE
SLSPLYDKLETVEGQKLIYKLARS--RDKVTQDIAKCLCVRDSQG-TLLCNHDSVK--ER
WRSYF--QELLN--------------TQHPCSLHHDPPPNLGLIAP--ITLD-ETRNCLR
RMKNGKAVGPDDIPIEAWKSLGSLGVLMLTDLF-NHIL-NTGKMPHQWRLSFITPIYKGR
GSVQDCGSYRGIKLMSHTMKLFERMIDLRLRR----ECTVSESQY-GFQPGSGTMDAIFA
LRTLMEA---------------------YREKRRALHVAFLDLQKAFDCVPRQCIWWALR
SKGIPEAYIEIIRGMYHDSAS--MVRTAV-GDTRPFPITV----GVHQGSALSPFLFNV-
--VLDTVSA-HIQDQP------------------------------------------PW
LMMYADD-IALIAENR------LTLERKVNLWKGTLENGGLKLNVSKTEYMACGSR----
---DSSTIL---IGPEP------AVKSEKFRYLGSVMHESG-GIDHDVHGRISAAWAKWR
EV--TGVVC--DR-RIPPKLKGLIYKSIVRPVLLYGSECWP-----------------A-
LSRHTQELHVTEMKMLRWMCG-----------V---------------------------
---------TRSDR----I-RNTF----IRG----SLGVRDV------------------
-------A-DKLQERR--------LRWFGH-VTRRP------------KNYVGR------
-------------------KCL---------AILVPGARP--------------------
------------------------------------------------------------
------------------------------------------------------------
------------------------------------------------------------
------------------------------------------------PGRP--------
------------------------------------------------------------
------------------------------------RKR---------------------
-----------------W------------------------------------------
--------------LDVVMQDMRAN-----------------------------------
------------------------------------------------------------
--------------------------------------------------------GLT-
---------------------TEDAKDRA-------------KW----------------
-----------------------SRLSRKADPGNSRD-----------------------
------------------------------------------------------------
------------------------------------------------------------
------------------------------------------------------------
------------------------------------------------------------
----
>Maylandia__zebra
------------------------------------------------------------
------------------------------------------------------------
------------------------------------------------------------
------------------------------------------------------------
------------------------------------------------------------
------------------------------------------------------------
------------------------------------------------------------
------------------------------------------------------------
------------------------------------------------------------
------------------------------------------------------------
------------------------------------------------------------
------------------------------------------------------------
------------------------------------------------------------
------------------------------------------------------------
------------------------------------------------------------
------------------------------------------------------------
------------------------------------------------------------
------------------------------------------------------------
-----------------------------------------------MSIITY-------
------------------------------------------------------------
----------SSG---------------------------------------------GR
D----TQIDYWLV----------------------RRPHLSLVTNVKVIPSTNI-GPQHR
LLVMD-LRL---------------------------------------------------
------------------------------------------------------------
-------------------------NLGQRRRRTPTTTVEKIK-WWRLPECKQQLM---D
ALEHLDV-----------DSNEPVDKAWENIASQIRDAAGN---TLGATK-PGKHFIDKQ
VWWW---NDSVQQTIKEKKSA-LKVWLQSRSDGD----YQQYRALRSAAKKAVA-AAKAS
HYDQLYEELDTPGGANKIYRLASS--RHRATQDIGQVKHIKDANH-QTLRDPPAIL--NR
WSEYF--SDICN--------------VEFPHQPIHSAPPVPGPVPP--ITIK-EVETAVK
NMKNGKATGPDDIPAEVWKLLGRQGALVLASLF-NSII-RDGTVPAAWSTSITVPIWKGK
GDVAECSNYRPIRLLSHTMKVFERIIDARM-R-EIVN--LTPNQC-GFIRGRGTTDAIHA
ARLLLEK---------------------HREKSKTIHMAFLDLEKAFDRVPHDLIWHSLR
SHGVPEAYVNWTKLLYRQVTS--VVRSPV-GTSPPFNINV----GVHQGSALSPLLFIL-
--CMDTATA---------------------------------------------------
-----------------------DLQSPLPHLPET-------------EYLEAGPQ----
---TDGTIS---VD--G----EDLAKVPHFKYLGSMISNDG-DILLDVRARINAAWMKWR
QV--TGVLC--DR-RMPNRLKSKIYKSVVRPVALYGSECWP-----------------A-
TAKHEQALHTMEMRMLRWCLGL----------T---------------------------
---------RWDHV------MNTD----VRK----RMGIAPI------------------
-------T-DKMQEAR--------LRWYGH-VVRSD------------ENSVVR------
-------------------TAL---------RLSPQGRRP--------------------
------------------------------------------------------------
------------------------------------------------------------
------------------------------------------------------------
------------------------------------------------RGRP--------
------------------------------------------------------------
------------------------------------KRR---------------------
-----------------W------------------------------------------
--------------MDRIKDDVKKI-----------------------------------
------------------------------------------------------------
--------------------------------------------------------EAD-
---------------------LTDALDRP-------------KW-----------RRLC-
---------------------------RKADPATEREKR---------------------
------------------------------------------------------------
------------------------------------------------------------
------------------------------------------------------------
------------------------------------------------------------
----
>Larimichthys__crocea
------------------------------------------------------------
------------------------------------------------------------
------------------------------------------------------------
------------------------------------------------------------
------------------------------------------------------------
------------------------------------------------------------
----------------------------------------------MTTDGTKFPLPGRG
SPGPPPGARPGGGARWRAPGGRVLTHGARPGTARKGDMGPPSHRPTTHGRGLRGEKVRRE
MGGSRRRGPWRSDPRLQKLAL------------GTWNVTSL-------------------
------------------A-------------------GKEP------------------
------------------------------------------E-------LVHEVERY--
---------RLDI-----------------------------------------------
-VGLASTH-SVGSGTSFLE-----------------------------------------
----------------RGW-----------------------------------------
------------------------------------------------------------
---------TLYH---SGVA---PGERRRAGVGLLV-------------SPRLGAC-TLG
FTP-VDE-----------------------------------------------------
-------------------------RVASLRL---------RVGGRVL------------
-----------------------------------------------TVVCAY-APNGSS
EYP----PFLESLEG----VLESAP--SGDSLVLLGD-FNAHVGGDSETWRG----VIGR
-NGPPD--LNPSG-VLLLDFCARHGLSITNT-MFKHKGVHMCTW--HQD-------ALGR
S----SMIDFVVV----------------------SSDLRPHVLDTRVKRGAEL-STDHH
LVVSW-LRW---------------------------------------------------
------------------------------------------------------------
-----------------------WGRMAVRPGRPKRSVRVCWE-RLAESPVRKSFN---S
HLRESFAHVP--------GEAGDIESEWTLFRSSIVEAADR---SCGRKVVGACRGGGPR
TRWW---TPAVRDAVKLKKEA-YRTFLACGSPEA----ADGYRHPKRNAASAVA-EAKTR
AWEEFGEAMESDFRTAS-RRFWTTI-RRLRRGKQCTINTVFSGDG-VLLTSTGDVL--GR
WREYF--EDLLN--------------PTSTSSVEEAESGDPVVVSP--ISGA-EVAEVVK
KLLGGKAPGVDEVRPEFLKALDVVGLSWLTRLC-NIAW-TSGAVPLDWQTGVVVPLFKKG
-DRRMCSNYRGITLLSLPGKVFSGVLERRV-R-KIVEPRIQEEQC-GFRPGRGTVDQLYT
LSAALEG---------------------AWEFAQPVYMCFVDLEKAFDRVPREVLWGVLR
EYGVPDPLIRAIRSLYSRCQS--LVRIAG-SKSDLFPVGV----GLRQGCPLSPVLFIT-
--FMDRISR-RSQGVE------------GLR--FGGL--------------------RIG
SLLFADD-LVLLASSD------RDLQLSLERFAAECEAAGMRISTSKSEAMVLSRK----
--RVECSLQ---VGDEI------LPQVEEFKYLGVLFTSEG-RMEREIDRRIGAASAVMR
TL-HRSVVV--KK-ELSRKAKLSIYQSIYVPTLTYGHELWV-----------------V-
TERIRSRIQAAEMSFLRRVAG-----------V---------------------------
---------SLRDR----V-RSSA----IRE----ELRVEPL------------------
-------L-LRIERNQ--------LRWLGH-LVRMP------------PGRLPG------
-------------------EMF---------RARPSGRRP--------------------
------------------------------------------------------------
------------------------------------------------------------
------------------------------------------------------------
------------------------------------------------RGRP--------
------------------------------------------------------------
------------------------------------RTR---------------------
-----------------W------------------------------------------
--------------RDYVSRLAWER-----------------------------------
------------------------------------------------------------
---------------------------------------------------LGVPLGEL-
---------------------AEVAGERE-------------VW----------------
------------------------VSLLKLLPPRPEHG----------------------
------------------------------------------------------------
------------------------------------------------------------
------------------------------------------------------------
------------------------------------------------------------
----
>Danio__rerio
------------------------------------------------------------
------------------------------------------------------------
------------------------------------------------------------
------------------------------------------------------------
------------------------------------------------------------
------------------------------------------------------------
------------------------------------------------------------
------------------------------------------------------------
-----------------MLTG------------LSEDLRGI-------------------
----------------DDS-------------------RKTA------------------
------------------------------------------V-------INNELLRL--
---------NVDI-----------------------------------------------
-AALQETR-LADSGTLKEK-----------------------------------------
----------------DY------------------------------------------
------------------------------------------------------------
---------TFYW---QGRA---PDEPRQHGVAFAV-------------KNNLLSM-VEP
GRN-GTE-----------------------------------------------------
-------------------------RLLTLRL---------NTTTGPL------------
-----------------------------------------------TLVSVY-APTLNA
TLETKD-KFYGNLTS----VINNIP--DKEQLVLLGD-FNARVGANHESWPS----CLGK
-FGIGK--MNENG-QRLLELCAFHNLCIANS-YFQTKPQHKVSW--RHP-------R-SK
H--W-HQLDLILV----------------------RRSAINCVLHVRSYHSADC-DTDHS
LVCCK-IRLNPKRFHRLRKQGNPRINVSRMSQPDLTQKFAETRVGANHESWPSCLGKFGI
GKMNENGQRLLELCAFHNLCIANSYFQTKPQHKVSWRHPRSKHWHQLDLILVRRSAINCV
LHVRSYHSADCDTDHSLVCCKIRLNPKRFHRLRKQGNPRINVS-RMSQPDLTQKFA---E
TLVKELDTA---------QTGDSALEMWESLRNTMQRTALA---TFGKRT-------TKT
HDWFEAKASTMIPCIEAKRAA-LTEYKRSPTQKN----LQILRSTRSKAQHIAR-YCANE
YWQELSNDIQKAAIAGNIRGMYDGI-KKALGPTQCKTAPLKSSTG-EIIFDKQQQM--ER
WVEHY--SDLYS---------RQNTVSSAALDVIKCLPTMEELDEE--PTAE-ELRKAID
KLASGKAPGSDGIPPDLLKQCKDSLLHPLHKAL-CQCW-KEGAVPQDMRDAKIITLYKNK
GERSDGNNYRGISLLSIVGKVFAKVILARL-Q-KLAERVYPESQC-GFRAERSTVDMIFS
LRQLQEKCREQQMPLYISFIDLTKAFDRCREQQMPLYISFIDLTKAFDLVSRDGLFKILP
KIGCPPKLQSLIESFHTDMKG--TIQFNG-SCSEPFSISS----GVKQGCVLAPTLFGI-
--FFALLLR-HAFGSV----------TEGIY--LRTRSDGKLFNLSRLKAKTKVRETLIR
DMLFADD-AAVTTHTQ------EELQSLMTRFSMACKDFGLTISLKKTNVLSQDTA----
---TPPTIT---VDDYQ------LDVVHQFTYLGSTITDNL-SLDAELDRRIGKAASTLA
RL-TTRVWT--NH-RLTTATKMAVYNACVISTLLYGSETWT-----------------T-
YARQERRLNTFHLRGLRRILG-----------I---------------------------
---------TWQDK----V-SNVK----VLT----RAGLPSM------------------
-------Y-TMLRQRR--------LRWLGH-VCRME------------DGRIPK------
-------------------DIL---------YGELSSGKRT-------------------
------------------------------------------------------------
------------------------------------------------------------
------------------------------------------------------------
------------------------------------------------TGRP--------
------------------------------------------------------------
------------------------------------FLR---------------------
-----------------F------------------------------------------
--------------KDVVKRDMKAL-----------------------------------
------------------------------------------------------------
----------------------------------------------------DINTKSW-
---------------------EDLAADRL-------------KW----------RSTLTK
QLKSGEKNMMRASEDKRVHRKVQSVSQGATYQCDCCGKKCLSRIGLFSHQRRCLRQSVMP
QYKS--------------------------------------------------------
------------------------------------------------------------
------------------------------------------------------------
------------------------------------------------------------
----
>Aplysia__californica
------------------------------------------------------------
------------------------------------------------------------
------------------------------------------------------------
------------------------------------------------------------
------------------------------------------------------------
------------------------------------------------------------
------------------------------------------------------------
------------------------------------------------------------
---------------MKPFIF------------GTWNVRTL-------------------
------------------------------------------------------------
------------------------------------------------------------
------------------------------------------------------------
------------------------------------------------------------
------------------------------------------------------------
------------------------------------------------------------
------------------------------------------------------------
------------------------------------------------------------
------------------------------------------------------------
------------------------------------------------------------
------------------------------------------------------------
-------------------------LLVTNT-VFRLPARNRTSW--VHP-------RSKH
W----HLIDYVIV----------------------RQRDRQDVRVTKAMCGAEC-WTDHR
LIISK-INI---------------------------------------------------
------------------------------------------------------------
-----------------------RILPKRRPQGKPAPKRLNVV-SPKKQAVSTELK---E
TLEERAQQI---------QISNNVIASWEAFRDEVYRTAYE---TIGQTK-------RKH
QDWFDENNDEINNLLEEKYRI-QRVLENNKSPAN----QAAHNNIRSTVQQKLR-QMQDS
WLKQKAEEIQNYADKKDMKRFYDAI-KTVYGPQPASSSPLLSADGQKLLTEKARIL--DR
WAEHF--DAVLN---------RLSHINEEVINRLPQNTINFNMGNP--PTLP-ELEKAIH
QLSSGKAPGADAIPAEVYKHTGPLLRNKLNQLI-NVIW-DQEIAPQEFKDASIIHLYKRK
ANRQVCDNHRGISLLCIAGKILARILLNRLID-HLEQGLLPESQC-GFRKERGTTDMIFA
VRQLQEK---------------------CQEQNVDLYTTFVDLTKALDTVSRDGLWKIMS
KFGCPVKFIQVVRQLHDGMQA--QVLDDR-ESSTPFPVTN----GVKQGCVLAPTLFSM-
--LFSSMLTDAFREAN-----------PGMD--IRYRTDGRLFNLRRLQAKTKVHVDKLR
DFLFADD-CALNAGSA------EDMQHSMDLFSNACSNFGLTISTKKTEVMYQPAP---K
NPYQEPTVT---VNGQK------LATVDKFVYLGSTLSCSV-HIDDETHARIAKASSAFG
RL-RSLVWE--RK-GVSLSTKLSVYKAIVLTTLLYASETWT-----------------V-
YQRHAKKLNRFHINCLCKLLR-----------V---------------------------
---------KWQDK----V-PDTE----ILE----QTGMSSI------------------
-------F-TMLRKTQ--------LRWAGH-VVRMP------------DERLPK------
-------------------RIL---------YGELQTGARS-------------------
------------------------------------------------------------
------------------------------------------------------------
------------------------------------------------------------
------------------------------------------------HGG---------
------------------------------------------------------------
------------------------------------------------------------
------------------------------------------------------------
------------------------------------------------------------
------------------------------------------------------------
------------------------------------------------------------
------------------------------------------------------------
------------------------------------------------------------
------------------------------------------------------------
------------------------------------------------------------
------------------------------------------------------------
------------------------------------------------------------
----
>Papilio__machaon
------------------------------------------------------------
------------------------------------------------------------
------------------------------------------------------------
------------------------------------------------------------
------------------------------------------------------------
------------------------------------------------------------
------------------------------------------------------------
------------------------------------------------------------
------------------MTF------------GAWNVRTL-------------------
----------------LDR-------------------DENI------------------
------------------------------------------CPERKTAIVARELRRY--
---------DIDV-----------------------------------------------
-AALSETH-LADEGELVER-----------------------------------------
----------------GGEY----------------------------------------
------------------------------------------------------------
---------TFFW------KGLAASETRRSGVGFAI-------------KNRLVNQ-LQE
CPVHISD-----------------------------------------------------
-------------------------RVTTLRL--------YLDNNNFL------------
-----------------------------------------------NIISVY-APTMDK
SDDIKD-QFYEELSR----CIESVR--PREQILLLGD-FNARVGRDYDAWPN----VLGR
-HGVGY--MNSNG-QLLLSLCAQFHLAITST-MFRLPAKYKNTW--MHP-------RSKH
W----HLIDYAIV----------------------RQRDVSHVLVTRVMRGAHC-WTDHR
LVVTK-LRL---------------------------------------------------
------------------------------------------------------------
-----------------------RLHCPRRSDRPKPNSCLNVD-GLQDTEMRKKYA---R
SLVSGLPSIN--------DESGLVDGDWNALSSHILDTATT---TLGRRV-------RKN
EDWFDENDEVLTEAIAKHRRL-LRQYRGADQNVS----VAEIRESNLHLRRLSR-EAKDK
WWREKTQQIQWLVDTNQLGEFYSEV-RKLIGTTSIAKLPLKPLSGVGLLKSKEEVL--AR
WAEHF--STLLN---------VDRAADLEHIRSIPQLPVATELDET--LTRE-EIALAIK
QQKNKRAVGIDSMPGELLKYGGDELHSAIWEHF-VRMW-QEEQVPSTFKVSRIRSLYKNK
GDRSDCNSYRGISLLSVPGKVFARVLLNRL-M-TLSEKLLPETQF-GFRPERGTCEAIFS
VRQLQEK---------------------SREQGRPLYLCFVDLEKAFDSVPREALWLVLH
KIGCTEKFVRLIRLLHDDMHC--CVAVND-EQSDFFPVTC----GVKQGCVLAPTLFAL-
--YFSVVVQEVSKTTS-----------EGVR--IRFRMDGNIFNLARLKARTKVSHAVIT
ELMYADD-LCFVAESP------GGLQQLMSDLNESCQKFGLKISVKKTEVMSLDIY----
-GRESLNIT---LGGDE------LKQVDNFRYLGSTISSKC-DHDAEINSRIGAAAAAFG
SW-DSKVFN--SH-DFKLSTKIGVYMAVVLPNILYSAETWT-----------------V-
YRHHIRMLDRFHLKCLRKILH-----------I---------------------------
---------RWSDR----V-RNTE----VLR----RANVGGI------------------
-------E-SYLMRRQ--------LRWGGH-VTRMT------------EERTAK------
-------------------RIF---------YSELEEGKRK-------------------
------------------------------------------------------------
------------------------------------------------------------
------------------------------------------------------------
------------------------------------------------HGGQ--------
------------------------------------------------------------
------------------------------------LLR---------------------
-----------------Y------------------------------------------
--------------KDVLKRHMKQC-----------------------------------
------------------------------------------------------------
----------------------------------------------------DINPSLW-
---------------------EQQAARRP-------------EWRALVKHSVKQFENRRL
LELDARRDELKARPPAAISYNYVNGVLSCPQCARIFANKIGYISHMRAHQRQNRS-----
------------------------------------------------------------
------------------------------------------------------------
------------------------------------------------------------
------------------------------------------------------------
----
>Plutella__xylostella
------------------------------------------------------------
------------------------------------------------------------
------------------------------------------------------------
------------------------------------------------------------
------------------------------------------------------------
------------------------------------------------------------
------------------------------------------------------------
------------------------------------------------------------
------------------------------------------------------------
------------------------------------------------------------
----------------------------------------------------MEPPKS--
------------------------------------------------------------
------------------------------------------------------------
------------------------------------------------------------
------------------------------------------------------------
------------------------------------------------------------
----IND-----------------------------------------------------
-------------------------RLMTLRL--------HTAKDKFL------------
-----------------------------------------------HLISVY-APTLPS
SEDVKQ-KFYDELRN----VLAKIP--TTDKIILLGD-FNARVGTEHEAWTD----VLGR
-HGVGN--CNTNG-FALLQVCAEFNLSITNT-FFRLPNKLKTSW--MHP-------RSKH
W----HLLDYVIV----------------------RRSDIKDVLITRAMRGAEG-WTDHR
LIRSQ-MRL---------------------------------------------------
------------------------------------------------------------
------------------------HYKPPRRAQHKISPKLAFATLSQDHELRHKLD---T
HFGTAFPSV---------DRSVSAGESWRTYADSLREVSQR---VVGKPQ-------KRN
QDWFDECDAELQKLVEDSRRALKTTTN-----------ALQRRNIQQELKAKVR-EQKNR
WWRSKSEELQNFADSNQTAKFFEGL-KAIFGPKQHLTAPIYSRDKSKRLTDPDEVL--AR
WAEHF--CEVLN--------PSSQGADLSYINQLENLPIAPDLDNP--PSFQ-EFHQAIK
RLKNGKASGSDNLPAEVFKYGGPNIKNRLFELV-LQIW-ETENIPQEWKDANLCKLYKGK
GRMSDCGSYRGIALLSAAGKVLSHIINGRL-N-QLAENYLPESQC-GFRPFRGTVDAIFV
VKQLQEK---------------------HLEQYRDLYLCFVDLEKAFDRVPRTALWAVLE
KIGCPVKFTNLIRQFHDGMLA--RVQHEN-NFTDQFPVTS----GVKQGCVMAPTLFAI-
--YFAATMNDALAKCN-----------NPIT--LNVRSDKSVFNISRFKARSKVQKLPVL
EILYADD-VCLVADSA------ENLQLYLENLDESCRKFGLVISVSKTQILKQPAR---G
TSANETAIY---VDRKQ------LEEVQCFRYLGNLIRSDN-RLESELSARIASAAAAFG
RL-NRRVWD--SH-DLQLQTKLSVYKAIILPLLLYSSETWC-----------------L-
YRGDIRRLDVFHMRCLRSVLR-----------V---------------------------
---------TWEDR----V-PNSE----ILR----RANMTGM------------------
-------E-CLLMKGQ--------LRWCGH-LVRMD------------DSRLPK------
-------------------SVF---------YSELSNGKRR-------------------
------------------------------------------------------------
------------------------------------------------------------
------------------------------------------------------------
------------------------------------------------VGGQ--------
------------------------------------------------------------
------------------------------------HLR---------------------
-----------------Y------------------------------------------
--------------KDVLKRHLVSC-----------------------------------
------------------------------------------------------------
----------------------------------------------------DISCETW-
---------------------EELAQNRR-------------EWRNAVMKGTANFEHARL
QDLDTKRQHRKARPKPTYDYTYNSSGQLFCYPCRRVFKTKFGFASHCRAHARN-------
------------------------------------------------------------
------------------------------------------------------------
------------------------------------------------------------
------------------------------------------------------------
----
>Solenopsis__invicta
------------------------------------------------------------
------------------------------------------------------------
------------------------------------------------------------
------------------------------------------------------------
------------------------------------------------------------
------------------------------------------------------------
------------------------------------------------------------
----------------MNPRVLDSSASDNPTNNWRHPMPRLNDEEVFCRVFVRRNATGNN
TNNTKNKNNADMFSIRKKHCV------------GTWNVRGL-------------------
----------------LQS-------------------EKLD------------------
------------------------------------------M-------VEKEVKKH--
---------GVII-----------------------------------------------
-MGLSETH-MGGQGCNTTK-----------------------------------------
----------------QGN-----------------------------------------
------------------------------------------------------------
---------ILYY--------SGNPNKSANGVGILL-------------PPHIDKC-LLQ
CKL-VSD-----------------------------------------------------
-------------------------RIITVKL---------NARPNIL------------
-----------------------------------------------NVVQVY-APTSTA
NDKDID-GFYKQLET----TLNSIP--NREITMILGD-WNAKIGSTTHNDHIRS--IVGK
-FGLGI--RNDRG-QRLLEFCIEKDLSIMNT-WFQHHPRRLYTW--TSP-------NGEY
R----NQIDYIII----------------------NRRWRSSVTNVKTFPDAKC-RSDHN
MLVAE-LVL---------------------------------------------------
------------------------------------------------------------
------------------------------RLKRPKKCQSSVL-KSLGPSERTLFH---E
SLKRELQHE---------SPVPGANACWERLKALTQKALND---LCKDRE--THGRDNKR
NVWI---SDDTWKLIMRRKNIKKKALHDAKI-------REEYINLCKTIKKSSR-QDKNK
FIRNICVEIENHSVNNQISDLFTKV-RLLSKQFKPKSWVIEDSSR-NPVHDLDAIA--ER
WSKYC--EKLYR--------------DVPRIPYSQLLNWKEIELEP--LIIRSEVEAALK
QLKSKKAPDSDYVTAETLKAMNEIGIDWLHKIC-NHIW-QHDDWPKDWTKSIIIPLHKKG
-STRKCT----LTLISHGSKILFHIINNRI-R-HYLDWQIQQEQA-GFVKERGTSEQILN
IRQLIEK---------------------SYEFNNPFVMCFIDYNKVFDCVNWNHLWEILT
KLEVPKHLIALLQSLYYNSQG--VVRVNK-TLSQSFKFEK----GVRHDCILSPILFNI-
--YGEYIMR-RTCKEMLQQHEGRTSWKGGIT--IDSI--------------------RIT
NLRYVDN-TTLFASNE------TEMVAFLDKMEEISKELRLNINRNKTNVMLVDRK----
-----KNIT---FTDKL-----KPKLVDNFKYLGSYISNNV-SCNYDVRVRIEIAKSAMS
QL--HRIWA--DT-GVGLKTKRTLVTTLVFSIFLHGSETWT-----------------L-
KQTDFRNIDTFEMWCWRRML----------------------------------------
---------CWTAD------RTNLS---VQE----KLNIPTN------------------
-----ATLSAKCICRI--------LKYFGH-IARKK------------DNSLEK------
-------------------LCV---------TGKVKEKTGEDRIRP--------------
------------------------------------------------------------
------------------------------------------------------------
------------------------------------------------------------
------------------------------------------------KGYS--------
------------------------------------------------------------
------------------------------------PPR---------------------
-----------------W------------------------------------------
--------------TDQISHALKIE-----------------------------------
------------------------------------------------------------
-------------------------------------------------------INDA-
---------------------LQAATDRC-------------AW----------------
---------------------------RSIVEKRIDK-----------------------
------------------------------------------------------------
------------------------------------------------------------
------------------------------------------------------------
------------------------------------------------------------
----
>Eyprepocnemis__plorans__plorans
------------------------------------------------------------
------------------------------------------------------------
------------------------------------------------------------
------------------------------------------------------------
------------------------------------------------------------
------------------------------------------------------------
------------------------------------------------------------
---------------------------------------MKMASSWVKHSGGKIVPHSDL
RAGTTQEGAIIRKNKSDSLRV------------GAWNVRTL-------------------
----------------NRV-------------------GKLE------------------
------------------------------------------N-------LKREMDRL--
---------KLDV-----------------------------------------------
-VGISEVR-WQDEQDFWSG-----------------------------------------
----------------GY------------------------------------------
------------------------------------------------------------
---------RVIN---------TKSVRGNAGVGLIM-------------NKKIGMR-VSY
YKQ-HSE-----------------------------------------------------
-------------------------RIIMAKI---------DTKPTPT------------
-----------------------------------------------TVVYVY-MPTSSA
DDEEIE-KVYEEITE----IIQIVK--GDENLIVMGD-WNSVVGKGREGK------TVGE
-YGLGN--RNERG-SRLVEFCTEHNLIITNT-WFKNPERRLYTW--KRP-------GDTK
R----YQIDFIMV----------------------RQRFRNQVLNCKTYPGADI-DSDHN
LLVMK-CRL---------------------------------------------------
------------------------------------------------------------
--------------------------KLKKLQKGQKLRRWDLD-KLKVPEVAEGFR---G
SIRQQLAET---------GERNTVEDEWVTLRDEIVKAADE---KIGKKT------RPSR
NPWV---SQEILNLIDERRKY-----KNAANEEG----KREYKRLKNEIDRKCK-IAKEE
WLEDKCRDIETYITRGQIDTAYRKI-KETFGEKKSSCMNIKCSDG-KPVLSKEGKA--ER
WKEYI--EGLYK------------GGEMEDNVIEREEDVDEDDMGD--SILREEFDRALK
DLSRNKAPGVDDIPSELLISLGEPVITQLFQLV-CKIY-ETGEIPSDFRKNVIIPIPKKA
-GADRCEYYRTISLISHSCKILTRIIYRRM-E-KLVDANLGEDQF-GFRRNVGTREAVLT
LRLILED---------------------RLRKGKPTFMAFVDLEKAFDNVDWNTLFKILK
VAGVKFRERKVIYNLYRNQTA--VIRIEG-HEKEAV-IEK----GVRQGCSLSPMLFNL-
--YIEQAVK-ETKEKF----------GEGIK--VQGE--------------------EIK
TLRFADD-IVILSDTA------QDLEEQLNGMDSVLKGYRMNINKGKTKVMECSLI----
KSGDAERIR---LGNEA------LKVVDEFCYLGSKITSDG-RSKEDIKCRLAMAKKAFL
KK--RNLL---TS-NIDLNVRKSFLKVFVWSVALYGSETWT-----------------I-
NSVDKKRIEAFEMWCYRRMLK-----------I---------------------------
---------RWVDL----V-TNEE----VLK----RIGEKRK------------------
-------LWHHLTKRR--------DRLIGH-ILRHQ--------------GITN------
-------------------LVL---------EGSVGGKNR--------------------
------------------------------------------------------------
------------------------------------------------------------
------------------------------------------------------------
------------------------------------------------RGRP--------
------------------------------------------------------------
------------------------------------RDA---------------------
-----------------Y------------------------------------------
--------------SKQIQKDVGCN-----------------------------------
------------------------------------------------------------
------------------------------------------------------SYSEM-
---------------------KRLAQDRV-------------AW----------------
---------------------------RAASNQSTD------------------------
------------------------------------------------------------
------------------------------------------------------------
------------------------------------------------------------
------------------------------------------------------------
----
>Acyrthosiphon__pisum
------------------------------------------------------------
------------------------------------------------------------
----------------------------------------MIGSITKWKPDTNRPRGRPR
QRWMDRVKEDLKLLNVRNAEECANDREEWKQYAVVAMGLKGLVLVLYLKESKAEYHTFQL
RKEKRTRVVIRHIHLSTPTHLIKTELEARLFEERQVTNVLHKATKCPLSLFFVHLEPTAH
SNGIYQLSSLLHTKIKVEEPYKPKVISRIDCQEYGHTKTYCSYHSRCVRCGDDHQSSSCP
NSCSDPPKCALCSGDHPASYKGCLVYRDLQRGRKQTTKSNFLSDNVRSKTTNIRDTHLLT
NAHPNQPSNHSPTYAQATSGQSDNTLPIPTQDLSNTITNFLEELKSLINPLISLLKKDPK
NKPRTRFNGKRHGNGNTELTF------------GTWNVRTL-------------------
----------------YKP-------------------GAAQ------------------
------------------------------------------S-------MIKEVEKY--
---------GLGV-----------------------------------------------
-VALQEIR-WKEAGSIDMG-----------------------------------------
----------------NM------------------------------------------
------------------------------------------------------------
---------TILF--------GGCDERRQYGDGFSV-------------RKNIVPT-IKD
FRI-INP-----------------------------------------------------
-------------------------RLALLKI---------ETKSFDI------------
-----------------------------------------------VFINVH-APTEDK
SQQEKE-KFYTEIEQ----LLEGIS--NSKIKIVLGD-MNAKIGKERSYRP-----TIGT
-HSLHE-MTNGNG-TKLVDIAIGKGLKVKST-MFPHKDIHKGTW--VSP-------DRGT
T-----------------------------------------------YRGADC-DSDHF
LLASN-LRV---------------------------------------------------
------------------------------------------------------------
------------------------KLKTMSRNMRPEIVMYDVE-KLRDSRKAREFQ----
------------------ENIQKMAREFNSNP------------ETGEAH-------RTK
KTWF---NAICQEALKIRKIA-RERWLNDANNQE---EERIFRVKRKEVHNIFR-CENRK
HVQNVIREAEQDYRLHNTR---------------------------------------QL
YHKYF--EKLLN------------CEVPVDTFTYGHNEPNYDPFPP--PSKE-EIEQQIK
RLKSHKSPGKDDLQGEILKHADSSMIESIYLLI-KEVW-ETEILPIDWGVAYICPIHKKG
-DKQVCSNYRGIALLDTTYKVLSYCILDRI-K-PLAEQVVGDYQC-GFRQNRSTTDQIFI
IRQLFQK---------------------SWEYNKELHVIFVDFQKAYDRIDRTSITEILK
HFHFPRKIVQLVEASIRQTKV--KVKVGN-ATSRMVEVIREINIGRDEGVRMDRTCFSL-
------------------------------------------------------------
-LAYADDIIVLLGEDE------QKVVGLCGRLIESAKKVGLHLNIEKTQYMKVSRE----
------------LDNHQ-------------------------------------------
-----------------------------------ETETIT-------------------
------------------------------------------------------------
------------------------------------------------------------
------------------------------------------------------------
------------------------------------------------------------
------------------------------------------------------------
------------------------------------------------------------
------------------------------------------------------------
------------------------------------------------VGQY--------
------------------------------------------------------------
------------------------------------EFK---------------------
------------------------------------------------------------
------------------------------------------------------------
------------------------------------------------------------
------------------------------------------------------------
------------------------------------------------------------
------------------------------------------------------------
------------------------------------------------------------
------------------------------------------------------------
------------------------------------------------------------
------------------------------------------------------------
----
>Diuraphis__noxia
------------------------------------------------------------
------------------------------------------------------------
------------------------------------------------------------
------------------------------------------------------------
------------------------------------------------------------
------------------------------------------------------------
------------------------------------------------------------
------------------------------------------------------------
-------------MYKPGVAL---------------------------------------
------------------------------------------------------------
------------------------------------------E-------LVREVEKY--
---------RMKC-----------------------------------------------
-VALQEVR-WEGV-----------------------------------------------
------------------------------------------------------------
------------------------------------------------------------
------------------------------------------------------------
----MTT-----------------------------------------------------
-------------------------KISQTTI---------FNENADI------------
-----------------------------------------------VLINVL-APTEEK
DEEEKE-YFYATLAN----VYDSS---EGSLRIVLAD-LNAKLGQEAEYRNYYYI-NIGS
-QSLHA-ITNDNR-TKLIDFAVGKGLVIKXT-MFPRKDIHKYTW--ISP-------DGRH
R----NQIDHVLV----------------------SNRFKNSIVNIRTLRGADI-GSNHL
LIISIWIKV---------------------------------------------------
------------------------------------------------------------
------------------------KLKRLFXLYKRKTGRYDIN-KLEDQVISTVFK---D
NIKNELQNKQR-------LSNDAVDREXEQIKETINNVAXR---TLGNKK-------LKY
KXWF---NGICEAAVHRRNLA-RKQWLNDTSNENL---FTSLXTRQREARNIIR-CEKRK
YIQNIMNSAEQDYSTHRTRDMY------------------------------SRLE--KK
WGNYF--RELLN------------CEEPEETFIFDLAKRDIIDCTE--PTLD-EVKNRIN
NLKNHKSPGEDEIQAELLKKGGEEVSFRVWKLI-CRIW----------------------
-----------------------------L-K-SEAEETIDDYQG-GFGPGRSTVDQIFI
LRQLFQK---------------------TWEFDKEIHVLFINFKKTYESVRRASLINCLE
EFKLPQKLIRLIGLKITEV----KIKVGS-AETEPILIKS----GLRQGDSILPILFNL-
--ILEKVVK-EMYIQP----------QEGVK--LQEP--------------------NIT
ILAYADD-VVLMSKSQ------DNLRSLFTRLEEKAKKVGLQVNEEKTEYMVVGRR---D
SVAVFPHLK---VGRYE------FSRVKQFKYLGSILTEKN-EIDKEIA-----------
------------------------------------------------------------
------------------------------------------------------------
------------------------------------------------------------
------------------------------------------------------------
------------------------------------------------------------
------------------------------------------------------------
------------------------------------------------------------
------------------------------------------------------------
------------------------------------------------------------
------------------------------------------------------------
------------------------------------------------------------
------------------------------------------------------------
------------------------------------------------------------
------------------------------------------------------------
------------------------------------------------------------
------------------------------------------------------------
------------------------------------------------------------
------------------------------------------------------------
------------------------------------------------------------
------------------------------------------------------------
------------------------------------------------------------
----
>Blattella__germanica
------------------------------------------------------------
------------------------------------------------------------
------------------------------------------------------------
------------------------------------------------------------
------------------------------------------------------------
------------------------------------------------------------
------------------------------------------------------------
------------------------------------------------------------
------------------MFL------------GTWNVRTL-------------------
----------------YSS-------------------GALE------------------
------------------------------------------I-------LTRELDRT--
---------GLDI-----------------------------------------------
-VALQEVR-WPGEGSQESG-----------------------------------------
----------------KF------------------------------------------
------------------------------------------------------------
---------TLYY---------GGATKPEFGTGFLV-------------RRSILSA-IRD
IKF-VSD-----------------------------------------------------
-------------------------RISYIIL---------KGKRHDF------------
-----------------------------------------------IIVNVY-GPTEAS
DDTIKD-EFYEELEC----VFDRLS--QYHMKIVLGD-FNAKVGREDIFRP-----TIGK
-FSLHE-DTNDNG-VRLVTFATSKNLIVKST-TFQHKDIHKYTW--TSP-------DGET
R----NQIDHVLV----------------------DKRWHSSITDIRSVRGLDC-NSDHQ
LVRVK-IRE---------------------------------------------------
------------------------------------------------------------
-----------------------RLALTRGTDNKDDSEKFELK-NLRNDEVRLEYQ---I
KITNRFETLECSEENVATEEENNINREWESIRDTIKLSASE---SVGLLK------KRQS
RKWF---DDECADMVNKRKLA-KMNWMREPNEQN----SEQLCSIRRETTRFLK-NKKRE
YLKEKINDLEINAKNRNIRELYQGI-RIERKGFQARTNIIKDENG-DMLADAKSIL--NR
WGNYF--NQLLN-------------VHGEEEIEENNVQTAEVLVEE--PSAI-EVEMAIE
KLKMYKASGIDGIPAELIKSGGEKLREKIHRLL-SLIW-KQETLPNEWKESVIIPIYKEG
-DKMDCNNYRGISLLSTSYKILTNILVSRL-T-PFIDEIIGDHQC-AFRRNRSTIDQIFS
IRQILEK---------------------KWEYNGTVHQLYIDFKKAYDSIKREKLYSILI
NFGIPKKLVRLIGMCLNGTKS--RVRVGK-QVSDIFDIHN----GLKQGDALSPLLFNL-
--VLEHAIK-SLEDKE------------GVQ--LNGI---------------------HK
LLVYADD-IVLLGDSD------EILKDNMHILRSNTRELGLEVNVNKTKYMVTRRN---A
SCNANGQLM---TNEGN------FEEVAEFKYLGALITNRN-EIQKEIKHRLNSGNACYY
AL--QRLLS--SR-LLSKNIKLKIYKTVILPVILYGCETWT-----------------L-
TLREEKRLRVFENKVLRKIFGPKRDEET----G---------------------------
---------EWRRL------HNTE----LKD----LYGKPDI------------------
-------I-RTIKSRR--------LRWAGH-VARMG------------DERGVR------
-------------------KIL---------EGKPEGKRP--------------------
------------------------------------------------------------
------------------------------------------------------------
------------------------------------------------------------
------------------------------------------------VGRP--------
------------------------------------------------------------
------------------------------------RMK---------------------
-----------------W------------------------------------------
--------------ENNINHDLREV-----------------------------------
------------------------------------------------------------
----------------------------------------------------DYTGDDW-
---------------------KTLAQDRD-------------VW-----------RAYV-
---------------------------HTAMNLRVR------------------------
------------------------------------------------------------
------------------------------------------------------------
------------------------------------------------------------
------------------------------------------------------------
----
>Lasius__niger
------------------------------------------------------------
------------------------------------------------------------
------------------------------------------------------------
------------------------------------------------------------
------------------------------------------------------------
------------------------------------------------------------
------------------------------------------------------------
------------------------------------------------------------
----------------MDLIL------------GTWNTRSL-------------------
----------------YRS-------------------EALE------------------
------------------------------------------E-------LTREIQAR--
---------RVNV-----------------------------------------------
-LAVQETR-WTGSGTKDTQ-----------------------------------------
------------------------------------------------------------
------------------------------------------------------------
-------THSIFY---------SGGDKHELGVAFIV--------------EKCTKENVLD
FKA-ISK-----------------------------------------------------
-------------------------RICLLRL---------RTKFFNL------------
-----------------------------------------------SIINVH-AETEDK
DDLTKE-DFYLKLEQ----VYDTAP--SNDIKILIGD-LNAKIGKELTHRE-----IIGK
-HSLHN-ESNDNG-YRVINFAASRNMIVAST-RFPRRDIHKWTW--RTP-------DGKH
H----NQIDHVLV----------------------DKRGASSILNVRSYRGTNY-ESDHY
LVCAR-YRC---------------------------------------------------
------------------------------------------------------------
-------------------------RITRRQTKQPQLPKIFVEKLKQSQEERTRYQ---Q
ALSELLLTRNNIR-----NPESSVEDGWQWIKGSILQAAAS---TVGNRP------RNPR
KDWF---DEECIEAINRRDQC-RKIHLSRETRAK----KQEYADARRVAKRILK-RKKRT
FTNDIMRKAEQNFRENNPREAY----NFFKKGFAPSTTLCKTRDG-VIITNKERVM--ER
WKQYF--EELLN---------TNVTGQEITDPRLERERDEPETMEP--PNIR-DVARAIS
KLKNNKAPGIDNIPGELLKYGGEQIAAALLELI-NKIW-ITETLPVEWQTSVICPIHKKG
-DKLACENYKGISLLSAAYKVLTAVIKARL-E-YYTESIIGEYQA-GFRPGRSTVDQLYT
VRMVAEK---------------------CWEFNVDVYQLFVDFKQAYDSIDRSKLYMIML
DLDIPPKLVRLVKATMLNSQC--RVKVLG-ELTSNFGVMQ----GLKQGDGLAPILFNL-
--ALEMVIRGTMVDVD-----------------------------------ATILQKSQQ
IIGYADD-LNILGRSI------PAVKEAFGSLGSAAKKVGLKVNEDKTKLLLQTRK---Q
RNELGQNAT---FDEYN------FEVVKEFTFLGSEVNASN-DESSEVRKRISEANRAFF
SI--LPVMK--SR-NVHRETKLRLYKTLIRTVVSYGSEAWT-----------------IT
TKTMTNRLDSFERKMLRRIYGPVNENG---------------------------------
---------LWRIR------SNHE----LYD----LYKEPRL------------------
-------S-VHIKLMR--------LRWAGH-VQRMP------------NTRVPK------
-------------------KAL----------IEQSGGKRP-------------------
------------------------------------------------------------
------------------------------------------------------------
------------------------------------------------------------
------------------------------------------------VGRP--------
------------------------------------------------------------
------------------------------------RLQ---------------------
-----------------W------------------------------------------
--------------EKSVARDAKEL-----------------------------------
------------------------------------------------------------
-----------------------------------------------------LNVKNW-
---------------------KDVSGNRE-------------GW----------------
--------------------------KRRIEEARARFGL---------------------
------------------------------------------------------------
------------------------------------------------------------
------------------------------------------------------------
------------------------------------------------------------
----
>Drosophila__willistoni
------------------------------------------------------------
------------------------------------------------------------
------------------------------------------------------------
------------------------------------------------------------
------------------------------------------------------------
------------------------------------------------------------
------------------------------------------------------------
------------------------------------------------------------
------------------------------------------------------------
------------------------------------------------------------
------------------------------------------------------------
------------------------------------------------------------
------------------------------------------------------------
------------------------------------------------------------
------------------------------------------------------------
------------------------------------------------------------
------------------------------------------------------------
--------------------------MCKLRI---------KGRFFNF------------
-----------------------------------------------SIINVH-SPHSGS
TDDDKD-AFYAQLER----EYDSCP--SHDVKIIIGD-LNAQVGQEEEFRP-----TIGK
-FSAHR-LTNENG-LRLIDFAASKNMAIRST-YFQHSLPYRYTW--RSP-------Q-QT
E----SQIDHVLI----------------------DGRHFSDIIDVRTYRGANI-DSDHY
LVMVK-LRP---------------------------------------------------
------------------------------------------------------------
------------------------KLSVVNNVRYRRPPRYDLE-RLKQPDVAAAYA---Q
QLEAALPEEGE-------LDEAPLEDCWRTVKAAINDAAESNVGYVGRSR---------R
NDWF---DEECQEVLKEKNAA-RAVMLQQGTRQN----VERYKRKRQQQTRLFR-EKKRR
LEETECEEMEQLCRSQETRRFYQKL-NASRNGFVPRAEMCRDKDG-SILTDEREVI--ER
WKQHF--DEHLN------GAESTGNEGRDNGGNAFVSTAEDGNQPA--PTLR-EVKDAIH
QLKNNKAAGKDGIGAELIKMGPERLAICLHRLI-GTIW-ETEQLPEEWKEGVICPIYKKG
-DKLDCENFRAITILNAAYKVLSQIIFRRL-S-PVVNEFVGSYQA-GFVDGRSTTDQIFT
VRQILQK---------------------CREYQVPTHHLFIDFKAAYDSIDRVELWKIMD
ENSFPGKLTRLIRATMEGVQN--CVKVSG-EHSSSFGSHR----GLRQGDGLSCLLFNI-
--ALEGVMRRAGLNSR------------GTI--FTRS---------------------SQ
FVCFADD-MDIVGRTF------EKVADLYTRLKREAAKVGLVVNAAKTKYMLAGGA-ERD
RARLGSSVT---IDGDT------FEVVDEFVYLGSLLTADN-NVSREIRRRIISGSRAYY
GL--QKKLR--SK-KIHARTKCTMYKTLIRPVVLYGHETWT-----------------M-
LEEDLQALGVFERRVLRTIFGGVQENG---------------------------------
---------VWRRR------MNHE----LAQ----LYGEPSI------------------
---------QKVAKAG-------RIRWAGH-VARMP------------DSNPAK------
-------------------MVF--------------------------------------
------------------------------------------------------------
------------------------------------------------------------
------------------------------------------------------------
------------------------------------------------ASDP--------
------------------------------------------------------------
------------------------------------------------------------
------------------------------------------------------------
------------------------------------------------------------
------------------------------------------------------------
------------------------------------------------------------
------------------------------------------------------------
------------------------------------------------------------
------------------------------------------------------------
------------------------------------------------------------
------------------------------------------------------------
------------------------------------------------------------
----
>Salmonella__enterica
------------------------------------------------------------
------------------------------------------------------------
------------------------------------------------------------
------------------------------------------------------------
------------------------------------------------------------
------------------------------------------------------------
------------------------------------------------------------
------------------------------------------------------------
--------------MDNEIKV------------ATWNTRTM-------------------
----------------WRP-------------------GATQ------------------
------------------------------------------D-------LKKVLEKY--
---------GVDI-----------------------------------------------
-TALQEIR-WKGKGEIKDR-----------------------------------------
------------------------------------------------------------
------------------------------------------------------------
----SRHQCDLYY--------SCHPSKHEFGVGFAV-------------RGKARYC-VTR
WTP-INE-----------------------------------------------------
-------------------------RLCMLRL---------KSKFYNI------------
-----------------------------------------------SIICAH-APTEDA
NEEVKD-FFYEQLDK----AYSTIP--VYDMKLVLGD-FNSKVGKEDIYKG-----TIGM
-HSLHN-ITNDNG-LRLISFAAARSSVIRST-CFPHRRIHLQTW--ISP-------DGAT
K----NQIDHVLC----------------------DIRHGTNILDVRTMRGANI-DSDHH
LVQAR-IRC---------------------------------------------------
------------------------------------------------------------
-------------------------RISSKRPTNNPQRKFNIS-SLNNVATRQQYE---D
LVTTRLNTL---------PSELDINKQWLRCLDVVKTAATE---VLGMQK------PRKP
HGWR---DEEYDRAVAEKDLL-YQTSLQKKTRAA----QEAYKNKRREVVKLAR-QKKRR
FEKNQFEEMEILGNRHQARRFYQKV-NMQRKCFSPTSSSCKDKDG-NLITDQQKVL--KR
WEEFF--TELLN-----------GNNGRIAPQEFSSVFHNKEEEPP--PTRA-EVDTAIQ
RLKNNKSAGTDGIPAELFKAAGSGFNKEFHQIL-LSIW-NSEEMPEEWNNSIICPIHKKG
-DKSDCKNYRGISLLNIAYKILATIVTERL-K-PHVLRIVGPYQC-GFMPGKSTSDQLFT
LRQILEK---------------------TQEHQVDTHHLFIDFRQAYDTPTRDELYRAMN
QFGIPEKLIRICQMTLRNTWS--CVRAAN-GISESFQTMR----GFRQGDALSCSFFNI-
--LLEMIIRAANINTT------------NII--FNKS---------------------NQ
ILGYADD-IDLIGRTT------TDVRTAFEDLEKEAKSRGLHVNGDKTKYMLSSRN-DAN
HNALGPNVN---MGSHN------IEVVRNFIYLGSEVTSDN-NTSVEVKRRIVLANRCLY
SL--NRLLR--SK-QLSRKTKVRLYHQLVLPVLLYGSESWS-----------------L-
TAADEQLLATFERKILRIIFGAVCIDG---------------------------------
---------DWRIR------YNHE----LYR----LYDHPRI------------------
-------V-NMIRSKR--------LRWAGH-LERME------------ANTAAK------
-------------------KVY---------SSKVEGTRR--------------------
------------------------------------------------------------
------------------------------------------------------------
------------------------------------------------------------
------------------------------------------------RGRQ--------
------------------------------------------------------------
------------------------------------RTR---------------------
-----------------W------------------------------------------
--------------VDLVERDAREL-----------------------------------
------------------------------------------------------------
------------------------------------------------------GIPNW-
---------------------RVTARDRN-------------TW----------------
---------------------------KRYCC----------------------------
------------------------------------------------------------
------------------------------------------------------------
------------------------------------------------------------
------------------------------------------------------------
----
>Bactrocera__tryoni
------------------------------------------------------------
------------------------------------------------------------
------------------------------------------------------------
------------------------------------------------------------
------------------------------------------------------------
------------------------------------------------------------
------------------------------------------------------------
----------------------------------------------------MKRNNQPR
MRDPPFDDDHGKRNKDYDLRA------------CTWNVRSL-------------------
----------------NWE-------------------GAAA------------------
------------------------------------------Q-------LVDVLVKI--
---------KADI-----------------------------------------------
-TAVQEMR-WTGQGQRRVG-----------------------------------------
----------------PC------------------------------------------
------------------------------------------------------------
---------DIYY--------SGHIKERKFGVGFVV-------------GERLRRR-VLS
FTP-VNE-----------------------------------------------------
-------------------------RLATIRI---------KARFFNI------------
-----------------------------------------------SLICAH-APTEEK
DDVTKD-AFYERLER----TYESCP--RHDVKIVLGD-FNARVGKEGIFGT-----TVGK
-FSLHD-ETSPNG-LRLIDFAGARNMVICST-RFQHKKIHQATW--LSP-------DRKT
T----NQIDHVVI----------------------DGRHVSSVLDVRALRGPNI-DSDHY
LVAAK-IRT---------------------------------------------------
------------------------------------------------------------
------------------------RLCAAKNARQQTQGRFDVE-KLQSQQTAERFS---T
RLALLLSEST--------RQQLGIRELWDGISNSLRTAATE---TIGFRK-------VQK
NSWY---DEECRVAAERKQAAYLATLRSTTTRAG----WDRYRELKREARRICR-QKKKE
AEMREYEELDKLADRGNARKFYEKM-RRLTEGFKTGAYSCRTPKG-DLVTDAQSIL--KL
WREHF--SSLLN---------GSERTTPGEGEPDSPIDDDGADVPL--PDHE-EVRIAIA
RLKNNKAAGADGLPAELFKHGGEELIRSMHQLL-CKIW-SDESMPNDWNLSVLCPIHKKG
-DPTICANYRGISLLNIAYKVLSSVLCERL-K-PTVNKLIGPYQC-GFRPGKSTTDQIFT
MRQILEK---------------------TRERRIDTHHLFVDFKAAFDSTKRSCLYAAMS
EFGIPAKLIRLCKLTLSNTKS--SVRIGK-DLSEPFDTKR----GFRQGDSLSCDFFNL-
--LLEKIVR-AAELNR-----------EGTI-----------------------FYKSVQ
LLAYADD-IDIIGLNT------RAVSSAFSRLDKEAKQMGLAVNEGKTKYLLSSNK-QSS
HSRLGSHVT---VDSHN------FEVVDNFVYLGTSVNTTN-NVSLEIQRRITLANRCYF
GL--SRQLR--SK-VLSRRTKTKLYKSLIIPVLLYGAEAWT-----------------M-
TTTDESTLRVFERKVLRKIYGPLRVGHGEYR-I---------------------------
---------RWNDE--------------LYE----IYDDIDI------------------
-------V-QRIKRQR--------LRWLGH-VVRMD------------ENTPAL------
-------------------KVF---------DAVPAGGS---RG----------------
------------------------------------------------------------
------------------------------------------------------------
------------------------------------------------------------
------------------------------------------------RGRP--------
------------------------------------------------------------
------------------------------------PLR---------------------
-----------------W------------------------------------------
--------------KDQVEKDLASL-----------------------------------
------------------------------------------------------------
------------------------------------------------------GISNW-
---------------------RHVAKRRN-------------DW-----------RAVV-
---------------------------NSAIIA---------------------------
------------------------------------------------------------
------------------------------------------------------------
------------------------------------------------------------
------------------------------------------------------------
----
>Drosophila__ananassae
------------------------------------------------------------
------------------------------------------------------------
------------------------------------------------------------
------------------------------------------------------------
------------------------------------------------------------
------------------------------------------------------------
------------------------------------------------------------
------------------------------------------------------------
------------------------------------------------------------
------------------------------------------------------------
------------------------------------------------------------
------------------------------------------------------------
------------------------------------------------------------
------------------------------------------------------------
------------------------------------------------------------
------------------------------------------------------------
------------------------------------------------------------
-----------------------------------------------M------------
-----------------------------------------------SLICAH-APTEEK
DDVTKD-AFYAELDR----AYGRCP--SHDIKILLGD-FNAKVGREDIFGA-----TVGQ
-FSLHE-TTSSNG-LRLIGFAAAHNMVVRST-GFRHLDIHKASW--LSP-------DRLT
R----NQIDHVVI----------------------DARHASNVLDVRSCRGPNI-DSDHY
LVAAK-IRT---------------------------------------------------
------------------------------------------------------------
------------------------RLCVAKVARRGLLRKLDIG-KLQSQRTRDAFS---T
QVTGLLSRAT--------PTPEDISNMWALISHSLRTSAEE---VIGFQR------TPKR
NPWY---DQECRDATAAKDAAYGRTLQAGATRAV----VEVYRSRRRDEKRLFR-RKKRE
QERRECESIESSRDRNEARNFYQRV-KRLTQGFKTGGVACKDDDG-NLITDAEIVL--RL
WRDHF--SSLLA---------GPGHDDYGEYDPQTPIYGTDVDVPT--PSHA-EVKDAIQ
RLKNNKSAGADGLPAELFKAAGDMLVGSMHKLI-SKIW-LTESMPDDWNHSMICPILKKG
-DATLRTNYRGISLLPVAYKVLTSVLCENL-K-PHAEALIGPYQC-GFRPGKSTIDQIFT
LRQILEK---------------------SYENQIDTYHLFVDYKAAFDSPRRDRLYAAMS
ELGIPAKLIRLCMMTLSNTIS--SVRVGN-DQSETFYTKC----GLRQGDSLSCMLFNI-
--LMESIIR-KAGVHR-----------TGTI--LTNR--------------------CVQ
LLGYADD-IDIIGRTK------RDVTAAFGAIEKESAKVGLAVNMDKTKFMVCSSR---E
SRRLDSQLS---AGSHS------FESVKEFIYLGSAISSTN-DVSLEIKRRITLANRCYF
GL--SRHFN--SR-ALSRPTKITLYRTLILPVLLYGAECWT-----------------V-
VQSDAAALGVFERKILRKIFGPICVGD---------------------------------
---------AYRTR------WNHE----LYE----LYGDVDI------------------
-------V-SRVKIQR--------LRWLGH-IARME------------EDAPAR------
-------------------KVF---------DAVIVGKRR--------------------
------------------------------------------------------------
------------------------------------------------------------
------------------------------------------------------------
------------------------------------------------RGRP--------
------------------------------------------------------------
------------------------------------RIR---------------------
-----------------W------------------------------------------
--------------QDQVMEALSTS-----------------------------------
------------------------------------------------------------
------------------------------------------------------GVTNW-
---------------------RARAQDRK-------------AW----------------
---------------------------RQIVQQAVTR-----------------------
------------------------------------------------------------
------------------------------------------------------------
------------------------------------------------------------
------------------------------------------------------------
----
>Ancylostoma__ceylanicum
------------------------------------------------------------
------------------------------------------------------------
------------------------------------------------------------
------------------------------------------------------------
------------------------------------------------------------
------------------------------------------------------------
------------------------------------------------------------
------------------------MENGSMLLNQATASGATDAPVLGTMGTGVKWTTGRK
ENALRRIKGKPGITPKKELRI------------AAWNVRTG-------------------
----------------HQV-------------------GQKE------------------
------------------------------------------I-------IARELTRC--
---------KISI-----------------------------------------------
-AALSELR-MNGSGAATIK-----------------------------------------
----------------VPDSDQTM------------------------------------
------------------------------------------------------------
---------TLYY---------SGGDEHREGVRFML-------------SGRVVAT-VAA
FQP-VSS-----------------------------------------------------
-------------------------RTAVISV----------CGTVTV------------
-----------------------------------------------HILCIY-APTEMS
PDSVKD-EFYGQLQR----VVDAIP--QSELVIIAGD-FNAHVGADRQGWEG----TLGR
-FSVGE--VNDNG-LRLLSFATTNKLVIGNS-YFQRPRKYQMTC----P-------MGHD
S----TVLDYVLI----------------------SSRFMSSLKDVRAIRGPDC-GSDHY
LLRAV-MQL---------------------------------------------------
------------------------------------------------------------
-------------------------RLKRTTSKSHPVPKLDWS-SLMTPPSQQLFQ---I
ALSNRFAAL---------AMGTNADEEEKQMSDVVLECAKS---LCPVIR-------RRT
QPWI---TNECLQLVDERKQAKLVD-------------SDRYRQLNQKLRRRMK-MEREA
YWNRVADELEEAAGRNDYHMLYRTI-RGLSGKTRATDDNVRKADG-TFARSAAERL--ER
WKEFI--SSGRN------SYNHESPQGPPPEPLSIQTPRNAFLDGE--PNID-EIRKAVR
SLKNGKSPGVDNITAEAIKAGGEVLLRRLHSLI-SLVW-QTEVIPATWKRALVVPIHKKG
-DSRECKNYRGISLLSIVGKVFMKIIQTRL-Q-EHREQTSREEQA-GFRPGRGCCDQIFV
ARQLMEE---------------------RIRCGKRTVIAFIDFKFAFDCVHWPALWKSLE
AEHVPWEIVRLLQATYNGSSS--SVRIKN-ELSEEFPIKT----GVHQGDVISPQLFNI-
--VVDAIMK-KVFDGR-----------SGVQ--YGDN-------------------QFLT
DLMFADD-SAIFAETD------TEATDIISSIAEVAESYGLRINGDKTKIMTTDGS----
----EAKVY---LEGVQ------LEQVQEFKYLGYLLEEKKVAATAEVNSRIGKASAAFA
SL-KRCVWK--KN-GISLTTKMRLFRILVMPILLYGSETWT-----------------L-
LKLDLNKLDTFQMRCLRQILR-----------I---------------------------
---------TILSR----I-RNEH----IRD----SCGHQPT------------------
-------V----------------------------------------------------
------------------------------------------------------------
------------------------------------------------------------
------------------------------------------------------------
------------------------------------------------------------
------------------------------------------------------------
------------------------------------------------------------
------------------------------------------------------------
------------------------------------------------------------
------------------------------------------------------------
------------------------------------------------------------
------------------------------------------------------------
------------------------------------------------------------
------------------------------------------------------------
------------------------------------------------------------
------------------------------------------------------------
------------------------------------------------------------
------------------------------------------------------------
----
>RTE-3_LVa
------------------------------------------------------------
------------------------------------------------------------
------------------------------------------------------------
------------------------------------------------------------
---------------------------------------MPSRLQLPPLASLVRKREQLC
ISLPLPVHSLSIIETPCSASSWPPWKLGTLRFQAKLRGISEQQEAPEVQGHGPPACGHAL
ALYQLLPPSPLGLMGGSGEVGLASPPPPRYNQSAVFHLNGEAGRRGKAPPTQQVRRTVGP
AGRATAGAQAGNGDYPSRLRSGGRQPRVKLVGESPREPHRWMMGHAARHPLLCGAASAGV
AEVASTRSDCQRLNLRREVRV------------GAWNVRSL-------------------
----------------RQD-------------------DRLP------------------
------------------------------------------L-------LSRELGRL--
---------RVEV-----------------------------------------------
-AALSEVR-RPGSGTTSVG-----------------------------------------
----------------GY------------------------------------------
------------------------------------------------------------
---------TYYW---SGRS----DGHHLQGVAMAI-------------SSRLQPS-VVE
VTP-VDE-----------------------------------------------------
-------------------------RIMVLRL---------KLSFGFM------------
-----------------------------------------------SLIAVY-APTDVC
KLDVKE-MFYAKLTS----VVDRCP--RRDIRIVLGD-FNAVSGCDRAGYEM----SVGP
-HGSGADAGSENS-LLFRDFARSQKLRISGS-WYQRPDPHRWTW--YSD-------AGNA
A----KEIDHILV----------------------STRWR-ILQNCRVYRSAEFCGTDHR
LVVAT-LRV---------------------------------------------------
------------------------------------------------------------
-------------------------HFKTPQRSNDHPRVFHLD-RLREGECARGFA---E
AISDRFAVL---------GSLTDPVLLWDTFKRETLDAAQD---TIGVRP-------RAV
QNSI---SQETLEATDACRAA-RLTGD-----------RELHRSHVRRTRSLLR-RDKEQ
FIRSLAEEVEGHFLVNDLRPAYQAL-RKLNSKPSSQVTAVRSVSG-QIVSDPVAVR--GR
WAEYF--EQLYQ--------VDPPTVNLDAGSVEIPLPDPPISEDP--PSLT-EVRGAIS
KLKSGKAAGICGIPAELLKAGGEPMARGLHAVL-AAIW-QSGTVPPDLLRGVVIPLWKGK
GDRWDCSNHRGITLLSIPGKVLAHILLRRI-R-DHLLRHQRLEQS-GFTPGKSTIDRILA
LRVIVER---------------------RREFGRGLLAAYIDLKKAFDTVHRESLWEILR
LRGIPTRIIGLIASLYTGTES--AVKCGG-GLSSFFPVSS----GVRQGCVLAPTLFNT-
--CMDWILGRATVQSH-----------CGAT--LGNI--------------------KVT
DLDFADD-VAILSESL------ETLVAALDAFSNEAKPLGLEVSWTKTKVQXFGDL----
---LGEPVQSVRACGED------IEVTESFTYLGSVVHNSG-LSDHEVSRRIGLAAGVMN
SL-DKSIWR--CR-YLCRRTKLRVFKALIMPVLLYGSETWT-----------------L-
SCALEXRLDAFCNRSLRRIMG-----------Y---------------------------
---------CWRDH----V-SNQR----LHR----ETGTRPV------------------
-------T-CTIRDRQ--------LRLYGH-LARFP------------QDDPAH------
-------------------QVV-------SVRDNPGWRRP--------------------
------------------------------------------------------------
------------------------------------------------------------
------------------------------------------------------------
------------------------------------------------VGRP--------
------------------------------------------------------------
------------------------------------RKS---------------------
-----------------W------------------------------------------
--------------LGQIDQTCREE-----------------------------------
------------------------------------------------------------
------------------------------------------------------------
---------------------LEMGRVPA--------------WR---------------
------------------------------------------------------------
------------------------------------------------------------
------------------------------------------------------------
------------------------------------------------------------
------------------------------------------------------------
----
>synthetic__construct
------------------------------------------------------------
------------------------------------------------------------
------------------------------------------------------------
------------------------------------------------------------
------------------------------------------------------------
------------------------------------------------------------
------------------------------------------------------------
------------------------------------------------------------
MLPPIMNTEAVFLKPRTPFKL------------ASFNVRTL-------------------
----------------MQI-------------------RQQM------------------
------------------------------------------G-------LAMSLESL--
---------NVDV-----------------------------------------------
-CCLSETRIQDSSEVLQIR-----------------------------------------
----------------SPSVASK-------------------------------------
------------------------------------------------------------
---------SLFHVRLSGDP--VASSSGLAGVGVAL-------------SARAEAA-LID
WIP-INS-----------------------------------------------------
-------------------------RLCAVRLESSIKVRRNRREKRCL------------
-----------------------------------------------FVISAY-APTDCS
PDAIKD-EFYHQLTV----LLQKAR--STDIVVLAGD-LNAQVGRLGTEES-----RLGG
RWGLVG-RRTDNG-DRLLQLCTDHNLFLAST-NFRHSHRRCATW--RPP-------SASQ
A--W-TQIDHIAI----------------------SYRWRGCVQDCRSFWSTYL-ESDHA
LVCAN-LTL---------------------------------------------------
------------------------------------------------------------
---------------------------LFSGRRIDHHQRIDVS-KLAATSVASKYR---A
ELASRLAT----------IPPKSIDEHWLHLHDAMKMASKA---ACGFAK------RPAY
KHWV---SSGSLQLMEARRST-------PGDREF----DHKRRLLRNEIGQSLR-KDREA
WWSERANEMEAAAASGNCRKLFQLI-RATGSKKSGVSETIYEDDG-MPITNISRRL--GR
WAEFF--EGQFN------------WPAAPATSTSLSCPPWPVTTDP--PNEA-EVRKELQ
LLKRYKSPGPDDLPPALFKDGGDFLAKELTVLF-XKVW-EQESVPTSWNESIVVPIFKKG
-SRCSCNNYRGISLLSIASKLLASXILRRL-F-KTRERLTREEQA-GFRSGRGCIDHIFT
LRQMLEH---------------------RHTYRRPTIVVFLDIRAAFDSLDRTVLWDCLL
KKGVPEKFINILKALYTNTSG--RVRAYN-HLSPLFHSSS----GVRQGCPISPFLFNF-
--AIDDILETALMDVS-----------NGGVDMLPGE--------------------RLL
DLEYADD-IVLLCDNA------QGMQSALNQLAISVRRYGMCFAPSKCKVLLQDWQ----
--DSHPVLT---LDGEQ------IEVVEKFVYLGSYISAGG-GVSDEIDARIMKARAAYA
NL--GHLWR--LR-DVSLAVKGRIYNASVRAVLLYACETWP-----------------L-
RVEDVRRLSVFDHRCLRRIAD-----------I---------------------------
---------QWQHH----V-SNAEVRHRVFG----RRDDNSI------------------
-------G-VTILKHR--------LRWLGH-VLRMS------------SQRLPR------
-------------------RAL-------FADSGTGWKKR--------------------
------------------------------------------------------------
------------------------------------------------------------
------------------------------------------------------------
------------------------------------------------RGGQ--------
------------------------------------------------------------
------------------------------------CMT---------------------
-----------------W------------------------------------------
--------------CRGMKESCKGL-----------------------------------
------------------------------------------------------------
---------------------------------------ASVGPSRLPGWGPRDGATQWL
ETL------------------SDMAQNRS-------------QW----------------
---------------------------RSCCNLLLLST----------------------
------------------------------------------------------------
------------------------------------------------------------
------------------------------------------------------------
------------------------------------------------------------
----
>Anopheles__darlingi
------------------------------------------------------------
------------------------------------------------------------
------------------------------------------------------------
------------------------------------------------------------
------------------------------------------------------------
------------------------------------------------------------
------------------------------------------------------------
------------------------------------------------------------
-------------MESNPIRI------------GTWNVLTL-------------------
----------------RED-------------------AKLL------------------
------------------------------------------Q-------LVSEAQQM--
---------ELEI-----------------------------------------------
-LGLSEVR-RPDFGEHRLA-----------------------------------------
----------------SGH-----------------------------------------
------------------------------------------------------------
---------TLLH---SGLGGLDNDGRKYRGVGFLL-------------SERARHA-LLR
WDL-VSD-----------------------------------------------------
-------------------------RIIIARF--------KTDQARNL------------
-----------------------------------------------TILQVR-APTNSA
SPRDKK-QFYSELEA----EVEKVP--QGDIRILMGD-LNAQIGSDNKKYNH----IMGT
-HGVDP--PDKNG-PLFVRFCNAHNMVIGGS-LFRHRLMEKITW--EMP-------KGYV
K----KQMDHICI----------------------SKEWKKCLLDVRSVKSADI-ASDHL
LVVGE-IGL---------------------------------------------------
------------------------------------------------------------
-----------------------ALETVQRSVEAAIGDPFNIN-LLSDRNVKDSFV---M
ELRKRAENL---------PSTGTVEEQWTAIKDIFITTSEKMLGVVGRPG-------TKT
EEWV---SEETWQMIAKRKEA-KAAIQLAKTVKKRIEADRRYTELKEQVDLAFQ-RDKQM
WFDALAAEGEKAATDGDMKQLYEII-RRLKGDELDSNKPIQSKHG-QLLTNSSDQL--ER
WFEYF--GQLLT-----PPTDNQSETQRQQLSPLQVTRISEVNSEE--PTLQ-ELEAAIV
AMECKSEPGIDRISAEILKADPKLAAEMLRPLF-CSIW-KNATFPTDWMQGILVLVPKEN
TDTTICDNWRGVGQLCVAFKVLCKVILTRI-Q-QKVDATLRRQQA-GYRVGRSAIDHIAT
LRIIIEQ---------------------MNESNGSLYMVFLEYEKAFNRLNHTYLWSALT
RKGVPDKLVKLLATLYNSFAY--RVRHNG-LLSNPIRLQA----GLIQDCPLSPLLFLI-
--VMDEIMIGAIDRQP----------KRGLV--WMEE-------------------QHLN
DLSFAHD-IVLLSTRH------ADMQSKLNDLVNYSTAAGLTINISKTKAMDVNTD----
---KPSSFL---ISGQR------VKKVVSFQYCGSMLATDD-------------------
---------------------------------------YS-------------------
------------------------------------------------------------
--------------------RNEN------------------------------------
------------------------------------------------------------
------------------------------------------------------------
------------------------------------------------------------
------------------------------------------------------------
------------------------------------------------------------
------------------------------------------------------------
------------------------------------------------------------
------------------------------------------------------------
------------------------------------------------------------
------------------------------------------------------------
------------------------------------------------------------
------------------------------------------------------------
------------------------------------------------------------
------------------------------------------------------------
------------------------------------------------------------
------------------------------------------------------------
------------------------------------------------------------
------------------------------------------------------------
----
>Clupea__harengus
------------------------------------------------------------
------------------------------------------------------------
------------------------------------------------------------
------------------------------------------------------------
------------------------------------------------------------
------------------------------------------------------------
------------------------------------------------------------
----------------------------MITETLMKKKKPRNLGDEDSPTIQAEEEMKTH
FENHTERVRQNLLSPRQPTNI------------ATWNIRTM-------------------
----------------YTA-------------------GKTS------------------
------------------------------------------V-------IASEMRRY--
---------KISI-----------------------------------------------
-LGLCETR-WLQTGEVKLA-----------------------------------------
----------------SGE-----------------------------------------
------------------------------------------------------------
---------SILY---SGHP--DDKAPHTEGVAFML-------------SKEAQRA-LIS
WEP-INS-----------------------------------------------------
-------------------------RLITARF-------KTTHKRINL------------
-----------------------------------------------QLIQCY-APTNNT
EEETKD-IFYNQLQQ----LLQARK--EKDITILMGD-MNAKVGNDNSGYQL----VMGK
-HGIGC--MNENG-ERFADTCADYNLVIGGT-VFPHKPIHKATW--MSP-------DHTT
E----NQIDHICI----------------------NRKFRRSLLDVRVKRGADA-GSDHH
LLAAK-LQL---------------------------------------------------
------------------------------------------------------------
-------------------------KLKRCNNPTNTRTKFNTQ-LFQDIGTTELYQ---T
TLQNRFQALQE-------EQHKSVEEHWSNLKNIWKEACLE---VVGRKA-------TNH
KPWL---STNTLKKIEERRTK-KDTLNKSKTRAKKAAAHKEYETANKEVKKSAK-CDKRN
YIENLAREAEEAAGKNNIKELYMTT-KKLAGKFRQTNTQIRDKQG-RLLTIKEEQH--RR
WTEHF--KELLN-----------RQPPAQKVEIPPATHTLDINCGP--PTRS-EVRKAIK
ELRRGKAAGPDDIPSEALQADLDTSTTMLHQLI-KTIWLEEGNIPTDWKDGLIAVIPKKG
-NLRDCNSYRGIMLLSTPGKVFSRIILERL-R-KGVDDELRENQA-GFRNKRSCTDQIAS
LRIIIEQ---------------------SIEWRTPVHVNFIDFAKAFDSVDREMLWKLMA
HYGIPTKYTNIIKNMYWDMQC--NVLFQG-CAQEKFKVLT----GVKQGCLLSPFLFLL-
--CIDWIMV-QSTHNK----------KTGIQ--WSLT-------------------EHLE
DLDFADD-IALLSHSH------QQMQDKSELLEKTAAGLGLKINGPKTKVMRINTK----
---NTDPIT---IGDQT------LEDVDKFTYLGSVIAVDG-GTEDDVKTRIGKARTAFN
IL--NKIWK--SK-NISLKTKLQIFNSNIKTVLLYGSETWR-----------------T-
TTNITNKLQTFINHCLRRILG-----------V---------------------------
---------FWPNT----I-SNIN----LWE----CTKQETV------------------
-------D-IQLLRRK--------WSWIGH-TLRRN------------TTAITK------
-------------------QAL---------TWNPQGKRGRGRPKNTWRRSTEQEFKKKG
LTWKQLERMAQDRRGWKQFINGLYPVTRAKVTCLSNATLHCEAEGDSLDYSWSGPGLQTA
EMRGQTGPQISKENQDSVYTCVVNNTVSDSSVTYHASDCFTSDAGDHQLILRVVSAVIGV
IGVICVGAAGLVYYCYKINSRGQKYTGNENNCETTGNQEEEERTENSSLLPNSVEDSSPG
SPRHSGYTIAVSDASKCPGDMNMEWTCGNEKGTNTVEQEQNQTADPLLSGSA--------
------------------------------------------------------------
------------------------------------GSI---------------------
-----------------W------------------------------------------
--------------NNDIINTLPHVRQEEGTGKGCSLENEKQPLMIPTTPAPKPDGYVDP
DHMRNVEGTCENERDGNTGTVKQEMNSNPTAVKGTKTSDVSNEGQPTGDVQGNGKQLDEL
AAESPTQEGQKERNPSNDDVNNIQTYERADVKDLINKFDPGSVIKKSPGSPSSQVNIVW-
---------------------SDRVLVDDEQQPHQESDSAPKSDESADPGVSNEGETTCN
DEDITKQLGKIDLGGGTERTPGLPSAQVNTSRSERKTVHDDQQPAKESDSAPKPDDSADP
DHHADPSSGSPRQSGEADHTFSDDSKSSLFHMRNMVGTCENERGTNTGTGKQNQSTINKS
HTTHTAATNTCDRSSDAEDRVTGDIQDDKMDTPVRLSDDDVNNIPIQGKGGSLDRQSSNS
DEDKFVDACENTADLKHLE-----------------------------------------
------------------------------------------------------------
----
>Schistosoma__mansoni
------------------------------------------------------------
------------------------------------------------------------
------------------------------------------------------------
------------------------------------------------------------
------------------------------------------------------------
------------------------------------------------------------
------------------------------------------------------------
------------------------------------------------------------
------MRPMHLLTTRAKIFI------------GTWNVRTM-------------------
----------------WET-------------------GRVF------------------
------------------------------------------Q-------ISAEMRKY--
---------NLEV-----------------------------------------------
-LGISETH-WTQVGQQRLS-----------------------------------------
----------------SGE-----------------------------------------
------------------------------------------------------------
---------LLLY---SGHE--EENAPHTQGVALML-------------SRKAQNA-LIG
WES-HGP-----------------------------------------------------
-------------------------RIIKASF-------KTKREGITM------------
-----------------------------------------------NIIQCY-APTNDY
DEDAKN-QFYDRLQS----IFEKCP--TKDLTILMGD-FNAKVGKDNTGYED----VMGQ
-HGLGG--RNENG-DRFANLCAFNKLVIGGT-IFPHRNIHKATW--ISP-------DHTT
Q----NQIDHVCI----------------------NKKFRRTMEDVRTRRGADI-ASDHH
LLVAK-MKL---------------------------------------------------
------------------------------------------------------------
------------------------KLKKHWTMARTTSQKFNMA-FLRDADKLNEFN---I
ALSNRFEAFHDLLN----GEGTTIESSWKGTKEAIVSTCQE---VLGQKK-------HHH
KEWI---TVGTLDKIEARRNK-KAAINISRTRAEKAKAQAEYTEANKQVKRSIR-TDKRK
YVEDLAMTAEKAAREGNMRQLYDTT-KKLAGNYRQPERPVKNKEG-KVITDIEEQR--NR
WVEHF--KELLN-----------RPAPLNPPNIEAAPTDLPIDIGP--PTIE-EISMAIR
QIKSGKAAGPDNIPAEALKANVAATAKILHILF-SKIW-DEEQVPKDWKKGLLIKIPKKG
-DLSKCDNYRGITLLSIPGKVFNRVLLNRM-K-DSVDAQLRDQQA-GFRKDRSCTDQIAT
LRIIVEQ---------------------SIEWNSSLYINFIDYEKAFDSVDRTTLWKLLR
HYGVPEKIVNIIRNSYDGLNC--QIVHGG-QLTDSFEVKT----GVRQGCLLSPFLFLL-
--VIDWIMKTSTSGGM-----------HGIQ--WTGR-------------------MQLD
DLDFADD-LALLSQTQ------QQMQEKTTSVAAASAAVGLNINKGKSKTLRYNTI----
---CTNPIT---LDGEA------LEDVEIFTYLGSIIDEHG-GSDADVRARIGKARAAYL
QL--KNIWS--SK-QLSTNTKVRIFNTNVKTVLLYGAETWR-----------------T-
TKAIIQKIQVFINSCLRKILR-----------I---------------------------
---------RWPDT----I-SNKL----LWE----TTNQIPA------------------
-------E-EEIRKKR--------WKWIWH-TLRKS------------PNCVTR------
-------------------QAL---------TWNPERQRR--------------------
------------------------------------------------------------
------------------------------------------------------------
------------------------------------------------------------
------------------------------------------------RGRP--------
------------------------------------------------------------
------------------------------------KNT---------------------
-----------------L------------------------------------------
--------------RREIETDMRRM-----------------------------------
------------------------------------------------------------
----------------------------------------------------NKNWKEL-
---------------------EKKAQDRV-------------GW-----------RKLV-
-------------------------GGPCSIESYRRK-----------------------
------------------------------------------------------------
------------------------------------------------------------
------------------------------------------------------------
------------------------------------------------------------
----
>Schistosoma__japonicum
------------------------------------------------------------
------------------------------------------------------------
------------------------------------------------------------
------------------------------------------------------------
------------------------------------------------------------
------------------------------------------------------------
------------------------------------------------------------
----------------------------------------------------MTLHDESR
DSSEVMRPMPPLLTTRAKIFI------------GTWNVRTM-------------------
----------------WET-------------------GKTS------------------
------------------------------------------Q-------IAAEMKRY--
---------NLTV-----------------------------------------------
-LGISETH-WTQTGQKTLA-----------------------------------------
----------------TGE-----------------------------------------
------------------------------------------------------------
---------VLLY---SGHE--EENAPHTQGVALML-------------SKKARNA-LVG
WEP-HGP-----------------------------------------------------
-------------------------RIIKASF-------KTMKKGITM------------
-----------------------------------------------NIIQCY-APTNDG
NDEDKD-QFYDRLQS----IIAKCP--GKDLTILMGD-LNAKVGMDNTGYED----IMGR
-KGLGE--RNQNG-ERFTNLCAFNKMVIGGT-IFPHKRIHKVTW--VSP-------DHTT
E----NQIDHICI----------------------NRKFRST-EDVRNRRGADI-ASDHH
LVVAK-MKL---------------------------------------------------
------------------------------------------------------------
------------------------KLKKQWITGVTALQRFNTA-SLRDADKLKEFK---I
TLNNRFRVLQDLLK----EEETTMEDNWKRIKEALTSTCQE---ALGRKK-------HHY
KEWI---STETLNKIQQRRNK-EAEINNSRTRAEKIKAQTEYTQANKPVKKSIR-ADKRK
YIEGLATTAEKAAREGSMKQLYDTT-KKLAGKYSKSERPVRNKEG-KPITEIQEQR--DR
WAEHF--EELLN-----------RPAPPNPPDIEAEPTDLPIDVKP--PTME-EIKITTR
QIKSEKAAAPDNIRAEALKSDIDITAKMLHVLF-KRIW-EEEQVPANWKEHHLINIPNKG
-DLSKCENYRGITLLSVPGKVSNRVLLNRM-K-HSVDAQLQDQQA-GFCKDRSCTDQIAT
LRITVEQ---------------------SMEWNSSLYINFIDYEKAFDSVDRRSLWKLLR
HYGIPEKLVNIIQNSYDGLQC--KIVHGG-QLTNAFSVRT----GVRQGCLLSPILFLQ-
--VVDRIMKTSTSEKE-----------HGIQ--WTSR-------------------MQLD
DLDFADD-LAHLTHTH------QQMQMKTTDVAAISALIGLNTHKGKSKILKFNTE----
---SIDLIE---LDGET------LEEVDTFTFLGSIINEQG-ESDADIRARISKARAAFL
QL--KNIWD--SK-QLSTNLKVRLFNSNVKTVLLYGAGPWR-----------------T-
TANIIRRVKVFINNCLRRILN-----------V---------------------------
---------RWPET----I-SNSL----LWK----RTNQLPA------------------
-------E-EEIRKRR--------WKWIGHMTLRKS------------SDCITR------
-------------------QAL---------TWNPVGKRK--------------------
------------------------------------------------------------
------------------------------------------------------------
------------------------------------------------------------
------------------------------------------------RGRP--------
------------------------------------------------------------
------------------------------------KNM---------------------
-----------------L------------------------------------------
--------------RRELEADIKRM-----------------------------------
------------------------------------------------------------
----------------------------------------------------NSNWRQL-
---------------------ERIAQDRV-------------EW-----------RILVS
GLC------------------------SSERGCRRK------------------------
------------------------------------------------------------
------------------------------------------------------------
------------------------------------------------------------
------------------------------------------------------------
----
>Bombyx__mori
------------------------------------------------------------
------------------------------------------------------------
------------------------------------------------------------
------------------------------------------------------------
------------------------------------------------------------
------------------------------------------------------------
------------------------------------------------------------
---------------------------------------------------------MKP
KASNNRNPLTTTFGAKLRTRI------------GCWNVRTM-------------------
----------------TRL-------------------ERLP------------------
------------------------------------------Q-------VAKVMQEY--
---------NIHI-----------------------------------------------
-LGLSETR-WNGFGETQCD-----------------------------------------
----------------FGY-----------------------------------------
------------------------------------------------------------
---------SLLY---SGKE---EDATREYGVGLLL-------------SRSAKSS-LLS
WKP-VSE-----------------------------------------------------
-------------------------RIICARF---------STRVRKV------------
-----------------------------------------------TVIQCY-APTNSA
STDVKS-QFYEQLGH----TLKGIK--KQDIVILMGD-INAKMGNDNVDREY----YMGQ
YGATGT--INENG-ELFGDLCSTHGLVIGGT-LFKHKECHKVTW--ISP-------DGKT
K----NQIDHVAI----------------------SKTWRSSLLDVRNKRGADI-DSDHH
LVVAE-VRL---------------------------------------------------
------------------------------------------------------------
------------------------KIAVPHRKPDKAARKFNIR-KLEDSNCREKFS---L
SLKNSFELLKE-------IEDEQMDETWDRIRGAYNKAAKE---VLGYTN-------TKQ
EPWM---SAELWAAIEKRQLL-NTQILGSPSDAL---LRREYSSMRLVIRKLAR-RDQRN
AIDELADRAKLAAKRQDMKELYDVTKRIINKKHHPRKKPLKDCSG-QLLCTTEEQL--VR
WTEHF--TKLLS-----------KCQSQPTDGISVPDLPLDIPIAP--PTFN-EIVKAIK
QLKPGKA-GIDNINAEMLKADAPRSASLLYPLI-VRIW-ETEQIPSQWKQGLLVKVPKKG
-DLSSCDNWKGITLLPCAAKVLARLLLNRM-S-KKMTGTLREEQA-GFLPGRSCTDHTNT
LRILIEQ---------------------SVEWQTEMILTFVDFEKAFDTVQWSKMWTCLK
QRGIPNKIIGIMQALYRGSTC--RVVHDQ-VLGAPIEMTA----GVKQGCLLSPLLFIM-
--LLDDIMR-EVVTTP-----------RGIE--WSEN--------------------ILE
DLDYADD-IVLMTPTL------DQMQAKLEDLRMSAEKRGLRINTNKTVDMRVMSK----
---NTTPLK---LQDCV------LKSAQKFTYLGSSISNQG-GSDEDIEIRIRKARGAFA
QL--KPVWE--SS-VMTRRIKLTLFDSIVKSVLLFGCETWR-----------------V-
TKTLTNRLQVFVNKCLRSILR-----------I---------------------------
---------FWPVT----I-SNKD----LWT----KCDQNPI------------------
-------A-QDIAHRK--------WRWIGH-TLRRS------------GVNAAS------
-------------------IAF---------EWQPLGRRR--------------------
------------------------------------------------------------
------------------------------------------------------------
------------------------------------------------------------
------------------------------------------------PGRP--------
------------------------------------------------------------
------------------------------------VHT---------------------
-----------------W------------------------------------------
--------------RRTVESEMRTA-----------------------------------
------------------------------------------------------------
----------------------------------------------------NVTWSDV-
---------------------KEQTQDRV-------------KW-----------RQLV-
---------------------------RALCTSGVP------------------------
------------------------------------------------------------
------------------------------------------------------------
------------------------------------------------------------
------------------------------------------------------------
----
>Danaus__plexippus
------------------------------------------------------------
------------------------------------------------------------
------------------------------------------------------------
------------------------------------------------------------
------------------------------------------------------------
------------------------------------------------------------
------------------------------------------------------------
------------------------------------------------------------
------------------------------------------------------------
------------------------------------------------------------
------------------------------------------------------------
------------------------------------------------------------
------------------------------------------------------------
------------------------------------------------------------
------------------------------------------------------------
------------------------------------------------------------
------------------------------------------------------------
------------------------------------------------------------
------------------------------------------------------------
----------------------------------MGD-LNAKVGTENVGCQR----HMGT
-HGLGG--RNDNG-ERFLEFCQDNDLTIGGT-LFIHGDHHKYTW--NSP-------DGVT
K----NQIDHLAI----------------------SAKWRSSLLDVRNRRGADI-DSDHH
LLVAK-VRL---------------------------------------------------
------------------------------------------------------------
----------------------KVAVARPTNTTTKVGKRFEIN-KLQDPVVGEAFR---L
SLRNRFSALE--------ADHSSVNAEWNYIKMAYTETSSV---VLGYKR-------HGR
EDWM---SQRTWNLIEERRKS-HLQILATIDEAVREDLRVQYRRIRKSIYRSAR-HDRRV
WAENVADCAQRAANSGNLREMYKAT-RILTGKRALKKKPLKDKRG-ELIATSEGQL--QR
WREHF--EEIFQ---------VSNSPITPTTAANLPAVSLDIDESP--PTEE-EVVKAIQ
SLKNGKAPGYDLITAEMLKADIPTAANALTPLL-RNIW-SAEELPDDWTKGLLITVPKKG
-DLSECANWRGITLLSTPSKVLCKIILDRL-S-RAIEPLLRREQA-GFRPNRSCTDQIIT
LRIILEQ---------------------ASEWQREMYLTFVDFEKAFDTLRWTGIWERLR
EVGVPDKIINLIKALYRKYSC--KVIHNG-LLSEDIPVNA----GVRQGCLLSPILFLV-
--VLDGIMQ-KVTKSK----------RRGIE--WGLS-------------------STLE
DLDYADD-LCLLSHTH------ANMQTKLDDLRREALEMGLKINTRKTQEMRCGAT----
---TSLPLL---IGTEA------IEKIHKYTYLGSIVSESG-GAEEDIALRIAKSRAAFA
QL--RPVWQ--SR-KLTRRVKLKIFRSNVKSVLLYGCETWK-----------------V-
TKDISHRLQVFVNWCLRRILG-----------I---------------------------
---------YWPEK----I-SNVN----LWE----RCGETPI------------------
-------D-LQIKRRK--------WKWIGH-ALRRD------------PEHIPK------
-------------------QAL---------DWTPEGKRK--------------------
------------------------------------------------------------
------------------------------------------------------------
------------------------------------------------------------
------------------------------------------------RGRP--------
------------------------------------------------------------
------------------------------------KQT---------------------
-----------------W------------------------------------------
--------------RRTIIAEVKNI-----------------------------------
------------------------------------------------------------
----------------------------------------------------GKTWSDI-
---------------------KGEAQDRT-------------RW-----------RRTV-
---------------------------DALCPI---------------------------
------------------------------------------------------------
------------------------------------------------------------
------------------------------------------------------------
------------------------------------------------------------
----
